# Supplementary material for: De novo characterization of venom apparatus transcriptome of Pardosa pseudoannulata and analysis of its gene expression in response to Bt protein
Source: BMC Biotechnol. 2017 Nov 7;17:73. doi: 10.1186/s12896-017-0392-z (PMC5678584; doi:10.1186/s12896-017-0392-z)
Supplement: Supplementary file 1 — The unigenes annotated by BLASTx against NCBI Nr database. (XLSX 59937 kb) [file 12896_2017_392_MOESM1_ESM.xlsx]

## Sheet: blast.nr.results
Query_id	Query_length	Subject_id	Identity_length	Align_length	Positive	Query_start	Query_end	Subject_start	Subject_end	E-value	Score	Subject_description
comp0_c0_seq1	323	gi|307193128|gb|EFN76045.1|	28	91	55	2	271	1911	2001	1.4102e-07	61.6178	Laminin subunit alpha-1 [Harpegnathos saltator]
comp0_c0_seq1	323	gi|321475027|gb|EFX85991.1|	33	111	52	23	274	2462	2572	2.40544e-07	60.8474	hypothetical protein DAPPUDRAFT_313559 [Daphnia pulex]
comp0_c0_seq1	323	gi|512919221|ref|XP_004929322.1|	31	86	48	14	265	400	483	2.03632e-06	57.7658	PREDICTED: laminin subunit alpha-1-like [Bombyx mori]
comp1608_c0_seq1	218	gi|307212420|gb|EFN88203.1|	48	67	56	3	203	462	528	1.67282e-20	103.99	Guanylate cyclase 32E [Harpegnathos saltator]
comp1608_c0_seq1	218	gi|328710973|ref|XP_001945615.2|	48	67	55	3	203	741	807	2.18477e-20	103.605	PREDICTED: guanylate cyclase 32E-like [Acyrthosiphon pisum]
comp1608_c0_seq1	218	gi|158300452|ref|XP_320371.4|	46	67	56	3	203	687	751	1.41613e-19	100.908	AGAP012163-PA [Anopheles gambiae str. PEST] &gt;gi|157013166|gb|EAA00176.4| AGAP012163-PA [Anopheles gambiae str. PEST]
comp1608_c0_seq1	218	gi|340711365|ref|XP_003394247.1|	45	67	54	3	203	741	807	1.84952e-19	100.523	PREDICTED: guanylate cyclase 32E-like [Bombus terrestris]
comp1608_c0_seq1	218	gi|383862091|ref|XP_003706517.1|	45	67	54	3	203	823	889	1.84952e-19	100.523	PREDICTED: guanylate cyclase 32E-like [Megachile rotundata]
comp1608_c0_seq1	218	gi|380029912|ref|XP_003698608.1|	45	67	54	3	203	725	791	1.84952e-19	100.523	PREDICTED: guanylate cyclase 32E-like [Apis florea]
comp1608_c0_seq1	218	gi|350402370|ref|XP_003486460.1|	45	67	54	3	203	615	681	1.84952e-19	100.523	PREDICTED: guanylate cyclase 32E-like [Bombus impatiens]
comp1608_c0_seq1	218	gi|189241428|ref|XP_971364.2|	47	67	53	3	203	789	855	3.15481e-19	99.7525	PREDICTED: similar to guanylate cyclase [Tribolium castaneum] &gt;gi|270014138|gb|EFA10586.1| hypothetical protein TcasGA2_TC012843 [Tribolium castaneum]
comp1608_c0_seq1	218	gi|170048312|ref|XP_001870676.1|	46	67	55	3	203	590	654	3.15481e-19	99.7525	guanylate cyclase [Culex quinquefasciatus] &gt;gi|167870410|gb|EDS33793.1| guanylate cyclase [Culex quinquefasciatus]
comp1608_c0_seq1	218	gi|242006260|ref|XP_002423970.1|	46	67	52	3	203	643	709	3.15481e-19	99.7525	Guanylate cyclase 32E precursor	putative [Pediculus humanus corporis] &gt;gi|212507252|gb|EEB11232.1| Guanylate cyclase 32E precursor	putative [Pediculus humanus corporis]
comp1608_c0_seq1	218	gi|312380393|gb|EFR26399.1|	45	67	56	3	203	863	927	4.12031e-19	99.3673	hypothetical protein AND_07580 [Anopheles darlingi]
comp1608_c0_seq1	218	gi|498929678|ref|XP_004518697.1|	46	67	55	3	203	685	749	4.12031e-19	99.3673	PREDICTED: guanylate cyclase 32E-like [Ceratitis capitata]
comp1608_c0_seq1	218	gi|307182429|gb|EFN69665.1|	44	67	54	3	203	445	511	5.38129e-19	98.9821	Guanylate cyclase 32E [Camponotus floridanus]
comp1608_c0_seq1	218	gi|322783015|gb|EFZ10727.1|	46	74	57	3	218	532	605	9.17908e-19	98.2117	hypothetical protein SINV_07007 [Solenopsis invicta]
comp1608_c0_seq1	218	gi|557754951|ref|XP_005177218.1|	45	67	55	3	203	687	751	1.56571e-18	97.4413	PREDICTED: guanylate cyclase 32E-like [Musca domestica]
comp1608_c0_seq1	218	gi|345492301|ref|XP_003426811.1|	44	67	53	3	203	755	821	2.6707e-18	96.6709	PREDICTED: guanylate cyclase 32E-like isoform 2 [Nasonia vitripennis] &gt;gi|345492303|ref|XP_001600593.2| PREDICTED: guanylate cyclase 32E-like isoform 1 [Nasonia vitripennis]
comp1608_c0_seq1	218	gi|195127597|ref|XP_002008255.1|	46	67	55	3	203	674	738	3.48805e-18	96.2857	GI11917 [Drosophila mojavensis] &gt;gi|193919864|gb|EDW18731.1| GI11917 [Drosophila mojavensis]
comp1608_c0_seq1	218	gi|332024957|gb|EGI65144.1|	46	74	55	3	218	441	514	3.48805e-18	96.2857	Guanylate cyclase 32E [Acromyrmex echinatior]
comp1608_c0_seq1	218	gi|195440838|ref|XP_002068246.1|	45	67	55	3	203	675	739	5.94971e-18	95.5153	GK25717 [Drosophila willistoni] &gt;gi|194164331|gb|EDW79232.1| GK25717 [Drosophila willistoni]
comp1608_c0_seq1	218	gi|195378715|ref|XP_002048127.1|	44	67	55	3	203	674	738	7.77056e-18	95.1301	GJ13791 [Drosophila virilis] &gt;gi|194155285|gb|EDW70469.1| GJ13791 [Drosophila virilis]
comp46_c0_seq1	390	gi|480326702|gb|AGJ83339.1|	80	98	90	96	389	106	203	2.40533e-39	167.162	concertina	partial [Oncopeltus fasciatus]
comp46_c0_seq1	390	gi|193678943|ref|XP_001951739.1|	81	98	89	96	389	161	258	3.14146e-39	166.777	PREDICTED: guanine nucleotide-binding protein subunit alpha homolog isoform 1 [Acyrthosiphon pisum] &gt;gi|328718923|ref|XP_003246620.1| PREDICTED: guanine nucleotide-binding protein subunit alpha homolog isoform 2 [Acyrthosiphon pisum]
comp46_c0_seq1	390	gi|241063355|ref|XP_002408167.1|	79	97	89	99	389	3	99	4.10287e-39	166.392	guanine nucleotide-binding protein G	putative [Ixodes scapularis] &gt;gi|215492385|gb|EEC02026.1| guanine nucleotide-binding protein G	putative [Ixodes scapularis]
comp46_c0_seq1	390	gi|242010183|ref|XP_002425854.1|	80	98	88	96	389	161	258	9.14024e-39	165.236	GTP-binding protein alpha subunit	gna	putative [Pediculus humanus corporis] &gt;gi|212509792|gb|EEB13116.1| GTP-binding protein alpha subunit	gna	putative [Pediculus humanus corporis]
comp46_c0_seq1	390	gi|340729140|ref|XP_003402866.1|	78	98	87	96	389	162	259	1.19375e-38	164.851	PREDICTED: guanine nucleotide-binding protein subunit alpha homolog [Bombus terrestris] &gt;gi|350401571|ref|XP_003486194.1| PREDICTED: guanine nucleotide-binding protein subunit alpha homolog [Bombus impatiens]
comp46_c0_seq1	390	gi|66513952|ref|XP_394382.2|	78	98	87	96	389	162	259	1.19375e-38	164.851	PREDICTED: guanine nucleotide-binding protein subunit alpha homolog [Apis mellifera] &gt;gi|380013849|ref|XP_003690958.1| PREDICTED: guanine nucleotide-binding protein subunit alpha homolog [Apis florea]
comp46_c0_seq1	390	gi|156541322|ref|XP_001600076.1|	78	98	87	96	389	162	259	1.19375e-38	164.851	PREDICTED: guanine nucleotide-binding protein subunit alpha homolog [Nasonia vitripennis]
comp46_c0_seq1	390	gi|383858828|ref|XP_003704901.1|	77	98	87	96	389	162	259	3.47329e-38	163.31	PREDICTED: guanine nucleotide-binding protein subunit alpha homolog [Megachile rotundata]
comp46_c0_seq1	390	gi|332023966|gb|EGI64184.1|	77	98	86	96	389	160	257	3.47329e-38	163.31	Guanine nucleotide-binding protein subunit alpha-like protein [Acromyrmex echinatior]
comp46_c0_seq1	390	gi|189241234|ref|XP_001812802.1|	75	98	86	96	389	160	257	4.53625e-38	162.925	PREDICTED: similar to GTP-binding protein alpha subunit	gna [Tribolium castaneum]
comp46_c0_seq1	390	gi|321479271|gb|EFX90227.1|	76	98	88	96	389	158	255	1.01057e-37	161.77	GNA12/13 guanine nucleotide binding protein	alpha 12/13 [Daphnia pulex]
comp46_c0_seq1	390	gi|307209922|gb|EFN86700.1|	76	98	86	96	389	162	259	1.01057e-37	161.77	Guanine nucleotide-binding protein subunit alpha-like protein [Harpegnathos saltator]
comp46_c0_seq1	390	gi|546680516|gb|ERL90776.1|	76	98	85	96	389	163	260	1.72377e-37	160.999	hypothetical protein D910_08122 [Dendroctonus ponderosae]
comp46_c0_seq1	390	gi|478252999|gb|ENN73380.1|	76	98	85	96	389	163	260	1.72377e-37	160.999	hypothetical protein YQE_10007	partial [Dendroctonus ponderosae]
comp46_c0_seq1	390	gi|357625573|gb|EHJ75972.1|	77	98	85	96	389	207	304	2.25132e-37	160.614	putative Guanine nucleotide-binding protein subunit alpha-like protein [Danaus plexippus]
comp46_c0_seq1	390	gi|307187703|gb|EFN72675.1|	76	98	85	96	389	160	257	2.94031e-37	160.229	Guanine nucleotide-binding protein subunit alpha-like protein [Camponotus floridanus]
comp46_c0_seq1	390	gi|379698920|ref|NP_001243931.1|	77	98	85	96	389	168	265	3.84017e-37	159.844	G protein alpha subunit [Bombyx mori] &gt;gi|338807803|gb|AEJ07665.1| G protein alpha subunit [Bombyx mori]
comp46_c0_seq1	390	gi|195050240|ref|XP_001992852.1|	74	99	82	96	389	245	343	8.85304e-34	148.673	GH13505 [Drosophila grimshawi] &gt;gi|193899911|gb|EDV98777.1| GH13505 [Drosophila grimshawi]
comp46_c0_seq1	390	gi|195552378|ref|XP_002076451.1|	73	99	82	96	389	97	195	1.5101e-33	147.902	GD17672 [Drosophila simulans] &gt;gi|194201704|gb|EDX15280.1| GD17672 [Drosophila simulans]
comp46_c0_seq1	390	gi|195476102|ref|XP_002085988.1|	73	99	82	96	389	248	346	1.5101e-33	147.902	cta [Drosophila yakuba] &gt;gi|194185770|gb|EDW99381.1| cta [Drosophila yakuba]
comp31953_c0_seq1	420	gi|270014633|gb|EFA11081.1|	36	75	50	2	226	444	517	3.63742e-11	73.559	hypothetical protein TcasGA2_TC004677 [Tribolium castaneum]
comp31953_c0_seq1	420	gi|284010531|dbj|BAI66745.1|	37	81	51	5	235	108	188	4.75062e-11	73.1738	variable lymphocyte receptor A [Eptatretus burgeri]
comp31953_c0_seq1	420	gi|78100730|gb|ABB21185.1|	35	81	55	2	232	78	158	4.75062e-11	73.1738	variable lymphocyte receptor A [Eptatretus stoutii]
comp31953_c0_seq1	420	gi|78100631|gb|ABB21137.1|	38	81	48	5	235	127	207	8.10333e-11	72.4034	variable lymphocyte receptor A [Eptatretus stoutii]
comp31953_c0_seq1	420	gi|284010809|dbj|BAI66884.1|	36	81	53	5	235	132	212	8.10333e-11	72.4034	variable lymphocyte receptor A [Eptatretus burgeri]
comp31953_c0_seq1	420	gi|284010633|dbj|BAI66796.1|	36	81	52	5	235	108	188	1.05833e-10	72.0182	variable lymphocyte receptor A [Eptatretus burgeri]
comp31953_c0_seq1	420	gi|478260593|gb|ENN80296.1|	35	74	47	5	226	397	469	1.38222e-10	71.633	hypothetical protein YQE_03289	partial [Dendroctonus ponderosae]
comp31953_c0_seq1	420	gi|284010972|dbj|BAI66961.1|	36	81	50	5	235	71	151	2.35771e-10	70.8626	variable lymphocyte receptor B [Eptatretus burgeri]
comp31953_c0_seq1	420	gi|557767648|ref|XP_005183512.1|	33	86	55	5	262	137	222	2.35771e-10	70.8626	PREDICTED: uncharacterized protein LOC101887903 [Musca domestica]
comp31953_c0_seq1	420	gi|284010607|dbj|BAI66783.1|	36	81	49	5	235	132	212	3.07926e-10	70.4774	variable lymphocyte receptor A [Eptatretus burgeri]
comp31953_c0_seq1	420	gi|284010805|dbj|BAI66882.1|	37	81	49	5	235	108	188	3.07926e-10	70.4774	variable lymphocyte receptor A [Eptatretus burgeri]
comp31953_c0_seq1	420	gi|81175388|gb|ABB59033.1|	35	81	50	5	235	119	199	3.07926e-10	70.4774	variable lymphocyte receptor B [Eptatretus stoutii]
comp31953_c0_seq1	420	gi|284010663|dbj|BAI66811.1|	34	81	50	5	235	84	164	4.02164e-10	70.0922	variable lymphocyte receptor A [Eptatretus burgeri]
comp31953_c0_seq1	420	gi|81175451|gb|ABB59063.1|	37	81	49	5	235	127	207	4.02164e-10	70.0922	variable lymphocyte receptor A [Eptatretus stoutii]
comp31953_c0_seq1	420	gi|284010609|dbj|BAI66784.1|	37	81	52	5	235	132	212	4.02164e-10	70.0922	variable lymphocyte receptor A [Eptatretus burgeri]
comp31953_c0_seq1	420	gi|78100484|gb|ABB21065.1|	35	81	51	5	235	127	207	4.02164e-10	70.0922	variable lymphocyte receptor A [Eptatretus burgeri]
comp31953_c0_seq1	420	gi|194860867|ref|XP_001969668.1|	33	86	54	5	262	166	251	5.25242e-10	69.707	GG10221 [Drosophila erecta] &gt;gi|190661535|gb|EDV58727.1| GG10221 [Drosophila erecta]
comp31953_c0_seq1	420	gi|78100695|gb|ABB21168.1|	35	80	52	5	232	127	206	5.25242e-10	69.707	variable lymphocyte receptor A [Eptatretus stoutii]
comp31953_c0_seq1	420	gi|78100542|gb|ABB21093.1|	36	81	51	5	235	127	207	6.85988e-10	69.3218	variable lymphocyte receptor A [Eptatretus stoutii]
comp31953_c0_seq1	420	gi|284010695|dbj|BAI66827.1|	34	77	49	5	235	108	184	6.85988e-10	69.3218	variable lymphocyte receptor A [Eptatretus burgeri]
comp31955_c0_seq1	251	gi|390344720|ref|XP_798167.3|	46	81	59	1	243	434	514	8.60935e-17	91.6633	PREDICTED: double-strand break repair protein MRE11A-like [Strongylocentrotus purpuratus]
comp31955_c0_seq1	251	gi|296216786|ref|XP_002754717.1|	45	79	60	4	234	429	507	6.16988e-15	85.5001	PREDICTED: double-strand break repair protein MRE11A isoform 2 [Callithrix jacchus]
comp31955_c0_seq1	251	gi|390469915|ref|XP_003734194.1|	45	79	60	4	234	429	507	6.16988e-15	85.5001	PREDICTED: double-strand break repair protein MRE11A [Callithrix jacchus]
comp31955_c0_seq1	251	gi|405951376|gb|EKC19294.1|	42	81	58	1	243	419	499	8.05811e-15	85.1149	Double-strand break repair protein MRE11 [Crassostrea gigas]
comp31955_c0_seq1	251	gi|332207943|ref|XP_003253054.1|	44	79	59	4	234	428	506	1.79516e-14	83.9593	PREDICTED: double-strand break repair protein MRE11A isoform 1 [Nomascus leucogenys]
comp31955_c0_seq1	251	gi|465983853|ref|XP_004265514.1|	44	79	59	4	234	428	506	1.79516e-14	83.9593	PREDICTED: double-strand break repair protein MRE11A [Orcinus orca]
comp31955_c0_seq1	251	gi|332207945|ref|XP_003253055.1|	44	79	59	4	234	428	506	1.79516e-14	83.9593	PREDICTED: double-strand break repair protein MRE11A isoform 2 [Nomascus leucogenys]
comp31955_c0_seq1	251	gi|557016128|ref|XP_006008507.1|	45	79	58	4	234	430	508	2.34455e-14	83.5741	PREDICTED: double-strand break repair protein MRE11A [Latimeria chalumnae]
comp31955_c0_seq1	251	gi|3912938|gb|AAC78721.1|	44	79	59	4	234	428	506	2.34455e-14	83.5741	MRE11 homologue hMre11 [Homo sapiens]
comp31955_c0_seq1	251	gi|395814663|ref|XP_003780864.1|	44	79	59	4	234	429	507	2.34455e-14	83.5741	PREDICTED: double-strand break repair protein MRE11A isoform 2 [Otolemur garnettii]
comp31955_c0_seq1	251	gi|560968836|ref|XP_006206788.1|	44	79	59	4	234	428	506	2.34455e-14	83.5741	PREDICTED: double-strand break repair protein MRE11A isoform X1 [Vicugna pacos]
comp31955_c0_seq1	251	gi|507624959|ref|XP_004626301.1|	44	79	59	4	234	428	506	2.34455e-14	83.5741	PREDICTED: double-strand break repair protein MRE11A-like [Octodon degus]
comp31955_c0_seq1	251	gi|403301771|ref|XP_003941554.1|	44	79	59	4	234	429	507	2.34455e-14	83.5741	PREDICTED: double-strand break repair protein MRE11A isoform 1 [Saimiri boliviensis boliviensis]
comp31955_c0_seq1	251	gi|402894959|ref|XP_003910606.1|	44	79	59	4	234	428	506	2.34455e-14	83.5741	PREDICTED: double-strand break repair protein MRE11A isoform 1 [Papio anubis]
comp31955_c0_seq1	251	gi|564362354|ref|XP_006242594.1|	44	79	59	4	234	429	507	2.34455e-14	83.5741	PREDICTED: double-strand break repair protein MRE11A isoform X1 [Rattus norvegicus] &gt;gi|564362356|ref|XP_006242595.1| PREDICTED: double-strand break repair protein MRE11A isoform X2 [Rattus norvegicus] &gt;gi|564362358|ref|XP_006242596.1| PREDICTED: double-strand break repair protein MRE11A isoform X3 [Rattus norvegicus] &gt;gi|564362360|ref|XP_006242597.1| PREDICTED: double-strand break repai…	isoform CRA_a [Rattus norvegicus] &gt;gi|149020657|gb|EDL78462.1| meiotic recombination 11 homolog A (S. cerevisiae)	isoform CRA_a [Rattus norvegicus]
comp31955_c0_seq1	251	gi|149020658|gb|EDL78463.1|	44	79	59	4	234	402	480	2.34455e-14	83.5741	meiotic recombination 11 homolog A (S. cerevisiae)	isoform CRA_b [Rattus norvegicus]
comp31955_c0_seq1	251	gi|554583321|ref|XP_005883124.1|	44	79	59	4	234	428	506	2.34455e-14	83.5741	PREDICTED: double-strand break repair protein MRE11A isoform X2 [Myotis brandtii]
comp31955_c0_seq1	251	gi|532103283|ref|XP_005337244.1|	44	79	59	4	234	428	506	2.34455e-14	83.5741	PREDICTED: double-strand break repair protein MRE11A isoform X2 [Ictidomys tridecemlineatus]
comp31955_c0_seq1	251	gi|440896184|gb|ELR48187.1|	44	79	59	4	234	434	512	2.34455e-14	83.5741	Double-strand break repair protein MRE11A [Bos mutus]
comp31955_c0_seq1	251	gi|74207801|dbj|BAE40140.1|	44	79	59	4	234	402	480	2.34455e-14	83.5741	unnamed protein product [Mus musculus] &gt;gi|74226700|dbj|BAE27000.1| unnamed protein product [Mus musculus] &gt;gi|74226955|dbj|BAE27119.1| unnamed protein product [Mus musculus]
comp50872_c0_seq1	2551	gi|133711804|gb|ABO36622.1|	245	761	390	44	2275	465	1166	7.89934e-106	392.119	copia LTR rider [Solanum lycopersicum] &gt;gi|133711819|gb|ABO36636.1| copia LTR rider [Solanum lycopersicum]
comp50872_c0_seq1	2551	gi|6623973|gb|AAF19226.1|AC007505_2	235	777	390	5	2275	479	1211	1.65094e-95	357.836	Highly similar to Ta1-3 polyprotein [Arabidopsis thaliana]
comp50872_c0_seq1	2551	gi|147826545|emb|CAN64073.1|	239	772	370	5	2275	306	1029	4.49593e-93	349.747	hypothetical protein VITISV_038270 [Vitis vinifera]
comp50872_c0_seq1	2551	gi|147769971|emb|CAN67821.1|	242	780	353	5	2275	472	1204	1.30812e-92	348.206	hypothetical protein VITISV_025855 [Vitis vinifera]
comp50872_c0_seq1	2551	gi|116309003|emb|CAH66122.1|	232	769	365	5	2275	469	1192	2.23131e-92	347.436	OSIGBa0146N20.7 [Oryza sativa Indica Group]
comp50872_c0_seq1	2551	gi|62701788|gb|AAX92861.1|	235	774	367	5	2275	467	1190	3.80604e-92	346.665	retrotransposon protein	putative	Ty1-copia sub-class [Oryza sativa Japonica Group] &gt;gi|77549942|gb|ABA92739.1| retrotransposon protein	putative	Ty1-copia subclass [Oryza sativa Japonica Group]
comp50872_c0_seq1	2551	gi|77555860|gb|ABA98656.1|	234	774	367	5	2275	467	1190	4.97084e-92	346.28	retrotransposon protein	putative	Ty1-copia subclass [Oryza sativa Japonica Group]
comp50872_c0_seq1	2551	gi|16534|emb|CAA31653.1|	223	768	377	5	2275	489	1218	1.22436e-90	341.658	polyprotein [Arabidopsis thaliana]
comp50872_c0_seq1	2551	gi|4567277|gb|AAD23690.1|	224	770	370	5	2275	458	1189	4.65256e-90	339.732	putative retroelement pol polyprotein [Arabidopsis thaliana]
comp50872_c0_seq1	2551	gi|77552408|gb|ABA95205.1|	234	788	365	35	2275	515	1255	5.14401e-89	336.265	retrotransposon protein	putative	Ty1-copia subclass [Oryza sativa Japonica Group]
comp50872_c0_seq1	2551	gi|147856247|emb|CAN81793.1|	227	751	352	5	2185	338	1046	1.40085e-86	328.176	hypothetical protein VITISV_020571 [Vitis vinifera]
comp50872_c0_seq1	2551	gi|13699782|gb|AAK38381.1|AC079028_5	222	735	353	5	2164	162	851	7.68671e-85	322.398	polyprotein	putative [Arabidopsis thaliana]
comp50872_c0_seq1	2551	gi|29423276|gb|AAO73525.1|	221	776	364	5	2314	734	1442	1.00392e-84	322.013	gag-pol polyprotein [Glycine max]
comp50872_c0_seq1	2551	gi|115472477|ref|NP_001059837.1|	218	775	369	5	2275	314	1042	1.31115e-84	321.627	Os07g0528100 [Oryza sativa Japonica Group] &gt;gi|113611373|dbj|BAF21751.1| Os07g0528100	partial [Oryza sativa Japonica Group]
comp50872_c0_seq1	2551	gi|215713567|dbj|BAG94704.1|	218	775	369	5	2275	221	949	1.31115e-84	321.627	unnamed protein product [Oryza sativa Japonica Group]
comp50872_c0_seq1	2551	gi|189239753|ref|XP_969432.2|	218	764	370	44	2272	472	1212	6.50719e-84	319.316	PREDICTED: similar to Copia protein (Gag-int-pol protein) [Tribolium castaneum]
comp50872_c0_seq1	2551	gi|99719|pir||S23319	212	734	357	5	2173	389	1083	4.21784e-83	316.62	hypothetical protein 2 - Arabidopsis thaliana retrotransposon Ta1-2 (strain Landsberg) (fragment) &gt;gi|16384|emb|CAA37924.1| unnamed protein product [Arabidopsis thaliana]
comp50872_c0_seq1	2551	gi|108706239|gb|ABF94034.1|	215	772	369	2	2275	513	1259	5.50867e-83	316.235	retrotransposon protein	putative	unclassified [Oryza sativa Japonica Group]
comp50872_c0_seq1	2551	gi|218201855|gb|EEC84282.1|	212	770	371	2	2275	535	1277	9.39636e-83	315.464	hypothetical protein OsI_30754 [Oryza sativa Indica Group]
comp50872_c0_seq1	2551	gi|4335731|gb|AAD17409.1|	215	764	366	5	2272	497	1199	1.2272e-82	315.079	putative retroelement pol polyprotein [Arabidopsis thaliana]
comp64578_c0_seq2	1096	gi|307202383|gb|EFN81811.1|	143	330	174	140	1015	121	437	1.32161e-46	193.741	Cleavage stimulation factor 64 kDa subunit [Harpegnathos saltator]
comp64578_c0_seq2	1096	gi|270000744|gb|EEZ97191.1|	137	308	165	143	1009	119	405	2.94424e-46	192.586	hypothetical protein TcasGA2_TC004378 [Tribolium castaneum]
comp64578_c0_seq2	1096	gi|512924318|ref|XP_004930566.1|	134	305	161	143	1015	123	389	1.23699e-44	187.193	PREDICTED: cleavage stimulation factor subunit 2 tau variant isoform X1 [Bombyx mori]
comp64578_c0_seq2	1096	gi|512924322|ref|XP_004930567.1|	131	305	159	143	1015	123	388	2.75572e-44	186.037	PREDICTED: cleavage stimulation factor subunit 2 tau variant isoform X2 [Bombyx mori]
comp64578_c0_seq2	1096	gi|345496803|ref|XP_003427819.1|	138	325	171	143	1015	122	423	3.97925e-43	182.185	PREDICTED: cleavage stimulation factor subunit 2-like isoform 2 [Nasonia vitripennis]
comp64578_c0_seq2	1096	gi|350401751|ref|XP_003486249.1|	136	331	168	140	1009	121	437	3.97925e-43	182.185	PREDICTED: cleavage stimulation factor subunit 2-like [Bombus impatiens]
comp64578_c0_seq2	1096	gi|332372985|gb|AEE61634.1|	132	307	162	143	1009	119	404	8.86485e-43	181.03	unknown [Dendroctonus ponderosae]
comp64578_c0_seq2	1096	gi|242018247|ref|XP_002429590.1|	142	331	171	110	1015	113	406	1.15779e-42	180.644	A-kinase anchor protein	putative [Pediculus humanus corporis] &gt;gi|212514557|gb|EEB16852.1| A-kinase anchor protein	putative [Pediculus humanus corporis]
comp64578_c0_seq2	1096	gi|383860217|ref|XP_003705587.1|	153	348	179	143	1015	122	439	2.57928e-42	179.489	PREDICTED: cleavage stimulation factor subunit 2-like [Megachile rotundata]
comp64578_c0_seq2	1096	gi|156553552|ref|XP_001601896.1|	138	331	175	143	1015	122	432	3.36864e-42	179.104	PREDICTED: cleavage stimulation factor subunit 2-like isoform 1 [Nasonia vitripennis]
comp64578_c0_seq2	1096	gi|307172466|gb|EFN63915.1|	137	340	165	140	1015	121	436	5.74603e-42	178.333	Cleavage stimulation factor 64 kDa subunit [Camponotus floridanus]
comp64578_c0_seq2	1096	gi|157137809|ref|XP_001664044.1|	132	315	164	149	1015	121	397	1.28008e-41	177.178	RNA-binding protein [Aedes aegypti] &gt;gi|108869641|gb|EAT33866.1| AAEL013869-PA [Aedes aegypti]
comp64578_c0_seq2	1096	gi|66516308|ref|XP_623321.1|	130	321	166	140	1009	121	437	1.28008e-41	177.178	PREDICTED: cleavage stimulation factor subunit 2 [Apis mellifera]
comp64578_c0_seq2	1096	gi|380028061|ref|XP_003697730.1|	131	321	167	140	1009	121	437	2.18349e-41	176.407	PREDICTED: cleavage stimulation factor subunit 2-like [Apis florea]
comp64578_c0_seq2	1096	gi|91094479|ref|XP_970762.1|	128	313	161	143	1009	119	420	3.72447e-41	175.637	PREDICTED: similar to cleavage stimulation factor 64-kDa subunit [Tribolium castaneum]
comp64578_c0_seq2	1096	gi|193598819|ref|XP_001951232.1|	120	297	156	137	1009	116	382	1.4153e-40	173.711	PREDICTED: cleavage stimulation factor subunit 2-like isoform 1 [Acyrthosiphon pisum] &gt;gi|328706164|ref|XP_003243012.1| PREDICTED: cleavage stimulation factor subunit 2-like isoform 2 [Acyrthosiphon pisum]
comp64578_c0_seq2	1096	gi|170054071|ref|XP_001862961.1|	124	306	160	149	1015	122	398	5.37812e-40	171.785	cleavage stimulation factor 64 kDa subunit [Culex quinquefasciatus] &gt;gi|167874431|gb|EDS37814.1| cleavage stimulation factor 64 kDa subunit [Culex quinquefasciatus]
comp64578_c0_seq2	1096	gi|498963298|ref|XP_004545786.1|	128	354	168	143	1009	135	483	5.37812e-40	171.785	PREDICTED: cleavage stimulation factor subunit 2-like isoform X4 [Maylandia zebra]
comp64578_c0_seq2	1096	gi|332026262|gb|EGI66401.1|	137	361	165	140	1015	121	478	9.17368e-40	171.014	Cleavage stimulation factor 64 kDa subunit [Acromyrmex echinatior]
comp64578_c0_seq2	1096	gi|548340887|ref|XP_005722993.1|	128	358	168	143	1009	154	506	1.56479e-39	170.244	PREDICTED: cleavage stimulation factor subunit 2-like isoform X3 [Pundamilia nyererei] &gt;gi|554804581|ref|XP_005913243.1| PREDICTED: cleavage stimulation factor subunit 2-like isoform X3 [Haplochromis burtoni]
comp79929_c0_seq1	453	gi|405978665|gb|EKC43035.1|	95	151	121	2	451	684	831	2.40381e-50	203.756	hypothetical protein CGI_10018020 [Crassostrea gigas]
comp79929_c0_seq1	453	gi|565316554|gb|ETE68194.1|	90	150	117	2	451	62	211	2.93846e-48	196.823	putative aarF domain-containing protein kinase 1	partial [Ophiophagus hannah]
comp79929_c0_seq1	453	gi|556958506|ref|XP_005990142.1|	90	150	115	2	451	292	441	8.5496e-48	195.282	PREDICTED: uncharacterized aarF domain-containing protein kinase 1 isoform X1 [Latimeria chalumnae]
comp79929_c0_seq1	453	gi|426233740|ref|XP_004010872.1|	89	150	117	2	451	292	441	8.5496e-48	195.282	PREDICTED: uncharacterized aarF domain-containing protein kinase 1 [Ovis aries]
comp79929_c0_seq1	453	gi|395503805|ref|XP_003756252.1|	89	150	119	2	451	292	441	8.5496e-48	195.282	PREDICTED: uncharacterized aarF domain-containing protein kinase 1 [Sarcophilus harrisii]
comp79929_c0_seq1	453	gi|556958509|ref|XP_005990143.1|	90	150	115	2	451	224	373	8.5496e-48	195.282	PREDICTED: uncharacterized aarF domain-containing protein kinase 1 isoform X2 [Latimeria chalumnae]
comp79929_c0_seq1	453	gi|524876188|ref|XP_005094813.1|	91	150	118	2	451	290	437	1.90465e-47	194.126	PREDICTED: uncharacterized aarF domain-containing protein kinase 1-like [Aplysia californica]
comp79929_c0_seq1	453	gi|564249527|ref|XP_006263840.1|	88	150	119	2	451	289	438	2.48755e-47	193.741	PREDICTED: uncharacterized aarF domain-containing protein kinase 1 isoform X1 [Alligator mississippiensis]
comp79929_c0_seq1	453	gi|558129698|ref|XP_006116048.1|	90	150	116	2	451	221	370	2.48755e-47	193.741	PREDICTED: uncharacterized aarF domain-containing protein kinase 1 isoform X3 [Pelodiscus sinensis]
comp79929_c0_seq1	453	gi|557292144|ref|XP_006028606.1|	88	150	119	2	451	291	440	2.48755e-47	193.741	PREDICTED: uncharacterized aarF domain-containing protein kinase 1 isoform X1 [Alligator sinensis] &gt;gi|557292146|ref|XP_006028607.1| PREDICTED: uncharacterized aarF domain-containing protein kinase 1 isoform X2 [Alligator sinensis]
comp79929_c0_seq1	453	gi|564249529|ref|XP_006263841.1|	88	150	119	2	451	273	422	2.48755e-47	193.741	PREDICTED: uncharacterized aarF domain-containing protein kinase 1 isoform X2 [Alligator mississippiensis]
comp79929_c0_seq1	453	gi|530624324|ref|XP_005301724.1|	88	150	118	2	451	220	369	2.48755e-47	193.741	PREDICTED: uncharacterized aarF domain-containing protein kinase 1 isoform X2 [Chrysemys picta bellii]
comp79929_c0_seq1	453	gi|558129694|ref|XP_006116047.1|	90	150	116	2	451	250	399	2.48755e-47	193.741	PREDICTED: uncharacterized aarF domain-containing protein kinase 1 isoform X2 [Pelodiscus sinensis]
comp79929_c0_seq1	453	gi|530624322|ref|XP_005301723.1|	88	150	118	2	451	312	461	2.48755e-47	193.741	PREDICTED: uncharacterized aarF domain-containing protein kinase 1 isoform X1 [Chrysemys picta bellii]
comp79929_c0_seq1	453	gi|564249531|ref|XP_006263842.1|	88	150	119	2	451	261	410	2.48755e-47	193.741	PREDICTED: uncharacterized aarF domain-containing protein kinase 1 isoform X3 [Alligator mississippiensis]
comp79929_c0_seq1	453	gi|558129689|ref|XP_006116046.1|	90	150	116	2	451	289	438	2.48755e-47	193.741	PREDICTED: uncharacterized aarF domain-containing protein kinase 1 isoform X1 [Pelodiscus sinensis]
comp79929_c0_seq1	453	gi|345804046|ref|XP_547933.3|	90	150	117	2	451	292	441	4.24312e-47	192.971	PREDICTED: uncharacterized aarF domain-containing protein kinase 1 isoform X5 [Canis lupus familiaris] &gt;gi|545508220|ref|XP_005623766.1| PREDICTED: uncharacterized aarF domain-containing protein kinase 1 isoform X1 [Canis lupus familiaris] &gt;gi|545508222|ref|XP_005623767.1| PREDICTED: uncharacterized aarF domain-containing protein kinase 1 isoform X2 [Canis lupus familiaris] &gt;gi|545508224…
comp79929_c0_seq1	453	gi|560967601|ref|XP_006206181.1|	89	150	116	2	451	292	441	4.24312e-47	192.971	PREDICTED: uncharacterized aarF domain-containing protein kinase 1 [Vicugna pacos]
comp79929_c0_seq1	453	gi|528761656|gb|EPY81315.1|	89	150	116	2	451	424	573	4.24312e-47	192.971	hypothetical protein CB1_000743046 [Camelus ferus]
comp79929_c0_seq1	453	gi|338719811|ref|XP_001494220.3|	89	150	116	2	451	292	441	4.24312e-47	192.971	PREDICTED: LOW QUALITY PROTEIN: uncharacterized aarF domain-containing protein kinase 1 [Equus caballus]
comp1840_c0_seq1	352	gi|339256018|ref|XP_003370752.1|	58	116	80	2	349	811	926	2.04361e-30	137.502	putative transcription factor COE1 [Trichinella spiralis] &gt;gi|316965700|gb|EFV50380.1| putative transcription factor COE1 [Trichinella spiralis]
comp1840_c0_seq1	352	gi|339244935|ref|XP_003378393.1|	59	115	78	8	352	560	674	3.85409e-29	133.265	putative integrase core domain protein [Trichinella spiralis] &gt;gi|316972697|gb|EFV56362.1| putative integrase core domain protein [Trichinella spiralis]
comp1840_c0_seq1	352	gi|339234082|ref|XP_003382158.1|	59	115	78	8	352	1011	1125	3.85409e-29	133.265	putative integrase core domain protein [Trichinella spiralis] &gt;gi|316978887|gb|EFV61788.1| putative integrase core domain protein [Trichinella spiralis]
comp1840_c0_seq1	352	gi|339233598|ref|XP_003381916.1|	58	115	77	8	352	311	425	1.12137e-28	131.724	putative integrase core domain protein [Trichinella spiralis] &gt;gi|316979212|gb|EFV62034.1| putative integrase core domain protein [Trichinella spiralis]
comp1840_c0_seq1	352	gi|339261552|ref|XP_003367849.1|	58	117	81	2	352	533	649	5.56529e-28	129.413	putative integrase core domain protein [Trichinella spiralis] &gt;gi|316963889|gb|EFV49269.1| putative integrase core domain protein [Trichinella spiralis]
comp1840_c0_seq1	352	gi|339257436|ref|XP_003369907.1|	58	117	81	2	352	288	404	5.56529e-28	129.413	putative integrase core domain protein [Trichinella spiralis] &gt;gi|316961789|gb|EFV48405.1| putative integrase core domain protein [Trichinella spiralis]
comp1840_c0_seq1	352	gi|339261110|ref|XP_003368070.1|	58	117	81	2	352	877	993	5.56529e-28	129.413	zinc knuckle protein [Trichinella spiralis] &gt;gi|316963673|gb|EFV49170.1| zinc knuckle protein [Trichinella spiralis]
comp1840_c0_seq1	352	gi|339259576|ref|XP_003368837.1|	58	117	81	2	352	877	993	5.56529e-28	129.413	putative integrase core domain protein [Trichinella spiralis] &gt;gi|316964514|gb|EFV49584.1| putative integrase core domain protein [Trichinella spiralis]
comp1840_c0_seq1	352	gi|339261098|ref|XP_003368076.1|	57	115	76	8	352	1101	1215	9.49294e-28	128.642	zinc knuckle protein [Trichinella spiralis] &gt;gi|316964821|gb|EFV49757.1| zinc knuckle protein [Trichinella spiralis]
comp1840_c0_seq1	352	gi|339257370|ref|XP_003370055.1|	54	114	74	11	352	1041	1154	2.33819e-26	124.02	putative integrase core domain protein [Trichinella spiralis] &gt;gi|316965382|gb|EFV50107.1| putative integrase core domain protein [Trichinella spiralis]
comp1840_c0_seq1	352	gi|339239683|ref|XP_003378758.1|	55	114	75	11	352	1116	1229	5.20895e-26	122.865	putative integrase core domain protein [Trichinella spiralis] &gt;gi|316975571|gb|EFV58988.1| putative integrase core domain protein [Trichinella spiralis]
comp1840_c0_seq1	352	gi|339241105|ref|XP_003376478.1|	53	117	75	2	352	1030	1146	4.40964e-25	119.783	zinc knuckle protein [Trichinella spiralis] &gt;gi|316974804|gb|EFV58277.1| zinc knuckle protein [Trichinella spiralis]
comp1840_c0_seq1	352	gi|339256172|ref|XP_003370538.1|	55	114	70	11	352	440	553	5.75917e-25	119.398	putative integrase core domain protein [Trichinella spiralis] &gt;gi|316964988|gb|EFV49853.1| putative integrase core domain protein [Trichinella spiralis]
comp1840_c0_seq1	352	gi|339264368|ref|XP_003366690.1|	51	114	75	11	352	1075	1187	7.52171e-25	119.013	Pao retrotransposon peptidase superfamily [Trichinella spiralis] &gt;gi|316964699|gb|EFV49685.1| Pao retrotransposon peptidase superfamily [Trichinella spiralis]
comp1840_c0_seq1	352	gi|339264038|ref|XP_003366855.1|	51	114	75	11	352	81	193	7.52171e-25	119.013	Pao retrotransposon peptidase superfamily [Trichinella spiralis] &gt;gi|316957771|gb|EFV47183.1| Pao retrotransposon peptidase superfamily [Trichinella spiralis]
comp1840_c0_seq1	352	gi|339251552|ref|XP_003372798.1|	51	114	75	11	352	160	272	7.52171e-25	119.013	putative integrase core domain protein [Trichinella spiralis] &gt;gi|316968842|gb|EFV53057.1| putative integrase core domain protein [Trichinella spiralis]
comp1840_c0_seq1	352	gi|339256882|ref|XP_003370184.1|	53	110	74	2	331	1	110	9.82366e-25	118.627	putative integrase core domain protein [Trichinella spiralis] &gt;gi|316962773|gb|EFV48766.1| putative integrase core domain protein [Trichinella spiralis]
comp1840_c0_seq1	352	gi|339234305|ref|XP_003382269.1|	54	114	71	11	352	474	587	1.67566e-24	117.857	Pao retrotransposon peptidase family protein [Trichinella spiralis] &gt;gi|316978737|gb|EFV61677.1| Pao retrotransposon peptidase family protein [Trichinella spiralis]
comp1840_c0_seq1	352	gi|339255672|ref|XP_003370579.1|	54	114	71	11	352	1126	1239	1.67566e-24	117.857	putative transcription factor COE1 [Trichinella spiralis] &gt;gi|316965908|gb|EFV50549.1| putative transcription factor COE1 [Trichinella spiralis]
comp1840_c0_seq1	352	gi|339257282|ref|XP_003370011.1|	51	114	74	11	352	1024	1136	2.18848e-24	117.472	Pao retrotransposon peptidase superfamily [Trichinella spiralis] &gt;gi|316965440|gb|EFV50150.1| Pao retrotransposon peptidase superfamily [Trichinella spiralis]
comp18528_c0_seq1	253	gi|558186282|ref|XP_006128432.1|	51	81	59	7	249	346	426	2.49914e-24	116.701	PREDICTED: LOW QUALITY PROTEIN: fibrinogen C domain-containing protein 1 [Pelodiscus sinensis]
comp18528_c0_seq1	253	gi|126297891|ref|XP_001369828.1|	50	81	59	7	249	330	410	3.26397e-24	116.316	PREDICTED: fibrinogen C domain-containing protein 1 [Monodelphis domestica]
comp18528_c0_seq1	253	gi|395506299|ref|XP_003757472.1|	49	81	59	7	249	204	284	7.27137e-24	115.161	PREDICTED: fibrinogen C domain-containing protein 1 [Sarcophilus harrisii]
comp18528_c0_seq1	253	gi|118099317|ref|XP_425335.2|	50	81	58	7	249	354	434	7.27137e-24	115.161	PREDICTED: fibrinogen C domain-containing protein 1 [Gallus gallus]
comp18528_c0_seq1	253	gi|556960379|ref|XP_005990714.1|	50	81	58	7	249	329	409	9.4967e-24	114.775	PREDICTED: fibrinogen C domain-containing protein 1 [Latimeria chalumnae]
comp18528_c0_seq1	253	gi|530599787|ref|XP_005293386.1|	50	81	58	7	249	354	434	9.4967e-24	114.775	PREDICTED: fibrinogen C domain-containing protein 1 [Chrysemys picta bellii]
comp18528_c0_seq1	253	gi|564231324|ref|XP_006260059.1|	51	81	58	7	249	354	434	9.4967e-24	114.775	PREDICTED: fibrinogen C domain-containing protein 1 [Alligator mississippiensis]
comp18528_c0_seq1	253	gi|541979298|ref|XP_005442236.1|	50	81	58	7	249	415	495	1.24031e-23	114.39	PREDICTED: fibrinogen C domain-containing protein 1-B-like [Falco cherrug]
comp18528_c0_seq1	253	gi|529423030|ref|XP_005231362.1|	50	81	58	7	249	415	495	1.24031e-23	114.39	PREDICTED: fibrinogen C domain-containing protein 1-B-like [Falco peregrinus]
comp18528_c0_seq1	253	gi|465977119|gb|EMP34673.1|	50	81	58	7	249	72	152	1.61989e-23	114.005	Fibrinogen C domain-containing protein 1	partial [Chelonia mydas]
comp18528_c0_seq1	253	gi|543744286|ref|XP_005512966.1|	49	81	58	7	249	348	428	1.61989e-23	114.005	PREDICTED: fibrinogen C domain-containing protein 1 [Columba livia]
comp18528_c0_seq1	253	gi|527256219|ref|XP_005146385.1|	49	81	58	7	249	372	452	1.61989e-23	114.005	PREDICTED: LOW QUALITY PROTEIN: fibrinogen C domain-containing protein 1 [Melopsittacus undulatus]
comp18528_c0_seq1	253	gi|443707425|gb|ELU03027.1|	48	82	61	4	249	271	352	1.61989e-23	114.005	hypothetical protein CAPTEDRAFT_224105 [Capitella teleta]
comp18528_c0_seq1	253	gi|443697643|gb|ELT98010.1|	50	82	58	4	249	75	156	2.11564e-23	113.62	hypothetical protein CAPTEDRAFT_204556 [Capitella teleta]
comp18528_c0_seq1	253	gi|557283160|ref|XP_006024465.1|	50	79	57	13	249	364	442	2.11564e-23	113.62	PREDICTED: fibrinogen C domain-containing protein 1-B-like [Alligator sinensis]
comp18528_c0_seq1	253	gi|543367978|ref|XP_005527339.1|	49	81	58	7	249	354	434	2.11564e-23	113.62	PREDICTED: fibrinogen C domain-containing protein 1 [Pseudopodoces humilis]
comp18528_c0_seq1	253	gi|345306110|ref|XP_001506966.2|	49	81	59	7	249	416	496	2.11564e-23	113.62	PREDICTED: fibrinogen C domain-containing protein 1 [Ornithorhynchus anatinus]
comp18528_c0_seq1	253	gi|514718801|ref|XP_005013351.1|	49	81	58	7	249	341	421	2.76312e-23	113.235	PREDICTED: LOW QUALITY PROTEIN: fibrinogen C domain-containing protein 1 [Anas platyrhynchos]
comp18528_c0_seq1	253	gi|443721653|gb|ELU10892.1|	48	82	60	4	249	112	193	2.76312e-23	113.235	hypothetical protein CAPTEDRAFT_114000	partial [Capitella teleta]
comp18528_c0_seq1	253	gi|525016563|ref|XP_005055848.1|	48	81	58	7	249	528	608	3.60874e-23	112.849	PREDICTED: fibrinogen C domain-containing protein 1-B-like [Ficedula albicollis]
comp20552_c0_seq1	439	gi|291238805|ref|XP_002739316.1|	105	134	122	37	438	142	275	1.63384e-59	234.187	PREDICTED: dual-specificity tyrosine-(Y)-phosphorylation regulated kinase 2-like [Saccoglossus kowalevskii]
comp20552_c0_seq1	439	gi|270014952|gb|EFA11400.1|	104	139	125	22	438	85	223	1.05903e-58	231.491	hypothetical protein TcasGA2_TC013573 [Tribolium castaneum]
comp20552_c0_seq1	439	gi|557021835|ref|XP_006011201.1|	99	139	123	22	438	139	277	1.80642e-58	230.72	PREDICTED: dual specificity tyrosine-phosphorylation-regulated kinase 2-like isoform X1 [Latimeria chalumnae]
comp20552_c0_seq1	439	gi|557021837|ref|XP_006011202.1|	99	139	123	22	438	132	270	1.80642e-58	230.72	PREDICTED: dual specificity tyrosine-phosphorylation-regulated kinase 2-like isoform X2 [Latimeria chalumnae]
comp20552_c0_seq1	439	gi|557021839|ref|XP_006011203.1|	99	139	123	22	438	137	275	1.80642e-58	230.72	PREDICTED: dual specificity tyrosine-phosphorylation-regulated kinase 2-like isoform X3 [Latimeria chalumnae]
comp20552_c0_seq1	439	gi|557021841|ref|XP_006011204.1|	99	139	123	22	438	75	213	1.80642e-58	230.72	PREDICTED: dual specificity tyrosine-phosphorylation-regulated kinase 2-like isoform X4 [Latimeria chalumnae] &gt;gi|557021843|ref|XP_006011205.1| PREDICTED: dual specificity tyrosine-phosphorylation-regulated kinase 2-like isoform X5 [Latimeria chalumnae]
comp20552_c0_seq1	439	gi|307210267|gb|EFN86917.1|	105	142	126	10	435	186	326	6.8644e-58	228.794	Putative dual specificity tyrosine-phosphorylation-regulated kinase 3-like protein [Harpegnathos saltator]
comp20552_c0_seq1	439	gi|327279855|ref|XP_003224671.1|	101	134	121	37	438	180	313	6.8644e-58	228.794	PREDICTED: dual specificity tyrosine-phosphorylation-regulated kinase 2-like [Anolis carolinensis]
comp20552_c0_seq1	439	gi|530567088|ref|XP_005280074.1|	101	134	122	37	438	80	213	8.96519e-58	228.409	PREDICTED: dual specificity tyrosine-phosphorylation-regulated kinase 2 isoform X2 [Chrysemys picta bellii]
comp20552_c0_seq1	439	gi|530567086|ref|XP_005280073.1|	101	134	122	37	438	151	284	8.96519e-58	228.409	PREDICTED: dual specificity tyrosine-phosphorylation-regulated kinase 2 isoform X1 [Chrysemys picta bellii]
comp20552_c0_seq1	439	gi|332019109|gb|EGI59634.1|	102	138	122	22	435	207	344	3.40677e-57	226.483	Putative dual specificity tyrosine-phosphorylation-regulated kinase 3-like protein [Acromyrmex echinatior]
comp20552_c0_seq1	439	gi|498932877|ref|XP_004519494.1|	108	142	125	10	435	78	217	3.40677e-57	226.483	PREDICTED: putative dual specificity tyrosine-phosphorylation-regulated kinase 3 homolog isoform X1 [Ceratitis capitata]
comp20552_c0_seq1	439	gi|322801228|gb|EFZ21916.1|	102	138	122	22	435	116	253	3.40677e-57	226.483	hypothetical protein SINV_08101 [Solenopsis invicta]
comp20552_c0_seq1	439	gi|307181123|gb|EFN68857.1|	102	138	122	22	435	142	279	3.40677e-57	226.483	Putative dual specificity tyrosine-phosphorylation-regulated kinase 3-like protein [Camponotus floridanus]
comp20552_c0_seq1	439	gi|512829970|ref|XP_002937581.2|	100	139	122	22	438	174	312	3.40677e-57	226.483	PREDICTED: dual specificity tyrosine-phosphorylation-regulated kinase 2 isoform X1 [Xenopus (Silurana) tropicalis]
comp20552_c0_seq1	439	gi|512829974|ref|XP_004912991.1|	100	139	122	22	438	166	304	3.40677e-57	226.483	PREDICTED: dual specificity tyrosine-phosphorylation-regulated kinase 2 isoform X2 [Xenopus (Silurana) tropicalis]
comp20552_c0_seq1	439	gi|512829978|ref|XP_004912992.1|	100	139	122	22	438	125	263	3.40677e-57	226.483	PREDICTED: dual specificity tyrosine-phosphorylation-regulated kinase 2 isoform X3 [Xenopus (Silurana) tropicalis]
comp20552_c0_seq1	439	gi|498932891|ref|XP_004519495.1|	108	142	125	10	435	78	217	3.40677e-57	226.483	PREDICTED: putative dual specificity tyrosine-phosphorylation-regulated kinase 3 homolog isoform X2 [Ceratitis capitata]
comp20552_c0_seq1	439	gi|542143087|ref|XP_005480632.1|	102	139	120	22	438	146	284	4.44938e-57	226.098	PREDICTED: dual specificity tyrosine-phosphorylation-regulated kinase 2 [Zonotrichia albicollis]
comp20552_c0_seq1	439	gi|557278967|ref|XP_006022533.1|	100	134	120	37	438	80	213	4.44938e-57	226.098	PREDICTED: dual specificity tyrosine-phosphorylation-regulated kinase 2 [Alligator sinensis]
comp20555_c0_seq1	231	gi|313471727|sp|B6DCY3.1|TX812_LYCSI	27	29	28	1	87	48	76	3.03552e-09	66.6254	RecName: Full=U8-lycotoxin-Ls1c; AltName: Full=Toxin-like structure LSTX-H12; Flags: Precursor &gt;gi|209165773|gb|ACI41399.1| toxin-like structure LSTX-H12 precursor [Lycosa singoriensis] &gt;gi|213031746|emb|CAS03668.1| toxin-like structure LSTX-H12 precursor [Lycosa singoriensis]
comp20555_c0_seq1	231	gi|313471726|sp|B6DCY2.1|TX811_LYCSI	27	29	28	1	87	48	76	3.03552e-09	66.6254	RecName: Full=U8-lycotoxin-Ls1b; AltName: Full=Toxin-like structure LSTX-H11; Flags: Precursor &gt;gi|209165771|gb|ACI41398.1| toxin-like structure LSTX-H11 precursor [Lycosa singoriensis] &gt;gi|213031744|emb|CAS03667.1| toxin-like structure LSTX-H11 precursor [Lycosa singoriensis]
comp20555_c0_seq1	231	gi|313471728|sp|B6DCY4.1|TX813_LYCSI	27	29	28	1	87	48	76	3.03552e-09	66.6254	RecName: Full=U8-lycotoxin-Ls1d; AltName: Full=Toxin-like structure LSTX-H13; Flags: Precursor &gt;gi|209165775|gb|ACI41400.1| toxin-like structure LSTX-H13 precursor [Lycosa singoriensis] &gt;gi|213031748|emb|CAS03669.1| toxin-like structure LSTX-H13 precursor [Lycosa singoriensis]
comp20555_c0_seq1	231	gi|313471721|sp|B6DCX6.1|TX805_LYCSI	27	29	28	1	87	48	76	3.03552e-09	66.6254	RecName: Full=U8-lycotoxin-Ls1v; AltName: Full=Toxin-like structure LSTX-H5; Flags: Precursor &gt;gi|209165759|gb|ACI41392.1| toxin-like structure LSTX-H5 precursor [Lycosa singoriensis] &gt;gi|213031732|emb|CAS03661.1| toxin-like structure LSTX-H5 precursor [Lycosa singoriensis]
comp20555_c0_seq1	231	gi|313471720|sp|B6DCX5.1|TX804_LYCSI	27	29	28	1	87	48	76	3.03552e-09	66.6254	RecName: Full=U8-lycotoxin-Ls1u; AltName: Full=Toxin-like structure LSTX-H4; Flags: Precursor &gt;gi|209165757|gb|ACI41391.1| toxin-like structure LSTX-H4 precursor [Lycosa singoriensis] &gt;gi|213031730|emb|CAS03660.1| toxin-like structure LSTX-H4 precursor [Lycosa singoriensis]
comp20555_c0_seq1	231	gi|313471730|sp|B6DCY6.1|TX815_LYCSI	27	29	28	1	87	48	76	3.03552e-09	66.6254	RecName: Full=U8-lycotoxin-Ls1f; AltName: Full=Toxin-like structure LSTX-H15; Flags: Precursor &gt;gi|209165779|gb|ACI41402.1| toxin-like structure LSTX-H15 precursor [Lycosa singoriensis] &gt;gi|213031752|emb|CAS03671.1| toxin-like structure LSTX-H15 precursor [Lycosa singoriensis]
comp20555_c0_seq1	231	gi|313471729|sp|B6DCY5.1|TX814_LYCSI	27	29	28	1	87	48	76	3.03552e-09	66.6254	RecName: Full=U8-lycotoxin-Ls1e; AltName: Full=Toxin-like structure LSTX-H14; Flags: Precursor &gt;gi|209165777|gb|ACI41401.1| toxin-like structure LSTX-H14 precursor [Lycosa singoriensis] &gt;gi|213031750|emb|CAS03670.1| toxin-like structure LSTX-H14 precursor [Lycosa singoriensis]
comp20555_c0_seq1	231	gi|313471733|sp|B6DCY9.1|TX818_LYCSI	27	29	28	1	87	48	76	3.03552e-09	66.6254	RecName: Full=U8-lycotoxin-Ls1i; AltName: Full=Toxin-like structure LSTX-H18; Flags: Precursor &gt;gi|209165785|gb|ACI41405.1| toxin-like structure LSTX-H18 precursor [Lycosa singoriensis] &gt;gi|213031758|emb|CAS03674.1| toxin-like structure LSTX-H18 precursor [Lycosa singoriensis]
comp20555_c0_seq1	231	gi|313471725|sp|B6DCY0.1|TX809_LYCSI	27	29	28	1	87	48	76	3.03552e-09	66.6254	RecName: Full=U8-lycotoxin-Ls1w; AltName: Full=Toxin-like structure LSTX-H9; Flags: Precursor &gt;gi|209165767|gb|ACI41396.1| toxin-like structure LSTX-H9 precursor [Lycosa singoriensis] &gt;gi|213031740|emb|CAS03665.1| toxin-like structure LSTX-H9 precursor [Lycosa singoriensis]
comp20555_c0_seq1	231	gi|313471737|sp|B6DCZ3.1|TX822_LYCSI	27	29	28	1	87	48	76	3.96451e-09	66.2402	RecName: Full=U8-lycotoxin-Ls1m; AltName: Full=Toxin-like structure LSTX-H22; Flags: Precursor &gt;gi|209165793|gb|ACI41409.1| toxin-like structure LSTX-H22 precursor [Lycosa singoriensis] &gt;gi|213031766|emb|CAS03678.1| toxin-like structure LSTX-H22 precursor [Lycosa singoriensis]
comp20555_c0_seq1	231	gi|313471744|sp|B6DD00.1|TX829_LYCSI	27	29	28	1	87	48	76	3.96451e-09	66.2402	RecName: Full=U8-lycotoxin-Ls1m; AltName: Full=Toxin-like structure LSTX-H29; Flags: Precursor &gt;gi|209165807|gb|ACI41416.1| toxin-like structure LSTX-H29 precursor [Lycosa singoriensis] &gt;gi|213031780|emb|CAS03685.1| toxin-like structure LSTX-H29 precursor [Lycosa singoriensis]
comp20555_c0_seq1	231	gi|313471736|sp|B6DCZ2.1|TX821_LYCSI	27	29	28	1	87	48	76	3.96451e-09	66.2402	RecName: Full=U8-lycotoxin-Ls1l; AltName: Full=Toxin-like structure LSTX-H21; Flags: Precursor &gt;gi|209165791|gb|ACI41408.1| toxin-like structure LSTX-H21 precursor [Lycosa singoriensis] &gt;gi|213031764|emb|CAS03677.1| toxin-like structure LSTX-H21 precursor [Lycosa singoriensis]
comp20555_c0_seq1	231	gi|313471742|sp|B6DCZ8.1|TX827_LYCSI	27	29	28	1	87	48	76	3.96451e-09	66.2402	RecName: Full=U8-lycotoxin-Ls1m; AltName: Full=Toxin-like structure LSTX-H27; Flags: Precursor &gt;gi|209165803|gb|ACI41414.1| toxin-like structure LSTX-H27 precursor [Lycosa singoriensis] &gt;gi|213031776|emb|CAS03683.1| toxin-like structure LSTX-H27 precursor [Lycosa singoriensis]
comp20555_c0_seq1	231	gi|313471741|sp|B6DCZ7.1|TX826_LYCSI	27	29	28	1	87	48	76	3.96451e-09	66.2402	RecName: Full=U8-lycotoxin-Ls1p; AltName: Full=Toxin-like structure LSTX-H26; Flags: Precursor &gt;gi|209165801|gb|ACI41413.1| toxin-like structure LSTX-H26 precursor [Lycosa singoriensis] &gt;gi|213031774|emb|CAS03682.1| toxin-like structure LSTX-H26 precursor [Lycosa singoriensis]
comp20555_c0_seq1	231	gi|313471740|sp|B6DCZ6.1|TX825_LYCSI	27	29	28	1	87	48	76	3.96451e-09	66.2402	RecName: Full=U8-lycotoxin-Ls1o; AltName: Full=Toxin-like structure LSTX-H25; Flags: Precursor &gt;gi|209165799|gb|ACI41412.1| toxin-like structure LSTX-H25 precursor [Lycosa singoriensis] &gt;gi|213031772|emb|CAS03681.1| toxin-like structure LSTX-H25 precursor [Lycosa singoriensis]
comp20555_c0_seq1	231	gi|313471738|sp|B6DCZ4.1|TX823_LYCSI	27	29	28	1	87	48	76	3.96451e-09	66.2402	RecName: Full=U8-lycotoxin-Ls1m; AltName: Full=Toxin-like structure LSTX-H23; Flags: Precursor &gt;gi|209165795|gb|ACI41410.1| toxin-like structure LSTX-H23 precursor [Lycosa singoriensis] &gt;gi|213031768|emb|CAS03679.1| toxin-like structure LSTX-H23 precursor [Lycosa singoriensis]
comp20555_c0_seq1	231	gi|209165753|gb|ACI41389.1|	27	29	28	1	87	53	81	6.76243e-09	65.4698	toxin-like structure LSTX-H2 precursor [Lycosa singoriensis] &gt;gi|213031726|emb|CAS03658.1| toxin-like structure LSTX-H2 precursor [Lycosa singoriensis]
comp20555_c0_seq1	231	gi|313471798|sp|B6DCX4.2|TX803_LYCSI	27	29	28	1	87	48	76	6.76243e-09	65.4698	RecName: Full=U8-lycotoxin-Ls1r; AltName: Full=Toxin-like structure LSTX-H3; Flags: Precursor
comp20555_c0_seq1	231	gi|209165755|gb|ACI41390.1|	27	29	28	1	87	53	81	6.76243e-09	65.4698	toxin-like structure LSTX-H3 precursor [Lycosa singoriensis] &gt;gi|213031728|emb|CAS03659.1| toxin-like structure LSTX-H3 precursor [Lycosa singoriensis]
comp20555_c0_seq1	231	gi|313471641|sp|B6DCX2.1|TX801_LYCSI	27	29	28	1	87	48	76	6.76243e-09	65.4698	RecName: Full=U8-lycotoxin-Ls1a; AltName: Full=Toxin-like structure LSTX-H1; AltName: Full=Toxin-like structure LSTX-H2; Flags: Precursor &gt;gi|209165751|gb|ACI41388.1| toxin-like structure LSTX-H1 precursor [Lycosa singoriensis] &gt;gi|213031724|emb|CAS03657.1| toxin-like structure LSTX-H1 precursor [Lycosa singoriensis]
comp314_c0_seq1	257	gi|443708649|gb|ELU03694.1|	32	66	46	57	254	491	554	1.3726e-09	67.781	hypothetical protein CAPTEDRAFT_206368 [Capitella teleta]
comp314_c0_seq1	257	gi|512888260|ref|XP_004922057.1|	28	79	48	21	257	381	458	1.79268e-09	67.3958	PREDICTED: uncharacterized protein LOC101744346 [Bombyx mori]
comp314_c0_seq1	257	gi|555688362|gb|ESN91594.1|	34	81	47	15	257	478	556	3.05784e-09	66.6254	hypothetical protein HELRODRAFT_165647 [Helobdella robusta]
comp314_c0_seq1	257	gi|556097479|gb|ESO86131.1|	32	62	39	69	254	556	615	1.16198e-08	64.6994	hypothetical protein LOTGIDRAFT_176031 [Lottia gigantea]
comp314_c0_seq1	257	gi|542255396|ref|XP_005463344.1|	31	74	42	36	257	132	203	2.86205e-07	60.077	PREDICTED: uncharacterized protein LOC102081822 [Oreochromis niloticus]
comp314_c0_seq1	257	gi|449684735|ref|XP_004210702.1|	24	45	33	36	170	2	46	3.73796e-07	59.6918	PREDICTED: protein eyes shut homolog	partial [Hydra vulgaris]
comp2735_c0_seq1	383	gi|490727256|ref|WP_004589688.1|	48	62	54	116	301	1	62	2.51389e-20	103.99	hypothetical protein	partial [Pseudoalteromonas agarivorans] &gt;gi|478440689|gb|ENN96854.1| hypothetical protein J139_20472	partial [Pseudoalteromonas agarivorans S816]
comp2735_c0_seq1	383	gi|29027541|gb|AAO61995.1|	33	52	38	6	161	12	63	4.298e-12	76.6406	nef attachable protein [Aster yellows phytoplasma]
comp2735_c0_seq1	383	gi|29027540|gb|AAO61994.1|	38	52	42	16	168	2	53	1.9965e-09	67.781	conserved hypothetical protein [Aster yellows phytoplasma]
comp2735_c0_seq1	383	gi|344235046|gb|EGV91149.1|	36	49	38	16	162	2	50	7.58668e-09	65.855	hypothetical protein I79_026257 [Cricetulus griseus]
comp2735_c0_seq1	383	gi|426382547|ref|XP_004057866.1|	31	51	39	8	160	796	846	1.43079e-07	61.6178	PREDICTED: LOW QUALITY PROTEIN: protein FAM65A [Gorilla gorilla gorilla]
comp2735_c0_seq1	383	gi|195468070|ref|XP_002076042.1|	29	42	34	37	162	1	42	4.60268e-06	56.6102	GK23686 [Drosophila willistoni] &gt;gi|194172127|gb|EDW87028.1| GK23686 [Drosophila willistoni]
comp2735_c0_seq1	383	gi|440884236|gb|ELR44476.1|	25	41	31	3	125	57	97	7.85098e-06	55.8398	hypothetical protein M91_20944	partial [Bos mutus]
comp22616_c0_seq1	388	gi|242009471|ref|XP_002425509.1|	54	184	78	1	378	412	595	1.09011e-15	88.5817	conserved hypothetical protein [Pediculus humanus corporis] &gt;gi|212509364|gb|EEB12771.1| conserved hypothetical protein [Pediculus humanus corporis]
comp22616_c0_seq1	388	gi|391326783|ref|XP_003737891.1|	55	154	78	1	378	448	601	1.42373e-15	88.1965	PREDICTED: protein Skeletor	isoforms D/E-like [Metaseiulus occidentalis]
comp22616_c0_seq1	388	gi|170058408|ref|XP_001864909.1|	61	174	75	1	378	149	322	9.22833e-15	85.5001	DOMON domain-containing protein [Culex quinquefasciatus] &gt;gi|167877489|gb|EDS40872.1| DOMON domain-containing protein [Culex quinquefasciatus]
comp22616_c0_seq1	388	gi|322788423|gb|EFZ14094.1|	54	164	75	1	384	426	589	9.22833e-15	85.5001	hypothetical protein SINV_12315 [Solenopsis invicta]
comp22616_c0_seq1	388	gi|321468771|gb|EFX79754.1|	63	192	80	1	378	427	618	1.20526e-14	85.1149	hypothetical protein DAPPUDRAFT_319169 [Daphnia pulex]
comp22616_c0_seq1	388	gi|347970029|ref|XP_313250.3|	61	183	78	1	378	419	601	2.68503e-14	83.9593	AGAP003513-PA [Anopheles gambiae str. PEST] &gt;gi|333468750|gb|EAA08907.3| AGAP003513-PA [Anopheles gambiae str. PEST]
comp22616_c0_seq1	388	gi|357604228|gb|EHJ64099.1|	60	175	78	1	384	170	342	1.33257e-13	81.6481	hypothetical protein KGM_10658 [Danaus plexippus]
comp22616_c0_seq1	388	gi|312385371|gb|EFR29891.1|	59	187	76	1	378	116	302	5.06375e-13	79.7221	hypothetical protein AND_00825 [Anopheles darlingi]
comp22616_c0_seq1	388	gi|157112900|ref|XP_001657668.1|	55	173	71	1	378	406	578	6.61346e-13	79.337	hypothetical protein AaeL_AAEL000153 [Aedes aegypti] &gt;gi|108884634|gb|EAT48859.1| AAEL000153-PA [Aedes aegypti]
comp22616_c0_seq1	388	gi|157123079|ref|XP_001653817.1|	55	173	71	1	378	86	258	6.61346e-13	79.337	hypothetical protein AaeL_AAEL009385 [Aedes aegypti] &gt;gi|108874543|gb|EAT38768.1| AAEL009385-PA [Aedes aegypti]
comp22616_c0_seq1	388	gi|328701949|ref|XP_003241759.1|	60	185	76	1	378	425	609	1.92422e-12	77.7962	PREDICTED: DOMON domain-containing protein CG14681-like [Acyrthosiphon pisum]
comp22616_c0_seq1	388	gi|189241000|ref|XP_968712.2|	59	196	74	1	378	400	595	3.28223e-12	77.0258	PREDICTED: similar to AGAP003513-PA [Tribolium castaneum] &gt;gi|557470278|gb|AHA05989.1| knickkopf 3 [Tribolium castaneum]
comp22616_c0_seq1	388	gi|557470276|gb|AHA05988.1|	59	196	74	1	378	400	595	3.28223e-12	77.0258	truncated knickkopf 3 [Tribolium castaneum]
comp22616_c0_seq1	388	gi|270013011|gb|EFA09459.1|	59	196	74	1	378	546	741	3.28223e-12	77.0258	hypothetical protein TcasGA2_TC010675 [Tribolium castaneum]
comp22616_c0_seq1	388	gi|498986999|ref|XP_004530997.1|	52	141	69	7	387	450	589	8.08441e-11	72.4034	PREDICTED: protein Skeletor	isoforms D/E-like [Ceratitis capitata]
comp22616_c0_seq1	388	gi|340725449|ref|XP_003401082.1|	55	173	70	1	378	413	585	1.05586e-10	72.0182	PREDICTED: DOMON domain-containing protein CG14681-like [Bombus terrestris]
comp22616_c0_seq1	388	gi|383858511|ref|XP_003704744.1|	55	172	70	1	378	641	811	1.37899e-10	71.633	PREDICTED: uncharacterized protein LOC100877328 [Megachile rotundata]
comp22616_c0_seq1	388	gi|332021656|gb|EGI62015.1|	52	170	72	1	384	604	773	1.37899e-10	71.633	DOMON domain-containing protein [Acromyrmex echinatior]
comp22616_c0_seq1	388	gi|328783620|ref|XP_003250319.1|	56	172	71	1	378	413	584	1.37899e-10	71.633	PREDICTED: DOMON domain-containing protein CG14681-like [Apis mellifera]
comp22616_c0_seq1	388	gi|350415097|ref|XP_003490532.1|	53	173	70	1	378	413	585	1.80102e-10	71.2478	PREDICTED: DOMON domain-containing protein CG14681-like [Bombus impatiens]
comp22618_c0_seq1	516	gi|521027662|gb|EPQ09450.1|	53	117	65	142	492	281	394	2.84489e-22	110.538	Zinc finger protein 165 [Myotis brandtii]
comp22618_c0_seq1	516	gi|554549065|ref|XP_005869069.1|	53	117	65	142	492	419	532	2.84489e-22	110.538	PREDICTED: zinc finger protein 165 [Myotis brandtii]
comp22618_c0_seq1	516	gi|441629538|ref|XP_004089451.1|	47	115	69	142	486	325	436	3.71554e-22	110.153	PREDICTED: zinc finger protein 468 isoform 2 [Nomascus leucogenys]
comp22618_c0_seq1	516	gi|332241542|ref|XP_003269938.1|	47	115	69	142	486	378	489	3.71554e-22	110.153	PREDICTED: zinc finger protein 468 isoform 1 [Nomascus leucogenys]
comp22618_c0_seq1	516	gi|441629540|ref|XP_004089452.1|	47	115	69	142	486	396	507	3.71554e-22	110.153	PREDICTED: zinc finger protein 468 isoform 3 [Nomascus leucogenys]
comp22618_c0_seq1	516	gi|558202886|ref|XP_006105906.1|	53	117	64	142	492	419	532	6.33775e-22	109.383	PREDICTED: zinc finger protein 165 [Myotis lucifugus]
comp22618_c0_seq1	516	gi|261289513|ref|XP_002604733.1|	50	112	64	142	477	60	168	6.33775e-22	109.383	hypothetical protein BRAFLDRAFT_222462 [Branchiostoma floridae] &gt;gi|229290061|gb|EEN60743.1| hypothetical protein BRAFLDRAFT_222462 [Branchiostoma floridae]
comp22618_c0_seq1	516	gi|410054448|ref|XP_003953646.1|	46	115	69	142	486	378	489	8.27735e-22	108.997	PREDICTED: zinc finger protein 468 [Pan troglodytes]
comp22618_c0_seq1	516	gi|395751699|ref|XP_003779292.1|	46	115	69	142	486	324	435	8.27735e-22	108.997	PREDICTED: zinc finger protein 468 [Pongo abelii]
comp22618_c0_seq1	516	gi|332857172|ref|XP_003316677.1|	46	115	69	142	486	325	436	8.27735e-22	108.997	PREDICTED: zinc finger protein 468 isoform 2 [Pan troglodytes]
comp22618_c0_seq1	516	gi|410054452|ref|XP_003953647.1|	46	115	69	142	486	396	507	8.27735e-22	108.997	PREDICTED: zinc finger protein 468 [Pan troglodytes]
comp22618_c0_seq1	516	gi|51476487|emb|CAH18233.1|	46	115	69	142	486	126	237	8.27735e-22	108.997	hypothetical protein [Homo sapiens]
comp22618_c0_seq1	516	gi|332857170|ref|XP_003316676.1|	46	115	69	142	486	390	501	8.27735e-22	108.997	PREDICTED: zinc finger protein 468 isoform 1 [Pan troglodytes]
comp22618_c0_seq1	516	gi|158258330|dbj|BAF85138.1|	46	115	69	142	486	378	489	8.27735e-22	108.997	unnamed protein product [Homo sapiens]
comp22618_c0_seq1	516	gi|432101958|gb|ELK29791.1|	52	117	64	142	492	186	299	1.4119e-21	108.227	Zinc finger protein 165 [Myotis davidii]
comp22618_c0_seq1	516	gi|426390004|ref|XP_004061405.1|	49	115	66	142	486	441	552	1.4119e-21	108.227	PREDICTED: zinc finger protein 534 [Gorilla gorilla gorilla]
comp22618_c0_seq1	516	gi|528469947|ref|XP_005171139.1|	49	115	66	142	486	100	211	1.844e-21	107.842	PREDICTED: zinc finger protein 658-like [Danio rerio]
comp22618_c0_seq1	516	gi|528477331|ref|XP_003198412.2|	48	115	67	142	486	410	521	1.844e-21	107.842	PREDICTED: zinc finger protein 420-like	partial [Danio rerio]
comp22618_c0_seq1	516	gi|528515042|ref|XP_003200983.2|	50	128	72	121	504	26	150	2.40834e-21	107.457	PREDICTED: zinc finger protein 287 isoform X1 [Danio rerio] &gt;gi|528515044|ref|XP_005161597.1| PREDICTED: zinc finger protein 287 isoform X2 [Danio rerio]
comp22618_c0_seq1	516	gi|332241528|ref|XP_003269931.1|	49	117	67	136	486	502	615	2.40834e-21	107.457	PREDICTED: LOW QUALITY PROTEIN: zinc finger protein 534 [Nomascus leucogenys]
comp22622_c0_seq2	519	gi|321440827|gb|ADW84828.1|	38	95	56	3	284	47	140	3.04474e-08	63.929	syntaxin	partial [Euclea delphinii]
comp22622_c0_seq2	519	gi|321440807|gb|ADW84818.1|	37	95	56	3	284	47	140	6.78297e-08	62.7734	syntaxin	partial [Apoda biguttata]
comp22622_c0_seq2	519	gi|157814160|gb|ABV81825.1|	35	95	56	3	284	47	140	4.39659e-07	60.077	putative syntaxin 1A [Cydia pomonella] &gt;gi|321440813|gb|ADW84821.1| syntaxin	partial [Argyrotaenia alisellana] &gt;gi|321440845|gb|ADW84837.1| syntaxin	partial [Platynota idaeusalis]
comp22622_c0_seq2	519	gi|262304025|gb|ACY44605.1|	36	100	58	3	293	42	140	1.6707e-06	58.151	syntaxin [Libinia emarginata]
comp22622_c0_seq2	519	gi|425868883|gb|AFY04569.1|	35	97	57	3	290	45	139	1.6707e-06	58.151	syntaxin 1A	partial [Chironomus tepperi]
comp22622_c0_seq2	519	gi|262304035|gb|ACY44610.1|	37	100	57	3	293	42	140	1.6707e-06	58.151	syntaxin [Lynceus sp. 'Lyn']
comp22622_c0_seq2	519	gi|321440823|gb|ADW84826.1|	34	95	55	3	284	47	140	1.6707e-06	58.151	syntaxin	partial [Dalcerides ingenita] &gt;gi|321440825|gb|ADW84827.1| syntaxin	partial [Acraga philetera]
comp22622_c0_seq2	519	gi|262304033|gb|ACY44609.1|	33	88	53	3	263	54	140	1.6707e-06	58.151	syntaxin [Loxothylacus texanus]
comp22622_c0_seq2	519	gi|512923722|ref|XP_004930421.1|	33	95	56	3	284	105	198	2.18201e-06	57.7658	PREDICTED: syntaxin-1A-like isoform X3 [Bombyx mori]
comp22622_c0_seq2	519	gi|321440809|gb|ADW84819.1|	34	95	55	3	284	47	140	2.18201e-06	57.7658	syntaxin	partial [Alucita sp. JCR-2011]
comp22622_c0_seq2	519	gi|321440843|gb|ADW84836.1|	34	95	55	3	284	47	140	2.18201e-06	57.7658	syntaxin	partial [Melittia cucurbitae]
comp22622_c0_seq2	519	gi|157814158|gb|ABV81824.1|	33	95	56	3	284	47	140	2.18201e-06	57.7658	putative syntaxin 1A [Antheraea paukstadtorum]
comp22622_c0_seq2	519	gi|512923714|ref|XP_004930419.1|	33	95	56	3	284	105	198	2.18201e-06	57.7658	PREDICTED: syntaxin-1A-like isoform X1 [Bombyx mori]
comp22622_c0_seq2	519	gi|262304073|gb|ACY44629.1|	33	83	51	3	248	59	140	2.18201e-06	57.7658	syntaxin [Streptocephalus seali]
comp22622_c0_seq2	519	gi|512923718|ref|XP_004930420.1|	33	95	56	3	284	105	198	2.18201e-06	57.7658	PREDICTED: syntaxin-1A-like isoform X2 [Bombyx mori]
comp22622_c0_seq2	519	gi|262304071|gb|ACY44628.1|	33	88	52	3	263	54	140	2.18201e-06	57.7658	syntaxin [Tomocerus sp. 'Tom2']
comp22622_c0_seq2	519	gi|157814150|gb|ABV81820.1|	33	88	52	3	263	54	140	2.18201e-06	57.7658	putative syntaxin 1A [Podura aquatica]
comp22622_c0_seq2	519	gi|512923726|ref|XP_004930422.1|	33	95	56	3	284	105	198	2.18201e-06	57.7658	PREDICTED: syntaxin-1A-like isoform X4 [Bombyx mori]
comp22622_c0_seq2	519	gi|321440841|gb|ADW84835.1|	34	95	55	3	284	47	140	2.84979e-06	57.3806	syntaxin	partial [Megalopyge crispata]
comp22622_c0_seq2	519	gi|321440835|gb|ADW84832.1|	34	95	55	3	284	47	140	2.84979e-06	57.3806	syntaxin	partial [Eterusia aedea]
comp24358_c0_seq1	238	gi|551507852|ref|XP_005805455.1|	40	73	51	19	237	41	113	1.26404e-15	87.8113	PREDICTED: gastrula zinc finger protein xLCGF3.1-like [Xiphophorus maculatus]
comp24358_c0_seq1	238	gi|410931890|ref|XP_003979328.1|	37	72	47	22	237	74	145	1.82527e-14	83.9593	PREDICTED: zinc finger protein 91-like	partial [Takifugu rubripes]
comp24358_c0_seq1	238	gi|326666781|ref|XP_003198375.1|	37	71	50	22	234	183	253	1.82527e-14	83.9593	PREDICTED: oocyte zinc finger protein XlCOF6 [Danio rerio]
comp24358_c0_seq1	238	gi|528477741|ref|XP_005168211.1|	36	71	50	22	234	212	282	4.06628e-14	82.8037	PREDICTED: oocyte zinc finger protein XlCOF6-like	partial [Danio rerio]
comp24358_c0_seq1	238	gi|528477650|ref|XP_005157341.1|	36	71	50	22	234	186	256	5.31073e-14	82.4185	PREDICTED: gastrula zinc finger protein XlCGF57.1-like [Danio rerio]
comp24358_c0_seq1	238	gi|443682846|gb|ELT87288.1|	33	72	52	22	237	488	559	5.31073e-14	82.4185	hypothetical protein CAPTEDRAFT_200699 [Capitella teleta]
comp24358_c0_seq1	238	gi|528477837|ref|XP_003198566.2|	36	71	50	22	234	238	308	5.31073e-14	82.4185	PREDICTED: zinc finger protein 135 [Danio rerio]
comp24358_c0_seq1	238	gi|443707618|gb|ELU03131.1|	33	72	52	22	237	597	668	5.31073e-14	82.4185	hypothetical protein CAPTEDRAFT_198317 [Capitella teleta]
comp24358_c0_seq1	238	gi|528477550|ref|XP_005164416.1|	36	71	50	22	234	67	137	6.93603e-14	82.0333	PREDICTED: zinc finger protein 251-like	partial [Danio rerio]
comp24358_c0_seq1	238	gi|512889518|ref|XP_004922299.1|	37	72	50	22	237	333	404	9.05874e-14	81.6481	PREDICTED: zinc finger protein 271-like [Bombyx mori]
comp24358_c0_seq1	238	gi|551507846|ref|XP_005805452.1|	35	72	48	22	237	126	197	9.05874e-14	81.6481	PREDICTED: zinc finger protein 235-like [Xiphophorus maculatus]
comp24358_c0_seq1	238	gi|528477389|ref|XP_005168080.1|	36	71	51	22	234	7	77	9.05874e-14	81.6481	PREDICTED: gastrula zinc finger protein XlCGF57.1-like	partial [Danio rerio]
comp24358_c0_seq1	238	gi|166796333|gb|AAI59214.1|	36	71	51	22	234	98	168	9.05874e-14	81.6481	Zgc:174649 protein [Danio rerio]
comp24358_c0_seq1	238	gi|163916488|gb|AAI57376.1|	36	71	49	22	234	238	308	1.18311e-13	81.2629	Zgc:173614 protein [Danio rerio] &gt;gi|183986126|gb|AAI66078.1| Unknown (protein for MGC:180865) [Xenopus (Silurana) tropicalis]
comp24358_c0_seq1	238	gi|432912614|ref|XP_004078888.1|	37	72	47	22	237	540	611	1.18311e-13	81.2629	PREDICTED: zinc finger protein 271-like [Oryzias latipes]
comp24358_c0_seq1	238	gi|432951248|ref|XP_004084769.1|	39	71	45	22	234	283	353	1.54519e-13	80.8777	PREDICTED: oocyte zinc finger protein XlCOF8.4-like [Oryzias latipes]
comp24358_c0_seq1	238	gi|432912348|ref|XP_004078886.1|	36	72	47	22	237	511	582	2.01808e-13	80.4925	PREDICTED: zinc finger protein Xfin-like [Oryzias latipes]
comp24358_c0_seq1	238	gi|551531500|ref|XP_005817200.1|	36	72	47	22	237	183	254	2.01808e-13	80.4925	PREDICTED: zinc finger protein 235-like	partial [Xiphophorus maculatus]
comp24358_c0_seq1	238	gi|528477175|ref|XP_005168226.1|	37	71	50	22	234	435	505	2.01808e-13	80.4925	PREDICTED: zinc finger protein 271-like	partial [Danio rerio]
comp24358_c0_seq1	238	gi|432957828|ref|XP_004085899.1|	38	75	50	10	234	165	239	3.44232e-13	79.7221	PREDICTED: oocyte zinc finger protein XlCOF22-like	partial [Oryzias latipes]
comp24360_c0_seq1	514	gi|241260134|ref|XP_002404922.1|	35	107	58	130	450	66	172	4.5933e-09	66.6254	hypothetical protein IscW_ISCW004021 [Ixodes scapularis] &gt;gi|215496731|gb|EEC06371.1| hypothetical protein IscW_ISCW004021 [Ixodes scapularis]
comp24360_c0_seq1	514	gi|241632862|ref|XP_002410390.1|	34	109	60	130	444	242	350	1.13137e-07	62.003	hydrolase/acyltransferase	putative [Ixodes scapularis] &gt;gi|215503409|gb|EEC12903.1| hydrolase/acyltransferase	putative [Ixodes scapularis]
comp26249_c0_seq1	310	gi|240978884|ref|XP_002403061.1|	45	102	61	7	309	236	337	1.05404e-15	88.5817	protein Dom3Z	putative [Ixodes scapularis] &gt;gi|215491285|gb|EEC00926.1| protein Dom3Z	putative [Ixodes scapularis]
comp26249_c0_seq1	310	gi|290561140|gb|ADD37972.1|	40	103	59	1	309	193	292	8.923e-15	85.5001	Dom3Z [Lepeophtheirus salmonis]
comp26249_c0_seq1	310	gi|290462381|gb|ADD24238.1|	40	103	59	1	309	193	292	8.923e-15	85.5001	Dom3Z [Lepeophtheirus salmonis]
comp26249_c0_seq1	310	gi|391326597|ref|XP_003737799.1|	41	100	63	1	294	212	311	3.39074e-14	83.5741	PREDICTED: protein Dom3Z-like [Metaseiulus occidentalis]
comp26249_c0_seq1	310	gi|321472748|gb|EFX83717.1|	44	99	62	13	309	201	297	3.39074e-14	83.5741	hypothetical protein DAPPUDRAFT_47834 [Daphnia pulex]
comp26249_c0_seq1	310	gi|321461669|gb|EFX72699.1|	41	95	60	10	294	198	290	4.42844e-14	83.1889	hypothetical protein DAPPUDRAFT_110510 [Daphnia pulex]
comp26249_c0_seq1	310	gi|47218017|emb|CAG11422.1|	44	107	60	4	309	1443	1544	4.42844e-14	83.1889	unnamed protein product [Tetraodon nigroviridis]
comp26249_c0_seq1	310	gi|524906384|ref|XP_005108505.1|	40	107	62	1	309	243	343	1.28848e-13	81.6481	PREDICTED: decapping and exoribonuclease protein-like [Aplysia californica]
comp26249_c0_seq1	310	gi|551514835|ref|XP_005808926.1|	44	106	59	4	309	263	364	1.28848e-13	81.6481	PREDICTED: decapping and exoribonuclease protein-like [Xiphophorus maculatus]
comp26249_c0_seq1	310	gi|511010778|gb|EPB91994.1|	36	77	50	88	309	247	323	2.19781e-13	80.8777	hypothetical protein HMPREF1544_01056 [Mucor circinelloides f. circinelloides 1006PhL]
comp26249_c0_seq1	310	gi|470606934|ref|XP_004314428.1|	40	105	59	4	309	225	326	2.87043e-13	80.4925	PREDICTED: protein Dom3Z isoform 1 [Tursiops truncatus] &gt;gi|470606936|ref|XP_004314429.1| PREDICTED: protein Dom3Z isoform 2 [Tursiops truncatus]
comp26249_c0_seq1	310	gi|390349029|ref|XP_783738.3|	39	102	57	4	309	254	351	2.87043e-13	80.4925	PREDICTED: protein Dom3Z-like [Strongylocentrotus purpuratus]
comp26249_c0_seq1	310	gi|466089251|ref|XP_004286609.1|	40	105	59	4	309	226	327	2.87043e-13	80.4925	PREDICTED: protein Dom3Z isoform 1 [Orcinus orca] &gt;gi|466089255|ref|XP_004286610.1| PREDICTED: protein Dom3Z isoform 2 [Orcinus orca]
comp26249_c0_seq1	310	gi|340368725|ref|XP_003382901.1|	43	111	65	7	309	276	381	2.87043e-13	80.4925	PREDICTED: protein Dom3Z-like [Amphimedon queenslandica]
comp26249_c0_seq1	310	gi|432868345|ref|XP_004071492.1|	45	107	58	4	309	258	359	3.7489e-13	80.1073	PREDICTED: protein Dom3Z-like [Oryzias latipes]
comp26249_c0_seq1	310	gi|321472791|gb|EFX83760.1|	43	99	62	13	309	165	261	3.7489e-13	80.1073	hypothetical protein DAPPUDRAFT_100371 [Daphnia pulex]
comp26249_c0_seq1	310	gi|357609939|gb|EHJ66751.1|	34	78	50	76	309	84	161	4.89621e-13	79.7221	hypothetical protein KGM_16736 [Danaus plexippus]
comp26249_c0_seq1	310	gi|241998010|ref|XP_002433648.1|	42	103	62	1	309	27	127	6.39465e-13	79.337	protein Dom3Z	putative [Ixodes scapularis] &gt;gi|215495407|gb|EEC05048.1| protein Dom3Z	putative [Ixodes scapularis]
comp26249_c0_seq1	310	gi|387916068|gb|AFK11643.1|	39	105	57	4	309	258	359	6.39465e-13	79.337	protein Dom3Z-like protein [Callorhinchus milii]
comp26249_c0_seq1	310	gi|327266502|ref|XP_003218044.1|	41	104	60	7	309	244	344	6.39465e-13	79.337	PREDICTED: protein Dom3Z-like [Anolis carolinensis]
comp26250_c0_seq1	256	gi|357617508|gb|EHJ70834.1|	42	60	50	4	183	466	525	5.94217e-18	95.5153	furin-like convetase [Danaus plexippus]
comp26250_c0_seq1	256	gi|242002010|ref|XP_002435648.1|	43	64	49	4	195	392	453	1.01358e-17	94.7449	proprotein convertase subtilisin/kexin type 4	furin	putative [Ixodes scapularis] &gt;gi|215498984|gb|EEC08478.1| proprotein convertase subtilisin/kexin type 4	furin	putative [Ixodes scapularis]
comp26250_c0_seq1	256	gi|380027637|ref|XP_003697527.1|	39	64	47	4	195	516	579	3.8516e-17	92.8189	PREDICTED: furin-like protease 1	isoforms 1/1-X/2-like [Apis florea]
comp26250_c0_seq1	256	gi|242011082|ref|XP_002426286.1|	43	83	56	4	252	516	598	8.58047e-17	91.6633	proprotein convertase subtilisin/kexin type 4	furin	putative [Pediculus humanus corporis] &gt;gi|212510349|gb|EEB13548.1| proprotein convertase subtilisin/kexin type 4	furin	putative [Pediculus humanus corporis]
comp26250_c0_seq1	256	gi|391334716|ref|XP_003741747.1|	38	64	48	4	195	401	464	1.12064e-16	91.2781	PREDICTED: furin-like protease 1	isoforms 1/1-X/2-like [Metaseiulus occidentalis]
comp26250_c0_seq1	256	gi|391331560|ref|XP_003740212.1|	38	64	48	4	195	675	738	1.12064e-16	91.2781	PREDICTED: uncharacterized protein LOC100909061 [Metaseiulus occidentalis]
comp26250_c0_seq1	256	gi|383852790|ref|XP_003701908.1|	39	64	45	4	195	456	519	1.46361e-16	90.8929	PREDICTED: furin-like protease 1	isoforms 1/1-X/2-like [Megachile rotundata]
comp26250_c0_seq1	256	gi|350401144|ref|XP_003486063.1|	39	64	45	4	195	456	519	1.91153e-16	90.5077	PREDICTED: furin-like protease 1	isoforms 1/1-X/2-like [Bombus impatiens]
comp26250_c0_seq1	256	gi|340709612|ref|XP_003393398.1|	39	64	45	4	195	456	519	1.91153e-16	90.5077	PREDICTED: furin-like protease 1	isoforms 1/1-X/2-like [Bombus terrestris]
comp26250_c0_seq1	256	gi|307173386|gb|EFN64345.1|	39	64	44	4	195	455	518	2.49653e-16	90.1225	Furin-like protease 1	isoforms 1/1-X/2 [Camponotus floridanus]
comp26250_c0_seq1	256	gi|332021609|gb|EGI61972.1|	39	64	44	4	195	455	518	4.25844e-16	89.3521	Furin-like protease 1	isoforms 1/1-X/2 [Acromyrmex echinatior]
comp26250_c0_seq1	256	gi|307198141|gb|EFN79169.1|	38	64	45	4	195	121	184	5.5617e-16	88.9669	Furin-like protease 1	isoforms 1/1-X/2 [Harpegnathos saltator]
comp26250_c0_seq1	256	gi|328777684|ref|XP_001121308.2|	38	64	44	4	195	456	519	1.23902e-15	87.8113	PREDICTED: furin-like protease 1 [Apis mellifera]
comp26250_c0_seq1	256	gi|195445450|ref|XP_002070330.1|	45	88	57	4	240	745	832	4.70826e-15	85.8853	GK12002 [Drosophila willistoni] &gt;gi|194166415|gb|EDW81316.1| GK12002 [Drosophila willistoni]
comp26250_c0_seq1	256	gi|557779128|ref|XP_005189191.1|	44	85	54	4	240	668	752	6.14918e-15	85.5001	PREDICTED: furin-like protease 1	isoforms 1/1-X/2-like [Musca domestica]
comp26250_c0_seq1	256	gi|89027953|gb|ABD59342.1|	35	70	47	4	213	524	593	8.03107e-15	85.1149	furin-2 [Carcinoscorpius rotundicauda]
comp26250_c0_seq1	256	gi|499012245|ref|XP_004537244.1|	37	60	44	4	183	493	552	1.04889e-14	84.7297	PREDICTED: furin-like protease 1	isoforms 1/1-X/2-like [Ceratitis capitata]
comp26250_c0_seq1	256	gi|195389044|ref|XP_002053188.1|	38	64	45	4	195	692	755	1.04889e-14	84.7297	GJ23748 [Drosophila virilis] &gt;gi|194151274|gb|EDW66708.1| GJ23748 [Drosophila virilis]
comp26250_c0_seq1	256	gi|194743136|ref|XP_001954056.1|	39	67	47	4	198	728	794	1.04889e-14	84.7297	GF18084 [Drosophila ananassae] &gt;gi|190627093|gb|EDV42617.1| GF18084 [Drosophila ananassae]
comp26250_c0_seq1	256	gi|195504352|ref|XP_002099041.1|	39	67	48	4	198	478	544	1.04889e-14	84.7297	GE10700 [Drosophila yakuba] &gt;gi|194185142|gb|EDW98753.1| GE10700 [Drosophila yakuba]
comp27950_c0_seq1	305	gi|391328008|ref|XP_003738485.1|	84	101	94	3	305	397	497	4.1168e-44	182.956	PREDICTED: ribonucleoside-diphosphate reductase large subunit-like isoform 1 [Metaseiulus occidentalis]
comp27950_c0_seq1	305	gi|391328010|ref|XP_003738486.1|	84	101	94	3	305	402	502	4.1168e-44	182.956	PREDICTED: ribonucleoside-diphosphate reductase large subunit-like isoform 2 [Metaseiulus occidentalis]
comp27950_c0_seq1	305	gi|357612500|gb|EHJ68034.1|	79	101	94	3	305	389	489	1.46422e-41	174.481	hypothetical protein KGM_04264 [Danaus plexippus]
comp27950_c0_seq1	305	gi|405962741|gb|EKC28390.1|	84	102	91	3	305	392	493	1.91233e-41	174.096	Ribonucleoside-diphosphate reductase large subunit [Crassostrea gigas]
comp27950_c0_seq1	305	gi|556100902|gb|ESO89554.1|	82	102	94	3	305	397	498	3.26194e-41	173.326	hypothetical protein LOTGIDRAFT_206843 [Lottia gigantea]
comp27950_c0_seq1	305	gi|397531935|gb|AFO54477.1|	84	102	90	3	305	397	498	5.56402e-41	172.555	ribonucleotide reductase large subunit R1ii [Carassius carassius]
comp27950_c0_seq1	305	gi|557000949|ref|XP_006003127.1|	82	102	92	3	305	374	475	5.56402e-41	172.555	PREDICTED: ribonucleoside-diphosphate reductase large subunit-like [Latimeria chalumnae]
comp27950_c0_seq1	305	gi|241672125|ref|XP_002411450.1|	80	101	92	3	305	397	497	9.49078e-41	171.785	ribonucleotide reductase	alpha subunit	putative [Ixodes scapularis] &gt;gi|215504101|gb|EEC13595.1| ribonucleotide reductase	alpha subunit	putative [Ixodes scapularis]
comp27950_c0_seq1	305	gi|170038940|ref|XP_001847305.1|	78	102	93	3	305	397	498	9.49078e-41	171.785	ribonucleoside-diphosphate reductase large subunit [Culex quinquefasciatus] &gt;gi|167862546|gb|EDS25929.1| ribonucleoside-diphosphate reductase large subunit [Culex quinquefasciatus]
comp27950_c0_seq1	305	gi|443684165|gb|ELT88174.1|	84	102	91	3	305	397	498	9.49078e-41	171.785	hypothetical protein CAPTEDRAFT_228855 [Capitella teleta]
comp27950_c0_seq1	305	gi|18859325|ref|NP_571530.1|	83	102	90	3	305	397	498	9.49078e-41	171.785	ribonucleoside-diphosphate reductase large subunit [Danio rerio] &gt;gi|3914656|sp|P79732.1|RIR1_DANRE RecName: Full=Ribonucleoside-diphosphate reductase large subunit; AltName: Full=Ribonucleoside-diphosphate reductase subunit M1; AltName: Full=Ribonucleotide reductase large subunit; AltName: Full=Ribonucleotide reductase protein R1 class I &gt;gi|1695829|gb|AAB37102.1| ribonucleotide reductase …
comp27950_c0_seq1	305	gi|397531933|gb|AFO54476.1|	82	102	90	3	305	397	498	1.23953e-40	171.4	ribonucleotide reductase large subunit R1i [Carassius carassius]
comp27950_c0_seq1	305	gi|432890244|ref|XP_004075435.1|	83	102	90	3	305	398	499	1.23953e-40	171.4	PREDICTED: ribonucleoside-diphosphate reductase large subunit-like [Oryzias latipes]
comp27950_c0_seq1	305	gi|560140221|emb|CDJ81344.1|	81	102	94	3	305	403	504	1.23953e-40	171.4	ATP-cone and Ribonucleotide reductase large subunit domain containing protein [Haemonchus contortus]
comp27950_c0_seq1	305	gi|449277321|gb|EMC85547.1|	82	102	90	3	305	228	329	1.61888e-40	171.014	Ribonucleoside-diphosphate reductase large subunit [Columba livia]
comp27950_c0_seq1	305	gi|158299261|ref|XP_554103.3|	81	102	91	3	305	406	507	1.61888e-40	171.014	AGAP010198-PA [Anopheles gambiae str. PEST] &gt;gi|157014280|gb|EAL39294.3| AGAP010198-PA [Anopheles gambiae str. PEST]
comp27950_c0_seq1	305	gi|543732833|ref|XP_005507439.1|	82	102	90	3	305	394	495	1.61888e-40	171.014	PREDICTED: ribonucleoside-diphosphate reductase large subunit [Columba livia]
comp27950_c0_seq1	305	gi|560134019|emb|CDJ85753.1|	81	102	93	3	305	403	504	1.61888e-40	171.014	ATP-cone and Ribonucleotide reductase large subunit domain containing protein [Haemonchus contortus]
comp27950_c0_seq1	305	gi|196012349|ref|XP_002116037.1|	82	102	93	3	305	397	498	1.61888e-40	171.014	hypothetical protein TRIADDRAFT_50804 [Trichoplax adhaerens] &gt;gi|190581360|gb|EDV21437.1| hypothetical protein TRIADDRAFT_50804 [Trichoplax adhaerens]
comp27950_c0_seq1	305	gi|551505311|ref|XP_005804189.1|	84	102	89	3	305	398	499	2.11433e-40	170.629	PREDICTED: ribonucleoside-diphosphate reductase large subunit-like [Xiphophorus maculatus]
comp27956_c0_seq1	494	gi|443716540|gb|ELU08022.1|	91	160	113	1	480	141	300	4.33727e-52	209.534	hypothetical protein CAPTEDRAFT_187753 [Capitella teleta]
comp27956_c0_seq1	494	gi|291240174|ref|XP_002739995.1|	88	159	118	4	480	65	223	9.66242e-52	208.379	PREDICTED: zinc finger protein 347-like [Saccoglossus kowalevskii]
comp27956_c0_seq1	494	gi|432952026|ref|XP_004084940.1|	86	160	119	1	480	313	472	9.66242e-52	208.379	PREDICTED: oocyte zinc finger protein XlCOF6-like [Oryzias latipes]
comp27956_c0_seq1	494	gi|432953333|ref|XP_004085354.1|	92	159	119	4	480	127	285	3.67172e-51	206.453	PREDICTED: histone-lysine N-methyltransferase PRDM9-like [Oryzias latipes]
comp27956_c0_seq1	494	gi|432867439|ref|XP_004071192.1|	87	159	118	4	480	163	321	1.06831e-50	204.912	PREDICTED: zinc finger protein 84-like	partial [Oryzias latipes]
comp27956_c0_seq1	494	gi|443693808|gb|ELT95081.1|	88	160	109	1	480	14	173	1.39525e-50	204.527	hypothetical protein CAPTEDRAFT_4162 [Capitella teleta]
comp27956_c0_seq1	494	gi|556109995|gb|ESO98647.1|	86	160	115	1	480	111	270	5.30195e-50	202.601	hypothetical protein LOTGIDRAFT_180523 [Lottia gigantea]
comp27956_c0_seq1	494	gi|562871490|ref|XP_006163706.1|	90	160	119	1	480	264	423	2.01474e-49	200.675	PREDICTED: zinc finger protein 135-like isoform X2 [Tupaia chinensis]
comp27956_c0_seq1	494	gi|562871488|ref|XP_006163705.1|	90	160	119	1	480	265	424	2.01474e-49	200.675	PREDICTED: zinc finger protein 135-like isoform X1 [Tupaia chinensis]
comp27956_c0_seq1	494	gi|488551971|ref|XP_004467416.1|	88	160	115	1	480	323	482	4.48837e-49	199.519	PREDICTED: zinc finger protein 91-like [Dasypus novemcinctus]
comp27956_c0_seq1	494	gi|432957828|ref|XP_004085899.1|	89	159	116	4	480	137	295	5.86199e-49	199.134	PREDICTED: oocyte zinc finger protein XlCOF22-like	partial [Oryzias latipes]
comp27956_c0_seq1	494	gi|556098352|gb|ESO87004.1|	85	160	113	1	480	13	172	7.656e-49	198.749	hypothetical protein LOTGIDRAFT_166739 [Lottia gigantea]
comp27956_c0_seq1	494	gi|390342928|ref|XP_003725759.1|	88	159	110	4	480	206	364	9.99904e-49	198.364	PREDICTED: zinc finger protein 845-like [Strongylocentrotus purpuratus]
comp27956_c0_seq1	494	gi|432951786|ref|XP_004084905.1|	90	159	114	4	480	92	250	1.30592e-48	197.978	PREDICTED: zinc finger protein 583-like	partial [Oryzias latipes]
comp27956_c0_seq1	494	gi|432848811|ref|XP_004066463.1|	85	159	112	4	480	154	312	1.30592e-48	197.978	PREDICTED: zinc finger protein 135-like [Oryzias latipes]
comp27956_c0_seq1	494	gi|443682846|gb|ELT87288.1|	80	160	116	1	480	348	507	1.70558e-48	197.593	hypothetical protein CAPTEDRAFT_200699 [Capitella teleta]
comp27956_c0_seq1	494	gi|443707618|gb|ELU03131.1|	80	160	116	1	480	457	616	1.70558e-48	197.593	hypothetical protein CAPTEDRAFT_198317 [Capitella teleta]
comp27956_c0_seq1	494	gi|551507846|ref|XP_005805452.1|	82	160	112	1	480	42	201	1.70558e-48	197.593	PREDICTED: zinc finger protein 235-like [Xiphophorus maculatus]
comp27956_c0_seq1	494	gi|432953118|ref|XP_004085296.1|	88	163	116	4	492	186	348	1.70558e-48	197.593	PREDICTED: oocyte zinc finger protein XlCOF6-like	partial [Oryzias latipes]
comp27956_c0_seq1	494	gi|328711731|ref|XP_003244624.1|	84	160	112	1	480	173	332	1.70558e-48	197.593	PREDICTED: zinc finger protein 271-like [Acyrthosiphon pisum]
comp35749_c0_seq1	390	gi|350425272|ref|XP_003494067.1|	75	125	98	12	386	18	142	3.96475e-42	176.407	PREDICTED: uncharacterized MFS-type transporter C19orf28 homolog [Bombus impatiens]
comp35749_c0_seq1	390	gi|340709344|ref|XP_003393270.1|	74	125	98	12	386	18	142	5.17812e-42	176.022	PREDICTED: uncharacterized MFS-type transporter C19orf28 homolog [Bombus terrestris]
comp35749_c0_seq1	390	gi|270014551|gb|EFA10999.1|	76	120	96	27	386	25	144	1.15356e-41	174.866	hypothetical protein TcasGA2_TC004584 [Tribolium castaneum]
comp35749_c0_seq1	390	gi|189234003|ref|XP_972510.2|	76	120	96	27	386	25	144	1.15356e-41	174.866	PREDICTED: similar to Uncharacterized MFS-type transporter C19orf28 homolog [Tribolium castaneum]
comp35749_c0_seq1	390	gi|478252730|gb|ENN73125.1|	73	119	94	30	386	20	138	3.35636e-41	173.326	hypothetical protein YQE_10266	partial [Dendroctonus ponderosae]
comp35749_c0_seq1	390	gi|546674660|gb|ERL85998.1|	73	119	94	30	386	51	169	3.35636e-41	173.326	hypothetical protein D910_03412 [Dendroctonus ponderosae]
comp35749_c0_seq1	390	gi|383856605|ref|XP_003703798.1|	72	125	94	12	386	18	142	9.76551e-41	171.785	PREDICTED: major facilitator superfamily domain-containing protein 12-like [Megachile rotundata]
comp35749_c0_seq1	390	gi|328792499|ref|XP_624057.2|	71	125	93	12	386	18	142	1.66574e-40	171.014	PREDICTED: uncharacterized MFS-type transporter C19orf28 homolog [Apis mellifera]
comp35749_c0_seq1	390	gi|156544662|ref|XP_001605086.1|	76	121	95	27	386	23	143	1.66574e-40	171.014	PREDICTED: uncharacterized MFS-type transporter C19orf28-like [Nasonia vitripennis]
comp35749_c0_seq1	390	gi|380026679|ref|XP_003697072.1|	71	125	94	12	386	18	142	2.84133e-40	170.244	PREDICTED: major facilitator superfamily domain-containing protein 12-like [Apis florea]
comp35749_c0_seq1	390	gi|307177320|gb|EFN66493.1|	73	120	92	27	386	23	142	2.84133e-40	170.244	Uncharacterized MFS-type transporter C19orf28-like protein [Camponotus floridanus]
comp35749_c0_seq1	390	gi|512931539|ref|XP_004932328.1|	70	120	93	27	386	15	134	6.99844e-39	165.622	PREDICTED: major facilitator superfamily domain-containing protein 12-like [Bombyx mori]
comp35749_c0_seq1	390	gi|357628819|gb|EHJ77994.1|	73	120	91	27	386	15	134	9.14024e-39	165.236	hypothetical protein KGM_17386 [Danaus plexippus]
comp35749_c0_seq1	390	gi|198425560|ref|XP_002124684.1|	73	121	95	27	386	10	128	9.14024e-39	165.236	PREDICTED: major facilitator superfamily domain-containing protein 12-like [Ciona intestinalis]
comp35749_c0_seq1	390	gi|307207514|gb|EFN85217.1|	69	125	90	12	386	19	143	1.19375e-38	164.851	Uncharacterized MFS-type transporter C19orf28-like protein [Harpegnathos saltator]
comp35749_c0_seq1	390	gi|443717043|gb|ELU08281.1|	75	121	93	24	386	10	128	2.03623e-38	164.081	hypothetical protein CAPTEDRAFT_96409 [Capitella teleta]
comp35749_c0_seq1	390	gi|291226474|ref|XP_002733218.1|	75	121	94	24	386	8	125	2.6594e-38	163.696	PREDICTED: hypothetical protein [Saccoglossus kowalevskii]
comp35749_c0_seq1	390	gi|391330601|ref|XP_003739746.1|	77	126	92	12	386	28	153	4.53625e-38	162.925	PREDICTED: LOW QUALITY PROTEIN: major facilitator superfamily domain-containing protein 12-like [Metaseiulus occidentalis]
comp35749_c0_seq1	390	gi|242015564|ref|XP_002428423.1|	69	119	89	30	386	22	140	4.53625e-38	162.925	conserved hypothetical protein [Pediculus humanus corporis] &gt;gi|212513035|gb|EEB15685.1| conserved hypothetical protein [Pediculus humanus corporis]
comp35749_c0_seq1	390	gi|556112025|gb|ESP00677.1|	73	126	94	9	386	2	125	5.01542e-37	159.458	hypothetical protein LOTGIDRAFT_177990 [Lottia gigantea]
comp37836_c0_seq1	675	gi|148222755|ref|NP_001089581.1|	139	224	179	1	669	276	499	4.68247e-80	303.523	uncharacterized protein LOC734637 [Xenopus laevis] &gt;gi|71051798|gb|AAH99005.1| MGC115367 protein [Xenopus laevis]
comp37836_c0_seq1	675	gi|542160714|ref|XP_005489061.1|	139	224	178	1	669	281	504	3.96395e-79	300.442	PREDICTED: LOW QUALITY PROTEIN: periodic tryptophan protein 2 homolog [Zonotrichia albicollis]
comp37836_c0_seq1	675	gi|543278370|ref|XP_005427300.1|	139	224	178	1	669	278	501	3.96395e-79	300.442	PREDICTED: periodic tryptophan protein 2 homolog [Geospiza fortis]
comp37836_c0_seq1	675	gi|529429501|ref|XP_005234565.1|	140	224	178	1	669	242	465	5.17708e-79	300.056	PREDICTED: periodic tryptophan protein 2 homolog [Falco peregrinus]
comp37836_c0_seq1	675	gi|405963621|gb|EKC29183.1|	138	217	177	1	651	274	490	5.17708e-79	300.056	Periodic tryptophan protein 2-like protein [Crassostrea gigas]
comp37836_c0_seq1	675	gi|405958759|gb|EKC24852.1|	138	217	177	1	651	268	484	6.76148e-79	299.671	Periodic tryptophan protein 2-like protein [Crassostrea gigas]
comp37836_c0_seq1	675	gi|541968766|ref|XP_005438625.1|	139	224	178	1	669	242	465	1.15333e-78	298.901	PREDICTED: periodic tryptophan protein 2 homolog [Falco cherrug]
comp37836_c0_seq1	675	gi|527267273|ref|XP_005151771.1|	138	224	176	1	669	281	504	1.96729e-78	298.13	PREDICTED: periodic tryptophan protein 2 homolog [Melopsittacus undulatus]
comp37836_c0_seq1	675	gi|189230286|ref|NP_001121467.1|	135	224	176	1	669	155	378	3.35569e-78	297.36	uncharacterized protein LOC100158563 [Xenopus (Silurana) tropicalis] &gt;gi|183985714|gb|AAI66234.1| LOC100158563 protein [Xenopus (Silurana) tropicalis]
comp37836_c0_seq1	675	gi|224042589|ref|XP_002189991.1|	138	224	177	1	669	281	504	5.72393e-78	296.59	PREDICTED: periodic tryptophan protein 2 homolog [Taeniopygia guttata]
comp37836_c0_seq1	675	gi|543721172|ref|XP_005501787.1|	136	224	178	1	669	325	548	9.76355e-78	295.819	PREDICTED: periodic tryptophan protein 2 homolog [Columba livia]
comp37836_c0_seq1	675	gi|327268460|ref|XP_003219015.1|	138	224	177	1	669	283	506	1.27516e-77	295.434	PREDICTED: periodic tryptophan protein 2 homolog [Anolis carolinensis]
comp37836_c0_seq1	675	gi|524978402|ref|XP_005037290.1|	138	224	177	1	669	281	504	1.66541e-77	295.049	PREDICTED: periodic tryptophan protein 2 homolog [Ficedula albicollis]
comp37836_c0_seq1	675	gi|543366428|ref|XP_005526572.1|	136	224	177	1	669	281	504	2.17509e-77	294.664	PREDICTED: periodic tryptophan protein 2 homolog [Pseudopodoces humilis]
comp37836_c0_seq1	675	gi|326913404|ref|XP_003203028.1|	135	224	178	1	669	280	503	2.84076e-77	294.278	PREDICTED: periodic tryptophan protein 2 homolog	partial [Meleagris gallopavo]
comp37836_c0_seq1	675	gi|483521436|gb|EOB06494.1|	137	228	179	1	669	277	504	4.8456e-77	293.508	Periodic tryptophan protein 2-like protein	partial [Anas platyrhynchos]
comp37836_c0_seq1	675	gi|504169186|ref|XP_004594210.1|	136	224	176	1	669	287	510	4.8456e-77	293.508	PREDICTED: periodic tryptophan protein 2 homolog [Ochotona princeps]
comp37836_c0_seq1	675	gi|1545982|gb|AAB08084.1|	137	224	176	1	669	284	507	8.26534e-77	292.738	PWP2H protein [Homo sapiens] &gt;gi|1737066|gb|AAC50904.1| periodic tryptophan protein 2 [Homo sapiens] &gt;gi|1737072|gb|AAC50905.1| periodic tryptophan protein 2 [Homo sapiens] &gt;gi|119629863|gb|EAX09458.1| PWP2 periodic tryptophan protein homolog (yeast) [Homo sapiens] &gt;gi|189054345|dbj|BAG36865.1| unnamed protein product [Homo sapiens]
comp37836_c0_seq1	675	gi|325464389|gb|ADZ15965.1|	137	224	176	1	669	284	507	8.26534e-77	292.738	PWP2 periodic tryptophan protein homolog (yeast) [synthetic construct]
comp37836_c0_seq1	675	gi|1438062|emb|CAA64560.1|	137	224	176	1	669	284	507	8.26534e-77	292.738	PWP2 [Homo sapiens]
comp533_c0_seq1	303	gi|241633863|ref|XP_002410476.1|	34	50	41	3	152	135	184	6.65025e-10	69.3218	hypothetical protein IscW_ISCW009654 [Ixodes scapularis] &gt;gi|215503432|gb|EEC12926.1| hypothetical protein IscW_ISCW009654 [Ixodes scapularis]
comp533_c0_seq1	303	gi|345480161|ref|XP_001607204.2|	32	57	40	3	173	259	315	1.25418e-08	65.0846	PREDICTED: transformation/transcription domain-associated protein-like [Nasonia vitripennis]
comp533_c0_seq1	303	gi|443702739|gb|ELU00624.1|	31	50	37	3	152	277	326	2.13931e-08	64.3142	hypothetical protein CAPTEDRAFT_225574 [Capitella teleta]
comp533_c0_seq1	303	gi|524889132|ref|XP_005101127.1|	29	57	39	3	173	206	262	8.12937e-08	62.3882	PREDICTED: transformation/transcription domain-associated protein-like isoform X3 [Aplysia californica]
comp533_c0_seq1	303	gi|524889130|ref|XP_005101126.1|	29	57	39	3	173	265	321	8.12937e-08	62.3882	PREDICTED: transformation/transcription domain-associated protein-like isoform X2 [Aplysia californica]
comp533_c0_seq1	303	gi|524889128|ref|XP_005101125.1|	29	57	39	3	173	269	325	8.12937e-08	62.3882	PREDICTED: transformation/transcription domain-associated protein-like isoform X1 [Aplysia californica]
comp533_c0_seq1	303	gi|391341718|ref|XP_003745174.1|	34	57	43	9	179	249	303	1.38666e-07	61.6178	PREDICTED: transformation/transcription domain-associated protein-like [Metaseiulus occidentalis]
comp533_c0_seq1	303	gi|383854900|ref|XP_003702958.1|	28	57	40	3	173	259	315	3.08916e-07	60.4622	PREDICTED: transformation/transcription domain-associated protein isoform 1 [Megachile rotundata]
comp533_c0_seq1	303	gi|383854902|ref|XP_003702959.1|	28	57	40	3	173	254	310	3.08916e-07	60.4622	PREDICTED: transformation/transcription domain-associated protein isoform 2 [Megachile rotundata]
comp533_c0_seq1	303	gi|555687872|gb|ESN91104.1|	29	57	39	3	173	277	333	3.08916e-07	60.4622	hypothetical protein HELRODRAFT_182259 [Helobdella robusta]
comp533_c0_seq1	303	gi|340724340|ref|XP_003400540.1|	28	57	40	3	173	259	315	4.03457e-07	60.077	PREDICTED: transformation/transcription domain-associated protein-like isoform 1 [Bombus terrestris] &gt;gi|340724342|ref|XP_003400541.1| PREDICTED: transformation/transcription domain-associated protein-like isoform 2 [Bombus terrestris]
comp533_c0_seq1	303	gi|350397835|ref|XP_003485007.1|	28	57	40	3	173	259	315	4.03457e-07	60.077	PREDICTED: transformation/transcription domain-associated protein-like isoform 1 [Bombus impatiens] &gt;gi|350397846|ref|XP_003485008.1| PREDICTED: transformation/transcription domain-associated protein-like isoform 2 [Bombus impatiens]
comp533_c0_seq1	303	gi|307204978|gb|EFN83517.1|	27	57	37	3	173	258	314	6.88193e-07	59.3066	Transformation/transcription domain-associated protein [Harpegnathos saltator]
comp533_c0_seq1	303	gi|390358896|ref|XP_003729357.1|	26	52	39	12	167	215	266	6.88193e-07	59.3066	PREDICTED: transformation/transcription domain-associated protein-like	partial [Strongylocentrotus purpuratus]
comp533_c0_seq1	303	gi|360044958|emb|CCD82506.1|	28	53	36	9	167	231	283	6.88193e-07	59.3066	putative transformation/transcription domain-associated protein [Schistosoma mansoni]
comp533_c0_seq1	303	gi|291241786|ref|XP_002740792.1|	28	54	38	12	173	288	341	6.88193e-07	59.3066	PREDICTED: transformation/transcription domain-associated protein-like [Saccoglossus kowalevskii]
comp533_c0_seq1	303	gi|358335321|dbj|GAA34731.2|	27	50	36	9	158	44	93	6.88193e-07	59.3066	transformation/transcription domain-associated protein	partial [Clonorchis sinensis]
comp533_c0_seq1	303	gi|256075105|ref|XP_002573861.1|	28	53	36	9	167	345	397	6.88193e-07	59.3066	choline/ethanolaminephosphotransferase 1; ethanolaminephosphotransferase [Schistosoma mansoni]
comp533_c0_seq1	303	gi|242011206|ref|XP_002426346.1|	28	57	38	3	173	225	281	8.98807e-07	58.9214	transformation/transcription domain-associated protein	putative [Pediculus humanus corporis] &gt;gi|212510423|gb|EEB13608.1| transformation/transcription domain-associated protein	putative [Pediculus humanus corporis]
comp533_c0_seq1	303	gi|322792873|gb|EFZ16706.1|	26	57	40	3	173	193	249	8.98807e-07	58.9214	hypothetical protein SINV_11613 [Solenopsis invicta]
comp5494_c0_seq1	300	gi|443724112|gb|ELU12275.1|	37	62	51	114	299	260	321	3.08961e-15	87.0409	hypothetical protein CAPTEDRAFT_114690 [Capitella teleta]
comp5494_c0_seq1	300	gi|156392289|ref|XP_001635981.1|	36	66	50	102	299	235	300	6.88293e-15	85.8853	predicted protein [Nematostella vectensis] &gt;gi|156223080|gb|EDO43918.1| predicted protein [Nematostella vectensis]
comp5494_c0_seq1	300	gi|291233131|ref|XP_002736507.1|	37	63	49	111	299	240	302	2.00262e-14	84.3445	PREDICTED: predicted protein-like [Saccoglossus kowalevskii]
comp5494_c0_seq1	300	gi|507636821|ref|XP_004700521.1|	36	60	45	120	299	243	302	2.00262e-14	84.3445	PREDICTED: solute carrier family 35 member E3 isoform X1 [Echinops telfairi] &gt;gi|507636825|ref|XP_004700522.1| PREDICTED: solute carrier family 35 member E3 isoform X2 [Echinops telfairi]
comp5494_c0_seq1	300	gi|478510345|ref|XP_004429448.1|	35	62	47	114	299	243	304	4.46138e-14	83.1889	PREDICTED: solute carrier family 35 member E3 [Ceratotherium simum simum]
comp5494_c0_seq1	300	gi|431892032|gb|ELK02479.1|	35	62	47	114	299	243	304	4.46138e-14	83.1889	Solute carrier family 35 member E3 [Pteropus alecto]
comp5494_c0_seq1	300	gi|544471240|ref|XP_005571554.1|	35	61	46	117	299	243	303	5.82675e-14	82.8037	PREDICTED: solute carrier family 35 member E3 [Macaca fascicularis]
comp5494_c0_seq1	300	gi|403269470|ref|XP_003926760.1|	35	61	46	117	299	377	437	5.82675e-14	82.8037	PREDICTED: LOW QUALITY PROTEIN: solute carrier family 35 member E3 [Saimiri boliviensis boliviensis]
comp5494_c0_seq1	300	gi|332221386|ref|XP_003259840.1|	35	61	46	117	299	243	303	5.82675e-14	82.8037	PREDICTED: solute carrier family 35 member E3 [Nomascus leucogenys]
comp5494_c0_seq1	300	gi|302565352|ref|NP_001181655.1|	35	61	46	117	299	243	303	5.82675e-14	82.8037	solute carrier family 35 member E3 [Macaca mulatta]
comp5494_c0_seq1	300	gi|524882450|ref|XP_005097868.1|	34	61	47	117	299	238	298	5.82675e-14	82.8037	PREDICTED: solute carrier family 35 member E3-like isoform X1 [Aplysia californica]
comp5494_c0_seq1	300	gi|537272396|gb|ERE92170.1|	36	61	46	117	299	206	266	5.82675e-14	82.8037	solute carrier family 35 member E3-like protein [Cricetulus griseus]
comp5494_c0_seq1	300	gi|545514049|ref|XP_005625663.1|	35	61	46	117	299	88	148	5.82675e-14	82.8037	PREDICTED: solute carrier family 35 member E3 isoform X1 [Canis lupus familiaris]
comp5494_c0_seq1	300	gi|37497124|ref|NP_084151.2|	36	61	46	117	299	243	303	5.82675e-14	82.8037	solute carrier family 35 member E3 [Mus musculus] &gt;gi|81885767|sp|Q6PGC7.1|S35E3_MOUSE RecName: Full=Solute carrier family 35 member E3 &gt;gi|34784761|gb|AAH57101.1| Solute carrier family 35	member E3 [Mus musculus] &gt;gi|52790408|gb|AAH06601.1| Solute carrier family 35	member E3 [Mus musculus] &gt;gi|148689899|gb|EDL21846.1| solute carrier family 35	member E3 [Mus musculus]
comp5494_c0_seq1	300	gi|402886789|ref|XP_003906802.1|	35	61	46	117	299	243	303	5.82675e-14	82.8037	PREDICTED: solute carrier family 35 member E3 [Papio anubis]
comp5494_c0_seq1	300	gi|354469553|ref|XP_003497193.1|	36	61	46	117	299	238	298	5.82675e-14	82.8037	PREDICTED: solute carrier family 35 member E3-like	partial [Cricetulus griseus]
comp5494_c0_seq1	300	gi|112180501|gb|AAH49192.1|	35	61	46	117	299	243	303	5.82675e-14	82.8037	Solute carrier family 35	member E3 [Homo sapiens]
comp5494_c0_seq1	300	gi|524963270|ref|XP_005081554.1|	36	61	46	117	299	243	303	5.82675e-14	82.8037	PREDICTED: solute carrier family 35 member E3 [Mesocricetus auratus]
comp5494_c0_seq1	300	gi|209954852|ref|NP_001128159.1|	36	61	46	117	299	243	303	5.82675e-14	82.8037	solute carrier family 35 member E3 [Rattus norvegicus] &gt;gi|183985846|gb|AAI66468.1| Slc35e3 protein [Rattus norvegicus]
comp5494_c0_seq1	300	gi|545514053|ref|XP_005625665.1|	35	61	46	117	299	59	119	5.82675e-14	82.8037	PREDICTED: solute carrier family 35 member E3 isoform X3 [Canis lupus familiaris]
comp39694_c0_seq1	324	gi|307190505|gb|EFN74509.1|	29	68	41	6	209	30	97	2.56999e-09	67.3958	hypothetical protein EAG_13603 [Camponotus floridanus]
comp39694_c0_seq1	324	gi|541040948|gb|ERG80314.1|	30	91	42	12	284	113	203	2.84145e-08	63.929	hypothetical protein ASU_12106 [Ascaris suum]
comp39694_c0_seq1	324	gi|443707332|gb|ELU02975.1|	37	95	46	6	284	78	171	2.40544e-07	60.8474	hypothetical protein CAPTEDRAFT_203791 [Capitella teleta]
comp39694_c0_seq1	324	gi|307166359|gb|EFN60504.1|	26	68	38	6	209	35	102	2.40544e-07	60.8474	hypothetical protein EAG_00325 [Camponotus floridanus]
comp39694_c0_seq1	324	gi|321452832|gb|EFX64137.1|	34	89	43	69	290	111	199	4.53646e-06	56.6102	hypothetical protein DAPPUDRAFT_334540 [Daphnia pulex] &gt;gi|321452835|gb|EFX64140.1| hypothetical protein DAPPUDRAFT_334545 [Daphnia pulex]
comp39694_c0_seq1	324	gi|340370999|ref|XP_003384033.1|	33	95	47	3	284	88	172	5.92479e-06	56.225	PREDICTED: hypothetical protein LOC100631389 [Amphimedon queenslandica]
comp39696_c0_seq1	656	gi|514749372|ref|XP_005020379.1|	120	205	153	40	654	1	205	3.13048e-62	244.202	PREDICTED: dehydrodolichyl diphosphate synthase isoform X1 [Anas platyrhynchos]
comp39696_c0_seq1	656	gi|514749376|ref|XP_005020380.1|	120	205	153	40	654	1	205	3.13048e-62	244.202	PREDICTED: dehydrodolichyl diphosphate synthase isoform X2 [Anas platyrhynchos]
comp39696_c0_seq1	656	gi|514749386|ref|XP_005020383.1|	120	205	153	40	654	1	205	3.13048e-62	244.202	PREDICTED: dehydrodolichyl diphosphate synthase isoform X5 [Anas platyrhynchos] &gt;gi|514749390|ref|XP_005020384.1| PREDICTED: dehydrodolichyl diphosphate synthase isoform X6 [Anas platyrhynchos]
comp39696_c0_seq1	656	gi|543277916|ref|XP_005427144.1|	119	205	153	40	654	1	205	6.97399e-62	243.047	PREDICTED: dehydrodolichyl diphosphate synthase [Geospiza fortis]
comp39696_c0_seq1	656	gi|525021388|ref|XP_005058192.1|	119	205	153	40	654	1	205	6.97399e-62	243.047	PREDICTED: dehydrodolichyl diphosphate synthase isoform X1 [Ficedula albicollis]
comp39696_c0_seq1	656	gi|224081661|ref|XP_002194939.1|	119	205	153	40	654	1	205	6.97399e-62	243.047	PREDICTED: dehydrodolichyl diphosphate synthase [Taeniopygia guttata]
comp39696_c0_seq1	656	gi|542180595|ref|XP_005496209.1|	119	205	153	40	654	1	205	6.97399e-62	243.047	PREDICTED: dehydrodolichyl diphosphate synthase isoform X1 [Zonotrichia albicollis]
comp39696_c0_seq1	656	gi|326936335|ref|XP_003214211.1|	118	205	153	40	654	1	205	1.18958e-61	242.276	PREDICTED: dehydrodolichyl diphosphate synthase-like [Meleagris gallopavo]
comp39696_c0_seq1	656	gi|118101494|ref|XP_417694.2|	118	205	153	40	654	1	205	1.55364e-61	241.891	PREDICTED: dehydrodolichyl diphosphate synthase isoform X6 [Gallus gallus] &gt;gi|513220863|ref|XP_004947717.1| PREDICTED: dehydrodolichyl diphosphate synthase isoform X7 [Gallus gallus] &gt;gi|513220865|ref|XP_004947718.1| PREDICTED: dehydrodolichyl diphosphate synthase isoform X8 [Gallus gallus]
comp39696_c0_seq1	656	gi|513220873|ref|XP_004947721.1|	118	205	153	40	654	1	205	1.55364e-61	241.891	PREDICTED: dehydrodolichyl diphosphate synthase isoform X11 [Gallus gallus]
comp39696_c0_seq1	656	gi|260808570|ref|XP_002599080.1|	121	212	152	40	654	1	212	1.55364e-61	241.891	hypothetical protein BRAFLDRAFT_281462 [Branchiostoma floridae] &gt;gi|229284356|gb|EEN55092.1| hypothetical protein BRAFLDRAFT_281462 [Branchiostoma floridae]
comp39696_c0_seq1	656	gi|529437119|ref|XP_005238323.1|	118	205	153	40	654	1	205	1.55364e-61	241.891	PREDICTED: dehydrodolichyl diphosphate synthase isoform X1 [Falco peregrinus] &gt;gi|541953646|ref|XP_005433123.1| PREDICTED: dehydrodolichyl diphosphate synthase isoform X1 [Falco cherrug]
comp39696_c0_seq1	656	gi|543373044|ref|XP_005529741.1|	118	205	153	40	654	1	205	2.02912e-61	241.506	PREDICTED: dehydrodolichyl diphosphate synthase [Pseudopodoces humilis]
comp39696_c0_seq1	656	gi|527248884|ref|XP_005142758.1|	118	205	153	40	654	1	205	2.02912e-61	241.506	PREDICTED: dehydrodolichyl diphosphate synthase [Melopsittacus undulatus]
comp39696_c0_seq1	656	gi|390338812|ref|XP_796039.3|	112	200	149	55	654	29	228	2.02912e-61	241.506	PREDICTED: dehydrodolichyl diphosphate synthase-like [Strongylocentrotus purpuratus]
comp39696_c0_seq1	656	gi|543718981|ref|XP_005500722.1|	118	205	153	40	654	1	205	2.65011e-61	241.121	PREDICTED: dehydrodolichyl diphosphate synthase isoform X2 [Columba livia]
comp39696_c0_seq1	656	gi|543718979|ref|XP_005500721.1|	118	205	153	40	654	1	205	2.65011e-61	241.121	PREDICTED: dehydrodolichyl diphosphate synthase isoform X1 [Columba livia] &gt;gi|449267802|gb|EMC78704.1| Dehydrodolichyl diphosphate synthase [Columba livia]
comp39696_c0_seq1	656	gi|126328609|ref|XP_001363539.1|	119	205	150	40	654	1	205	4.52041e-61	240.35	PREDICTED: dehydrodolichyl diphosphate synthase-like isoform 1 [Monodelphis domestica]
comp39696_c0_seq1	656	gi|126328611|ref|XP_001363623.1|	119	205	150	40	654	1	205	4.52041e-61	240.35	PREDICTED: dehydrodolichyl diphosphate synthase-like isoform 2 [Monodelphis domestica]
comp39696_c0_seq1	656	gi|327285394|ref|XP_003227419.1|	116	205	149	40	654	1	205	1.71775e-60	238.424	PREDICTED: dehydrodolichyl diphosphate synthase-like [Anolis carolinensis]
comp5782_c0_seq1	211	gi|557012335|ref|XP_006006738.1|	38	72	49	2	211	101	172	2.21117e-12	77.0258	PREDICTED: centromere protein J-like [Latimeria chalumnae]
comp5782_c0_seq1	211	gi|556109328|gb|ESO97980.1|	38	72	50	2	211	224	295	6.43353e-12	75.485	hypothetical protein LOTGIDRAFT_103874 [Lottia gigantea]
comp5782_c0_seq1	211	gi|443704399|gb|ELU01462.1|	38	72	48	2	211	277	348	1.09739e-11	74.7146	hypothetical protein CAPTEDRAFT_148844 [Capitella teleta]
comp5782_c0_seq1	211	gi|156384882|ref|XP_001633361.1|	36	72	48	2	211	52	123	1.87187e-11	73.9442	predicted protein [Nematostella vectensis] &gt;gi|156220430|gb|EDO41298.1| predicted protein [Nematostella vectensis]
comp5782_c0_seq1	211	gi|260820808|ref|XP_002605726.1|	38	72	46	2	211	9	80	4.17009e-11	72.7886	hypothetical protein BRAFLDRAFT_218554 [Branchiostoma floridae] &gt;gi|229291061|gb|EEN61736.1| hypothetical protein BRAFLDRAFT_218554 [Branchiostoma floridae]
comp5782_c0_seq1	211	gi|444727025|gb|ELW67534.1|	35	70	47	2	205	1203	1272	9.28999e-11	71.633	Centromere protein J [Tupaia chinensis]
comp5782_c0_seq1	211	gi|562834886|ref|XP_006146782.1|	35	70	47	2	205	1174	1243	9.28999e-11	71.633	PREDICTED: centromere protein J-like [Tupaia chinensis]
comp5782_c0_seq1	211	gi|449278047|gb|EMC86014.1|	37	72	48	2	211	12	83	1.21331e-10	71.2478	Centromere protein J [Columba livia]
comp5782_c0_seq1	211	gi|543735552|ref|XP_005508742.1|	37	72	48	2	211	63	134	1.21331e-10	71.2478	PREDICTED: centromere protein J-like [Columba livia]
comp5782_c0_seq1	211	gi|297693678|ref|XP_002824135.1|	36	72	48	2	211	99	170	1.21331e-10	71.2478	PREDICTED: centromere protein J-like [Pongo abelii]
comp5782_c0_seq1	211	gi|545719713|pdb|4BXP|A	34	70	45	2	205	21	90	2.06959e-10	70.4774	Chain A	Structure Of The Wild-type Tcp10 Domain Of Danio Rerio Cpap &gt;gi|545719715|pdb|4BXR|A Chain A	Structure Of The Wild-type Tcp10 Domain Of Danio Rerio Cpap In Complex With A Peptide Of Danio Rerio Stil &gt;gi|545719716|pdb|4BXR|B Chain B	Structure Of The Wild-type Tcp10 Domain Of Danio Rerio Cpap In Complex With A Peptide Of Danio Rerio Stil
comp5782_c0_seq1	211	gi|538261312|pdb|4LD1|A	34	70	45	2	205	16	85	2.06959e-10	70.4774	Chain A	Structural Analysis Of The Microcephaly Protein Cpap G-box Domain Suggests A Role In Centriole Elongation. &gt;gi|538261313|pdb|4LD3|A Chain A	Structural Analysis Of The Microcephaly Protein Cpap G-box Domain Suggests A Role In Centriole Elongation. &gt;gi|541881746|pdb|4LZF|A Chain A	A Novel Domain In The Microcephaly Protein Cpap Suggests A Role In Centriole Architecture
comp5782_c0_seq1	211	gi|77681355|ref|NP_001029343.1|	35	72	47	2	211	1167	1238	2.06959e-10	70.4774	centromere protein J [Pan troglodytes] &gt;gi|62899823|sp|Q5BQN8.1|CENPJ_PANTR RecName: Full=Centromere protein J; Short=CENP-J &gt;gi|60595026|gb|AAX30073.1| CENPJ [Pan troglodytes]
comp5782_c0_seq1	211	gi|130980075|ref|NP_060921.3|	35	72	47	2	211	1167	1238	2.06959e-10	70.4774	centromere protein J [Homo sapiens] &gt;gi|62899891|sp|Q9HC77.2|CENPJ_HUMAN RecName: Full=Centromere protein J; Short=CENP-J; AltName: Full=Centrosomal P4.1-associated protein; AltName: Full=LAG-3-associated protein; AltName: Full=LYST-interacting protein 1 &gt;gi|86577696|gb|AAI13111.1| Centromere protein J [Homo sapiens] &gt;gi|109731115|gb|AAI13663.1| Centromere protein J [Homo sapiens] &gt;gi…	isoform CRA_a [Homo sapiens] &gt;gi|313883618|gb|ADR83295.1| centromere protein J [synthetic construct]
comp5782_c0_seq1	211	gi|158258244|dbj|BAF85095.1|	35	72	47	2	211	1167	1238	2.06959e-10	70.4774	unnamed protein product [Homo sapiens]
comp5782_c0_seq1	211	gi|397482908|ref|XP_003812656.1|	35	72	47	2	211	1167	1238	2.06959e-10	70.4774	PREDICTED: centromere protein J [Pan paniscus]
comp5782_c0_seq1	211	gi|16605510|emb|CAC80028.1|	35	72	47	2	211	201	272	2.06959e-10	70.4774	LAG-3-associated protein [Homo sapiens] &gt;gi|33870272|gb|AAH24209.3| CENPJ protein [Homo sapiens]
comp5782_c0_seq1	211	gi|292617695|ref|XP_697409.4|	34	70	45	2	205	953	1022	2.06959e-10	70.4774	PREDICTED: centromere protein J [Danio rerio]
comp5782_c0_seq1	211	gi|10643592|gb|AAG21074.1|AF139625_1	35	72	47	2	211	1167	1238	2.06959e-10	70.4774	centrosomal P4.1-associated protein [Homo sapiens]
comp5782_c0_seq1	211	gi|530644528|ref|XP_005308938.1|	34	68	45	14	211	880	947	2.70297e-10	70.0922	PREDICTED: centromere protein J-like isoform X2 [Chrysemys picta bellii]
comp41536_c0_seq1	539	gi|405964311|gb|EKC29809.1|	82	185	117	70	528	104	288	4.74959e-39	166.392	Ankyrin repeat domain-containing protein 29	partial [Crassostrea gigas]
comp41536_c0_seq1	539	gi|291223219|ref|XP_002731610.1|	87	188	117	61	528	108	295	1.0581e-38	165.236	PREDICTED: ankyrin repeat domain protein-like [Saccoglossus kowalevskii]
comp41536_c0_seq1	539	gi|241725989|ref|XP_002413745.1|	79	160	112	52	531	122	280	9.9035e-37	158.688	ankyrin repeat domain protein [Ixodes scapularis] &gt;gi|215507561|gb|EEC17053.1| ankyrin repeat domain protein [Ixodes scapularis]
comp41536_c0_seq1	539	gi|524870716|ref|XP_005092140.1|	78	192	108	49	528	108	299	1.3385e-33	148.288	PREDICTED: ankyrin repeat domain-containing protein 29-like [Aplysia californica]
comp41536_c0_seq1	539	gi|390358268|ref|XP_003729217.1|	79	192	117	49	528	108	299	5.08629e-33	146.362	PREDICTED: ankyrin repeat domain-containing protein 29-like isoform 1 [Strongylocentrotus purpuratus]
comp41536_c0_seq1	539	gi|390358270|ref|XP_797284.3|	79	193	117	49	528	108	300	6.6429e-33	145.976	PREDICTED: ankyrin repeat domain-containing protein 29-like isoform 2 [Strongylocentrotus purpuratus]
comp41536_c0_seq1	539	gi|242002986|ref|XP_002422567.1|	75	188	111	70	537	119	306	3.64508e-31	140.198	ankyrin repeat domain-containing protein	putative [Pediculus humanus corporis] &gt;gi|212505357|gb|EEB09829.1| ankyrin repeat domain-containing protein	putative [Pediculus humanus corporis]
comp41536_c0_seq1	539	gi|91093175|ref|XP_968014.1|	76	186	109	70	531	107	292	3.64508e-31	140.198	PREDICTED: similar to CG3104 CG3104-PA [Tribolium castaneum] &gt;gi|270012951|gb|EFA09399.1| hypothetical protein TcasGA2_TC004317 [Tribolium castaneum]
comp41536_c0_seq1	539	gi|156542845|ref|XP_001599173.1|	69	166	105	40	537	105	269	6.87432e-30	135.961	PREDICTED: ankyrin repeat domain-containing protein 29-like [Nasonia vitripennis]
comp41536_c0_seq1	539	gi|307180728|gb|EFN68618.1|	71	166	103	40	537	130	294	8.97814e-30	135.576	Ankyrin repeat domain-containing protein 29 [Camponotus floridanus]
comp41536_c0_seq1	539	gi|350411828|ref|XP_003489466.1|	71	166	102	40	537	105	269	4.4558e-29	133.265	PREDICTED: ankyrin repeat domain-containing protein 29-like [Bombus impatiens]
comp41536_c0_seq1	539	gi|307210114|gb|EFN86811.1|	71	166	102	40	537	103	267	4.4558e-29	133.265	Ankyrin repeat domain-containing protein 29 [Harpegnathos saltator]
comp41536_c0_seq1	539	gi|449664782|ref|XP_002154590.2|	71	159	105	52	528	104	261	5.81946e-29	132.88	PREDICTED: ankyrin repeat domain-containing protein 29-like [Hydra vulgaris]
comp41536_c0_seq1	539	gi|340711343|ref|XP_003394236.1|	71	162	100	52	537	105	265	5.81946e-29	132.88	PREDICTED: ankyrin repeat domain-containing protein 29-like [Bombus terrestris]
comp41536_c0_seq1	539	gi|332020860|gb|EGI61258.1|	71	166	102	40	537	105	269	5.81946e-29	132.88	Ankyrin repeat domain-containing protein 29 [Acromyrmex echinatior]
comp41536_c0_seq1	539	gi|383865436|ref|XP_003708179.1|	70	166	102	40	537	105	269	7.60045e-29	132.494	PREDICTED: ankyrin repeat domain-containing protein 29-like [Megachile rotundata]
comp41536_c0_seq1	539	gi|328780230|ref|XP_001122258.2|	70	166	102	40	537	105	269	9.9265e-29	132.109	PREDICTED: ankyrin repeat domain-containing protein 29-like	partial [Apis mellifera]
comp41536_c0_seq1	539	gi|380030309|ref|XP_003698792.1|	70	166	102	40	537	105	269	9.9265e-29	132.109	PREDICTED: ankyrin repeat domain-containing protein 29-like [Apis florea]
comp41536_c0_seq1	539	gi|390343602|ref|XP_798405.3|	63	159	101	52	528	500	658	2.44498e-27	127.487	PREDICTED: uncharacterized protein LOC593853 [Strongylocentrotus purpuratus]
comp41536_c0_seq1	539	gi|390343600|ref|XP_001184164.2|	63	159	101	52	528	1240	1398	5.44685e-27	126.331	PREDICTED: uncharacterized protein LOC754035 [Strongylocentrotus purpuratus]
comp41540_c0_seq2	526	gi|240952647|ref|XP_002399485.1|	59	125	86	1	375	264	381	6.07086e-25	119.398	ets2	putative [Ixodes scapularis] &gt;gi|215490599|gb|EEC00242.1| ets2	putative [Ixodes scapularis]
comp41540_c0_seq2	526	gi|326393835|gb|ADZ61655.1|	60	179	95	43	525	131	297	3.44724e-20	103.605	Ets1/2 transcription factor [Ptychodera flava]
comp41540_c0_seq2	526	gi|260830354|ref|XP_002610126.1|	55	152	83	100	516	52	186	4.21397e-18	96.6709	hypothetical protein BRAFLDRAFT_125635 [Branchiostoma floridae] &gt;gi|229295489|gb|EEN66136.1| hypothetical protein BRAFLDRAFT_125635 [Branchiostoma floridae]
comp41540_c0_seq2	526	gi|556116146|gb|ESP04798.1|	61	175	95	1	519	115	277	1.60131e-17	94.7449	hypothetical protein LOTGIDRAFT_156021 [Lottia gigantea]
comp41540_c0_seq2	526	gi|189239154|ref|XP_971341.2|	49	116	68	184	525	49	163	6.08496e-17	92.8189	PREDICTED: similar to Ets domain-containing protein [Tribolium castaneum]
comp41540_c0_seq2	526	gi|478258014|gb|ENN78152.1|	51	123	73	157	519	27	135	6.72771e-16	89.3521	hypothetical protein YQE_05306	partial [Dendroctonus ponderosae]
comp41540_c0_seq2	526	gi|312190213|dbj|BAJ33505.1|	67	218	96	4	525	151	353	8.78666e-16	88.9669	Ets1/2 transcription factor [Amphipholis kochii]
comp41540_c0_seq2	526	gi|383862764|ref|XP_003706853.1|	58	161	83	106	504	178	337	1.14757e-15	88.5817	PREDICTED: uncharacterized protein LOC100878829 [Megachile rotundata]
comp41540_c0_seq2	526	gi|270010827|gb|EFA07275.1|	45	102	64	220	525	203	302	1.95746e-15	87.8113	hypothetical protein TcasGA2_TC014509 [Tribolium castaneum]
comp41540_c0_seq2	526	gi|345492703|ref|XP_003426912.1|	44	106	68	211	504	168	272	4.36077e-15	86.6557	PREDICTED: hypothetical protein LOC100679497 [Nasonia vitripennis]
comp41540_c0_seq2	526	gi|259013257|ref|NP_001158434.1|	55	177	89	40	525	135	293	5.69535e-15	86.2705	v-ets erythroblastosis virus E26 oncogene homolog 1 [Saccoglossus kowalevskii] &gt;gi|196475485|gb|ACG76353.1| Ets protein [Saccoglossus kowalevskii]
comp41540_c0_seq2	526	gi|307212301|gb|EFN88109.1|	44	106	68	205	504	57	161	7.43835e-15	85.8853	ETS-like protein pointed	isoform P2 [Harpegnathos saltator]
comp41540_c0_seq2	526	gi|350400995|ref|XP_003486023.1|	49	130	73	184	504	177	305	7.43835e-15	85.8853	PREDICTED: hypothetical protein LOC100745810 isoform 2 [Bombus impatiens]
comp41540_c0_seq2	526	gi|340719636|ref|XP_003398254.1|	49	129	73	184	504	177	304	1.26879e-14	85.1149	PREDICTED: hypothetical protein LOC100644371 isoform 1 [Bombus terrestris]
comp41540_c0_seq2	526	gi|405978188|gb|EKC42598.1|	60	178	93	1	516	173	329	1.26879e-14	85.1149	Protein C-ets-2 [Crassostrea gigas]
comp41540_c0_seq2	526	gi|546682515|gb|ERL92438.1|	48	118	70	157	504	1	104	2.16423e-14	84.3445	hypothetical protein D910_09752	partial [Dendroctonus ponderosae]
comp41540_c0_seq2	526	gi|332019182|gb|EGI59692.1|	43	106	64	211	504	23	127	2.82657e-14	83.9593	Protein c-ets-1-A [Acromyrmex echinatior]
comp41540_c0_seq2	526	gi|312190211|dbj|BAJ33504.1|	66	193	96	4	525	130	304	3.69162e-14	83.5741	Ets1/2 transcription factor [Patiria pectinifera]
comp41540_c0_seq2	526	gi|328785918|ref|XP_003250677.1|	35	64	52	313	504	177	239	8.22406e-14	82.4185	PREDICTED: hypothetical protein LOC412916 [Apis mellifera]
comp41540_c0_seq2	526	gi|242017229|ref|XP_002429094.1|	46	102	62	232	525	78	176	1.0741e-13	82.0333	conserved hypothetical protein [Pediculus humanus corporis] &gt;gi|212513958|gb|EEB16356.1| conserved hypothetical protein [Pediculus humanus corporis]
comp43165_c0_seq1	617	gi|345480050|ref|XP_003424076.1|	142	167	156	63	563	1	167	4.28881e-84	316.62	PREDICTED: E3 ubiquitin-protein ligase mib1-like [Nasonia vitripennis]
comp43165_c0_seq1	617	gi|307193671|gb|EFN76354.1|	143	167	157	63	563	1	166	9.55446e-84	315.464	E3 ubiquitin-protein ligase mind-bomb [Harpegnathos saltator]
comp43165_c0_seq1	617	gi|322779200|gb|EFZ09536.1|	143	167	157	63	563	1	166	9.55446e-84	315.464	hypothetical protein SINV_11916 [Solenopsis invicta]
comp43165_c0_seq1	617	gi|307188210|gb|EFN73042.1|	143	167	157	63	563	1	166	9.55446e-84	315.464	E3 ubiquitin-protein ligase mind-bomb [Camponotus floridanus]
comp43165_c0_seq1	617	gi|328782092|ref|XP_394129.3|	142	167	157	63	563	1	166	2.12851e-83	314.309	PREDICTED: e3 ubiquitin-protein ligase mind-bomb [Apis mellifera]
comp43165_c0_seq1	617	gi|350402592|ref|XP_003486536.1|	142	167	157	63	563	1	166	2.12851e-83	314.309	PREDICTED: LOW QUALITY PROTEIN: E3 ubiquitin-protein ligase mind-bomb-like [Bombus impatiens]
comp43165_c0_seq1	617	gi|380010909|ref|XP_003689558.1|	142	167	157	63	563	1	166	2.12851e-83	314.309	PREDICTED: E3 ubiquitin-protein ligase mind-bomb-like [Apis florea]
comp43165_c0_seq1	617	gi|340711957|ref|XP_003394532.1|	142	167	157	63	563	1	166	2.12851e-83	314.309	PREDICTED: LOW QUALITY PROTEIN: e3 ubiquitin-protein ligase mind-bomb-like [Bombus terrestris]
comp43165_c0_seq1	617	gi|332025765|gb|EGI65922.1|	142	167	156	63	563	1	166	2.77992e-83	313.923	E3 ubiquitin-protein ligase mind-bomb [Acromyrmex echinatior]
comp43165_c0_seq1	617	gi|383849396|ref|XP_003700331.1|	141	167	156	63	563	1	166	1.80189e-82	311.227	PREDICTED: E3 ubiquitin-protein ligase mind-bomb-like [Megachile rotundata]
comp43165_c0_seq1	617	gi|242024104|ref|XP_002432470.1|	136	151	147	63	515	16	166	6.84719e-82	309.301	mind bomb	putative [Pediculus humanus corporis] &gt;gi|212517903|gb|EEB19732.1| mind bomb	putative [Pediculus humanus corporis]
comp43165_c0_seq1	617	gi|498944394|ref|XP_004522039.1|	137	165	154	63	557	103	266	1.99223e-81	307.76	PREDICTED: E3 ubiquitin-protein ligase mind-bomb-like isoform X2 [Ceratitis capitata]
comp43165_c0_seq1	617	gi|498944388|ref|XP_004522038.1|	137	165	154	63	557	103	266	1.99223e-81	307.76	PREDICTED: E3 ubiquitin-protein ligase mind-bomb-like isoform X1 [Ceratitis capitata]
comp43165_c0_seq1	617	gi|524892005|ref|XP_005102534.1|	133	165	152	63	557	26	190	9.88732e-81	305.449	PREDICTED: E3 ubiquitin-protein ligase MIB1-like [Aplysia californica]
comp43165_c0_seq1	617	gi|270007748|gb|EFA04196.1|	135	164	147	63	554	8	171	2.20267e-80	304.294	hypothetical protein TcasGA2_TC014445 [Tribolium castaneum]
comp43165_c0_seq1	617	gi|91083325|ref|XP_974870.1|	135	164	147	63	554	8	171	2.20267e-80	304.294	PREDICTED: similar to mindbomb homolog 1 [Tribolium castaneum]
comp43165_c0_seq1	617	gi|194873209|ref|XP_001973161.1|	138	178	155	63	578	72	249	3.75718e-80	303.523	GG13506 [Drosophila erecta] &gt;gi|190654944|gb|EDV52187.1| GG13506 [Drosophila erecta]
comp43165_c0_seq1	617	gi|194749793|ref|XP_001957321.1|	136	172	152	63	578	69	240	3.75718e-80	303.523	GF10363 [Drosophila ananassae] &gt;gi|190624603|gb|EDV40127.1| GF10363 [Drosophila ananassae]
comp43165_c0_seq1	617	gi|478257129|gb|ENN77292.1|	134	151	144	63	515	23	173	3.75718e-80	303.523	hypothetical protein YQE_06118	partial [Dendroctonus ponderosae] &gt;gi|546683334|gb|ERL93156.1| hypothetical protein D910_10453 [Dendroctonus ponderosae]
comp43165_c0_seq1	617	gi|556116756|gb|ESP05408.1|	134	167	153	63	563	1	167	3.75718e-80	303.523	hypothetical protein LOTGIDRAFT_208430 [Lottia gigantea]
comp43166_c0_seq1	461	gi|291389231|ref|XP_002711055.1|	44	138	72	34	441	274	404	1.84654e-10	71.2478	PREDICTED: SPRY domain containing 3 [Oryctolagus cuniculus]
comp43166_c0_seq1	461	gi|348581101|ref|XP_003476316.1|	44	138	72	34	441	274	404	1.84654e-10	71.2478	PREDICTED: SPRY domain-containing protein 3 [Cavia porcellus]
comp43166_c0_seq1	461	gi|160420333|ref|NP_001028449.2|	44	138	72	34	441	274	404	2.41165e-10	70.8626	SPRY domain containing 3 [Mus musculus] &gt;gi|300796496|ref|NP_001178719.1| SPRY domain-containing protein 3 [Rattus norvegicus] &gt;gi|73996443|ref|XP_543638.2| PREDICTED: SPRY domain-containing protein 3 isoform X2 [Canis lupus familiaris] &gt;gi|410964515|ref|XP_003988799.1| PREDICTED: SPRY domain-containing protein 3 [Felis catus] &gt;gi|472373657|ref|XP_004406296.1| PREDICTED: SPRY domain-c…
comp43166_c0_seq1	461	gi|470618503|ref|XP_004317851.1|	44	138	72	34	441	274	404	2.41165e-10	70.8626	PREDICTED: SPRY domain-containing protein 3 [Tursiops truncatus]
comp43166_c0_seq1	461	gi|444731076|gb|ELW71441.1|	44	138	72	34	441	407	537	2.41165e-10	70.8626	SPRY domain-containing protein 3 [Tupaia chinensis]
comp43166_c0_seq1	461	gi|511910632|ref|XP_004774710.1|	44	138	72	34	441	274	404	2.41165e-10	70.8626	PREDICTED: SPRY domain-containing protein 3 [Mustela putorius furo] &gt;gi|512002973|ref|XP_004818983.1| PREDICTED: SPRY domain-containing protein 3 [Mustela putorius furo]
comp43166_c0_seq1	461	gi|512877685|ref|XP_004894253.1|	44	138	72	34	441	274	404	2.41165e-10	70.8626	PREDICTED: SPRY domain-containing protein 3 isoform X1 [Heterocephalus glaber] &gt;gi|513023045|ref|XP_004872766.1| PREDICTED: SPRY domain-containing protein 3 isoform X1 [Heterocephalus glaber] &gt;gi|351706166|gb|EHB09085.1| SPRY domain-containing protein 3 [Heterocephalus glaber]
comp43166_c0_seq1	461	gi|558156325|ref|XP_006095779.1|	44	138	72	34	441	292	422	2.41165e-10	70.8626	PREDICTED: SPRY domain-containing protein 3 isoform X2 [Myotis lucifugus]
comp43166_c0_seq1	461	gi|533167080|ref|XP_005397199.1|	44	138	72	34	441	225	355	2.41165e-10	70.8626	PREDICTED: SPRY domain-containing protein 3 isoform X2 [Chinchilla lanigera]
comp43166_c0_seq1	461	gi|344266049|ref|XP_003405093.1|	44	138	72	34	441	274	404	2.41165e-10	70.8626	PREDICTED: SPRY domain-containing protein 3 [Loxodonta africana]
comp43166_c0_seq1	461	gi|149031952|gb|EDL86864.1|	44	138	72	34	441	100	230	2.41165e-10	70.8626	similar to hypothetical protein FLJ14800 (predicted) [Rattus norvegicus]
comp43166_c0_seq1	461	gi|466031079|ref|XP_004274325.1|	44	138	72	34	441	274	404	2.41165e-10	70.8626	PREDICTED: SPRY domain-containing protein 3 [Orcinus orca]
comp43166_c0_seq1	461	gi|560912462|ref|XP_006182517.1|	44	138	72	34	441	263	393	2.41165e-10	70.8626	PREDICTED: SPRY domain-containing protein 3 [Camelus ferus]
comp43166_c0_seq1	461	gi|512877688|ref|XP_004894254.1|	44	138	72	34	441	274	404	2.41165e-10	70.8626	PREDICTED: SPRY domain-containing protein 3 isoform X2 [Heterocephalus glaber] &gt;gi|513023047|ref|XP_004872767.1| PREDICTED: SPRY domain-containing protein 3 isoform X2 [Heterocephalus glaber]
comp43166_c0_seq1	461	gi|556717088|ref|XP_005954460.1|	44	138	72	34	441	280	410	2.41165e-10	70.8626	PREDICTED: SPRY domain-containing protein 3 [Pantholops hodgsonii]
comp43166_c0_seq1	461	gi|148672059|gb|EDL04006.1|	44	138	72	34	441	174	304	2.41165e-10	70.8626	mCG144994 [Mus musculus]
comp43166_c0_seq1	461	gi|471367038|ref|XP_004374051.1|	44	138	72	34	441	274	404	2.41165e-10	70.8626	PREDICTED: SPRY domain-containing protein 3 [Trichechus manatus latirostris]
comp43166_c0_seq1	461	gi|528763325|gb|EPY82984.1|	44	138	72	34	441	328	458	2.41165e-10	70.8626	SPRY domain-containing protein 3 [Camelus ferus]
comp43166_c0_seq1	461	gi|548465635|ref|XP_005680146.1|	44	138	72	34	441	280	410	2.41165e-10	70.8626	PREDICTED: SPRY domain-containing protein 3 [Capra hircus]
comp43166_c0_seq1	461	gi|330688430|ref|NP_001193473.1|	44	138	72	34	441	274	404	2.41165e-10	70.8626	SPRY domain-containing protein 3 [Bos taurus] &gt;gi|426224406|ref|XP_004006362.1| PREDICTED: SPRY domain-containing protein 3 [Ovis aries] &gt;gi|555980576|ref|XP_005902212.1| PREDICTED: SPRY domain-containing protein 3 [Bos mutus] &gt;gi|440900690|gb|ELR51769.1| SPRY domain-containing protein 3 [Bos mutus]
comp44892_c0_seq1	441	gi|554860138|ref|XP_005940191.1|	38	67	51	236	436	19	85	1.10567e-15	88.5817	PREDICTED: tuftelin-interacting protein 11-like isoform X1 [Haplochromis burtoni] &gt;gi|554860140|ref|XP_005940192.1| PREDICTED: tuftelin-interacting protein 11-like isoform X2 [Haplochromis burtoni]
comp44892_c0_seq1	441	gi|148232539|ref|NP_001091095.1|	37	67	52	236	436	19	85	1.44404e-15	88.1965	tuftelin interacting protein 11 [Takifugu rubripes] &gt;gi|85363100|gb|ABC69928.1| STIP [Takifugu rubripes]
comp44892_c0_seq1	441	gi|548339398|ref|XP_005722307.1|	37	67	51	236	436	19	85	2.46317e-15	87.4261	PREDICTED: tuftelin-interacting protein 11-like isoform X1 [Pundamilia nyererei] &gt;gi|548339400|ref|XP_005722308.1| PREDICTED: tuftelin-interacting protein 11-like isoform X2 [Pundamilia nyererei]
comp44892_c0_seq1	441	gi|348528426|ref|XP_003451718.1|	37	70	52	227	436	19	88	2.46317e-15	87.4261	PREDICTED: tuftelin-interacting protein 11-like isoform X1 [Oreochromis niloticus] &gt;gi|542197609|ref|XP_005473331.1| PREDICTED: tuftelin-interacting protein 11-like isoform X2 [Oreochromis niloticus]
comp44892_c0_seq1	441	gi|498956119|ref|XP_004544557.1|	37	67	51	236	436	19	85	2.46317e-15	87.4261	PREDICTED: tuftelin-interacting protein 11-like [Maylandia zebra]
comp44892_c0_seq1	441	gi|390407691|ref|NP_001254572.1|	37	67	49	236	436	19	85	3.217e-15	87.0409	STIP [Gasterosteus aculeatus] &gt;gi|85363096|gb|ABC69926.1| STIP [Gasterosteus aculeatus]
comp44892_c0_seq1	441	gi|432875084|ref|XP_004072666.1|	38	67	50	236	436	19	85	4.20153e-15	86.6557	PREDICTED: tuftelin-interacting protein 11-like [Oryzias latipes]
comp44892_c0_seq1	441	gi|530617632|ref|XP_005298544.1|	39	67	52	236	436	17	82	5.48736e-15	86.2705	PREDICTED: tuftelin-interacting protein 11 [Chrysemys picta bellii]
comp44892_c0_seq1	441	gi|465986406|gb|EMP37184.1|	39	67	52	236	436	385	450	5.48736e-15	86.2705	Tuftelin-interacting protein 11 [Chelonia mydas]
comp44892_c0_seq1	441	gi|147903314|ref|NP_001087642.1|	38	67	51	236	436	18	83	1.22246e-14	85.1149	tuftelin-interacting protein 11 [Xenopus laevis] &gt;gi|82181345|sp|Q66J74.1|TFP11_XENLA RecName: Full=Tuftelin-interacting protein 11; AltName: Full=Septin and tuftelin-interacting protein 1; Short=STIP-1 &gt;gi|51703472|gb|AAH81033.1| MGC81713 protein [Xenopus laevis] &gt;gi|85363094|gb|ABC69925.1| STIP [Xenopus laevis]
comp44892_c0_seq1	441	gi|193806593|sp|Q0IIX9.2|TFP11_XENTR	38	67	51	236	436	18	83	1.59658e-14	84.7297	RecName: Full=Tuftelin-interacting protein 11; AltName: Full=Septin and tuftelin-interacting protein 1; Short=STIP-1 &gt;gi|85363092|gb|ABC69924.1| STIP [Xenopus (Silurana) tropicalis]
comp44892_c0_seq1	441	gi|147900518|ref|NP_001090845.1|	38	67	51	236	436	18	83	1.59658e-14	84.7297	tuftelin-interacting protein 11 [Xenopus (Silurana) tropicalis] &gt;gi|113197939|gb|AAI21498.1| LOC100038256 protein [Xenopus (Silurana) tropicalis]
comp44892_c0_seq1	441	gi|551505051|ref|XP_005804061.1|	37	67	50	236	436	19	85	2.0852e-14	84.3445	PREDICTED: tuftelin-interacting protein 11-like [Xiphophorus maculatus]
comp44892_c0_seq1	441	gi|558226913|ref|XP_006137534.1|	38	67	51	236	436	62	127	2.0852e-14	84.3445	PREDICTED: tuftelin-interacting protein 11 [Pelodiscus sinensis]
comp44892_c0_seq1	441	gi|564245401|ref|XP_006261823.1|	37	67	51	236	436	17	82	2.0852e-14	84.3445	PREDICTED: tuftelin-interacting protein 11 [Alligator mississippiensis]
comp44892_c0_seq1	441	gi|557259313|ref|XP_006015340.1|	37	67	51	236	436	42	107	2.0852e-14	84.3445	PREDICTED: tuftelin-interacting protein 11 [Alligator sinensis]
comp44892_c0_seq1	441	gi|85363102|gb|ABC69929.1|	38	67	51	236	436	21	86	2.0852e-14	84.3445	STIP [Pimephales promelas]
comp44892_c0_seq1	441	gi|395513993|ref|XP_003761206.1|	38	67	50	236	436	21	86	6.06699e-14	82.8037	PREDICTED: tuftelin-interacting protein 11 [Sarcophilus harrisii]
comp44892_c0_seq1	441	gi|291190688|ref|NP_001167300.1|	33	67	50	236	436	20	86	1.03487e-13	82.0333	Tuftelin-interacting protein 11 [Salmo salar] &gt;gi|223649122|gb|ACN11319.1| Tuftelin-interacting protein 11 [Salmo salar]
comp44892_c0_seq1	441	gi|153792551|ref|NP_001093435.1|	37	66	49	236	433	22	86	1.35159e-13	81.6481	tuftelin-interacting protein 11 [Oryctolagus cuniculus] &gt;gi|193806527|sp|A4UMC5.1|TFP11_RABIT RecName: Full=Tuftelin-interacting protein 11; AltName: Full=Septin and tuftelin-interacting protein 1; Short=STIP-1 &gt;gi|144953499|gb|ABP04112.1| septin and tuftelin-interacting protein [Oryctolagus cuniculus]
comp44893_c0_seq1	595	gi|156407358|ref|XP_001641511.1|	68	117	85	107	454	3	118	3.24951e-27	127.487	predicted protein [Nematostella vectensis] &gt;gi|156228650|gb|EDO49448.1| predicted protein [Nematostella vectensis]
comp44893_c0_seq1	595	gi|291228468|ref|XP_002734202.1|	70	114	82	119	454	3	113	4.24399e-27	127.102	PREDICTED: lin-52 homolog [Saccoglossus kowalevskii]
comp44893_c0_seq1	595	gi|118150610|ref|NP_001071264.1|	63	112	82	119	454	3	111	1.61271e-26	125.176	protein lin-52 homolog [Danio rerio] &gt;gi|123918314|sp|A0AUQ6.1|LIN52_DANRE RecName: Full=Protein lin-52 homolog &gt;gi|117168018|gb|AAI24732.1| Lin-52 homolog (C. elegans) [Danio rerio]
comp44893_c0_seq1	595	gi|498934860|ref|XP_004540789.1|	63	112	81	119	454	3	111	3.59275e-26	124.02	PREDICTED: protein lin-52 homolog [Maylandia zebra] &gt;gi|548423176|ref|XP_005742783.1| PREDICTED: protein lin-52 homolog [Pundamilia nyererei] &gt;gi|554812127|ref|XP_005916916.1| PREDICTED: protein lin-52 homolog [Haplochromis burtoni]
comp44893_c0_seq1	595	gi|410898017|ref|XP_003962495.1|	63	112	80	119	454	3	111	4.69228e-26	123.635	PREDICTED: protein lin-52 homolog [Takifugu rubripes]
comp44893_c0_seq1	595	gi|551492339|ref|XP_005797739.1|	62	112	82	119	454	3	111	6.1283e-26	123.25	PREDICTED: protein lin-52 homolog [Xiphophorus maculatus]
comp44893_c0_seq1	595	gi|471361051|ref|XP_004371091.1|	62	112	81	119	454	7	115	6.1283e-26	123.25	PREDICTED: protein lin-52 homolog [Trichechus manatus latirostris]
comp44893_c0_seq1	595	gi|225714786|gb|ACO13239.1|	62	112	82	119	454	3	111	8.00381e-26	122.865	lin-52 homolog [Esox lucius]
comp44893_c0_seq1	595	gi|542229091|ref|XP_003447777.2|	62	112	81	119	454	46	154	8.00381e-26	122.865	PREDICTED: protein lin-52 homolog [Oreochromis niloticus]
comp44893_c0_seq1	595	gi|524882590|ref|XP_005097937.1|	66	113	81	119	457	444	551	8.00381e-26	122.865	PREDICTED: nucleolar and coiled-body phosphoprotein 1-like [Aplysia californica]
comp44893_c0_seq1	595	gi|478504210|ref|XP_004426406.1|	62	112	80	119	454	39	147	1.04533e-25	122.479	PREDICTED: protein lin-52 homolog [Ceratotherium simum simum]
comp44893_c0_seq1	595	gi|554584328|ref|XP_005883619.1|	62	112	80	119	454	7	115	1.04533e-25	122.479	PREDICTED: protein lin-52 homolog isoform X1 [Myotis brandtii]
comp44893_c0_seq1	595	gi|426233660|ref|XP_004010833.1|	62	112	80	119	454	7	115	1.36524e-25	122.094	PREDICTED: protein lin-52 homolog [Ovis aries] &gt;gi|465963682|ref|XP_004262279.1| PREDICTED: protein lin-52 homolog [Orcinus orca] &gt;gi|548484076|ref|XP_005686129.1| PREDICTED: protein lin-52 homolog isoform X1 [Capra hircus] &gt;gi|556770750|ref|XP_005980563.1| PREDICTED: protein lin-52 homolog [Pantholops hodgsonii]
comp44893_c0_seq1	595	gi|560967491|ref|XP_006206126.1|	62	112	80	119	454	11	119	1.36524e-25	122.094	PREDICTED: protein lin-52 homolog [Vicugna pacos]
comp44893_c0_seq1	595	gi|511829253|ref|XP_004739340.1|	62	112	80	119	454	7	115	1.36524e-25	122.094	PREDICTED: protein lin-52 homolog isoform X4 [Mustela putorius furo] &gt;gi|511973917|ref|XP_004804935.1| PREDICTED: protein lin-52 homolog isoform X4 [Mustela putorius furo] &gt;gi|531997697|ref|XP_005343404.1| PREDICTED: protein lin-52 homolog [Microtus ochrogaster]
comp44893_c0_seq1	595	gi|296215493|ref|XP_002754148.1|	62	112	80	119	454	39	147	1.36524e-25	122.094	PREDICTED: protein lin-52 homolog [Callithrix jacchus]
comp44893_c0_seq1	595	gi|533193381|ref|XP_005409460.1|	62	112	80	119	454	7	115	1.36524e-25	122.094	PREDICTED: protein lin-52 homolog isoform X1 [Chinchilla lanigera]
comp44893_c0_seq1	595	gi|556947057|ref|XP_005986628.1|	62	112	79	119	454	3	111	1.36524e-25	122.094	PREDICTED: protein lin-52 homolog isoform X1 [Latimeria chalumnae]
comp44893_c0_seq1	595	gi|109084300|ref|XP_001093490.1|	62	112	80	119	454	39	147	1.36524e-25	122.094	PREDICTED: protein lin-52 homolog [Macaca mulatta] &gt;gi|402876693|ref|XP_003902091.1| PREDICTED: protein lin-52 homolog [Papio anubis] &gt;gi|544448391|ref|XP_005561807.1| PREDICTED: protein lin-52 homolog isoform X2 [Macaca fascicularis] &gt;gi|355693433|gb|EHH28036.1| hypothetical protein EGK_18371 [Macaca mulatta]
comp44893_c0_seq1	595	gi|532070916|ref|XP_005321287.1|	62	112	80	119	454	7	115	1.36524e-25	122.094	PREDICTED: protein lin-52 homolog [Ictidomys tridecemlineatus]
comp44896_c0_seq1	786	gi|241166979|ref|XP_002409960.1|	217	264	233	2	784	93	356	4.9905e-120	436.802	protein MICAL-3	putative [Ixodes scapularis] &gt;gi|215494694|gb|EEC04335.1| protein MICAL-3	putative [Ixodes scapularis]
comp44896_c0_seq1	786	gi|322780790|gb|EFZ10019.1|	195	261	222	2	784	130	390	1.15317e-108	399.053	hypothetical protein SINV_01679 [Solenopsis invicta]
comp44896_c0_seq1	786	gi|383858301|ref|XP_003704640.1|	195	261	222	2	784	134	394	1.15317e-108	399.053	PREDICTED: protein-methionine sulfoxide oxidase Mical-like [Megachile rotundata]
comp44896_c0_seq1	786	gi|340716919|ref|XP_003396938.1|	194	261	222	2	784	133	393	1.50609e-108	398.667	PREDICTED: hypothetical protein LOC100650962 [Bombus terrestris]
comp44896_c0_seq1	786	gi|242007332|ref|XP_002424495.1|	195	261	220	2	784	128	388	1.50609e-108	398.667	protein MICAL-3	putative [Pediculus humanus corporis] &gt;gi|212507913|gb|EEB11757.1| protein MICAL-3	putative [Pediculus humanus corporis]
comp44896_c0_seq1	786	gi|328776125|ref|XP_396755.4|	194	261	223	2	784	129	389	2.56899e-108	397.897	PREDICTED: hypothetical protein LOC413310 isoform 1 [Apis mellifera]
comp44896_c0_seq1	786	gi|380016801|ref|XP_003692361.1|	192	261	223	2	784	130	390	4.38204e-108	397.127	PREDICTED: uncharacterized protein LOC100869779 [Apis florea]
comp44896_c0_seq1	786	gi|321461663|gb|EFX72693.1|	198	261	223	2	784	112	371	7.47463e-108	396.356	hypothetical protein DAPPUDRAFT_605 [Daphnia pulex]
comp44896_c0_seq1	786	gi|327278973|ref|XP_003224233.1|	192	261	218	2	784	126	386	2.17478e-107	394.815	PREDICTED: protein MICAL-2-like [Anolis carolinensis]
comp44896_c0_seq1	786	gi|395543516|ref|XP_003773663.1|	190	261	219	2	784	126	386	2.84036e-107	394.43	PREDICTED: protein-methionine sulfoxide oxidase MICAL2 [Sarcophilus harrisii]
comp44896_c0_seq1	786	gi|350426821|ref|XP_003494553.1|	192	261	220	2	784	133	393	3.70962e-107	394.045	PREDICTED: hypothetical protein LOC100744389 [Bombus impatiens]
comp44896_c0_seq1	786	gi|556953797|ref|XP_005988695.1|	190	261	217	2	784	124	384	4.84491e-107	393.66	PREDICTED: protein-methionine sulfoxide oxidase mical3a-like isoform X5 [Latimeria chalumnae]
comp44896_c0_seq1	786	gi|556953788|ref|XP_005988692.1|	190	261	217	2	784	124	384	4.84491e-107	393.66	PREDICTED: protein-methionine sulfoxide oxidase mical3a-like isoform X2 [Latimeria chalumnae]
comp44896_c0_seq1	786	gi|556953791|ref|XP_005988693.1|	190	261	217	2	784	124	384	4.84491e-107	393.66	PREDICTED: protein-methionine sulfoxide oxidase mical3a-like isoform X3 [Latimeria chalumnae]
comp44896_c0_seq1	786	gi|556953806|ref|XP_005988698.1|	190	261	217	2	784	124	384	4.84491e-107	393.66	PREDICTED: protein-methionine sulfoxide oxidase mical3a-like isoform X8 [Latimeria chalumnae]
comp44896_c0_seq1	786	gi|556953815|ref|XP_005988701.1|	190	261	217	2	784	124	384	4.84491e-107	393.66	PREDICTED: protein-methionine sulfoxide oxidase mical3a-like isoform X11 [Latimeria chalumnae]
comp44896_c0_seq1	786	gi|556953794|ref|XP_005988694.1|	190	261	217	2	784	124	384	4.84491e-107	393.66	PREDICTED: protein-methionine sulfoxide oxidase mical3a-like isoform X4 [Latimeria chalumnae]
comp44896_c0_seq1	786	gi|556953809|ref|XP_005988699.1|	190	261	217	2	784	124	384	4.84491e-107	393.66	PREDICTED: protein-methionine sulfoxide oxidase mical3a-like isoform X9 [Latimeria chalumnae]
comp44896_c0_seq1	786	gi|556953800|ref|XP_005988696.1|	190	261	217	2	784	124	384	4.84491e-107	393.66	PREDICTED: protein-methionine sulfoxide oxidase mical3a-like isoform X6 [Latimeria chalumnae]
comp44896_c0_seq1	786	gi|334348152|ref|XP_001374018.2|	192	261	217	2	784	126	386	4.84491e-107	393.66	PREDICTED: protein MICAL-3 [Monodelphis domestica]
comp629_c0_seq1	205	gi|2708267|gb|AAB92394.1|	30	68	40	2	205	115	182	1.26365e-07	61.2326	putative reverse transcriptase [Drosophila subobscura]
comp629_c0_seq1	205	gi|2708259|gb|AAB92389.1|	30	68	40	2	205	281	348	1.26365e-07	61.2326	non-LTR retrotransposon reverse transcriptase [Drosophila subobscura]
comp629_c0_seq1	205	gi|2290213|gb|AAB65093.1|	26	68	39	2	205	624	691	1.06975e-06	58.151	Lian-Aa1 retrotransposon protein [Aedes aegypti]
comp629_c0_seq1	205	gi|194770108|ref|XP_001967139.1|	30	67	38	2	202	31	97	5.3091e-06	55.8398	GF19329 [Drosophila ananassae] &gt;gi|190619259|gb|EDV34783.1| GF19329 [Drosophila ananassae]
comp48150_c0_seq1	906	gi|556955575|ref|XP_005989232.1|	84	213	129	213	839	134	333	2.72568e-33	149.058	PREDICTED: MAP3K12-binding inhibitory protein 1 [Latimeria chalumnae]
comp48150_c0_seq1	906	gi|562847129|ref|XP_006152430.1|	81	209	129	225	839	135	331	1.76673e-32	146.362	PREDICTED: MAP3K12-binding inhibitory protein 1 isoform X1 [Tupaia chinensis]
comp48150_c0_seq1	906	gi|470620948|ref|XP_004318629.1|	81	209	127	225	839	135	331	3.93587e-32	145.206	PREDICTED: MAP3K12-binding inhibitory protein 1-like [Tursiops truncatus]
comp48150_c0_seq1	906	gi|291243732|ref|XP_002741759.1|	88	202	121	261	839	93	287	5.14041e-32	144.821	PREDICTED: MAP3K12 binding inhibitory protein 1-like [Saccoglossus kowalevskii]
comp48150_c0_seq1	906	gi|426248394|ref|XP_004017948.1|	80	209	130	225	839	156	352	6.71358e-32	144.436	PREDICTED: MAP3K12-binding inhibitory protein 1 [Ovis aries]
comp48150_c0_seq1	906	gi|548513822|ref|XP_005695322.1|	80	209	130	225	839	192	388	6.71358e-32	144.436	PREDICTED: MAP3K12-binding inhibitory protein 1-like [Capra hircus]
comp48150_c0_seq1	906	gi|556716591|ref|XP_005954218.1|	79	196	126	264	839	169	352	6.71358e-32	144.436	PREDICTED: MAP3K12-binding inhibitory protein 1-like isoform X1 [Pantholops hodgsonii]
comp48150_c0_seq1	906	gi|395838205|ref|XP_003792009.1|	82	209	129	225	839	135	331	6.71358e-32	144.436	PREDICTED: MAP3K12-binding inhibitory protein 1 [Otolemur garnettii]
comp48150_c0_seq1	906	gi|556716593|ref|XP_005954219.1|	79	196	125	264	839	169	351	1.14516e-31	143.665	PREDICTED: MAP3K12-binding inhibitory protein 1-like isoform X2 [Pantholops hodgsonii]
comp48150_c0_seq1	906	gi|555959493|ref|XP_005891856.1|	80	209	129	225	839	135	331	1.14516e-31	143.665	PREDICTED: MAP3K12-binding inhibitory protein 1 isoform X1 [Bos mutus] &gt;gi|440909274|gb|ELR59198.1| MAP3K12-binding inhibitory protein 1 [Bos mutus]
comp48150_c0_seq1	906	gi|471377498|ref|XP_004376558.1|	78	196	126	264	839	149	332	1.14516e-31	143.665	PREDICTED: MAP3K12-binding inhibitory protein 1 isoform 1 [Trichechus manatus latirostris]
comp48150_c0_seq1	906	gi|560981131|ref|XP_006212809.1|	80	209	130	225	839	135	331	1.14516e-31	143.665	PREDICTED: MAP3K12-binding inhibitory protein 1 isoform X1 [Vicugna pacos]
comp48150_c0_seq1	906	gi|560921788|ref|XP_006187101.1|	80	209	130	225	839	135	331	1.14516e-31	143.665	PREDICTED: MAP3K12-binding inhibitory protein 1 isoform X1 [Camelus ferus]
comp48150_c0_seq1	906	gi|431907342|gb|ELK11315.1|	81	209	129	225	839	110	306	1.14516e-31	143.665	MAP3K12-binding inhibitory protein 1 [Pteropus alecto]
comp48150_c0_seq1	906	gi|466009946|ref|XP_004270023.1|	81	209	129	225	839	135	331	1.14516e-31	143.665	PREDICTED: MAP3K12-binding inhibitory protein 1 [Orcinus orca]
comp48150_c0_seq1	906	gi|117553602|ref|NP_001070986.1|	80	209	129	225	839	135	331	1.14516e-31	143.665	MAP3K12-binding inhibitory protein 1 [Bos taurus] &gt;gi|112362251|gb|AAI20431.1| MAP3K12 binding inhibitory protein 1 [Bos taurus] &gt;gi|296475357|tpg|DAA17472.1| TPA: MAP3K12 binding inhibitory protein 1 [Bos taurus]
comp48150_c0_seq1	906	gi|504144803|ref|XP_004584826.1|	79	209	130	225	839	135	331	1.49563e-31	143.28	PREDICTED: MAP3K12-binding inhibitory protein 1 isoform X1 [Ochotona princeps]
comp48150_c0_seq1	906	gi|345306245|ref|XP_003428448.1|	82	203	125	243	839	115	305	1.95335e-31	142.895	PREDICTED: MAP3K12-binding inhibitory protein 1-like [Ornithorhynchus anatinus]
comp48150_c0_seq1	906	gi|410962060|ref|XP_003987593.1|	80	209	129	225	839	135	331	1.95335e-31	142.895	PREDICTED: MAP3K12-binding inhibitory protein 1 [Felis catus]
comp48150_c0_seq1	906	gi|528999600|ref|XP_005222119.1|	80	209	128	225	839	135	330	1.95335e-31	142.895	PREDICTED: MAP3K12-binding inhibitory protein 1 isoform X1 [Bos taurus]
comp52290_c0_seq2	548	gi|318087004|gb|ADV40094.1|	105	134	113	111	512	1	134	4.61241e-53	213.001	ribosomal protein L32 isoform B [Latrodectus hesperus]
comp52290_c0_seq2	548	gi|62083441|gb|AAX62445.1|	94	112	104	177	512	23	134	9.9525e-48	195.282	ribosomal protein L32 isoform A [Lysiphlebus testaceipes]
comp52290_c0_seq2	548	gi|62083443|gb|AAX62446.1|	94	112	104	177	512	23	134	9.9525e-48	195.282	ribosomal protein L32 isoform B [Lysiphlebus testaceipes]
comp52290_c0_seq2	548	gi|330367403|dbj|BAK19477.1|	93	112	104	177	512	23	134	9.9525e-48	195.282	ribosomal protein L32 [Gryllus bimaculatus]
comp52290_c0_seq2	548	gi|66472210|dbj|BAD98920.1|	93	112	104	177	512	23	134	1.69764e-47	194.512	ribosomal protein 49 [Athalia rosae]
comp52290_c0_seq2	548	gi|156551533|ref|XP_001601522.1|	93	112	104	177	512	23	134	1.69764e-47	194.512	PREDICTED: 60S ribosomal protein L32 isoform 1 [Nasonia vitripennis]
comp52290_c0_seq2	548	gi|49532900|dbj|BAD26685.1|	95	134	108	111	512	1	134	3.78195e-47	193.356	Ribosomal protein L32 [Plutella xylostella]
comp52290_c0_seq2	548	gi|389608387|dbj|BAM17803.1|	95	134	109	111	512	1	134	4.93938e-47	192.971	ribosomal protein L32 [Papilio xuthus]
comp52290_c0_seq2	548	gi|307181335|gb|EFN68969.1|	93	112	104	177	512	23	134	4.93938e-47	192.971	60S ribosomal protein L32 [Camponotus floridanus]
comp52290_c0_seq2	548	gi|51701837|sp|Q962T1.1|RL32_SPOFR	94	134	109	111	512	1	134	6.45103e-47	192.586	RecName: Full=60S ribosomal protein L32 &gt;gi|15213784|gb|AAK92167.1|AF400195_1 ribosomal protein L32 [Spodoptera frugiperda] &gt;gi|441481891|gb|AGC39040.1| ribosomal protein L32 [Helicoverpa armigera]
comp52290_c0_seq2	548	gi|380029575|ref|XP_003698444.1|	94	134	109	111	512	1	134	6.45103e-47	192.586	PREDICTED: 60S ribosomal protein L32-like isoform 1 [Apis florea] &gt;gi|380029577|ref|XP_003698445.1| PREDICTED: 60S ribosomal protein L32-like isoform 2 [Apis florea] &gt;gi|380029579|ref|XP_003698446.1| PREDICTED: 60S ribosomal protein L32-like isoform 3 [Apis florea] &gt;gi|383853894|ref|XP_003702457.1| PREDICTED: 60S ribosomal protein L32-like [Megachile rotundata]
comp52290_c0_seq2	548	gi|285027699|gb|ADC34223.1|	92	112	105	177	512	23	134	6.45103e-47	192.586	ribosomal protein L32 [Solenopsis invicta]
comp52290_c0_seq2	548	gi|307199477|gb|EFN80090.1|	92	112	105	177	512	23	134	6.45103e-47	192.586	60S ribosomal protein L32 [Harpegnathos saltator]
comp52290_c0_seq2	548	gi|148298719|ref|NP_001091752.1|	95	134	108	111	512	1	134	6.45103e-47	192.586	ribosomal protein L32 [Bombyx mori] &gt;gi|54609257|gb|AAV34844.1| ribosomal protein L32 [Bombyx mori]
comp52290_c0_seq2	548	gi|332030063|gb|EGI69888.1|	92	112	104	177	512	23	134	1.10038e-46	191.815	60S ribosomal protein L32 [Acromyrmex echinatior]
comp52290_c0_seq2	548	gi|292397874|gb|ADE27977.1|	92	112	104	177	512	23	134	1.10038e-46	191.815	ribosomal protein L32 isoform B [Nylanderia nr. pubens LZ-2010]
comp52290_c0_seq2	548	gi|389610903|dbj|BAM19062.1|	94	134	109	111	512	1	134	1.10038e-46	191.815	ribosomal protein L32 [Papilio polytes]
comp52290_c0_seq2	548	gi|154091280|gb|ABS57448.1|	94	134	109	111	512	1	134	1.43714e-46	191.43	ribosomal protein L32 [Heliconius melpomene] &gt;gi|342356457|gb|AEL28887.1| ribosomal protein L32 [Heliconius melpomene cythera]
comp52290_c0_seq2	548	gi|268306386|gb|ACY95314.1|	94	134	108	111	512	1	134	1.43714e-46	191.43	ribosomal protein L32 [Manduca sexta]
comp52290_c0_seq2	548	gi|149898898|gb|ABR27950.1|	94	134	108	111	512	1	134	1.43714e-46	191.43	60S ribosomal protein L32 [Triatoma infestans]
comp52290_c1_seq1	772	gi|318087004|gb|ADV40094.1|	110	126	120	145	522	1	126	1.15922e-57	229.565	ribosomal protein L32 isoform B [Latrodectus hesperus]
comp52290_c1_seq1	772	gi|161669210|gb|ABX75457.1|	98	108	105	199	522	1	108	3.61192e-51	207.994	60S ribosomal protein l32 [Lycosa singoriensis]
comp52290_c1_seq1	772	gi|66472210|dbj|BAD98920.1|	97	126	114	145	522	1	126	1.79258e-50	205.682	ribosomal protein 49 [Athalia rosae]
comp52290_c1_seq1	772	gi|149898898|gb|ABR27950.1|	97	126	114	145	522	1	126	1.79258e-50	205.682	60S ribosomal protein L32 [Triatoma infestans]
comp52290_c1_seq1	772	gi|148298719|ref|NP_001091752.1|	97	126	114	145	522	1	126	3.05767e-50	204.912	ribosomal protein L32 [Bombyx mori] &gt;gi|54609257|gb|AAV34844.1| ribosomal protein L32 [Bombyx mori]
comp52290_c1_seq1	772	gi|70909855|emb|CAJ17414.1|	97	126	113	145	522	1	126	3.99344e-50	204.527	ribosomal protein L32e [Sphaerius sp. APV-2005]
comp52290_c1_seq1	772	gi|380029575|ref|XP_003698444.1|	97	126	113	145	522	1	126	5.2156e-50	204.142	PREDICTED: 60S ribosomal protein L32-like isoform 1 [Apis florea] &gt;gi|380029577|ref|XP_003698445.1| PREDICTED: 60S ribosomal protein L32-like isoform 2 [Apis florea] &gt;gi|380029579|ref|XP_003698446.1| PREDICTED: 60S ribosomal protein L32-like isoform 3 [Apis florea] &gt;gi|383853894|ref|XP_003702457.1| PREDICTED: 60S ribosomal protein L32-like [Megachile rotundata]
comp52290_c1_seq1	772	gi|307181335|gb|EFN68969.1|	97	126	114	145	522	1	126	5.2156e-50	204.142	60S ribosomal protein L32 [Camponotus floridanus]
comp52290_c1_seq1	772	gi|49532900|dbj|BAD26685.1|	95	126	113	145	522	1	126	6.81178e-50	203.756	Ribosomal protein L32 [Plutella xylostella]
comp52290_c1_seq1	772	gi|156551533|ref|XP_001601522.1|	96	126	113	145	522	1	126	6.81178e-50	203.756	PREDICTED: 60S ribosomal protein L32 isoform 1 [Nasonia vitripennis]
comp52290_c1_seq1	772	gi|332030063|gb|EGI69888.1|	96	126	115	145	522	1	126	6.81178e-50	203.756	60S ribosomal protein L32 [Acromyrmex echinatior]
comp52290_c1_seq1	772	gi|62083443|gb|AAX62446.1|	94	126	113	145	522	1	126	1.16191e-49	202.986	ribosomal protein L32 isoform B [Lysiphlebus testaceipes]
comp52290_c1_seq1	772	gi|330367403|dbj|BAK19477.1|	95	126	112	145	522	1	126	1.16191e-49	202.986	ribosomal protein L32 [Gryllus bimaculatus]
comp52290_c1_seq1	772	gi|357621690|gb|EHJ73441.1|	96	126	114	145	522	1	126	1.16191e-49	202.986	60S ribosomal protein L32 [Danaus plexippus]
comp52290_c1_seq1	772	gi|292397874|gb|ADE27977.1|	96	126	114	145	522	1	126	1.16191e-49	202.986	ribosomal protein L32 isoform B [Nylanderia nr. pubens LZ-2010]
comp52290_c1_seq1	772	gi|389608387|dbj|BAM17803.1|	96	126	113	145	522	1	126	1.51751e-49	202.601	ribosomal protein L32 [Papilio xuthus]
comp52290_c1_seq1	772	gi|340721129|ref|XP_003398978.1|	96	126	112	145	522	1	126	1.51751e-49	202.601	PREDICTED: 60S ribosomal protein L32-like [Bombus terrestris] &gt;gi|350399427|ref|XP_003485519.1| PREDICTED: 60S ribosomal protein L32-like [Bombus impatiens]
comp52290_c1_seq1	772	gi|285027699|gb|ADC34223.1|	96	126	114	145	522	1	126	1.51751e-49	202.601	ribosomal protein L32 [Solenopsis invicta]
comp52290_c1_seq1	772	gi|307199477|gb|EFN80090.1|	96	126	114	145	522	1	126	1.51751e-49	202.601	60S ribosomal protein L32 [Harpegnathos saltator]
comp52290_c1_seq1	772	gi|565320395|gb|ETE71342.1|	97	125	111	145	519	3	127	1.51751e-49	202.601	60S ribosomal protein L32 [Ophiophagus hannah]
comp52291_c0_seq1	1863	gi|551505903|ref|XP_005804484.1|	436	603	511	20	1783	4232	4828	0	902.508	PREDICTED: LOW QUALITY PROTEIN: E3 ubiquitin-protein ligase HERC2-like [Xiphophorus maculatus]
comp52291_c0_seq1	1863	gi|260832820|ref|XP_002611355.1|	447	615	517	20	1801	579	1184	0	901.738	hypothetical protein BRAFLDRAFT_120334 [Branchiostoma floridae] &gt;gi|229296726|gb|EEN67365.1| hypothetical protein BRAFLDRAFT_120334 [Branchiostoma floridae]
comp52291_c0_seq1	1863	gi|554817978|ref|XP_005919756.1|	433	603	510	20	1783	4236	4832	0	900.197	PREDICTED: E3 ubiquitin-protein ligase HERC2-like isoform X5 [Haplochromis burtoni]
comp52291_c0_seq1	1863	gi|548349711|ref|XP_005727195.1|	433	603	510	20	1783	4229	4825	0	900.197	PREDICTED: E3 ubiquitin-protein ligase HERC2-like isoform X3 [Pundamilia nyererei]
comp52291_c0_seq1	1863	gi|554817976|ref|XP_005919755.1|	433	603	510	20	1783	4246	4842	0	900.197	PREDICTED: E3 ubiquitin-protein ligase HERC2-like isoform X4 [Haplochromis burtoni]
comp52291_c0_seq1	1863	gi|554817972|ref|XP_005919753.1|	433	603	510	20	1783	4254	4850	0	900.197	PREDICTED: E3 ubiquitin-protein ligase HERC2-like isoform X2 [Haplochromis burtoni]
comp52291_c0_seq1	1863	gi|548349709|ref|XP_005727194.1|	433	603	510	20	1783	4222	4818	0	900.197	PREDICTED: E3 ubiquitin-protein ligase HERC2-like isoform X2 [Pundamilia nyererei]
comp52291_c0_seq1	1863	gi|498992853|ref|XP_004552858.1|	433	603	510	20	1783	4228	4824	0	900.197	PREDICTED: E3 ubiquitin-protein ligase HERC2-like isoform X5 [Maylandia zebra]
comp52291_c0_seq1	1863	gi|554817974|ref|XP_005919754.1|	433	603	510	20	1783	4250	4846	0	900.197	PREDICTED: E3 ubiquitin-protein ligase HERC2-like isoform X3 [Haplochromis burtoni]
comp52291_c0_seq1	1863	gi|498992837|ref|XP_004552857.1|	433	603	510	20	1783	4232	4828	0	900.197	PREDICTED: E3 ubiquitin-protein ligase HERC2-like isoform X4 [Maylandia zebra]
comp52291_c0_seq1	1863	gi|554817980|ref|XP_005919757.1|	433	603	510	20	1783	4229	4825	0	900.197	PREDICTED: E3 ubiquitin-protein ligase HERC2-like isoform X6 [Haplochromis burtoni]
comp52291_c0_seq1	1863	gi|498992855|ref|XP_004552859.1|	433	603	510	20	1783	4224	4820	0	900.197	PREDICTED: E3 ubiquitin-protein ligase HERC2-like isoform X6 [Maylandia zebra]
comp52291_c0_seq1	1863	gi|498992825|ref|XP_004552854.1|	433	603	510	20	1783	4237	4833	0	900.197	PREDICTED: E3 ubiquitin-protein ligase HERC2-like isoform X1 [Maylandia zebra]
comp52291_c0_seq1	1863	gi|554817970|ref|XP_005919752.1|	433	603	510	20	1783	4255	4851	0	900.197	PREDICTED: E3 ubiquitin-protein ligase HERC2-like isoform X1 [Haplochromis burtoni]
comp52291_c0_seq1	1863	gi|498992829|ref|XP_004552855.1|	433	603	510	20	1783	4236	4832	0	900.197	PREDICTED: E3 ubiquitin-protein ligase HERC2-like isoform X2 [Maylandia zebra]
comp52291_c0_seq1	1863	gi|548349707|ref|XP_005727193.1|	433	603	510	20	1783	4227	4823	0	900.197	PREDICTED: E3 ubiquitin-protein ligase HERC2-like isoform X1 [Pundamilia nyererei]
comp52291_c0_seq1	1863	gi|498992833|ref|XP_004552856.1|	433	603	510	20	1783	4236	4832	0	900.197	PREDICTED: E3 ubiquitin-protein ligase HERC2-like isoform X3 [Maylandia zebra]
comp52291_c0_seq1	1863	gi|348527836|ref|XP_003451425.1|	433	603	510	20	1783	4228	4824	0	900.197	PREDICTED: E3 ubiquitin-protein ligase HERC2 [Oreochromis niloticus]
comp52291_c0_seq1	1863	gi|432856462|ref|XP_004068433.1|	433	603	510	20	1783	4172	4768	0	899.812	PREDICTED: E3 ubiquitin-protein ligase HERC2-like [Oryzias latipes]
comp52291_c0_seq1	1863	gi|528483182|ref|XP_686789.6|	433	609	508	20	1801	3042	3639	0	896.345	PREDICTED: E3 ubiquitin-protein ligase HERC2	partial [Danio rerio]
comp53858_c0_seq1	510	gi|321463344|gb|EFX74360.1|	57	164	88	33	503	423	586	2.35497e-21	107.457	hypothetical protein DAPPUDRAFT_251858 [Daphnia pulex]
comp53858_c0_seq1	510	gi|241848460|ref|XP_002415642.1|	56	154	83	48	509	192	340	1.9936e-20	104.375	pheromone and odorant receptor	putative [Ixodes scapularis] &gt;gi|215509856|gb|EEC19309.1| pheromone and odorant receptor	putative [Ixodes scapularis]
comp53858_c0_seq1	510	gi|260824119|ref|XP_002607015.1|	55	162	81	36	509	16	176	2.88544e-11	73.9442	hypothetical protein BRAFLDRAFT_200859 [Branchiostoma floridae] &gt;gi|229292361|gb|EEN63025.1| hypothetical protein BRAFLDRAFT_200859 [Branchiostoma floridae]
comp53858_c0_seq1	510	gi|260833632|ref|XP_002611816.1|	47	172	76	36	506	12	183	1.21229e-09	68.5514	hypothetical protein BRAFLDRAFT_243369 [Branchiostoma floridae] &gt;gi|229297188|gb|EEN67825.1| hypothetical protein BRAFLDRAFT_243369 [Branchiostoma floridae]
comp53858_c0_seq1	510	gi|291230117|ref|XP_002735016.1|	45	172	77	6	503	120	291	1.75054e-08	64.6994	PREDICTED: glutamate receptor	metabotropic 5-like [Saccoglossus kowalevskii]
comp53858_c0_seq1	510	gi|556972042|ref|XP_005994296.1|	48	183	75	6	506	53	235	5.09329e-08	63.1586	PREDICTED: metabotropic glutamate receptor 8 [Latimeria chalumnae]
comp53858_c0_seq1	510	gi|260833638|ref|XP_002611819.1|	45	156	71	48	509	7	153	1.13467e-07	62.003	hypothetical protein BRAFLDRAFT_243405 [Branchiostoma floridae] &gt;gi|229297191|gb|EEN67828.1| hypothetical protein BRAFLDRAFT_243405 [Branchiostoma floridae]
comp53858_c0_seq1	510	gi|340723178|ref|XP_003399972.1|	27	58	36	333	506	55	112	1.48192e-07	61.6178	PREDICTED: metabotropic glutamate receptor 4-like [Bombus terrestris]
comp53858_c0_seq1	510	gi|345479714|ref|XP_001600546.2|	28	57	37	336	506	34	90	4.31173e-07	60.077	PREDICTED: metabotropic glutamate receptor-like [Nasonia vitripennis]
comp53858_c0_seq1	510	gi|512830417|ref|XP_004913052.1|	45	183	76	6	506	58	240	4.31173e-07	60.077	PREDICTED: metabotropic glutamate receptor 8-like isoform X1 [Xenopus (Silurana) tropicalis] &gt;gi|512830421|ref|XP_004913053.1| PREDICTED: metabotropic glutamate receptor 8-like isoform X2 [Xenopus (Silurana) tropicalis]
comp53858_c0_seq1	510	gi|260824117|ref|XP_002607014.1|	40	158	71	45	506	15	172	7.35469e-07	59.3066	hypothetical protein BRAFLDRAFT_187801 [Branchiostoma floridae] &gt;gi|229292360|gb|EEN63024.1| hypothetical protein BRAFLDRAFT_187801 [Branchiostoma floridae]
comp53858_c0_seq1	510	gi|383849679|ref|XP_003700472.1|	25	57	35	336	506	43	99	6.22612e-06	56.225	PREDICTED: metabotropic glutamate receptor 7-like [Megachile rotundata]
comp53858_c0_seq1	510	gi|47213608|emb|CAG07274.1|	27	55	35	342	506	19	73	8.13156e-06	55.8398	unnamed protein product [Tetraodon nigroviridis]
comp53859_c0_seq1	1126	gi|242025524|ref|XP_002433174.1|	68	152	105	1	456	125	268	9.00284e-30	137.887	Negative elongation factor E	putative [Pediculus humanus corporis] &gt;gi|212518715|gb|EEB20436.1| Negative elongation factor E	putative [Pediculus humanus corporis]
comp53859_c0_seq1	1126	gi|91078286|ref|XP_971953.1|	58	110	88	1	330	157	266	4.94002e-28	132.109	PREDICTED: similar to Negative elongation factor E CG5994-PA [Tribolium castaneum] &gt;gi|270003949|gb|EFA00397.1| hypothetical protein TcasGA2_TC003247 [Tribolium castaneum]
comp53859_c0_seq1	1126	gi|225717970|gb|ACO14831.1|	66	152	97	1	456	159	290	6.45187e-28	131.724	Negative elongation factor E [Caligus clemensi]
comp53859_c0_seq1	1126	gi|478260418|gb|ENN80155.1|	60	110	85	1	330	157	266	8.42641e-28	131.339	hypothetical protein YQE_03419	partial [Dendroctonus ponderosae] &gt;gi|546679914|gb|ERL90296.1| hypothetical protein D910_07648 [Dendroctonus ponderosae]
comp53859_c0_seq1	1126	gi|321457448|gb|EFX68534.1|	61	150	96	1	450	134	273	3.54026e-26	125.946	hypothetical protein DAPPUDRAFT_301427 [Daphnia pulex]
comp53859_c0_seq1	1126	gi|307202249|gb|EFN81733.1|	68	160	101	1	480	117	267	1.75701e-25	123.635	Negative elongation factor E [Harpegnathos saltator]
comp53859_c0_seq1	1126	gi|350396568|ref|XP_003484595.1|	65	160	99	1	480	119	270	2.29473e-25	123.25	PREDICTED: negative elongation factor E-like [Bombus impatiens]
comp53859_c0_seq1	1126	gi|340716737|ref|XP_003396851.1|	63	152	95	1	456	127	270	5.11212e-25	122.094	PREDICTED: negative elongation factor E-like [Bombus terrestris]
comp53859_c0_seq1	1126	gi|307176913|gb|EFN66240.1|	66	166	100	1	498	109	266	5.11212e-25	122.094	Negative elongation factor E [Camponotus floridanus]
comp53859_c0_seq1	1126	gi|332023297|gb|EGI63551.1|	55	110	82	1	330	157	266	1.4874e-24	120.553	Negative elongation factor E [Acromyrmex echinatior]
comp53859_c0_seq1	1126	gi|328790245|ref|XP_394669.2|	62	152	94	1	456	127	270	1.94261e-24	120.168	PREDICTED: negative elongation factor E [Apis mellifera]
comp53859_c0_seq1	1126	gi|380018252|ref|XP_003693047.1|	62	152	94	1	456	127	270	1.94261e-24	120.168	PREDICTED: negative elongation factor E-like [Apis florea]
comp53859_c0_seq1	1126	gi|383853078|ref|XP_003702051.1|	62	152	94	1	456	127	270	1.94261e-24	120.168	PREDICTED: negative elongation factor E-like [Megachile rotundata]
comp53859_c0_seq1	1126	gi|291229550|ref|XP_002734734.1|	54	110	80	1	330	171	276	7.38189e-24	118.242	PREDICTED: RD RNA-binding protein-like [Saccoglossus kowalevskii]
comp53859_c0_seq1	1126	gi|498963896|ref|XP_004525291.1|	52	110	78	1	330	166	275	1.39216e-22	114.005	PREDICTED: negative elongation factor E-like [Ceratitis capitata]
comp53859_c0_seq1	1126	gi|557759120|ref|XP_005179285.1|	52	110	79	1	330	165	274	1.81822e-22	113.62	PREDICTED: negative elongation factor E-like [Musca domestica]
comp53859_c0_seq1	1126	gi|524899260|ref|XP_005106068.1|	51	111	80	1	330	163	273	3.10142e-22	112.849	PREDICTED: negative elongation factor E-like [Aplysia californica]
comp53859_c0_seq1	1126	gi|158295598|ref|XP_316305.4|	59	152	86	1	456	127	270	3.10142e-22	112.849	AGAP006237-PA [Anopheles gambiae str. PEST] &gt;gi|157016115|gb|EAA10770.4| AGAP006237-PA [Anopheles gambiae str. PEST]
comp53859_c0_seq1	1126	gi|170027620|ref|XP_001841695.1|	52	110	76	1	330	167	276	4.05058e-22	112.464	negative elongation factor E [Culex quinquefasciatus] &gt;gi|167862265|gb|EDS25648.1| negative elongation factor E [Culex quinquefasciatus]
comp53859_c0_seq1	1126	gi|195491140|ref|XP_002093434.1|	50	110	79	1	330	166	275	6.90924e-22	111.694	GE21294 [Drosophila yakuba] &gt;gi|194179535|gb|EDW93146.1| GE21294 [Drosophila yakuba]
comp7980_c0_seq1	759	gi|449663179|ref|XP_002156607.2|	47	105	62	3	314	204	304	4.44986e-14	84.7297	PREDICTED: tudor domain-containing protein 1-like [Hydra vulgaris]
comp7980_c0_seq1	759	gi|260829351|ref|XP_002609625.1|	42	96	58	6	290	2042	2137	2.88432e-13	82.0333	hypothetical protein BRAFLDRAFT_125037 [Branchiostoma floridae] &gt;gi|229294987|gb|EEN65635.1| hypothetical protein BRAFLDRAFT_125037 [Branchiostoma floridae]
comp7980_c0_seq1	759	gi|291234145|ref|XP_002737010.1|	37	95	55	3	287	2367	2460	1.86956e-12	79.337	PREDICTED: predicted protein-like [Saccoglossus kowalevskii]
comp7980_c0_seq1	759	gi|405969356|gb|EKC34332.1|	41	124	66	12	377	489	612	7.10432e-12	77.411	Tudor domain-containing protein 1 [Crassostrea gigas]
comp7980_c0_seq1	759	gi|156369819|ref|XP_001628171.1|	35	110	63	3	326	1468	1577	4.60488e-11	74.7146	predicted protein [Nematostella vectensis] &gt;gi|156215141|gb|EDO36108.1| predicted protein [Nematostella vectensis]
comp7980_c0_seq1	759	gi|241736749|ref|XP_002413991.1|	40	94	52	6	284	789	881	4.60488e-11	74.7146	tudor domain-containing protein	putative [Ixodes scapularis] &gt;gi|215507845|gb|EEC17299.1| tudor domain-containing protein	putative [Ixodes scapularis]
comp7980_c0_seq1	759	gi|556111926|gb|ESP00578.1|	38	103	58	15	320	663	763	2.28538e-10	72.4034	hypothetical protein LOTGIDRAFT_157854 [Lottia gigantea]
comp7980_c0_seq1	759	gi|530611723|ref|XP_005297461.1|	70	283	120	6	743	595	869	2.28538e-10	72.4034	PREDICTED: tudor domain-containing protein 15-like [Chrysemys picta bellii]
comp7980_c0_seq1	759	gi|440586627|emb|CCK33035.1|	35	95	58	12	290	654	748	5.09129e-10	71.2478	Tudor domain protein 1	partial [Platynereis dumerilii]
comp7980_c0_seq1	759	gi|440586629|emb|CCK33036.1|	40	125	62	3	371	186	298	6.64944e-10	70.8626	Tudor domain protein 2	partial [Platynereis dumerilii]
comp7980_c0_seq1	759	gi|504129496|ref|XP_004577776.1|	63	243	106	12	674	539	746	1.13422e-09	70.0922	PREDICTED: RING finger protein 17 [Ochotona princeps]
comp7980_c0_seq1	759	gi|512825770|ref|XP_002938009.2|	50	172	81	12	488	429	598	2.52678e-09	68.9366	PREDICTED: RING finger protein 17 [Xenopus (Silurana) tropicalis]
comp7980_c0_seq1	759	gi|384488329|gb|EIE80509.1|	42	140	73	3	398	577	716	3.30008e-09	68.5514	hypothetical protein RO3G_05214 [Rhizopus delemar RA 99-880]
comp7980_c0_seq1	759	gi|480320662|gb|AGJ83078.1|	40	104	57	12	317	248	350	4.31004e-09	68.1662	tudor	partial [Gryllus bimaculatus]
comp7980_c0_seq1	759	gi|524888085|ref|XP_005100619.1|	36	122	65	3	365	1388	1501	4.31004e-09	68.1662	PREDICTED: uncharacterized protein LOC101858039 [Aplysia californica]
comp7980_c0_seq1	759	gi|47222697|emb|CAG00131.1|	39	106	62	6	317	175	279	5.62909e-09	67.781	unnamed protein product [Tetraodon nigroviridis]
comp7980_c0_seq1	759	gi|545856108|ref|XP_005653906.1|	39	95	57	12	290	418	511	7.35181e-09	67.3958	PREDICTED: RING finger protein 17-like isoform X2 [Sus scrofa]
comp7980_c0_seq1	759	gi|545856105|ref|XP_005653905.1|	39	95	57	12	290	495	588	7.35181e-09	67.3958	PREDICTED: RING finger protein 17-like isoform X1 [Sus scrofa]
comp7980_c0_seq1	759	gi|465954893|gb|EMP26150.1|	67	283	118	6	743	595	869	9.60177e-09	67.0106	Tudor domain-containing protein 6 [Chelonia mydas]
comp7980_c0_seq1	759	gi|328792829|ref|XP_003251785.1|	36	95	54	6	290	482	574	1.25403e-08	66.6254	PREDICTED: hypothetical protein LOC100576747 [Apis mellifera]
comp55301_c0_seq2	740	gi|17942826|pdb|1JC9|A	75	137	98	3	413	130	266	1.53418e-40	172.555	Chain A	Tachylectin 5a From Tachypleus Tridentatus (Japanese Horseshoe Crab)
comp55301_c0_seq2	740	gi|74828242|sp|Q9U8W8.1|TL5A_TACTR	75	137	98	3	413	153	289	1.53418e-40	172.555	RecName: Full=Techylectin-5A; Flags: Precursor &gt;gi|5851893|dbj|BAA84188.1| techylectin-5A [Tachypleus tridentatus]
comp55301_c0_seq2	740	gi|327291380|ref|XP_003230399.1|	71	137	87	3	398	37	173	2.80242e-34	151.754	PREDICTED: fibrinogen C domain-containing protein 1-like	partial [Anolis carolinensis]
comp55301_c0_seq2	740	gi|345306110|ref|XP_001506966.2|	70	137	85	3	398	381	517	8.15381e-34	150.214	PREDICTED: fibrinogen C domain-containing protein 1 [Ornithorhynchus anatinus]
comp55301_c0_seq2	740	gi|528487266|ref|XP_005166964.1|	69	137	89	3	398	162	298	8.15381e-34	150.214	PREDICTED: fibrinogen C domain-containing protein 1 isoform X3 [Danio rerio]
comp55301_c0_seq2	740	gi|292616727|ref|XP_001922345.2|	69	137	89	3	398	322	458	8.15381e-34	150.214	PREDICTED: fibrinogen C domain-containing protein 1 isoform X1 [Danio rerio] &gt;gi|528487264|ref|XP_005166963.1| PREDICTED: fibrinogen C domain-containing protein 1 isoform X2 [Danio rerio]
comp55301_c0_seq2	740	gi|405973306|gb|EKC38028.1|	66	132	90	3	395	100	228	1.06492e-33	149.828	Tenascin-R [Crassostrea gigas]
comp55301_c0_seq2	740	gi|432884772|ref|XP_004074580.1|	69	137	88	3	398	348	484	1.39083e-33	149.443	PREDICTED: fibrinogen C domain-containing protein 1-like [Oryzias latipes]
comp55301_c0_seq2	740	gi|498980709|ref|XP_004549881.1|	69	137	89	3	398	348	484	2.37239e-33	148.673	PREDICTED: fibrinogen C domain-containing protein 1-like isoform X1 [Maylandia zebra] &gt;gi|548334953|ref|XP_005720274.1| PREDICTED: fibrinogen C domain-containing protein 1-like isoform X1 [Pundamilia nyererei]
comp55301_c0_seq2	740	gi|498980713|ref|XP_004549882.1|	69	137	89	3	398	320	456	2.37239e-33	148.673	PREDICTED: fibrinogen C domain-containing protein 1-like isoform X2 [Maylandia zebra] &gt;gi|548334955|ref|XP_005720275.1| PREDICTED: fibrinogen C domain-containing protein 1-like isoform X2 [Pundamilia nyererei]
comp55301_c0_seq2	740	gi|554886068|ref|XP_005952629.1|	69	137	89	3	398	10	146	2.37239e-33	148.673	PREDICTED: fibrinogen C domain-containing protein 1-like	partial [Haplochromis burtoni]
comp55301_c0_seq2	740	gi|410903776|ref|XP_003965369.1|	68	137	89	3	398	317	453	3.09844e-33	148.288	PREDICTED: fibrinogen C domain-containing protein 1-like [Takifugu rubripes]
comp55301_c0_seq2	740	gi|405973305|gb|EKC38027.1|	65	131	87	3	395	37	164	3.09844e-33	148.288	Tenascin-R	partial [Crassostrea gigas]
comp55301_c0_seq2	740	gi|542232379|ref|XP_005454592.1|	68	137	89	3	398	295	431	4.04669e-33	147.902	PREDICTED: fibrinogen C domain-containing protein 1-like isoform X3 [Oreochromis niloticus]
comp55301_c0_seq2	740	gi|542232377|ref|XP_005454591.1|	68	137	89	3	398	320	456	4.04669e-33	147.902	PREDICTED: fibrinogen C domain-containing protein 1-like isoform X2 [Oreochromis niloticus]
comp55301_c0_seq2	740	gi|395506299|ref|XP_003757472.1|	69	137	85	3	398	169	305	4.04669e-33	147.902	PREDICTED: fibrinogen C domain-containing protein 1 [Sarcophilus harrisii]
comp55301_c0_seq2	740	gi|542232375|ref|XP_005454590.1|	68	137	89	3	398	348	484	4.04669e-33	147.902	PREDICTED: fibrinogen C domain-containing protein 1-like isoform X1 [Oreochromis niloticus]
comp55301_c0_seq2	740	gi|528479419|ref|XP_005171960.1|	69	137	87	3	398	320	456	5.28514e-33	147.517	PREDICTED: uncharacterized protein LOC567525 isoform X2 [Danio rerio]
comp55301_c0_seq2	740	gi|190570312|ref|NP_001122015.1|	69	137	87	3	398	317	453	5.28514e-33	147.517	uncharacterized protein LOC567525 [Danio rerio]
comp55301_c0_seq2	740	gi|126297891|ref|XP_001369828.1|	69	137	86	3	398	295	431	5.28514e-33	147.517	PREDICTED: fibrinogen C domain-containing protein 1 [Monodelphis domestica]
comp55302_c0_seq1	930	gi|327287812|ref|XP_003228622.1|	88	273	141	107	904	552	821	2.03427e-31	142.895	PREDICTED: hypothetical protein LOC100559694 [Anolis carolinensis]
comp55302_c0_seq1	930	gi|327266618|ref|XP_003218101.1|	84	274	141	107	913	1954	2223	2.93747e-30	139.043	PREDICTED: hypothetical protein LOC100567772 [Anolis carolinensis]
comp55302_c0_seq1	930	gi|328707861|ref|XP_003243526.1|	86	274	144	137	925	425	693	1.45785e-29	136.732	PREDICTED: hypothetical protein LOC100572710 [Acyrthosiphon pisum]
comp55302_c0_seq1	930	gi|328704282|ref|XP_003242444.1|	89	280	143	104	925	453	716	1.90401e-29	136.346	PREDICTED: hypothetical protein LOC100572649 [Acyrthosiphon pisum]
comp55302_c0_seq1	930	gi|328698921|ref|XP_003240771.1|	78	274	144	107	904	358	621	3.24776e-29	135.576	PREDICTED: hypothetical protein LOC100569682 [Acyrthosiphon pisum]
comp55302_c0_seq1	930	gi|542252542|ref|XP_005462230.1|	82	274	138	95	913	106	367	6.12501e-28	131.339	PREDICTED: uncharacterized protein LOC100703482 [Oreochromis niloticus]
comp55302_c0_seq1	930	gi|307180921|gb|EFN68716.1|	71	237	135	179	889	290	515	1.7821e-27	129.798	Putative AC9 transposase [Camponotus floridanus]
comp55302_c0_seq1	930	gi|528481997|ref|XP_005168772.1|	85	267	134	107	904	450	707	3.97011e-27	128.642	PREDICTED: uncharacterized protein LOC569044 isoform X1 [Danio rerio]
comp55302_c0_seq1	930	gi|528481999|ref|XP_005168773.1|	85	267	134	107	904	414	671	3.97011e-27	128.642	PREDICTED: uncharacterized protein LOC569044 isoform X2 [Danio rerio]
comp55302_c0_seq1	930	gi|139949249|ref|NP_001077318.1|	85	267	134	107	904	363	620	5.18513e-27	128.257	uncharacterized protein LOC569044 [Danio rerio] &gt;gi|134024936|gb|AAI34840.1| Zgc:161969 protein [Danio rerio]
comp55302_c0_seq1	930	gi|115527819|gb|AAI24676.1|	85	267	134	107	904	440	697	5.18513e-27	128.257	Zgc:161969 protein [Danio rerio]
comp55302_c0_seq1	930	gi|542263482|ref|XP_005466441.1|	77	249	131	179	913	118	352	8.84449e-27	127.487	PREDICTED: uncharacterized protein LOC102083009 [Oreochromis niloticus]
comp55302_c0_seq1	930	gi|542260721|ref|XP_005465393.1|	78	249	130	179	913	195	429	1.15513e-26	127.102	PREDICTED: zinc finger BED domain-containing protein 4-like [Oreochromis niloticus]
comp55302_c0_seq1	930	gi|327287290|ref|XP_003228362.1|	80	281	132	107	913	591	864	4.38947e-26	125.176	PREDICTED: hypothetical protein LOC100554194 [Anolis carolinensis]
comp55302_c0_seq1	930	gi|328698927|ref|XP_003240774.1|	78	255	133	185	925	581	825	9.77873e-26	124.02	PREDICTED: hypothetical protein LOC100570144 [Acyrthosiphon pisum]
comp55302_c0_seq1	930	gi|328716639|ref|XP_003245998.1|	81	268	130	137	913	469	730	2.17847e-25	122.865	PREDICTED: hypothetical protein LOC100570857 [Acyrthosiphon pisum]
comp55302_c0_seq1	930	gi|6468208|dbj|BAA87039.1|	84	275	135	95	913	384	644	4.85313e-25	121.709	Tol2 transposase [Oryzias latipes] &gt;gi|327176854|gb|AEA29863.1| Tol2 [Cloning vector pT3TS-Tol2]
comp55302_c0_seq1	930	gi|5739037|dbj|BAA83461.1|	84	275	135	95	913	311	571	4.85313e-25	121.709	transposase [Oryzias latipes]
comp55302_c0_seq1	930	gi|5739035|dbj|BAA83460.1|	84	275	135	95	913	420	680	4.85313e-25	121.709	transposase [Oryzias latipes]
comp55302_c0_seq1	930	gi|327287296|ref|XP_003228365.1|	84	249	110	182	904	425	670	8.27819e-25	120.939	PREDICTED: hypothetical protein LOC100554977 [Anolis carolinensis]
comp55303_c0_seq2	1748	gi|241162611|ref|XP_002409155.1|	170	347	213	240	1265	21	309	2.32888e-71	276.944	hypothetical protein IscW_ISCW003026 [Ixodes scapularis] &gt;gi|215494485|gb|EEC04126.1| hypothetical protein IscW_ISCW003026 [Ixodes scapularis]
comp55303_c0_seq2	1748	gi|391326785|ref|XP_003737892.1|	139	345	193	282	1253	59	374	1.98528e-46	194.126	PREDICTED: uncharacterized protein LOC100902099 [Metaseiulus occidentalis]
comp55303_c0_seq2	1748	gi|189234632|ref|XP_001815875.1|	124	271	164	561	1259	84	341	5.77629e-46	192.586	PREDICTED: similar to conserved hypothetical protein [Tribolium castaneum] &gt;gi|270002124|gb|EEZ98571.1| hypothetical protein TcasGA2_TC001083 [Tribolium castaneum]
comp55303_c0_seq2	1748	gi|546677958|gb|ERL88691.1|	149	392	194	183	1259	3	345	6.38644e-45	189.119	hypothetical protein D910_06074 [Dendroctonus ponderosae]
comp55303_c0_seq2	1748	gi|345486162|ref|XP_003425414.1|	116	249	151	561	1253	101	347	5.97752e-43	182.57	PREDICTED: hypothetical protein LOC100678221 [Nasonia vitripennis]
comp55303_c0_seq2	1748	gi|66565428|ref|XP_392630.2|	113	260	152	561	1256	101	344	4.73628e-40	172.94	PREDICTED: hypothetical protein LOC409105 isoform 1 [Apis mellifera]
comp55303_c0_seq2	1748	gi|340709698|ref|XP_003393439.1|	110	258	150	561	1256	102	346	6.18577e-40	172.555	PREDICTED: hypothetical protein LOC100645233 [Bombus terrestris]
comp55303_c0_seq2	1748	gi|380023394|ref|XP_003695508.1|	114	261	152	561	1256	102	346	6.18577e-40	172.555	PREDICTED: uncharacterized protein LOC100869117 [Apis florea]
comp55303_c0_seq2	1748	gi|242013981|ref|XP_002427677.1|	105	255	155	561	1262	99	347	1.37805e-39	171.4	conserved hypothetical protein [Pediculus humanus corporis] &gt;gi|212512107|gb|EEB14939.1| conserved hypothetical protein [Pediculus humanus corporis]
comp55303_c0_seq2	1748	gi|383854024|ref|XP_003702522.1|	108	254	148	561	1256	102	343	2.35059e-39	170.629	PREDICTED: uncharacterized protein LOC100879260 [Megachile rotundata]
comp55303_c0_seq2	1748	gi|307193856|gb|EFN76490.1|	135	395	181	252	1256	29	375	2.8734e-37	163.696	hypothetical protein EAI_02086 [Harpegnathos saltator]
comp55303_c0_seq2	1748	gi|307175385|gb|EFN65404.1|	112	279	150	561	1256	130	388	8.36031e-37	162.155	hypothetical protein EAG_04987 [Camponotus floridanus]
comp55303_c0_seq2	1748	gi|322784918|gb|EFZ11689.1|	116	296	157	531	1256	104	380	1.86248e-36	160.999	hypothetical protein SINV_00979 [Solenopsis invicta]
comp55303_c0_seq2	1748	gi|312380988|gb|EFR26844.1|	137	387	187	243	1262	4	353	2.43248e-36	160.614	hypothetical protein AND_06789 [Anopheles darlingi]
comp55303_c0_seq2	1748	gi|332017110|gb|EGI57909.1|	112	281	156	561	1256	120	384	2.05922e-35	157.532	hypothetical protein G5I_14097 [Acromyrmex echinatior]
comp55303_c0_seq2	1748	gi|170036366|ref|XP_001846035.1|	123	364	182	264	1250	38	364	1.02198e-34	155.221	conserved hypothetical protein [Culex quinquefasciatus] &gt;gi|167879007|gb|EDS42390.1| conserved hypothetical protein [Culex quinquefasciatus]
comp55303_c0_seq2	1748	gi|157117352|ref|XP_001658725.1|	128	395	187	189	1253	16	375	1.33475e-34	154.836	hypothetical protein AaeL_AAEL007929 [Aedes aegypti] &gt;gi|108876091|gb|EAT40316.1| AAEL007929-PA [Aedes aegypti]
comp55303_c0_seq2	1748	gi|157108893|ref|XP_001650434.1|	128	395	187	189	1253	33	392	1.33475e-34	154.836	hypothetical protein AaeL_AAEL015055 [Aedes aegypti] &gt;gi|108868497|gb|EAT32722.1| AAEL015055-PA [Aedes aegypti]
comp55303_c0_seq2	1748	gi|328722819|ref|XP_003247679.1|	94	255	133	561	1247	93	341	2.69567e-27	130.568	PREDICTED: hypothetical protein LOC100572193 [Acyrthosiphon pisum]
comp55303_c0_seq2	1748	gi|321475892|gb|EFX86853.1|	118	363	163	288	1250	83	429	2.98041e-26	127.102	hypothetical protein DAPPUDRAFT_235564 [Daphnia pulex]
comp8161_c0_seq1	371	gi|348540293|ref|XP_003457622.1|	37	93	49	95	370	77	165	4.50246e-06	56.6102	PREDICTED: ankyrin repeat domain-containing protein 34A-like isoform X1 [Oreochromis niloticus] &gt;gi|542253005|ref|XP_005462417.1| PREDICTED: ankyrin repeat domain-containing protein 34A-like isoform X2 [Oreochromis niloticus] &gt;gi|542253007|ref|XP_005462418.1| PREDICTED: ankyrin repeat domain-containing protein 34A-like isoform X3 [Oreochromis niloticus]
comp8161_c0_seq1	371	gi|499043231|ref|XP_004572218.1|	37	93	49	95	370	77	165	4.50246e-06	56.6102	PREDICTED: ankyrin repeat domain-containing protein 34A-like [Maylandia zebra] &gt;gi|548432052|ref|XP_005744146.1| PREDICTED: ankyrin repeat domain-containing protein 34A-like [Pundamilia nyererei]
comp8161_c0_seq1	371	gi|554851366|ref|XP_005935932.1|	37	93	49	95	370	77	165	4.50246e-06	56.6102	PREDICTED: ankyrin repeat domain-containing protein 34A-like isoform X1 [Haplochromis burtoni] &gt;gi|554851368|ref|XP_005935933.1| PREDICTED: ankyrin repeat domain-containing protein 34A-like isoform X2 [Haplochromis burtoni]
comp56706_c0_seq3	1113	gi|229001910|emb|CAY12635.1|	96	219	122	335	988	33	248	2.56731e-37	162.925	SRY-related HMG box C protein [Platynereis dumerilii]
comp56706_c0_seq3	1113	gi|443697840|gb|ELT98138.1|	72	92	83	335	610	24	115	7.46972e-37	161.384	hypothetical protein CAPTEDRAFT_128551	partial [Capitella teleta]
comp56706_c0_seq3	1113	gi|405964900|gb|EKC30339.1|	72	99	84	323	619	14	112	1.66408e-36	160.229	Putative transcription factor SOX-14 [Crassostrea gigas]
comp56706_c0_seq3	1113	gi|241811172|ref|XP_002416447.1|	74	98	83	323	616	27	124	4.84173e-36	158.688	HMG-box transcription factor	putative [Ixodes scapularis] &gt;gi|215510911|gb|EEC20364.1| HMG-box transcription factor	putative [Ixodes scapularis]
comp56706_c0_seq3	1113	gi|556116709|gb|ESP05361.1|	70	94	84	335	616	26	119	1.83986e-35	156.762	hypothetical protein LOTGIDRAFT_102459	partial [Lottia gigantea]
comp56706_c0_seq3	1113	gi|560135665|emb|CDJ84108.1|	70	98	81	323	616	62	159	5.91862e-34	151.754	High mobility group domain containing protein [Haemonchus contortus]
comp56706_c0_seq3	1113	gi|541048757|gb|ERG87456.1|	69	98	82	335	628	89	186	1.31853e-33	150.599	transcription factor sox-14 [Ascaris suum]
comp56706_c0_seq3	1113	gi|341882405|gb|EGT38340.1|	73	123	89	332	694	71	193	2.93738e-33	149.443	hypothetical protein CAEBREN_12314 [Caenorhabditis brenneri]
comp56706_c0_seq3	1113	gi|341904605|gb|EGT60438.1|	73	123	89	332	694	71	193	2.93738e-33	149.443	hypothetical protein CAEBREN_23998 [Caenorhabditis brenneri]
comp56706_c0_seq3	1113	gi|242009279|ref|XP_002425417.1|	83	200	114	383	979	13	202	5.01041e-33	148.673	transcription factor Sox-2	putative [Pediculus humanus corporis] &gt;gi|212509234|gb|EEB12679.1| transcription factor Sox-2	putative [Pediculus humanus corporis]
comp56706_c0_seq3	1113	gi|222160395|gb|ACM47362.1|	78	155	105	323	781	26	176	1.1162e-32	147.517	Sox14 protein [Scylla paramamosain]
comp56706_c0_seq3	1113	gi|321464162|gb|EFX75172.1|	69	99	84	323	616	31	129	1.90395e-32	146.747	hypothetical protein DAPPUDRAFT_199562 [Daphnia pulex]
comp56706_c0_seq3	1113	gi|345495794|ref|XP_003427576.1|	79	144	98	323	748	22	163	1.90395e-32	146.747	PREDICTED: hypothetical protein LOC100123293 [Nasonia vitripennis]
comp56706_c0_seq3	1113	gi|340713694|ref|XP_003395374.1|	88	191	112	323	874	22	198	2.48664e-32	146.362	PREDICTED: hypothetical protein LOC100647727 [Bombus terrestris]
comp56706_c0_seq3	1113	gi|402589796|gb|EJW83727.1|	65	94	80	335	616	75	168	2.48664e-32	146.362	HMG box family protein [Wuchereria bancrofti]
comp56706_c0_seq3	1113	gi|312070764|ref|XP_003138297.1|	66	102	83	335	640	86	187	2.48664e-32	146.362	HMG box family protein [Loa loa] &gt;gi|307766542|gb|EFO25776.1| HMG box family protein [Loa loa]
comp56706_c0_seq3	1113	gi|91086963|ref|XP_973116.1|	72	116	89	323	664	28	143	3.24765e-32	145.976	PREDICTED: similar to Putative transcription factor SOX-14 [Tribolium castaneum]
comp56706_c0_seq3	1113	gi|383863867|ref|XP_003707401.1|	74	123	89	323	685	7	129	3.24765e-32	145.976	PREDICTED: uncharacterized protein LOC100875283 [Megachile rotundata]
comp56706_c0_seq3	1113	gi|270009646|gb|EFA06094.1|	72	116	89	323	664	22	137	3.24765e-32	145.976	hypothetical protein TcasGA2_TC008936 [Tribolium castaneum]
comp56706_c0_seq3	1113	gi|268568630|ref|XP_002640305.1|	75	139	94	335	751	70	199	3.24765e-32	145.976	C. briggsae CBR-SOX-1 protein [Caenorhabditis briggsae] &gt;gi|187029409|emb|CAP31752.1| Protein CBR-SEM-2 [Caenorhabditis briggsae]
comp56708_c0_seq1	646	gi|270006648|gb|EFA03096.1|	53	132	77	251	637	79	209	1.85298e-19	102.064	hypothetical protein TcasGA2_TC013005 [Tribolium castaneum]
comp56708_c0_seq1	646	gi|340721007|ref|XP_003398919.1|	51	133	72	245	634	132	261	4.12801e-19	100.908	PREDICTED: hypothetical protein LOC100645725 [Bombus terrestris]
comp56708_c0_seq1	646	gi|328787239|ref|XP_001120691.2|	50	133	75	245	634	131	260	9.19624e-19	99.7525	PREDICTED: hypothetical protein LOC726407 [Apis mellifera]
comp56708_c0_seq1	646	gi|380027046|ref|XP_003697247.1|	50	133	75	245	634	132	261	9.19624e-19	99.7525	PREDICTED: uncharacterized protein LOC100871786 [Apis florea]
comp56708_c0_seq1	646	gi|350404688|ref|XP_003487187.1|	50	133	72	245	634	132	261	1.20107e-18	99.3673	PREDICTED: hypothetical protein LOC100744480 [Bombus impatiens]
comp56708_c0_seq1	646	gi|307192838|gb|EFN75898.1|	52	133	73	245	634	132	261	2.6757e-18	98.2117	CUB and sushi domain-containing protein 3 [Harpegnathos saltator]
comp56708_c0_seq1	646	gi|307173063|gb|EFN64193.1|	50	133	75	245	634	132	261	7.78508e-18	96.6709	Cubilin [Camponotus floridanus]
comp56708_c0_seq1	646	gi|322786096|gb|EFZ12705.1|	50	131	74	245	628	134	260	3.8637e-17	94.3597	hypothetical protein SINV_02578 [Solenopsis invicta]
comp56708_c0_seq1	646	gi|383847737|ref|XP_003699509.1|	50	133	69	245	634	116	245	3.8637e-17	94.3597	PREDICTED: uncharacterized protein LOC100874876 [Megachile rotundata]
comp56708_c0_seq1	646	gi|345495564|ref|XP_001604693.2|	43	132	70	245	628	131	259	1.62329e-15	88.9669	PREDICTED: hypothetical protein LOC100121107 [Nasonia vitripennis]
comp56708_c0_seq1	646	gi|546683788|gb|ERL93541.1|	46	128	70	266	637	39	165	2.12008e-15	88.5817	hypothetical protein D910_10830 [Dendroctonus ponderosae]
comp56708_c0_seq1	646	gi|242012177|ref|XP_002426813.1|	40	130	76	251	634	119	246	3.06139e-14	84.7297	hypothetical protein Phum_PHUM278650 [Pediculus humanus corporis] &gt;gi|212511009|gb|EEB14075.1| hypothetical protein Phum_PHUM278650 [Pediculus humanus corporis]
comp56708_c0_seq1	646	gi|391335078|ref|XP_003741924.1|	51	145	74	236	607	30	172	3.38476e-13	81.2629	PREDICTED: uncharacterized protein LOC100907934 [Metaseiulus occidentalis]
comp56708_c0_seq1	646	gi|443685696|gb|ELT89217.1|	41	160	74	104	571	16	169	1.01912e-09	69.707	hypothetical protein CAPTEDRAFT_186249 [Capitella teleta]
comp56708_c0_seq1	646	gi|443713661|gb|ELU06395.1|	42	133	69	212	592	18	146	3.27841e-08	64.6994	hypothetical protein CAPTEDRAFT_198380 [Capitella teleta]
comp56708_c0_seq1	646	gi|443707258|gb|ELU02936.1|	56	208	83	23	604	2	198	2.125e-07	62.003	hypothetical protein CAPTEDRAFT_222884 [Capitella teleta]
comp56708_c0_seq1	646	gi|241062245|ref|XP_002408141.1|	26	87	51	374	631	45	129	1.37739e-06	59.3066	hypothetical protein IscW_ISCW001248 [Ixodes scapularis] &gt;gi|215492380|gb|EEC02021.1| hypothetical protein IscW_ISCW001248 [Ixodes scapularis]
comp56708_c0_seq1	646	gi|555706158|gb|ESO09391.1|	43	169	72	206	643	57	225	2.34947e-06	58.5362	hypothetical protein HELRODRAFT_168373 [Helobdella robusta]
comp776_c0_seq1	240	gi|291225807|ref|XP_002732889.1|	43	79	53	2	238	478	556	2.14902e-15	87.0409	PREDICTED: ATPase	class II	type 9B-like [Saccoglossus kowalevskii]
comp776_c0_seq1	240	gi|556115076|gb|ESP03728.1|	43	79	55	2	238	432	506	6.25268e-15	85.5001	hypothetical protein LOTGIDRAFT_136856	partial [Lottia gigantea]
comp776_c0_seq1	240	gi|115707230|ref|XP_799223.2|	45	78	54	5	238	456	530	1.81925e-14	83.9593	PREDICTED: probable phospholipid-transporting ATPase IIB-like [Strongylocentrotus purpuratus]
comp776_c0_seq1	240	gi|390369374|ref|XP_001185849.2|	45	78	54	5	238	220	294	1.81925e-14	83.9593	PREDICTED: probable phospholipid-transporting ATPase IIB-like [Strongylocentrotus purpuratus]
comp776_c0_seq1	240	gi|470620868|ref|XP_004318603.1|	45	79	52	2	238	400	475	9.02885e-14	81.6481	PREDICTED: probable phospholipid-transporting ATPase IIA-like	partial [Tursiops truncatus]
comp776_c0_seq1	240	gi|466073588|ref|XP_004282955.1|	45	79	52	2	238	398	473	9.02885e-14	81.6481	PREDICTED: probable phospholipid-transporting ATPase IIA [Orcinus orca]
comp776_c0_seq1	240	gi|525020061|ref|XP_005057550.1|	45	79	52	2	238	445	520	9.02885e-14	81.6481	PREDICTED: probable phospholipid-transporting ATPase IIA [Ficedula albicollis]
comp776_c0_seq1	240	gi|562823042|ref|XP_006141348.1|	44	79	52	2	238	375	450	1.54009e-13	80.8777	PREDICTED: probable phospholipid-transporting ATPase IIA [Tupaia chinensis]
comp776_c0_seq1	240	gi|504147474|ref|XP_004586151.1|	44	79	52	2	238	386	461	1.54009e-13	80.8777	PREDICTED: probable phospholipid-transporting ATPase IIA [Ochotona princeps]
comp776_c0_seq1	240	gi|514449123|ref|XP_003463684.2|	44	79	52	2	238	376	451	1.54009e-13	80.8777	PREDICTED: probable phospholipid-transporting ATPase IIA [Cavia porcellus]
comp776_c0_seq1	240	gi|426242151|ref|XP_004014938.1|	44	79	52	2	238	405	480	1.54009e-13	80.8777	PREDICTED: probable phospholipid-transporting ATPase IIA [Ovis aries]
comp776_c0_seq1	240	gi|444731336|gb|ELW71691.1|	44	79	52	2	238	344	419	1.54009e-13	80.8777	putative phospholipid-transporting ATPase IIA [Tupaia chinensis]
comp776_c0_seq1	240	gi|507960814|ref|XP_004687110.1|	44	79	52	2	238	302	378	2.01142e-13	80.4925	PREDICTED: probable phospholipid-transporting ATPase IIA [Condylura cristata]
comp776_c0_seq1	240	gi|521025967|gb|EPQ07755.1|	44	79	52	2	238	434	509	2.01142e-13	80.4925	Putative phospholipid-transporting ATPase IIA [Myotis brandtii]
comp776_c0_seq1	240	gi|512992915|ref|XP_004858098.1|	44	79	52	2	238	381	456	2.01142e-13	80.4925	PREDICTED: probable phospholipid-transporting ATPase IIA isoform X1 [Heterocephalus glaber]
comp776_c0_seq1	240	gi|472391497|ref|XP_004415039.1|	44	79	52	2	238	398	473	2.01142e-13	80.4925	PREDICTED: probable phospholipid-transporting ATPase IIA [Odobenus rosmarus divergens]
comp776_c0_seq1	240	gi|355563029|gb|EHH19591.1|	44	79	52	2	238	370	445	2.01142e-13	80.4925	Putative phospholipid-transporting ATPase IIA [Macaca mulatta] &gt;gi|355784388|gb|EHH65239.1| Putative phospholipid-transporting ATPase IIA [Macaca fascicularis]
comp776_c0_seq1	240	gi|544466486|ref|XP_005569420.1|	44	79	52	2	238	376	451	2.01142e-13	80.4925	PREDICTED: probable phospholipid-transporting ATPase IIA isoform X1 [Macaca fascicularis] &gt;gi|544466488|ref|XP_005569421.1| PREDICTED: probable phospholipid-transporting ATPase IIA isoform X2 [Macaca fascicularis]
comp776_c0_seq1	240	gi|528974797|ref|XP_005215129.1|	44	79	52	2	238	393	468	2.01142e-13	80.4925	PREDICTED: probable phospholipid-transporting ATPase IIA isoform X6 [Bos taurus]
comp776_c0_seq1	240	gi|478512116|ref|XP_004430321.1|	44	79	52	2	238	302	377	2.01142e-13	80.4925	PREDICTED: probable phospholipid-transporting ATPase IIA [Ceratotherium simum simum]
comp58086_c0_seq1	597	gi|242016001|ref|XP_002428627.1|	175	197	190	1	591	294	490	9.6992e-112	408.297	LIM domains-containing protein	putative [Pediculus humanus corporis] &gt;gi|212513290|gb|EEB15889.1| LIM domains-containing protein	putative [Pediculus humanus corporis]
comp58086_c0_seq1	597	gi|383855481|ref|XP_003703239.1|	174	197	190	1	591	643	839	1.65443e-111	407.527	PREDICTED: uncharacterized protein LOC100875117 [Megachile rotundata]
comp58086_c0_seq1	597	gi|380017484|ref|XP_003692685.1|	174	197	190	1	591	667	863	1.65443e-111	407.527	PREDICTED: uncharacterized protein LOC100872641 isoform 1 [Apis florea]
comp58086_c0_seq1	597	gi|307172043|gb|EFN63637.1|	174	197	190	1	591	671	867	1.65443e-111	407.527	Wilms tumor protein 1-interacting protein-like protein [Camponotus floridanus]
comp58086_c0_seq1	597	gi|350426982|ref|XP_003494607.1|	174	197	190	1	591	670	866	1.65443e-111	407.527	PREDICTED: hypothetical protein LOC100740563 [Bombus impatiens]
comp58086_c0_seq1	597	gi|380017486|ref|XP_003692686.1|	174	197	190	1	591	692	888	1.65443e-111	407.527	PREDICTED: uncharacterized protein LOC100872641 isoform 2 [Apis florea]
comp58086_c0_seq1	597	gi|66522653|ref|XP_391978.2|	174	197	190	1	591	666	862	1.65443e-111	407.527	PREDICTED: hypothetical protein LOC408431 [Apis mellifera]
comp58086_c0_seq1	597	gi|332019550|gb|EGI60029.1|	174	197	190	1	591	668	864	1.65443e-111	407.527	Wilms tumor protein 1-interacting protein-like protein [Acromyrmex echinatior]
comp58086_c0_seq1	597	gi|322796723|gb|EFZ19156.1|	174	197	190	1	591	664	860	1.65443e-111	407.527	hypothetical protein SINV_09399 [Solenopsis invicta]
comp58086_c0_seq1	597	gi|340723289|ref|XP_003400024.1|	174	197	190	1	591	670	866	1.65443e-111	407.527	PREDICTED: hypothetical protein LOC100644496 [Bombus terrestris]
comp58086_c0_seq1	597	gi|307198578|gb|EFN79448.1|	174	197	190	1	591	697	893	1.65443e-111	407.527	Wilms tumor protein 1-interacting protein-like protein [Harpegnathos saltator]
comp58086_c0_seq1	597	gi|91081951|ref|XP_967254.1|	173	198	191	1	594	380	577	3.68569e-111	406.371	PREDICTED: similar to limd1 [Tribolium castaneum] &gt;gi|270007323|gb|EFA03771.1| hypothetical protein TcasGA2_TC013882 [Tribolium castaneum]
comp58086_c0_seq1	597	gi|546675853|gb|ERL86958.1|	174	197	189	1	591	349	545	3.12012e-110	403.29	hypothetical protein D910_04361 [Dendroctonus ponderosae]
comp58086_c0_seq1	597	gi|195392708|ref|XP_002054999.1|	173	197	189	1	591	477	673	4.07501e-110	402.905	GJ19131 [Drosophila virilis] &gt;gi|194149509|gb|EDW65200.1| GJ19131 [Drosophila virilis]
comp58086_c0_seq1	597	gi|195448589|ref|XP_002071725.1|	173	197	189	1	591	438	634	4.07501e-110	402.905	GK10130 [Drosophila willistoni] &gt;gi|194167810|gb|EDW82711.1| GK10130 [Drosophila willistoni]
comp58086_c0_seq1	597	gi|195059266|ref|XP_001995599.1|	173	197	189	1	591	518	714	4.07501e-110	402.905	GH17840 [Drosophila grimshawi] &gt;gi|193896385|gb|EDV95251.1| GH17840 [Drosophila grimshawi]
comp58086_c0_seq1	597	gi|195132787|ref|XP_002010824.1|	173	197	189	1	591	492	688	4.07501e-110	402.905	GI21753 [Drosophila mojavensis] &gt;gi|193907612|gb|EDW06479.1| GI21753 [Drosophila mojavensis]
comp58086_c0_seq1	597	gi|195478449|ref|XP_002100522.1|	172	197	189	1	591	488	684	5.32213e-110	402.519	GE16135 [Drosophila yakuba] &gt;gi|194188046|gb|EDX01630.1| GE16135 [Drosophila yakuba]
comp58086_c0_seq1	597	gi|320542046|ref|NP_001188586.1|	172	197	189	1	591	500	696	5.32213e-110	402.519	ajuba LIM protein	isoform C [Drosophila melanogaster] &gt;gi|318069371|gb|ADV37668.1| ajuba LIM protein	isoform C [Drosophila melanogaster]
comp58086_c0_seq1	597	gi|482697118|ref|XP_002134207.2|	172	197	189	1	591	465	661	5.32213e-110	402.519	LOW QUALITY PROTEIN: GA22536 [Drosophila pseudoobscura pseudoobscura] &gt;gi|478540450|gb|EDY72834.2| LOW QUALITY PROTEIN: GA22536 [Drosophila pseudoobscura pseudoobscura]
comp58089_c0_seq1	458	gi|556100327|gb|ESO88979.1|	52	150	82	30	458	255	401	2.94943e-16	90.5077	hypothetical protein LOTGIDRAFT_228927 [Lottia gigantea]
comp58089_c0_seq1	458	gi|189239987|ref|XP_001808672.1|	47	125	76	39	407	197	319	1.6184e-14	84.7297	PREDICTED: similar to DNA polymerase subunit gamma-2	mitochondrial precursor (Mitochondrial DNA polymerase accessory subunit) (PolG-beta) (MtPolB) (DNA polymerase gamma accessory 55 kDa subunit) (p55) [Tribolium castaneum] &gt;gi|270011807|gb|EFA08255.1| hypothetical protein TcasGA2_TC005883 [Tribolium castaneum]
comp58089_c0_seq1	458	gi|241570294|ref|XP_002402679.1|	50	149	82	15	455	146	286	3.60543e-14	83.5741	DNA polymerase subunit gamma-2	putative [Ixodes scapularis] &gt;gi|215502061|gb|EEC11555.1| DNA polymerase subunit gamma-2	putative [Ixodes scapularis]
comp58089_c0_seq1	458	gi|478250792|gb|ENN71284.1|	42	118	65	57	407	235	352	1.51478e-12	78.1814	hypothetical protein YQE_12209	partial [Dendroctonus ponderosae] &gt;gi|546673010|gb|ERL84696.1| hypothetical protein D910_02121 [Dendroctonus ponderosae]
comp58089_c0_seq1	458	gi|546673009|gb|ERL84695.1|	42	118	65	57	407	239	356	1.51478e-12	78.1814	hypothetical protein D910_02121 [Dendroctonus ponderosae]
comp58089_c0_seq1	458	gi|157818105|ref|NP_001100530.1|	51	148	81	33	458	309	453	5.75616e-12	76.2554	DNA polymerase subunit gamma-2	mitochondrial [Rattus norvegicus] &gt;gi|149054594|gb|EDM06411.1| polymerase (DNA directed)	gamma 2	accessory subunit (predicted) [Rattus norvegicus]
comp58089_c0_seq1	458	gi|564374882|ref|XP_006247660.1|	51	148	81	33	458	225	369	5.75616e-12	76.2554	PREDICTED: DNA polymerase subunit gamma-2	mitochondrial isoform X1 [Rattus norvegicus]
comp58089_c0_seq1	458	gi|193610725|ref|XP_001942914.1|	43	135	68	54	458	224	358	9.81852e-12	75.485	PREDICTED: DNA polymerase subunit gamma-2	mitochondrial-like [Acyrthosiphon pisum]
comp58089_c0_seq1	458	gi|47214952|emb|CAG10774.1|	43	148	80	33	458	261	405	1.28234e-11	75.0998	unnamed protein product [Tetraodon nigroviridis]
comp58089_c0_seq1	458	gi|348521005|ref|XP_003448017.1|	43	148	81	33	458	302	446	3.73103e-11	73.559	PREDICTED: DNA polymerase subunit gamma-2	mitochondrial-like [Oreochromis niloticus]
comp58089_c0_seq1	458	gi|504166308|ref|XP_004593036.1|	48	148	82	33	458	328	472	4.87288e-11	73.1738	PREDICTED: DNA polymerase subunit gamma-2	mitochondrial [Ochotona princeps]
comp58089_c0_seq1	458	gi|395826069|ref|XP_003786242.1|	47	148	82	33	458	336	480	6.36418e-11	72.7886	PREDICTED: DNA polymerase subunit gamma-2	mitochondrial [Otolemur garnettii]
comp58089_c0_seq1	458	gi|512906622|ref|XP_004900899.1|	48	148	80	33	458	329	473	8.31187e-11	72.4034	PREDICTED: DNA polymerase subunit gamma-2	mitochondrial isoform X1 [Heterocephalus glaber] &gt;gi|513017954|ref|XP_004870287.1| PREDICTED: DNA polymerase subunit gamma-2	mitochondrial isoform X1 [Heterocephalus glaber] &gt;gi|351710345|gb|EHB13264.1| DNA polymerase subunit gamma-2	mitochondrial [Heterocephalus glaber]
comp58089_c0_seq1	458	gi|554848514|ref|XP_005934554.1|	42	148	80	33	458	305	449	1.08556e-10	72.0182	PREDICTED: DNA polymerase subunit gamma-2	mitochondrial-like [Haplochromis burtoni]
comp58089_c0_seq1	458	gi|498928817|ref|XP_004539286.1|	42	148	80	33	458	305	449	1.08556e-10	72.0182	PREDICTED: DNA polymerase subunit gamma-2	mitochondrial-like [Maylandia zebra]
comp58089_c0_seq1	458	gi|537144850|gb|ERE69228.1|	48	150	80	33	458	310	454	1.08556e-10	72.0182	DNA polymerase subunit gamma-2 [Cricetulus griseus]
comp58089_c0_seq1	458	gi|354479453|ref|XP_003501924.1|	48	150	80	33	458	313	457	1.08556e-10	72.0182	PREDICTED: DNA polymerase subunit gamma-2	mitochondrial [Cricetulus griseus]
comp58089_c0_seq1	458	gi|548390962|ref|XP_005736324.1|	42	148	80	33	458	301	445	1.08556e-10	72.0182	PREDICTED: DNA polymerase subunit gamma-2	mitochondrial-like isoform X1 [Pundamilia nyererei]
comp58089_c0_seq1	458	gi|548390967|ref|XP_005736325.1|	42	148	80	33	458	298	442	1.08556e-10	72.0182	PREDICTED: DNA polymerase subunit gamma-2	mitochondrial-like isoform X2 [Pundamilia nyererei]
comp58089_c0_seq1	458	gi|14327940|gb|AAH09194.1|	47	148	81	33	458	335	479	1.41779e-10	71.633	Polymerase (DNA directed)	gamma 2	accessory subunit [Homo sapiens]
comp100_c0_seq1	272	gi|312070011|ref|XP_003137949.1|	27	72	49	55	270	38	106	1.06927e-06	58.151	hypothetical protein LOAG_02363 [Loa loa]
comp100_c0_seq1	272	gi|451327872|gb|AGF36744.1|	26	73	51	55	264	23	95	1.39651e-06	57.7658	hypothetical protein MPXV_SUD2005_01_189 [Monkeypox virus]
comp100_c0_seq1	272	gi|68449064|gb|AAY97186.1|	26	73	51	55	264	2	74	1.39651e-06	57.7658	serine protease inhibitor-like SPI-1 protein [Monkeypox virus]
comp100_c0_seq1	272	gi|68448865|gb|AAY96988.1|	26	73	51	55	264	29	101	1.39651e-06	57.7658	serine protease inhibitor-like SPI-1 protein [Monkeypox virus] &gt;gi|68449667|gb|AAY97786.1| serine protease inhibitor-like SPI-1 protein [Monkeypox virus]
comp100_c0_seq1	272	gi|556093576|gb|ESO82229.1|	29	75	41	55	267	16	90	1.39651e-06	57.7658	hypothetical protein LOTGIDRAFT_146648	partial [Lottia gigantea]
comp100_c0_seq1	272	gi|451328080|gb|AGF36951.1|	26	73	51	55	264	2	74	1.39651e-06	57.7658	hypothetical protein MPXV_DRC_Yandongi_189 [Monkeypox virus]
comp100_c0_seq1	272	gi|68449468|gb|AAY97588.1|	26	73	51	55	264	35	107	1.39651e-06	57.7658	serine protease inhibitor-like SPI-1 protein [Monkeypox virus]
comp100_c0_seq1	272	gi|59858975|gb|AAX09270.1|	26	73	51	55	264	23	95	1.39651e-06	57.7658	MPXV-COP-169 [Monkeypox virus]
comp100_c0_seq1	272	gi|51342335|gb|AAU01379.1|	26	73	51	55	264	53	125	1.39651e-06	57.7658	MPXV-WRAIR169 [Monkeypox virus]
comp60673_c0_seq1	1053	gi|524883731|ref|XP_005098492.1|	116	300	177	143	1024	2	296	1.01712e-56	227.254	PREDICTED: peroxisome biogenesis factor 10-like [Aplysia californica]
comp60673_c0_seq1	1053	gi|390339829|ref|XP_003725095.1|	117	304	179	134	1024	1	297	3.27196e-55	222.246	PREDICTED: peroxisome biogenesis factor 10-like [Strongylocentrotus purpuratus]
comp60673_c0_seq1	1053	gi|291236791|ref|XP_002738322.1|	105	300	176	143	1024	7	304	1.28666e-51	210.305	PREDICTED: predicted protein-like [Saccoglossus kowalevskii]
comp60673_c0_seq1	1053	gi|443724105|gb|ELU12268.1|	111	303	177	134	1024	1	298	6.60808e-48	197.978	hypothetical protein CAPTEDRAFT_174511 [Capitella teleta]
comp60673_c0_seq1	1053	gi|551506754|ref|XP_005804908.1|	108	323	171	149	1024	5	322	2.12575e-46	192.971	PREDICTED: LOW QUALITY PROTEIN: peroxisome biogenesis factor 10-like [Xiphophorus maculatus]
comp60673_c0_seq1	1053	gi|410931067|ref|XP_003978917.1|	108	318	168	149	1021	5	322	1.055e-45	190.66	PREDICTED: peroxisome biogenesis factor 10-like [Takifugu rubripes]
comp60673_c0_seq1	1053	gi|54400490|ref|NP_001005994.1|	111	313	169	149	1024	5	317	1.79955e-45	189.889	peroxisome biogenesis factor 10 [Danio rerio] &gt;gi|53734027|gb|AAH83412.1| Peroxisome biogenesis factor 10 [Danio rerio]
comp60673_c0_seq1	1053	gi|530598606|ref|XP_005292814.1|	117	320	165	149	1024	5	322	2.35029e-45	189.504	PREDICTED: peroxisome biogenesis factor 10 isoform X1 [Chrysemys picta bellii]
comp60673_c0_seq1	1053	gi|47208571|emb|CAF90846.1|	110	315	172	149	1021	5	319	2.35029e-45	189.504	unnamed protein product [Tetraodon nigroviridis]
comp60673_c0_seq1	1053	gi|310772249|ref|NP_001185583.1|	113	327	167	149	1024	5	325	3.06957e-45	189.119	peroxisome biogenesis factor 10 [Gallus gallus]
comp60673_c0_seq1	1053	gi|301614243|ref|XP_002936605.1|	114	320	165	152	1024	4	323	6.83829e-45	187.963	PREDICTED: peroxisome biogenesis factor 10 [Xenopus (Silurana) tropicalis]
comp60673_c0_seq1	1053	gi|213513944|ref|NP_001133453.1|	111	322	166	152	1024	6	327	1.52341e-44	186.808	peroxisome biogenesis factor 10 [Salmo salar] &gt;gi|209154062|gb|ACI33263.1| Peroxisome assembly protein 10 [Salmo salar]
comp60673_c0_seq1	1053	gi|196007830|ref|XP_002113781.1|	99	296	169	155	1024	6	297	1.52341e-44	186.808	hypothetical protein TRIADDRAFT_57553 [Trichoplax adhaerens] &gt;gi|190584185|gb|EDV24255.1| hypothetical protein TRIADDRAFT_57553 [Trichoplax adhaerens]
comp60673_c0_seq1	1053	gi|126328992|ref|XP_001366320.1|	113	329	166	149	1024	5	325	1.98964e-44	186.422	PREDICTED: peroxisome biogenesis factor 10-like isoform 1 [Monodelphis domestica]
comp60673_c0_seq1	1053	gi|532051913|ref|XP_005368709.1|	112	321	161	152	1024	11	325	3.39381e-44	185.652	PREDICTED: peroxisome biogenesis factor 10 isoform X2 [Microtus ochrogaster]
comp60673_c0_seq1	1053	gi|471405099|ref|XP_004384513.1|	110	315	163	152	1024	4	315	4.43245e-44	185.267	PREDICTED: peroxisome biogenesis factor 10 [Trichechus manatus latirostris]
comp60673_c0_seq1	1053	gi|562866127|ref|XP_006161233.1|	117	329	165	149	1024	3	325	5.78896e-44	184.882	PREDICTED: peroxisome biogenesis factor 10 [Tupaia chinensis] &gt;gi|444525988|gb|ELV14240.1| Peroxisome biogenesis factor 10 [Tupaia chinensis]
comp60673_c0_seq1	1053	gi|242008670|ref|XP_002425125.1|	103	288	166	161	1015	9	286	1.28965e-43	183.726	Peroxisome assembly protein	putative [Pediculus humanus corporis] &gt;gi|212508799|gb|EEB12387.1| Peroxisome assembly protein	putative [Pediculus humanus corporis]
comp60673_c0_seq1	1053	gi|405962026|gb|EKC27741.1|	104	294	156	146	1024	3	262	1.28965e-43	183.726	Peroxisome biogenesis factor 10 [Crassostrea gigas]
comp60673_c0_seq1	1053	gi|488567868|ref|XP_004473576.1|	114	325	166	149	1024	3	321	1.28965e-43	183.726	PREDICTED: peroxisome biogenesis factor 10 isoform 2 [Dasypus novemcinctus]
comp60674_c0_seq1	1085	gi|193606183|ref|XP_001948183.1|	53	93	65	230	490	19	111	2.75779e-20	106.301	PREDICTED: activated RNA polymerase II transcriptional coactivator p15-like [Acyrthosiphon pisum]
comp60674_c0_seq1	1085	gi|410922096|ref|XP_003974519.1|	52	90	68	233	490	35	124	2.75779e-20	106.301	PREDICTED: activated RNA polymerase II transcriptional coactivator p15-like [Takifugu rubripes]
comp60674_c0_seq1	1085	gi|554886102|ref|XP_005952645.1|	51	90	68	233	490	46	135	4.70407e-20	105.531	PREDICTED: activated RNA polymerase II transcriptional coactivator p15-like [Haplochromis burtoni]
comp60674_c0_seq1	1085	gi|348539212|ref|XP_003457083.1|	51	90	68	233	490	35	124	4.70407e-20	105.531	PREDICTED: activated RNA polymerase II transcriptional coactivator p15-like isoform X1 [Oreochromis niloticus] &gt;gi|542251631|ref|XP_005461877.1| PREDICTED: activated RNA polymerase II transcriptional coactivator p15-like isoform X2 [Oreochromis niloticus]
comp60674_c0_seq1	1085	gi|499015768|ref|XP_004558695.1|	51	90	68	233	490	35	124	4.70407e-20	105.531	PREDICTED: activated RNA polymerase II transcriptional coactivator p15-like isoform X1 [Maylandia zebra] &gt;gi|499015770|ref|XP_004558696.1| PREDICTED: activated RNA polymerase II transcriptional coactivator p15-like isoform X2 [Maylandia zebra] &gt;gi|548549862|ref|XP_005754931.1| PREDICTED: activated RNA polymerase II transcriptional coactivator p15-like isoform X1 [Pundamilia nyererei] &gt;gi…
comp60674_c0_seq1	1085	gi|542160235|ref|XP_005488840.1|	50	83	65	245	490	43	125	6.14371e-20	105.145	PREDICTED: activated RNA polymerase II transcriptional coactivator p15 [Zonotrichia albicollis]
comp60674_c0_seq1	1085	gi|483504311|gb|EOA96480.1|	50	83	65	245	490	20	102	6.14371e-20	105.145	Activated RNA polymerase II transcriptional coactivator p15	partial [Anas platyrhynchos]
comp60674_c0_seq1	1085	gi|543742512|ref|XP_005512105.1|	50	83	65	245	490	43	125	6.14371e-20	105.145	PREDICTED: activated RNA polymerase II transcriptional coactivator p15 [Columba livia] &gt;gi|449269656|gb|EMC80408.1| Activated RNA polymerase II transcriptional coactivator p15 [Columba livia]
comp60674_c0_seq1	1085	gi|525026267|ref|XP_005060583.1|	50	83	65	245	490	43	125	6.14371e-20	105.145	PREDICTED: activated RNA polymerase II transcriptional coactivator p15 [Ficedula albicollis]
comp60674_c0_seq1	1085	gi|363747248|ref|XP_001236661.2|	50	83	65	245	490	43	125	6.14371e-20	105.145	PREDICTED: activated RNA polymerase II transcriptional coactivator p15-like isoform X1 [Gallus gallus]
comp60674_c0_seq1	1085	gi|541963271|ref|XP_005436946.1|	50	83	65	245	490	43	125	6.14371e-20	105.145	PREDICTED: activated RNA polymerase II transcriptional coactivator p15 [Falco cherrug] &gt;gi|543369643|ref|XP_005528048.1| PREDICTED: activated RNA polymerase II transcriptional coactivator p15 isoform X1 [Pseudopodoces humilis] &gt;gi|543369645|ref|XP_005528049.1| PREDICTED: activated RNA polymerase II transcriptional coactivator p15 isoform X2 [Pseudopodoces humilis]
comp60674_c0_seq1	1085	gi|529423430|ref|XP_005231559.1|	50	83	65	245	490	43	125	6.14371e-20	105.145	PREDICTED: activated RNA polymerase II transcriptional coactivator p15 isoform X1 [Falco peregrinus] &gt;gi|529423432|ref|XP_005231560.1| PREDICTED: activated RNA polymerase II transcriptional coactivator p15 isoform X2 [Falco peregrinus]
comp60674_c0_seq1	1085	gi|56605972|ref|NP_001008479.1|	50	83	65	245	490	43	125	6.14371e-20	105.145	activated RNA polymerase II transcriptional coactivator p15 [Gallus gallus] &gt;gi|326934749|ref|XP_003213447.1| PREDICTED: activated RNA polymerase II transcriptional coactivator p15-like [Meleagris gallopavo] &gt;gi|557267585|ref|XP_006019167.1| PREDICTED: activated RNA polymerase II transcriptional coactivator p15 [Alligator sinensis] &gt;gi|564257744|ref|XP_006267821.1| PREDICTED: activated R…
comp60674_c0_seq1	1085	gi|543281674|ref|XP_005428413.1|	50	83	65	245	490	43	125	6.14371e-20	105.145	PREDICTED: activated RNA polymerase II transcriptional coactivator p15 [Geospiza fortis]
comp60674_c0_seq1	1085	gi|514774701|ref|XP_005026417.1|	50	83	65	245	490	60	142	6.14371e-20	105.145	PREDICTED: activated RNA polymerase II transcriptional coactivator p15 isoform X1 [Anas platyrhynchos]
comp60674_c0_seq1	1085	gi|47211870|emb|CAF89779.1|	51	90	68	233	490	35	124	8.02393e-20	104.76	unnamed protein product [Tetraodon nigroviridis]
comp60674_c0_seq1	1085	gi|557021465|ref|XP_006011030.1|	47	83	65	245	490	19	101	1.78755e-19	103.605	PREDICTED: activated RNA polymerase II transcriptional coactivator p15-like	partial [Latimeria chalumnae]
comp60674_c0_seq1	1085	gi|241156187|ref|XP_002407712.1|	52	96	69	230	490	18	113	1.78755e-19	103.605	single-stranded DNA binding protein P9	putative [Ixodes scapularis] &gt;gi|215494203|gb|EEC03844.1| single-stranded DNA binding protein P9	putative [Ixodes scapularis]
comp60674_c0_seq1	1085	gi|530633772|ref|XP_005303893.1|	49	83	65	245	490	43	125	2.33461e-19	103.219	PREDICTED: activated RNA polymerase II transcriptional coactivator p15 isoform X1 [Chrysemys picta bellii] &gt;gi|530633774|ref|XP_005303894.1| PREDICTED: activated RNA polymerase II transcriptional coactivator p15 isoform X2 [Chrysemys picta bellii] &gt;gi|530633776|ref|XP_005303895.1| PREDICTED: activated RNA polymerase II transcriptional coactivator p15 isoform X3 [Chrysemys picta bellii]
comp60674_c0_seq1	1085	gi|465956020|gb|EMP26716.1|	49	83	65	245	490	43	125	2.33461e-19	103.219	Activated RNA polymerase II transcriptional coactivator p15	partial [Chelonia mydas]
comp60677_c0_seq1	1068	gi|317419902|emb|CBN81938.1|	114	266	162	175	948	29	291	3.58979e-49	202.216	Ribosome biogenesis regulatory protein homolog [Dicentrarchus labrax]
comp60677_c0_seq1	1068	gi|551526542|ref|XP_005814748.1|	112	268	159	175	954	27	291	8.84195e-48	197.593	PREDICTED: ribosome biogenesis regulatory protein homolog [Xiphophorus maculatus]
comp60677_c0_seq1	1068	gi|432927905|ref|XP_004081085.1|	109	265	162	175	954	27	291	1.15479e-47	197.208	PREDICTED: ribosome biogenesis regulatory protein homolog [Oryzias latipes]
comp60677_c0_seq1	1068	gi|213513147|ref|NP_001134869.1|	114	269	156	175	954	27	291	4.38821e-47	195.282	ribosome biogenesis regulatory protein homolog [Salmo salar] &gt;gi|209736730|gb|ACI69234.1| Ribosome biogenesis regulatory protein homolog [Salmo salar]
comp60677_c0_seq1	1068	gi|45709905|gb|AAH67632.1|	108	241	147	175	873	50	290	1.66752e-46	193.356	Rrs1 protein	partial [Danio rerio]
comp60677_c0_seq1	1068	gi|41056045|ref|NP_956356.1|	107	241	147	175	873	51	291	3.71485e-46	192.2	ribosome biogenesis regulatory protein homolog [Danio rerio] &gt;gi|33585885|gb|AAH55615.1| RRS1 ribosome biogenesis regulator homolog (S. cerevisiae) [Danio rerio] &gt;gi|182888746|gb|AAI64156.1| Rrs1 protein [Danio rerio]
comp60677_c0_seq1	1068	gi|410909081|ref|XP_003968019.1|	104	260	156	175	939	32	291	2.40789e-45	189.504	PREDICTED: ribosome biogenesis regulatory protein homolog [Takifugu rubripes]
comp60677_c0_seq1	1068	gi|164448678|ref|NP_001088404.1|	109	281	160	175	1002	12	291	4.10724e-45	188.734	RRS1 ribosome biogenesis regulator homolog [Xenopus laevis] &gt;gi|54261637|gb|AAH84301.1| Rrs1 protein [Xenopus laevis]
comp60677_c0_seq1	1068	gi|148232006|ref|NP_001085071.1|	110	281	158	175	1002	11	290	1.19503e-44	187.193	RRS1 ribosome biogenesis regulator homolog [Xenopus laevis] &gt;gi|47940235|gb|AAH72081.1| MGC78981 protein [Xenopus laevis] &gt;gi|76780051|gb|AAI06685.1| MGC78981 protein [Xenopus laevis]
comp60677_c0_seq1	1068	gi|189230132|ref|NP_001121390.1|	104	241	145	175	873	51	291	1.56075e-44	186.808	uncharacterized protein LOC100158478 [Xenopus (Silurana) tropicalis] &gt;gi|158253555|gb|AAI54207.1| Rrs1 protein [Danio rerio] &gt;gi|183986130|gb|AAI66088.1| LOC100158478 protein [Xenopus (Silurana) tropicalis]
comp60677_c0_seq1	1068	gi|498967615|ref|XP_004546707.1|	107	266	158	175	954	27	290	5.93085e-44	184.882	PREDICTED: ribosome biogenesis regulatory protein homolog [Maylandia zebra]
comp60677_c0_seq1	1068	gi|542193742|ref|XP_005471890.1|	107	266	158	175	954	27	290	5.93085e-44	184.882	PREDICTED: ribosome biogenesis regulatory protein homolog [Oreochromis niloticus]
comp60677_c0_seq1	1068	gi|554802550|ref|XP_005912255.1|	107	266	158	175	954	27	290	5.93085e-44	184.882	PREDICTED: ribosome biogenesis regulatory protein homolog [Haplochromis burtoni]
comp60677_c0_seq1	1068	gi|260801679|ref|XP_002595723.1|	109	273	155	193	999	11	282	7.74593e-44	184.496	hypothetical protein BRAFLDRAFT_200232 [Branchiostoma floridae] &gt;gi|229280970|gb|EEN51735.1| hypothetical protein BRAFLDRAFT_200232 [Branchiostoma floridae]
comp60677_c0_seq1	1068	gi|557025817|ref|XP_006013052.1|	113	276	155	175	972	20	291	7.74593e-44	184.496	PREDICTED: ribosome biogenesis regulatory protein homolog [Latimeria chalumnae]
comp60677_c0_seq1	1068	gi|548340165|ref|XP_005722661.1|	106	266	158	175	954	27	290	1.72561e-43	183.341	PREDICTED: ribosome biogenesis regulatory protein homolog [Pundamilia nyererei]
comp60677_c0_seq1	1068	gi|47207991|emb|CAF91693.1|	102	260	150	175	939	32	291	1.90789e-42	179.874	unnamed protein product [Tetraodon nigroviridis]
comp60677_c0_seq1	1068	gi|524878874|ref|XP_005096118.1|	104	271	156	181	981	18	287	3.25436e-42	179.104	PREDICTED: ribosome biogenesis regulatory protein homolog [Aplysia californica]
comp60677_c0_seq1	1068	gi|357608815|gb|EHJ66162.1|	100	277	157	169	954	24	300	2.75498e-41	176.022	putative regulator of ribosome biosynthesis [Danaus plexippus]
comp60677_c0_seq1	1068	gi|426359826|ref|XP_004047162.1|	99	266	153	175	948	29	292	1.36728e-40	173.711	PREDICTED: ribosome biogenesis regulatory protein homolog [Gorilla gorilla gorilla]
comp61888_c0_seq2	1385	gi|241154890|ref|XP_002407407.1|	30	49	38	1088	1234	153	201	3.14929e-09	70.0922	myosin regulatory light chain	putative [Ixodes scapularis] &gt;gi|215494111|gb|EEC03752.1| myosin regulatory light chain	putative [Ixodes scapularis]
comp61889_c0_seq2	2083	gi|325303814|tpg|DAA34581.1|	165	167	166	1454	1954	1	167	2.44347e-86	327.02	TPA_exp: Ras-related GTPase [Amblyomma variegatum]
comp61889_c0_seq2	2083	gi|321455545|gb|EFX66674.1|	163	185	169	1400	1954	1	185	3.52837e-85	323.168	hypothetical protein DAPPUDRAFT_231811 [Daphnia pulex]
comp61889_c0_seq2	2083	gi|260798721|ref|XP_002594348.1|	162	185	168	1400	1954	1	185	2.98694e-84	320.087	hypothetical protein BRAFLDRAFT_209131 [Branchiostoma floridae] &gt;gi|229279582|gb|EEN50359.1| hypothetical protein BRAFLDRAFT_209131 [Branchiostoma floridae]
comp61889_c0_seq2	2083	gi|551494773|ref|XP_005798951.1|	160	185	169	1400	1954	1	185	3.90107e-84	319.701	PREDICTED: ras-related protein Rap-1A-like [Xiphophorus maculatus]
comp61889_c0_seq2	2083	gi|56118668|ref|NP_001008195.1|	159	167	164	1454	1954	1	167	6.65421e-84	318.931	ras-related protein Rap-1b precursor [Xenopus (Silurana) tropicalis] &gt;gi|147903341|ref|NP_001080191.1| ras-related protein Rap-1b precursor [Xenopus laevis] &gt;gi|82176595|sp|Q7ZXH7.1|RAP1B_XENLA RecName: Full=Ras-related protein Rap-1b; Flags: Precursor &gt;gi|82180883|sp|Q640R7.1|RAP1B_XENTR RecName: Full=Ras-related protein Rap-1b; Flags: Precursor &gt;gi|27924412|gb|AAH44988.1| Rap1b-prov…	member of RAS oncogene family [Xenopus (Silurana) tropicalis] &gt;gi|89267405|emb|CAJ83163.1| RAP1B	member of RAS oncogene family [Xenopus (Silurana) tropicalis]
comp61889_c0_seq2	2083	gi|209737764|gb|ACI69751.1|	160	185	168	1400	1954	1	185	8.69067e-84	318.546	Ras-related protein Rap-1b precursor [Salmo salar]
comp61889_c0_seq2	2083	gi|440894067|gb|ELR46625.1|	159	168	164	1454	1957	2	169	8.69067e-84	318.546	Ras-related protein Rap-1b	partial [Bos mutus]
comp61889_c0_seq2	2083	gi|557012140|ref|XP_006006645.1|	158	167	164	1454	1954	1	167	1.4824e-83	317.775	PREDICTED: ras-related protein Rap-1b isoform X1 [Latimeria chalumnae]
comp61889_c0_seq2	2083	gi|156378358|ref|XP_001631110.1|	158	167	163	1454	1954	1	167	1.4824e-83	317.775	predicted protein [Nematostella vectensis] &gt;gi|156218144|gb|EDO39047.1| predicted protein [Nematostella vectensis]
comp61889_c0_seq2	2083	gi|348502816|ref|XP_003438963.1|	159	185	168	1400	1954	1	185	1.93608e-83	317.39	PREDICTED: ras-related protein Rap-1A-like isoform X1 [Oreochromis niloticus] &gt;gi|498966684|ref|XP_004546479.1| PREDICTED: ras-related protein Rap-1b-like isoform X3 [Maylandia zebra] &gt;gi|542216487|ref|XP_005448529.1| PREDICTED: ras-related protein Rap-1A-like isoform X2 [Oreochromis niloticus] &gt;gi|548364654|ref|XP_005731649.1| PREDICTED: ras-related protein Rap-1A-like isoform X1 [Punda…
comp61889_c0_seq2	2083	gi|308321552|gb|ADO27927.1|	158	167	164	1454	1954	2	168	2.5286e-83	317.005	ras-related protein rap-1b [Ictalurus furcatus]
comp61889_c0_seq2	2083	gi|82238124|sp|Q6TEN1.1|RAP1B_DANRE	158	167	164	1454	1954	1	167	2.5286e-83	317.005	RecName: Full=Ras-related protein Rap-1b; Flags: Precursor &gt;gi|37682135|gb|AAQ97994.1| RAP1B	member of RAS oncogene family [Danio rerio]
comp61889_c0_seq2	2083	gi|209738044|gb|ACI69891.1|	157	167	164	1454	1954	1	167	2.5286e-83	317.005	Ras-related protein Rap-1b precursor [Salmo salar]
comp61889_c0_seq2	2083	gi|359465614|ref|NP_001240767.1|	158	167	163	1454	1954	1	167	3.30245e-83	316.62	ras-related protein Rap-1b [Equus caballus] &gt;gi|532030022|ref|XP_005357958.1| PREDICTED: ras-related protein Rap-1b isoform X1 [Microtus ochrogaster] &gt;gi|328909161|gb|AEB61248.1| ras-related protein rab-1B-like protein [Equus caballus]
comp61889_c0_seq2	2083	gi|395850597|ref|XP_003797868.1|	158	167	163	1454	1954	1	167	3.30245e-83	316.62	PREDICTED: ras-related protein Rap-1b-like isoform 1 [Otolemur garnettii] &gt;gi|395850599|ref|XP_003797869.1| PREDICTED: ras-related protein Rap-1b-like isoform 2 [Otolemur garnettii]
comp61889_c0_seq2	2083	gi|7661678|ref|NP_056461.1|	158	167	163	1454	1954	1	167	3.30245e-83	316.62	ras-related protein Rap-1b isoform 1 precursor [Homo sapiens] &gt;gi|28461271|ref|NP_787018.1| ras-related protein Rap-1b precursor [Bos taurus] &gt;gi|33859753|ref|NP_077777.1| ras-related protein Rap-1b precursor [Mus musculus] &gt;gi|56119030|ref|NP_001007853.1| ras-related protein Rap-1b precursor [Gallus gallus] &gt;gi|58219792|ref|NP_001010942.1| ras-related protein Rap-1b isoform 1 precurs…	member of RAS oncogene family [Macaca mulatta] &gt;gi|549432999|ref|NP_001272334.1| ras-related protein Rap-1b [Macaca fascicularis] &gt;gi|564473383|ref|NP_001274162.1| RAP1B	member of RAS oncogene family [Capra hircus] &gt;gi|126339142|ref|XP_001364299.1| PREDICTED: ras-related protein Rap-1b-like [Monodelphis domestica] &gt;gi|149632245|ref|XP_001511363.1| PREDICTED: ras-related protein Rap-1b-like isoform 1 [Ornithorhynchus anatinus] &gt;gi|224094009|ref|XP_002189752.1| PREDICTED: ras-related protein Rap-1b [Taeniopygia guttata] &gt;gi|291389525|ref|XP_002711365.1|…	member of RAS oncogene family [Oryctolagus cuniculus] &gt;gi|296212304|ref|XP_002752770.1| PREDICTED: ras-related protein Rap-1b-like isoform 1 [Callithrix jacchus] &gt;gi|326911504|ref|XP_003202098.1| PREDICTED: ras-related protein Rap-1b-like [Meleagris gallopavo] &gt;gi|327279831|ref|XP_003224659.1| PREDICTED: ras-related protein Rap-1b-like [Anolis carolinensis] &gt;gi|332221370|ref|XP_003259…	member of RAS oncogene family [Homo sapiens] &gt;gi|21104380|dbj|BAB93460.1| RAS oncogene family member RAP1B [Homo sapiens] &gt;gi|30851159|gb|AAH52480.1| RAS related protein 1b [Mus musculus] &gt;gi|37572311|gb|AAH33382.2| RAS related protein 1b [Mus musculus] &gt;gi|47115315|emb|CAG28617.1| RAP1B [Homo sapiens] &gt;gi|53127989|emb|CAG31262.1| hypothetical protein RCJMB04_4h13 [Gallus gallus] &…	member of RAS oncogene family [Homo sapiens] &gt;gi|55726738|emb|CAH90131.1| hypothetical protein [Pongo abelii] &gt;gi|55726946|emb|CAH90231.1| hypothetical protein [Pongo abelii] &gt;gi|61356941|gb|AAX41309.1| RAP1B member of RAS oncogene family [synthetic construct] &gt;gi|62740086|gb|AAH94066.1| RAS related protein 1b [Mus musculus] &gt;gi|67967609|dbj|BAE00287.1| unnamed protein product [Mac…	member of RAS oncogene family [Bos taurus] &gt;gi|90085593|dbj|BAE91537.1| unnamed protein product [Macaca fascicularis] &gt;gi|117645310|emb|CAL38121.1| hypothetical protein [synthetic construct] &gt;gi|119617595|gb|EAW97189.1| RAP1B	member of RAS oncogene family	isoform CRA_a [Homo sapiens] &gt;gi|119617596|gb|EAW97190.1| RAP1B	member of RAS oncogene family	isoform CRA_a [Homo sapiens] &gt;gi|119617597|gb|EAW97191.1| RAP1B	member of RAS oncogene family	isoform CRA_a [Homo sapiens] &gt;gi|119617598|gb|EAW97192.1| RAP1B	member of RAS oncogene family	isoform CRA_a [Homo sapiens] &gt;gi|119617599|gb|EAW97193.1| RAP1B	member of RAS oncogene family	isoform CRA_a [Homo sapiens] &gt;gi|146741428|dbj|BAF62370.1| RAP1B	member of RAS oncogene family	transcript variant 2 [Pan troglodytes verus] &gt;gi|147883574|gb|ABQ52130.1| RAP1B	member of RAS oncogene family [Homo sapiens] &gt;gi|148689902|gb|EDL21849.1| RAS related protein 1b	isoform CRA_a [Mus musculus] &gt;gi|148689903|gb|EDL21850.1| RAS related protein 1b	isoform CRA_a [Mus musculus] &gt;gi|187955434|gb|AAI47701.1| RAS related protein 1b [Mus musculus] &gt;gi|187955740|gb|AAI47714.1| RAS related protein 1b [Mus musculus] &gt;gi|189065450|dbj|BAG35289.1| unnamed protein product [Homo sapiens] &gt;gi|208965420|dbj|BAG72724.1| RAP1B	member of RAS oncogene family [synthetic construct] &gt;gi|223461884|gb|AAI47391.1| RAS related protein 1b [Mus musculus] &gt;gi|223462165|gb|AAI47392.1| RAS related protein 1b [Mus musculus] &gt;gi|296487683|tpg|DAA29796.1| TPA: ras-related protein Rap-1b precursor [Bos taurus] &gt;gi|344239903|gb|EGV96006.1| Ras-related protein Rap-1b [Cricetulus griseus] &gt;gi|351703712|gb|EHB06631.1| Ras-rel…
comp61889_c0_seq2	2083	gi|169791854|pdb|3BRW|D	158	167	163	1454	1954	1	167	3.30245e-83	316.62	Chain D	Structure Of The Rap-Rapgap Complex &gt;gi|194709153|pdb|3CF6|R Chain R	Structure Of Epac2 In Complex With Cyclic-Amp And Rap &gt;gi|523309679|pdb|4HDO|B Chain B	Crystal Structure Of The Binary Complex Of Krit1 Bound To The Rap1 Gtpase &gt;gi|523309682|pdb|4HDQ|B Chain B	Crystal Structure Of The Ternary Complex Of Krit1 Bound To Both The Rap1 Gtpase And The Heart Of Glass (heg1) Cytoplasmic Tail
comp61889_c0_seq2	2083	gi|225708616|gb|ACO10154.1|	159	185	168	1400	1954	1	185	3.30245e-83	316.62	Ras-related protein Rap-1b precursor [Osmerus mordax]
comp61889_c0_seq2	2083	gi|488587874|ref|XP_004479255.1|	158	167	163	1454	1954	1	167	3.30245e-83	316.62	PREDICTED: ras-related protein Rap-1b [Dasypus novemcinctus]
comp61889_c0_seq2	2083	gi|73968729|ref|XP_851250.1|	158	167	163	1454	1954	1	167	3.30245e-83	316.62	PREDICTED: ras-related protein Rap-1b isoform 2 [Canis lupus familiaris] &gt;gi|511858637|ref|XP_004752518.1| PREDICTED: ras-related protein Rap-1b [Mustela putorius furo] &gt;gi|511958255|ref|XP_004797389.1| PREDICTED: ras-related protein Rap-1b [Mustela putorius furo]
comp61890_c0_seq1	1319	gi|241562039|ref|XP_002401284.1|	107	222	155	271	936	29	250	4.31371e-53	215.698	conserved hypothetical protein [Ixodes scapularis] &gt;gi|215499836|gb|EEC09330.1| conserved hypothetical protein [Ixodes scapularis]
comp61890_c0_seq1	1319	gi|530648869|ref|XP_005310971.1|	109	282	159	91	930	43	322	1.64301e-44	187.193	PREDICTED: U3 small nucleolar RNA-associated protein 14 homolog A isoform X4 [Chrysemys picta bellii]
comp61890_c0_seq1	1319	gi|530648862|ref|XP_005310968.1|	109	282	159	91	930	43	322	1.64301e-44	187.193	PREDICTED: U3 small nucleolar RNA-associated protein 14 homolog A isoform X1 [Chrysemys picta bellii]
comp61890_c0_seq1	1319	gi|530648864|ref|XP_005310969.1|	109	282	159	91	930	43	322	1.64301e-44	187.193	PREDICTED: U3 small nucleolar RNA-associated protein 14 homolog A isoform X2 [Chrysemys picta bellii]
comp61890_c0_seq1	1319	gi|405953098|gb|EKC20821.1|	111	302	166	97	996	41	341	1.39089e-43	184.111	Putative tubulin polyglutamylase TTLL2 [Crassostrea gigas]
comp61890_c0_seq1	1319	gi|465969579|gb|EMP32091.1|	107	280	159	97	930	45	322	1.81657e-43	183.726	U3 small nucleolar RNA-associated protein 14 like protein A [Chelonia mydas]
comp61890_c0_seq1	1319	gi|321468094|gb|EFX79081.1|	96	221	140	268	930	68	280	2.37251e-43	183.341	hypothetical protein DAPPUDRAFT_52884 [Daphnia pulex]
comp61890_c0_seq1	1319	gi|478526343|ref|XP_004437355.1|	115	352	186	97	1140	60	409	9.01552e-43	181.415	PREDICTED: U3 small nucleolar RNA-associated protein 14 homolog A isoform 1 [Ceratotherium simum simum]
comp61890_c0_seq1	1319	gi|488548463|ref|XP_004465720.1|	115	360	184	97	1140	60	408	9.01552e-43	181.415	PREDICTED: LOW QUALITY PROTEIN: U3 small nucleolar RNA-associated protein 14 homolog A [Dasypus novemcinctus]
comp61890_c0_seq1	1319	gi|194228268|ref|XP_001491784.2|	113	354	186	97	1137	60	412	1.17746e-42	181.03	PREDICTED: U3 small nucleolar RNA-associated protein 14 homolog A [Equus caballus]
comp61890_c0_seq1	1319	gi|56118767|ref|NP_001008205.1|	105	296	162	97	981	46	340	1.53781e-42	180.644	UTP14	U3 small nucleolar ribonucleoprotein	homolog A [Xenopus (Silurana) tropicalis] &gt;gi|51703858|gb|AAH80963.1| UTP14	U3 small nucleolar ribonucleoprotein	homolog A [Xenopus (Silurana) tropicalis]
comp61890_c0_seq1	1319	gi|355757689|gb|EHH61214.1|	107	324	174	97	1065	60	374	3.42589e-42	179.489	Serologically defined colon cancer antigen 16 [Macaca fascicularis]
comp61890_c0_seq1	1319	gi|355705145|gb|EHH31070.1|	107	324	174	97	1065	136	450	5.84369e-42	178.718	Serologically defined colon cancer antigen 16 [Macaca mulatta]
comp61890_c0_seq1	1319	gi|431908552|gb|ELK12146.1|	114	348	181	97	1131	58	402	5.84369e-42	178.718	U3 small nucleolar RNA-associated protein 14 like protein A [Pteropus alecto]
comp61890_c0_seq1	1319	gi|301766446|ref|XP_002918632.1|	114	356	181	97	1131	60	404	7.63209e-42	178.333	PREDICTED: u3 small nucleolar RNA-associated protein 14 homolog A-like [Ailuropoda melanoleuca]
comp61890_c0_seq1	1319	gi|147906923|ref|NP_001082522.1|	101	296	160	97	981	46	340	9.96782e-42	177.948	UTP14	U3 small nucleolar ribonucleoprotein	homolog A [Xenopus laevis] &gt;gi|46250218|gb|AAH68815.1| LOC398529 protein [Xenopus laevis]
comp61890_c0_seq1	1319	gi|27696885|gb|AAH43791.1|	101	296	160	97	981	46	340	9.96782e-42	177.948	LOC398529 protein	partial [Xenopus laevis]
comp61890_c0_seq1	1319	gi|544522791|ref|XP_005594602.1|	107	324	173	97	1065	60	374	1.30184e-41	177.563	PREDICTED: U3 small nucleolar RNA-associated protein 14 homolog A isoform X1 [Macaca fascicularis]
comp61890_c0_seq1	1319	gi|297304768|ref|XP_001091813.2|	107	324	173	97	1065	60	374	1.30184e-41	177.563	PREDICTED: u3 small nucleolar RNA-associated protein 14 homolog A-like [Macaca mulatta]
comp61890_c0_seq1	1319	gi|544522795|ref|XP_005594604.1|	107	324	173	97	1065	60	374	1.30184e-41	177.563	PREDICTED: U3 small nucleolar RNA-associated protein 14 homolog A isoform X3 [Macaca fascicularis]
comp856_c0_seq1	321	gi|241597908|ref|XP_002404822.1|	28	65	41	3	197	1420	1484	3.59508e-08	63.5438	nuclear pore complex protein Nup205	putative [Ixodes scapularis] &gt;gi|215502387|gb|EEC11881.1| nuclear pore complex protein Nup205	putative [Ixodes scapularis]
comp856_c0_seq1	321	gi|405976612|gb|EKC41113.1|	36	69	44	6	197	1433	1501	6.13228e-08	62.7734	hypothetical protein CGI_10026576 [Crassostrea gigas]
comp63077_c2_seq1	373	gi|321465503|gb|EFX76504.1|	60	123	87	2	370	29	151	4.94353e-29	132.88	hypothetical protein DAPPUDRAFT_226035 [Daphnia pulex]
comp63077_c2_seq1	373	gi|556098735|gb|ESO87387.1|	55	123	88	2	370	29	151	7.38714e-25	119.013	hypothetical protein LOTGIDRAFT_235075 [Lottia gigantea]
comp63077_c2_seq1	373	gi|260821489|ref|XP_002606065.1|	61	126	87	2	373	29	152	1.26005e-24	118.242	hypothetical protein BRAFLDRAFT_92084 [Branchiostoma floridae] &gt;gi|229291403|gb|EEN62075.1| hypothetical protein BRAFLDRAFT_92084 [Branchiostoma floridae]
comp63077_c2_seq1	373	gi|328788809|ref|XP_395867.4|	55	124	84	2	373	29	152	2.14933e-24	117.472	PREDICTED: u3 small nucleolar RNA-associated protein 6 homolog [Apis mellifera]
comp63077_c2_seq1	373	gi|380027729|ref|XP_003697571.1|	55	124	84	2	373	29	152	2.14933e-24	117.472	PREDICTED: U3 small nucleolar RNA-associated protein 6 homolog [Apis florea]
comp63077_c2_seq1	373	gi|524888939|ref|XP_005101033.1|	54	123	83	2	370	29	151	3.6662e-24	116.701	PREDICTED: U3 small nucleolar RNA-associated protein 6 homolog [Aplysia californica]
comp63077_c2_seq1	373	gi|340716485|ref|XP_003396728.1|	53	124	82	2	373	29	152	6.25359e-24	115.931	PREDICTED: u3 small nucleolar RNA-associated protein 6 homolog [Bombus terrestris]
comp63077_c2_seq1	373	gi|514714734|ref|XP_005012384.1|	50	122	81	8	373	25	146	6.91415e-23	112.464	PREDICTED: LOW QUALITY PROTEIN: U3 small nucleolar RNA-associated protein 6 homolog [Anas platyrhynchos]
comp63077_c2_seq1	373	gi|483521697|gb|EOB06673.1|	50	122	81	8	373	1	122	6.91415e-23	112.464	U3 small nucleolar RNA-associated protein 6-like protein	partial [Anas platyrhynchos]
comp63077_c2_seq1	373	gi|57525257|ref|NP_001006207.1|	51	124	81	2	373	29	152	6.91415e-23	112.464	U3 small nucleolar RNA-associated protein 6 homolog [Gallus gallus] &gt;gi|53136528|emb|CAG32593.1| hypothetical protein RCJMB04_30f2 [Gallus gallus]
comp63077_c2_seq1	373	gi|543723917|ref|XP_005503115.1|	49	124	81	2	373	29	152	9.03016e-23	112.079	PREDICTED: LOW QUALITY PROTEIN: U3 small nucleolar RNA-associated protein 6 homolog [Columba livia]
comp63077_c2_seq1	373	gi|557263915|ref|XP_006017439.1|	52	124	79	2	373	29	152	9.03016e-23	112.079	PREDICTED: LOW QUALITY PROTEIN: U3 small nucleolar RNA-associated protein 6 homolog [Alligator sinensis]
comp63077_c2_seq1	373	gi|224074601|ref|XP_002198725.1|	49	124	81	2	373	29	152	1.54031e-22	111.309	PREDICTED: U3 small nucleolar RNA-associated protein 6 homolog [Taeniopygia guttata]
comp63077_c2_seq1	373	gi|525017261|ref|XP_005056188.1|	49	124	81	2	373	29	152	1.54031e-22	111.309	PREDICTED: U3 small nucleolar RNA-associated protein 6 homolog isoform X1 [Ficedula albicollis]
comp63077_c2_seq1	373	gi|543273895|ref|XP_005425794.1|	49	124	81	2	373	29	152	1.54031e-22	111.309	PREDICTED: U3 small nucleolar RNA-associated protein 6 homolog [Geospiza fortis]
comp63077_c2_seq1	373	gi|525017263|ref|XP_005056189.1|	49	124	81	2	373	29	152	1.54031e-22	111.309	PREDICTED: U3 small nucleolar RNA-associated protein 6 homolog isoform X2 [Ficedula albicollis]
comp63077_c2_seq1	373	gi|558171735|ref|XP_006125218.1|	50	124	81	2	373	29	152	2.01171e-22	110.923	PREDICTED: U3 small nucleolar RNA-associated protein 6 homolog [Pelodiscus sinensis]
comp63077_c2_seq1	373	gi|395536116|ref|XP_003770066.1|	58	125	81	5	373	15	137	2.01171e-22	110.923	PREDICTED: U3 small nucleolar RNA-associated protein 6 homolog [Sarcophilus harrisii]
comp63077_c2_seq1	373	gi|564264931|ref|XP_006271304.1|	51	124	79	2	373	29	152	2.01171e-22	110.923	PREDICTED: U3 small nucleolar RNA-associated protein 6 homolog [Alligator mississippiensis]
comp63077_c2_seq1	373	gi|505803226|ref|XP_004608882.1|	50	124	81	2	373	29	152	3.43146e-22	110.153	PREDICTED: U3 small nucleolar RNA-associated protein 6 homolog [Sorex araneus]
comp63078_c0_seq2	672	gi|391335022|ref|XP_003741896.1|	72	105	84	47	361	1	99	9.45318e-33	146.362	PREDICTED: uncharacterized protein LOC100903739 [Metaseiulus occidentalis]
comp63078_c0_seq2	672	gi|391335020|ref|XP_003741895.1|	73	116	84	47	394	1	110	3.5922e-32	144.436	PREDICTED: cuticle protein 16.8-like [Metaseiulus occidentalis]
comp63078_c0_seq2	672	gi|391347427|ref|XP_003747964.1|	72	115	88	53	394	80	192	8.0026e-32	143.28	PREDICTED: uncharacterized protein LOC100905741 [Metaseiulus occidentalis]
comp63078_c0_seq2	672	gi|241650929|ref|XP_002410255.1|	71	113	82	47	373	1	113	4.39117e-30	137.502	structural constituent of cuticle	putative [Ixodes scapularis] &gt;gi|215501566|gb|EEC11060.1| structural constituent of cuticle	putative [Ixodes scapularis]
comp63078_c0_seq2	672	gi|74267386|dbj|BAE44190.1|	67	89	75	134	394	2	90	1.66864e-29	135.576	cuticular protein [Tachypleus tridentatus]
comp63078_c0_seq2	672	gi|241650952|ref|XP_002410265.1|	62	112	80	56	391	13	124	1.08158e-28	132.88	cuticular protein	putative [Ixodes scapularis] &gt;gi|215501576|gb|EEC11070.1| cuticular protein	putative [Ixodes scapularis]
comp63078_c0_seq2	672	gi|241650933|ref|XP_002410257.1|	70	120	80	47	388	1	120	7.01062e-28	130.183	cuticular protein	putative [Ixodes scapularis] &gt;gi|215501568|gb|EEC11062.1| cuticular protein	putative [Ixodes scapularis]
comp63078_c0_seq2	672	gi|24636257|sp|P83355.1|CU14B_LIMPO	64	93	75	128	400	13	105	9.15615e-28	129.798	RecName: Full=Cuticle protein 14 isoform b; AltName: Full=LpCP14b
comp63078_c0_seq2	672	gi|24636256|sp|P83354.1|CU14A_LIMPO	63	93	75	128	400	13	105	2.03978e-27	128.642	RecName: Full=Cuticle protein 14 isoform a; AltName: Full=LpCP14a
comp63078_c0_seq2	672	gi|241691750|ref|XP_002402016.1|	67	118	83	47	391	1	117	2.66403e-27	128.257	cuticular protein	putative [Ixodes scapularis] &gt;gi|215504637|gb|EEC14131.1| cuticular protein	putative [Ixodes scapularis]
comp63078_c0_seq2	672	gi|74267388|dbj|BAE44191.1|	67	121	82	47	391	1	120	2.49346e-25	121.709	cuticular protein [Tachypleus tridentatus]
comp63078_c0_seq2	672	gi|391340075|ref|XP_003744371.1|	63	116	76	47	394	228	337	1.0476e-23	116.316	PREDICTED: uncharacterized protein LOC100903321 [Metaseiulus occidentalis]
comp63078_c0_seq2	672	gi|241650943|ref|XP_002410261.1|	51	76	60	161	388	71	146	3.04804e-23	114.775	cuticle protein	putative [Ixodes scapularis] &gt;gi|215501572|gb|EEC11066.1| cuticle protein	putative [Ixodes scapularis]
comp63078_c0_seq2	672	gi|391348733|ref|XP_003748598.1|	61	119	76	47	400	1	115	2.41511e-20	105.145	PREDICTED: cuticle protein 14-like [Metaseiulus occidentalis]
comp63078_c0_seq2	672	gi|1345868|sp|P80519.1|CU57_ARADI	55	96	65	101	385	3	98	2.67022e-19	101.679	RecName: Full=Adult-specific rigid cuticular protein 15.7; Short=ACP 15.7
comp63078_c0_seq2	672	gi|391346438|ref|XP_003747481.1|	48	78	57	152	385	10	86	4.5547e-19	100.908	PREDICTED: cuticle protein 14-like [Metaseiulus occidentalis]
comp63078_c0_seq2	672	gi|1345867|sp|P80518.1|CU55_ARADI	51	91	61	113	385	7	93	2.95227e-18	98.2117	RecName: Full=Adult-specific rigid cuticular protein 15.5; Short=ACP 15.5
comp63078_c0_seq2	672	gi|241650945|ref|XP_002410262.1|	44	72	53	164	376	13	84	1.91361e-17	95.5153	cuticle protein	putative [Ixodes scapularis] &gt;gi|215501573|gb|EEC11067.1| cuticle protein	putative [Ixodes scapularis]
comp63078_c0_seq2	672	gi|242002782|ref|XP_002436034.1|	45	93	62	116	394	24	116	2.49925e-17	95.1301	cuticular protein	putative [Ixodes scapularis] &gt;gi|215499370|gb|EEC08864.1| cuticular protein	putative [Ixodes scapularis]
comp63078_c0_seq2	672	gi|391340073|ref|XP_003744370.1|	50	92	65	47	322	1	86	3.26412e-17	94.7449	PREDICTED: uncharacterized protein LOC100903176 [Metaseiulus occidentalis]
comp63078_c1_seq1	660	gi|391335022|ref|XP_003741896.1|	72	105	84	307	621	1	99	8.9976e-33	146.362	PREDICTED: uncharacterized protein LOC100903739 [Metaseiulus occidentalis]
comp63078_c1_seq1	660	gi|391335020|ref|XP_003741895.1|	73	116	84	274	621	1	110	3.41909e-32	144.436	PREDICTED: cuticle protein 16.8-like [Metaseiulus occidentalis]
comp63078_c1_seq1	660	gi|391347427|ref|XP_003747964.1|	72	115	88	274	615	80	192	7.61693e-32	143.28	PREDICTED: uncharacterized protein LOC100905741 [Metaseiulus occidentalis]
comp63078_c1_seq1	660	gi|241650929|ref|XP_002410255.1|	71	113	82	295	621	1	113	4.17955e-30	137.502	structural constituent of cuticle	putative [Ixodes scapularis] &gt;gi|215501566|gb|EEC11060.1| structural constituent of cuticle	putative [Ixodes scapularis]
comp63078_c1_seq1	660	gi|74267386|dbj|BAE44190.1|	67	89	75	274	534	2	90	1.58823e-29	135.576	cuticular protein [Tachypleus tridentatus]
comp63078_c1_seq1	660	gi|241650952|ref|XP_002410265.1|	62	112	80	277	612	13	124	1.02946e-28	132.88	cuticular protein	putative [Ixodes scapularis] &gt;gi|215501576|gb|EEC11070.1| cuticular protein	putative [Ixodes scapularis]
comp63078_c1_seq1	660	gi|241650933|ref|XP_002410257.1|	70	120	80	280	621	1	120	6.67275e-28	130.183	cuticular protein	putative [Ixodes scapularis] &gt;gi|215501568|gb|EEC11062.1| cuticular protein	putative [Ixodes scapularis]
comp63078_c1_seq1	660	gi|24636257|sp|P83355.1|CU14B_LIMPO	64	93	75	268	540	13	105	8.71489e-28	129.798	RecName: Full=Cuticle protein 14 isoform b; AltName: Full=LpCP14b
comp63078_c1_seq1	660	gi|24636256|sp|P83354.1|CU14A_LIMPO	63	93	75	268	540	13	105	1.94147e-27	128.642	RecName: Full=Cuticle protein 14 isoform a; AltName: Full=LpCP14a
comp63078_c1_seq1	660	gi|241691750|ref|XP_002402016.1|	67	118	83	277	621	1	117	2.53564e-27	128.257	cuticular protein	putative [Ixodes scapularis] &gt;gi|215504637|gb|EEC14131.1| cuticular protein	putative [Ixodes scapularis]
comp63078_c1_seq1	660	gi|74267388|dbj|BAE44191.1|	67	121	82	277	621	1	120	2.37329e-25	121.709	cuticular protein [Tachypleus tridentatus]
comp63078_c1_seq1	660	gi|391340075|ref|XP_003744371.1|	63	116	76	274	621	228	337	9.97112e-24	116.316	PREDICTED: uncharacterized protein LOC100903321 [Metaseiulus occidentalis]
comp63078_c1_seq1	660	gi|241650943|ref|XP_002410261.1|	51	76	60	280	507	71	146	2.90115e-23	114.775	cuticle protein	putative [Ixodes scapularis] &gt;gi|215501572|gb|EEC11066.1| cuticle protein	putative [Ixodes scapularis]
comp63078_c1_seq1	660	gi|391348733|ref|XP_003748598.1|	61	119	76	268	621	1	115	2.29872e-20	105.145	PREDICTED: cuticle protein 14-like [Metaseiulus occidentalis]
comp63078_c1_seq1	660	gi|1345868|sp|P80519.1|CU57_ARADI	55	96	65	283	567	3	98	2.54153e-19	101.679	RecName: Full=Adult-specific rigid cuticular protein 15.7; Short=ACP 15.7
comp63078_c1_seq1	660	gi|391346438|ref|XP_003747481.1|	48	78	57	283	516	10	86	4.3352e-19	100.908	PREDICTED: cuticle protein 14-like [Metaseiulus occidentalis]
comp63078_c1_seq1	660	gi|1345867|sp|P80518.1|CU55_ARADI	51	91	61	283	555	7	93	2.80999e-18	98.2117	RecName: Full=Adult-specific rigid cuticular protein 15.5; Short=ACP 15.5
comp63078_c1_seq1	660	gi|241650945|ref|XP_002410262.1|	44	72	53	292	504	13	84	1.82138e-17	95.5153	cuticle protein	putative [Ixodes scapularis] &gt;gi|215501573|gb|EEC11067.1| cuticle protein	putative [Ixodes scapularis]
comp63078_c1_seq1	660	gi|242002782|ref|XP_002436034.1|	45	93	62	274	552	24	116	2.3788e-17	95.1301	cuticular protein	putative [Ixodes scapularis] &gt;gi|215499370|gb|EEC08864.1| cuticular protein	putative [Ixodes scapularis]
comp63078_c1_seq1	660	gi|391340073|ref|XP_003744370.1|	50	92	65	346	621	1	86	3.10681e-17	94.7449	PREDICTED: uncharacterized protein LOC100903176 [Metaseiulus occidentalis]
comp63081_c0_seq1	1261	gi|443689268|gb|ELT91715.1|	130	301	194	122	1012	54	348	8.39216e-67	261.151	hypothetical protein CAPTEDRAFT_148353 [Capitella teleta]
comp63081_c0_seq1	1261	gi|260813810|ref|XP_002601609.1|	135	306	190	122	1003	62	362	1.38651e-61	243.817	hypothetical protein BRAFLDRAFT_85822 [Branchiostoma floridae] &gt;gi|229286908|gb|EEN57621.1| hypothetical protein BRAFLDRAFT_85822 [Branchiostoma floridae]
comp63081_c0_seq1	1261	gi|405975217|gb|EKC39798.1|	127	308	187	122	1012	44	348	5.26872e-61	241.891	CD2 antigen cytoplasmic tail-binding protein 2 [Crassostrea gigas]
comp63081_c0_seq1	1261	gi|321465563|gb|EFX76563.1|	134	316	190	119	1012	40	347	2.00211e-60	239.965	hypothetical protein DAPPUDRAFT_188546 [Daphnia pulex]
comp63081_c0_seq1	1261	gi|556107639|gb|ESO96291.1|	122	300	187	122	1012	32	317	3.77582e-59	235.728	hypothetical protein LOTGIDRAFT_144141 [Lottia gigantea]
comp63081_c0_seq1	1261	gi|339255880|ref|XP_003370683.1|	127	309	182	119	1012	84	384	1.09859e-58	234.187	putative GYF domain protein [Trichinella spiralis] &gt;gi|316965785|gb|EFV50459.1| putative GYF domain protein [Trichinella spiralis]
comp63081_c0_seq1	1261	gi|156394105|ref|XP_001636667.1|	130	303	177	122	1012	50	336	1.43481e-58	233.802	predicted protein [Nematostella vectensis] &gt;gi|156223772|gb|EDO44604.1| predicted protein [Nematostella vectensis]
comp63081_c0_seq1	1261	gi|391327133|ref|XP_003738061.1|	128	308	179	119	1012	65	337	7.12088e-58	231.491	PREDICTED: CD2 antigen cytoplasmic tail-binding protein 2-like [Metaseiulus occidentalis]
comp63081_c0_seq1	1261	gi|291235321|ref|XP_002737591.1|	121	296	185	122	1003	47	332	9.30016e-58	231.106	PREDICTED: CD2 antigen (cytoplasmic tail) binding protein 2-like [Saccoglossus kowalevskii]
comp63081_c0_seq1	1261	gi|551517373|ref|XP_005810187.1|	131	335	184	122	1012	62	379	1.02825e-56	227.639	PREDICTED: LOW QUALITY PROTEIN: CD2 antigen cytoplasmic tail-binding protein 2-like [Xiphophorus maculatus]
comp63081_c0_seq1	1261	gi|383856946|ref|XP_003703967.1|	126	312	189	119	1012	37	337	8.70468e-56	224.557	PREDICTED: LIN1-like protein-like [Megachile rotundata]
comp63081_c0_seq1	1261	gi|432867532|ref|XP_004071229.1|	132	340	187	122	1012	59	381	8.70468e-56	224.557	PREDICTED: CD2 antigen cytoplasmic tail-binding protein 2-like [Oryzias latipes]
comp63081_c0_seq1	1261	gi|47199314|emb|CAF88122.1|	125	312	180	122	1012	28	322	1.13687e-55	224.172	unnamed protein product [Tetraodon nigroviridis]
comp63081_c0_seq1	1261	gi|348509833|ref|XP_003442451.1|	131	335	188	122	1012	59	374	1.48479e-55	223.787	PREDICTED: CD2 antigen cytoplasmic tail-binding protein 2-like isoform X1 [Oreochromis niloticus] &gt;gi|542181846|ref|XP_005469032.1| PREDICTED: CD2 antigen cytoplasmic tail-binding protein 2-like isoform X2 [Oreochromis niloticus]
comp63081_c0_seq1	1261	gi|498991425|ref|XP_004552506.1|	128	333	186	122	1012	59	373	1.25695e-54	220.705	PREDICTED: CD2 antigen cytoplasmic tail-binding protein 2-like [Maylandia zebra]
comp63081_c0_seq1	1261	gi|528474300|ref|XP_005164060.1|	129	336	180	122	1012	60	377	1.64163e-54	220.32	PREDICTED: CD2 antigen cytoplasmic tail-binding protein 2 isoform X1 [Danio rerio]
comp63081_c0_seq1	1261	gi|554822360|ref|XP_005921876.1|	130	334	186	122	1012	59	373	1.64163e-54	220.32	PREDICTED: CD2 antigen cytoplasmic tail-binding protein 2-like [Haplochromis burtoni]
comp63081_c0_seq1	1261	gi|528474302|ref|XP_005164061.1|	129	336	180	122	1012	35	352	1.64163e-54	220.32	PREDICTED: CD2 antigen cytoplasmic tail-binding protein 2 isoform X2 [Danio rerio]
comp63081_c0_seq1	1261	gi|195384892|ref|XP_002051146.1|	125	301	183	119	1003	38	312	3.09598e-53	216.083	GJ14592 [Drosophila virilis] &gt;gi|194147603|gb|EDW63301.1| GJ14592 [Drosophila virilis]
comp63081_c0_seq1	1261	gi|41055706|ref|NP_957255.1|	127	336	179	122	1012	60	377	3.09598e-53	216.083	CD2 antigen cytoplasmic tail-binding protein 2 [Danio rerio] &gt;gi|28279704|gb|AAH45960.1| CD2 antigen (cytoplasmic tail) binding protein 2 [Danio rerio] &gt;gi|182888786|gb|AAI64209.1| Cd2bp2 protein [Danio rerio]
comp9404_c0_seq1	295	gi|241631838|ref|XP_002410294.1|	73	98	84	2	295	800	897	3.76906e-37	159.844	neuronal cell adhesion molecule	putative [Ixodes scapularis] &gt;gi|215503376|gb|EEC12870.1| neuronal cell adhesion molecule	putative [Ixodes scapularis]
comp9404_c0_seq1	295	gi|557761324|ref|XP_005180380.1|	58	98	73	2	295	781	878	6.03138e-27	125.946	PREDICTED: neuroglian-like [Musca domestica]
comp9404_c0_seq1	295	gi|170044415|ref|XP_001849844.1|	60	98	71	2	295	776	873	1.0288e-26	125.176	cell adhesion molecule [Culex quinquefasciatus] &gt;gi|167867576|gb|EDS30959.1| cell adhesion molecule [Culex quinquefasciatus]
comp9404_c0_seq1	295	gi|195448218|ref|XP_002071561.1|	59	98	72	2	295	831	928	1.0288e-26	125.176	GK25863 [Drosophila willistoni] &gt;gi|194167646|gb|EDW82547.1| GK25863 [Drosophila willistoni]
comp9404_c0_seq1	295	gi|198467260|ref|XP_001354326.2|	58	98	70	2	295	831	928	6.66847e-26	122.479	GA14061 [Drosophila pseudoobscura pseudoobscura] &gt;gi|198149415|gb|EAL31379.2| GA14061 [Drosophila pseudoobscura pseudoobscura]
comp9404_c0_seq1	295	gi|242019922|ref|XP_002430407.1|	57	97	70	5	295	828	924	6.66847e-26	122.479	Neuroglian precursor	putative [Pediculus humanus corporis] &gt;gi|212515537|gb|EEB17669.1| Neuroglian precursor	putative [Pediculus humanus corporis]
comp9404_c0_seq1	295	gi|195480086|ref|XP_002101132.1|	57	98	71	2	295	832	929	8.7093e-26	122.094	GE15791 [Drosophila yakuba] &gt;gi|194188656|gb|EDX02240.1| GE15791 [Drosophila yakuba]
comp9404_c0_seq1	295	gi|194891060|ref|XP_001977430.1|	57	98	70	2	295	832	929	8.7093e-26	122.094	GG18259 [Drosophila erecta] &gt;gi|190649079|gb|EDV46357.1| GG18259 [Drosophila erecta]
comp9404_c0_seq1	295	gi|195173863|ref|XP_002027704.1|	57	98	70	2	295	831	928	8.7093e-26	122.094	GL22653 [Drosophila persimilis] &gt;gi|194114650|gb|EDW36693.1| GL22653 [Drosophila persimilis]
comp9404_c0_seq1	295	gi|6760654|gb|AAC28614.2|	57	98	70	2	295	832	929	1.13747e-25	121.709	neuroglian [Drosophila melanogaster]
comp9404_c0_seq1	295	gi|224586970|gb|ACN58584.1|	57	98	70	2	295	809	906	1.13747e-25	121.709	RT01988p [Drosophila melanogaster]
comp9404_c0_seq1	295	gi|24640619|ref|NP_727274.1|	57	98	70	2	295	832	929	1.13747e-25	121.709	neuroglian	isoform B [Drosophila melanogaster] &gt;gi|281360615|ref|NP_001162705.1| neuroglian	isoform E [Drosophila melanogaster] &gt;gi|442615514|ref|NP_001259337.1| neuroglian	isoform I [Drosophila melanogaster] &gt;gi|14286138|sp|P20241.2|NRG_DROME RecName: Full=Neuroglian; Flags: Precursor &gt;gi|22831957|gb|AAN09236.1| neuroglian	isoform B [Drosophila melanogaster] &gt;gi|272506037|gb|ACZ95240.1| neuroglian	isoform E [Drosophila melanogaster] &gt;gi|440216538|gb|AGB95181.1| neuroglian	isoform I [Drosophila melanogaster]
comp9404_c0_seq1	295	gi|386764048|ref|NP_001245581.1|	57	98	70	2	295	832	929	1.13747e-25	121.709	neuroglian	isoform G [Drosophila melanogaster] &gt;gi|383293281|gb|AFH07295.1| neuroglian	isoform G [Drosophila melanogaster]
comp9404_c0_seq1	295	gi|17530861|ref|NP_511090.1|	57	98	70	2	295	832	929	1.13747e-25	121.709	neuroglian	isoform A [Drosophila melanogaster] &gt;gi|45554534|ref|NP_996380.1| neuroglian	isoform C [Drosophila melanogaster] &gt;gi|281360613|ref|NP_001162704.1| neuroglian	isoform D [Drosophila melanogaster] &gt;gi|281360617|ref|NP_001162706.1| neuroglian	isoform F [Drosophila melanogaster] &gt;gi|442615512|ref|NP_001259336.1| neuroglian	isoform H [Drosophila melanogaster] &gt;gi|6760659|gb|AAA28728.2| neuroglian precursor [Drosophila melanogaster] &gt;gi|7290947|gb|AAF46387.1| neuroglian	isoform A [Drosophila melanogaster] &gt;gi|16182525|gb|AAL13513.1| GH03573p [Drosophila melanogaster] &gt;gi|45446861|gb|AAS65287.1| neuroglian	isoform C [Drosophila melanogaster] &gt;gi|272506036|gb|ACZ95239.1| neuroglian	isoform D [Drosophila melanogaster] &gt;gi|272506038|gb|ACZ95241.1| neuroglian	isoform F [Drosophila melanogaster] &gt;gi|440216537|gb|AGB95180.1| neuroglian	isoform H [Drosophila melanogaster]
comp9404_c0_seq1	295	gi|321459544|gb|EFX70596.1|	58	98	71	2	295	830	925	1.13747e-25	121.709	hypothetical protein DAPPUDRAFT_309386 [Daphnia pulex]
comp9404_c0_seq1	295	gi|195355114|ref|XP_002044038.1|	57	98	70	2	295	832	929	1.13747e-25	121.709	GM21680 [Drosophila sechellia] &gt;gi|194129291|gb|EDW51334.1| GM21680 [Drosophila sechellia]
comp9404_c0_seq1	295	gi|6760653|gb|AAC28613.2|	57	98	70	2	295	832	929	1.13747e-25	121.709	neuroglian [Drosophila melanogaster]
comp9404_c0_seq1	295	gi|194769812|ref|XP_001966995.1|	57	98	69	2	295	832	929	1.48558e-25	121.324	GF21814 [Drosophila ananassae] &gt;gi|190622790|gb|EDV38314.1| GF21814 [Drosophila ananassae]
comp9404_c0_seq1	295	gi|498935048|ref|XP_004520038.1|	59	98	70	2	295	833	930	3.30953e-25	120.168	PREDICTED: neuroglian-like isoform X4 [Ceratitis capitata]
comp9404_c0_seq1	295	gi|498935050|ref|XP_004520039.1|	59	98	70	2	295	833	930	3.30953e-25	120.168	PREDICTED: neuroglian-like isoform X5 [Ceratitis capitata] &gt;gi|498935052|ref|XP_004520040.1| PREDICTED: neuroglian-like isoform X6 [Ceratitis capitata]
comp65793_c0_seq3	1521	gi|556097424|gb|ESO86076.1|	86	239	115	788	1480	1	239	8.20146e-30	138.658	hypothetical protein LOTGIDRAFT_235650 [Lottia gigantea]
comp65793_c0_seq3	1521	gi|241030856|ref|XP_002406514.1|	93	247	116	788	1477	3	248	1.82709e-29	137.502	splicing factor SPF30	putative [Ixodes scapularis] &gt;gi|215491990|gb|EEC01631.1| splicing factor SPF30	putative [Ixodes scapularis]
comp65793_c0_seq3	1521	gi|225714806|gb|ACO13249.1|	81	232	109	794	1480	1	228	1.89075e-26	127.487	Survival of motor neuron-related-splicing factor 30 [Esox lucius]
comp65793_c0_seq3	1521	gi|512953232|ref|XP_004839011.1|	84	236	110	794	1486	74	305	9.38367e-26	125.176	PREDICTED: survival of motor neuron-related-splicing factor 30 isoform X1 [Heterocephalus glaber]
comp65793_c0_seq3	1521	gi|512881452|ref|XP_004895222.1|	84	236	110	794	1486	76	307	9.38367e-26	125.176	PREDICTED: survival of motor neuron-related-splicing factor 30 isoform X1 [Heterocephalus glaber]
comp65793_c0_seq3	1521	gi|225708326|gb|ACO10009.1|	85	236	110	794	1480	1	229	1.22555e-25	124.79	Survival of motor neuron-related-splicing factor 30 [Osmerus mordax]
comp65793_c0_seq3	1521	gi|328784004|ref|XP_003250379.1|	85	234	109	788	1459	3	235	1.60061e-25	124.405	PREDICTED: survival of motor neuron-related-splicing factor 30-like isoform 1 [Apis mellifera]
comp65793_c0_seq3	1521	gi|340712158|ref|XP_003394631.1|	85	234	109	788	1459	3	235	1.60061e-25	124.405	PREDICTED: survival of motor neuron-related-splicing factor 30-like isoform 2 [Bombus terrestris]
comp65793_c0_seq3	1521	gi|383857072|ref|XP_003704030.1|	86	234	109	788	1459	3	235	1.60061e-25	124.405	PREDICTED: survival of motor neuron-related-splicing factor 30-like isoform 2 [Megachile rotundata]
comp65793_c0_seq3	1521	gi|350398896|ref|XP_003485343.1|	85	234	109	788	1459	3	235	2.09046e-25	124.02	PREDICTED: survival of motor neuron-related-splicing factor 30-like isoform 2 [Bombus impatiens]
comp65793_c0_seq3	1521	gi|156542881|ref|XP_001600754.1|	81	231	106	788	1459	3	232	2.73023e-25	123.635	PREDICTED: survival of motor neuron-related-splicing factor 30-like [Nasonia vitripennis]
comp65793_c0_seq3	1521	gi|558217456|ref|XP_006135067.1|	83	234	109	794	1480	1	230	2.73023e-25	123.635	PREDICTED: survival of motor neuron-related-splicing factor 30 isoform X1 [Pelodiscus sinensis]
comp65793_c0_seq3	1521	gi|307174835|gb|EFN65129.1|	84	232	108	788	1459	3	233	2.73023e-25	123.635	Survival of motor neuron-related-splicing factor 30 [Camponotus floridanus]
comp65793_c0_seq3	1521	gi|507638791|ref|XP_004700988.1|	83	234	108	794	1480	1	230	2.73023e-25	123.635	PREDICTED: survival of motor neuron-related-splicing factor 30 [Echinops telfairi]
comp65793_c0_seq3	1521	gi|564334296|ref|XP_006231670.1|	83	237	110	794	1489	21	253	3.56579e-25	123.25	PREDICTED: survival of motor neuron-related-splicing factor 30 isoform X1 [Rattus norvegicus]
comp65793_c0_seq3	1521	gi|354501114|ref|XP_003512638.1|	83	234	108	794	1480	1	230	3.56579e-25	123.25	PREDICTED: survival of motor neuron-related-splicing factor 30-like [Cricetulus griseus] &gt;gi|344256753|gb|EGW12857.1| Survival of motor neuron-related-splicing factor 30 [Cricetulus griseus] &gt;gi|537195354|gb|ERE78062.1| survival of motor neuron-related-splicing factor 30-like protein [Cricetulus griseus]
comp65793_c0_seq3	1521	gi|307195787|gb|EFN77601.1|	85	232	108	788	1459	3	233	3.56579e-25	123.25	Survival of motor neuron-related-splicing factor 30 [Harpegnathos saltator]
comp65793_c0_seq3	1521	gi|530643017|ref|XP_005308204.1|	83	234	109	794	1480	1	230	3.56579e-25	123.25	PREDICTED: survival of motor neuron-related-splicing factor 30 isoform X1 [Chrysemys picta bellii] &gt;gi|465995489|gb|EMP39779.1| Survival of motor neuron-related-splicing factor 30 [Chelonia mydas]
comp65793_c0_seq3	1521	gi|213515408|ref|NP_001134257.1|	81	232	105	794	1480	1	228	3.56579e-25	123.25	Survival of motor neuron-related-splicing factor 30 [Salmo salar] &gt;gi|238231671|ref|NP_001154021.1| Survival of motor neuron-related-splicing factor 30 [Oncorhynchus mykiss] &gt;gi|209731896|gb|ACI66817.1| Survival of motor neuron-related-splicing factor 30 [Salmo salar] &gt;gi|209735532|gb|ACI68635.1| Survival of motor neuron-related-splicing factor 30 [Salmo salar] &gt;gi|225703426|gb|ACO075…
comp65793_c0_seq3	1521	gi|48140540|ref|XP_393514.1|	84	232	108	788	1459	3	233	4.65707e-25	122.865	PREDICTED: survival of motor neuron-related-splicing factor 30-like isoform 2 [Apis mellifera] &gt;gi|380030393|ref|XP_003698833.1| PREDICTED: survival of motor neuron-related-splicing factor 30-like isoform 1 [Apis florea]
comp65794_c0_seq5	1660	gi|405975976|gb|EKC40501.1|	135	359	183	322	1374	8	333	4.53902e-53	216.083	Galectin-9 [Crassostrea gigas]
comp65794_c0_seq5	1660	gi|295136551|gb|ADF80416.1|	134	366	177	322	1389	2	327	3.84251e-52	213.001	galectin [Ostrea edulis]
comp65794_c0_seq5	1660	gi|460002040|gb|AGH06131.1|	139	364	171	322	1389	3	346	5.01847e-52	212.616	galectin [Tegillarca granosa]
comp65794_c0_seq5	1660	gi|260830683|ref|XP_002610290.1|	133	360	178	322	1389	11	305	5.01847e-52	212.616	hypothetical protein BRAFLDRAFT_126856 [Branchiostoma floridae] &gt;gi|229295654|gb|EEN66300.1| hypothetical protein BRAFLDRAFT_126856 [Branchiostoma floridae]
comp65794_c0_seq5	1660	gi|316936680|gb|ADU60337.1|	137	366	183	322	1398	4	340	6.55433e-52	212.231	tandem-repeat galectin [Pinctada fucata]
comp65794_c0_seq5	1660	gi|226425215|gb|ACO53607.1|	136	366	183	322	1398	4	340	2.49064e-51	210.305	galectin [Pinctada fucata]
comp65794_c0_seq5	1660	gi|121309135|dbj|BAF43802.1|	130	366	180	316	1404	8	327	1.72883e-44	187.578	galectin [Ornithodoros moubata] &gt;gi|134131403|dbj|BAF49629.1| galectin [Ornithodoros moubata]
comp65794_c0_seq5	1660	gi|405962120|gb|EKC27824.1|	123	356	169	316	1368	7	302	4.25826e-43	182.956	Galectin-4 [Crassostrea gigas]
comp65794_c0_seq5	1660	gi|443701308|gb|ELT99823.1|	134	384	181	322	1368	11	384	3.60483e-42	179.874	hypothetical protein CAPTEDRAFT_161902 [Capitella teleta]
comp65794_c0_seq5	1660	gi|471407837|ref|XP_004385504.1|	129	361	172	322	1368	15	348	8.87901e-41	175.252	PREDICTED: galectin-9-like [Trichechus manatus latirostris]
comp65794_c0_seq5	1660	gi|291242915|ref|XP_002741329.1|	116	371	173	322	1413	17	324	4.40661e-40	172.94	PREDICTED: lectin	galactose binding	soluble 8-like [Saccoglossus kowalevskii]
comp65794_c0_seq5	1660	gi|548507136|ref|XP_005693299.1|	128	377	172	322	1413	7	348	2.18698e-39	170.629	PREDICTED: galectin-9-like isoform X1 [Capra hircus]
comp65794_c0_seq5	1660	gi|344285263|ref|XP_003414382.1|	124	362	167	322	1380	72	411	2.18698e-39	170.629	PREDICTED: galectin-9-like [Loxodonta africana]
comp65794_c0_seq5	1660	gi|326676951|ref|XP_003200715.1|	107	362	162	322	1398	5	308	1.08538e-38	168.318	PREDICTED: galectin-8 isoform X1 [Danio rerio]
comp65794_c0_seq5	1660	gi|511845355|ref|XP_004747089.1|	122	357	167	322	1368	15	348	1.41756e-38	167.933	PREDICTED: galectin-9 isoform X2 [Mustela putorius furo] &gt;gi|511979461|ref|XP_004807601.1| PREDICTED: galectin-9 isoform X2 [Mustela putorius furo]
comp65794_c0_seq5	1660	gi|426237174|ref|XP_004012536.1|	127	377	171	322	1413	7	348	1.41756e-38	167.933	PREDICTED: galectin-9 isoform 2 [Ovis aries]
comp65794_c0_seq5	1660	gi|556736291|ref|XP_005963746.1|	123	372	167	322	1413	7	348	2.41798e-38	167.162	PREDICTED: galectin-9 isoform X1 [Pantholops hodgsonii]
comp65794_c0_seq5	1660	gi|87044899|ref|NP_001034266.1|	124	372	171	322	1413	7	348	2.41798e-38	167.162	galectin-9 isoform 1 [Bos taurus] &gt;gi|555969441|ref|XP_005896745.1| PREDICTED: galectin-9-like isoform X1 [Bos mutus] &gt;gi|296477010|tpg|DAA19125.1| TPA: galectin-9 isoform 1 [Bos taurus] &gt;gi|365189332|dbj|BAL42335.1| lectin	galactoside-binding	soluble	9	transcript variant 1 [Bos taurus] &gt;gi|440905339|gb|ELR55729.1| Galectin-9 [Bos mutus]
comp65794_c0_seq5	1660	gi|241576096|ref|XP_002403321.1|	117	360	169	316	1377	68	375	2.41798e-38	167.162	galectin	putative [Ixodes scapularis] &gt;gi|215502196|gb|EEC11690.1| galectin	putative [Ixodes scapularis]
comp65794_c0_seq5	1660	gi|122145068|sp|Q3MHZ8.1|LEG9_BOVIN	124	372	171	322	1413	7	348	3.15799e-38	166.777	RecName: Full=Galectin-9; Short=Gal-9 &gt;gi|75775171|gb|AAI04506.1| Lectin	galactoside-binding	soluble	9 [Bos taurus]
comp65795_c0_seq5	415	gi|270003149|gb|EEZ99596.1|	30	69	44	182	376	278	346	2.0067e-09	67.781	hypothetical protein TcasGA2_TC002110 [Tribolium castaneum]
comp65795_c0_seq5	415	gi|270001827|gb|EEZ98274.1|	30	69	44	182	376	278	346	2.62083e-09	67.3958	hypothetical protein TcasGA2_TC000717 [Tribolium castaneum]
comp65795_c0_seq5	415	gi|157285980|gb|ABV31711.1|	29	69	43	182	376	251	319	6.45533e-08	62.7734	transposase [Salmo salar]
comp65795_c0_seq5	415	gi|307175224|gb|EFN65286.1|	30	69	41	182	376	7	75	1.10111e-07	62.003	Transposable element Tc3 transposase [Camponotus floridanus]
comp65795_c0_seq5	415	gi|443734375|gb|ELU18377.1|	29	65	38	182	376	13	73	3.20375e-07	60.4622	hypothetical protein CAPTEDRAFT_137742	partial [Capitella teleta]
comp65795_c0_seq5	415	gi|325180013|emb|CCA14415.1|	26	67	40	182	376	138	204	1.21742e-06	58.5362	Tc1like transporase putative [Albugo laibachii Nc14]
comp65795_c0_seq5	415	gi|270015947|gb|EFA12395.1|	28	63	39	200	376	56	118	1.21742e-06	58.5362	hypothetical protein TcasGA2_TC002157 [Tribolium castaneum]
comp65795_c0_seq5	415	gi|270010763|gb|EFA07211.1|	28	64	38	182	361	104	167	1.59e-06	58.151	hypothetical protein TcasGA2_TC010218 [Tribolium castaneum]
comp65795_c0_seq5	415	gi|307165980|gb|EFN60293.1|	27	67	42	182	376	37	103	3.54216e-06	56.9954	Transposable element Tc1 transposase [Camponotus floridanus] &gt;gi|307168083|gb|EFN61384.1| Transposable element Tc1 transposase [Camponotus floridanus]
comp65795_c0_seq5	415	gi|325184090|emb|CCA18549.1|	23	69	44	182	376	187	255	4.6262e-06	56.6102	transposase putative [Albugo laibachii Nc14]
comp65796_c2_seq1	2836	gi|94470467|gb|ABF20544.1|	289	611	401	411	2240	8	614	1.66641e-160	573.933	transposase [Aedes aegypti]
comp65796_c2_seq1	2836	gi|328713452|ref|XP_003245080.1|	260	632	382	411	2264	1	625	5.05244e-133	482.641	PREDICTED: SCAN domain-containing protein 3-like [Acyrthosiphon pisum]
comp65796_c2_seq1	2836	gi|94470479|gb|ABF20550.1|	244	593	368	411	2183	24	609	8.9184e-130	471.855	transposase [Danio rerio]
comp65796_c2_seq1	2836	gi|94470465|gb|ABF20543.1|	250	624	371	411	2246	32	639	6.19053e-123	449.129	transposase [Aedes aegypti]
comp65796_c2_seq1	2836	gi|94470481|gb|ABF20551.1|	253	615	363	411	2240	47	656	6.84443e-122	445.662	transposase [Xenopus (Silurana) tropicalis]
comp65796_c2_seq1	2836	gi|557010271|ref|XP_006005906.1|	234	584	354	411	2141	2	579	2.60088e-121	443.736	PREDICTED: zinc finger BED domain-containing protein 5-like [Latimeria chalumnae]
comp65796_c2_seq1	2836	gi|512863416|ref|XP_004917444.1|	243	636	371	411	2264	1	626	7.56741e-121	442.195	PREDICTED: SCAN domain-containing protein 3-like [Xenopus (Silurana) tropicalis]
comp65796_c2_seq1	2836	gi|301613326|ref|XP_002936159.1|	243	636	369	411	2264	1	626	7.08288e-119	435.647	PREDICTED: SCAN domain-containing protein 3-like [Xenopus (Silurana) tropicalis]
comp65796_c2_seq1	2836	gi|556778646|ref|XP_005984389.1|	230	601	361	411	2198	100	694	4.29703e-116	426.402	PREDICTED: zinc finger BED domain-containing protein 5 isoform X1 [Pantholops hodgsonii] &gt;gi|556778648|ref|XP_005984390.1| PREDICTED: zinc finger BED domain-containing protein 5 isoform X2 [Pantholops hodgsonii] &gt;gi|556778650|ref|XP_005984391.1| PREDICTED: zinc finger BED domain-containing protein 5 isoform X3 [Pantholops hodgsonii]
comp65796_c2_seq1	2836	gi|548495214|ref|XP_005689734.1|	230	601	360	411	2198	100	694	1.25025e-115	424.861	PREDICTED: zinc finger BED domain-containing protein 5 isoform X1 [Capra hircus] &gt;gi|548495216|ref|XP_005689735.1| PREDICTED: zinc finger BED domain-containing protein 5 isoform X2 [Capra hircus] &gt;gi|548495218|ref|XP_005689736.1| PREDICTED: zinc finger BED domain-containing protein 5 isoform X3 [Capra hircus]
comp65796_c2_seq1	2836	gi|426244788|ref|XP_004016199.1|	230	601	360	411	2198	100	694	1.25025e-115	424.861	PREDICTED: zinc finger BED domain-containing protein 5 [Ovis aries]
comp65796_c2_seq1	2836	gi|355566720|gb|EHH23099.1|	231	606	362	411	2213	68	667	1.63287e-115	424.476	Transposon-derived Buster1 transposase-like protein [Macaca mulatta]
comp65796_c2_seq1	2836	gi|150247099|ref|NP_001092858.1|	229	601	360	411	2198	100	694	2.78526e-115	423.705	zinc finger BED domain-containing protein 5 [Bos taurus] &gt;gi|528977378|ref|XP_005216103.1| PREDICTED: zinc finger BED domain-containing protein 5 isoform X1 [Bos taurus] &gt;gi|150416324|sp|A4Z943.1|ZBED5_BOVIN RecName: Full=Zinc finger BED domain-containing protein 5; AltName: Full=Transposon-derived Buster1 transposase-like protein &gt;gi|94483308|gb|ABF22695.1| transposase-like protein [Bos…
comp65796_c2_seq1	2836	gi|426367478|ref|XP_004050759.1|	230	606	362	411	2213	94	693	2.78526e-115	423.705	PREDICTED: zinc finger BED domain-containing protein 5 isoform 1 [Gorilla gorilla gorilla] &gt;gi|426367480|ref|XP_004050760.1| PREDICTED: zinc finger BED domain-containing protein 5 isoform 2 [Gorilla gorilla gorilla] &gt;gi|426367482|ref|XP_004050761.1| PREDICTED: zinc finger BED domain-containing protein 5 isoform 3 [Gorilla gorilla gorilla]
comp65796_c2_seq1	2836	gi|478488210|ref|XP_004418493.1|	230	606	362	411	2213	94	693	3.63766e-115	423.32	PREDICTED: zinc finger BED domain-containing protein 5 isoform 1 [Ceratotherium simum simum] &gt;gi|478488212|ref|XP_004418494.1| PREDICTED: zinc finger BED domain-containing protein 5 isoform 2 [Ceratotherium simum simum]
comp65796_c2_seq1	2836	gi|471358240|ref|XP_004369704.1|	230	606	360	411	2213	94	693	3.63766e-115	423.32	PREDICTED: zinc finger BED domain-containing protein 5 isoform 1 [Trichechus manatus latirostris] &gt;gi|471358242|ref|XP_004369705.1| PREDICTED: zinc finger BED domain-containing protein 5 isoform 2 [Trichechus manatus latirostris] &gt;gi|471358244|ref|XP_004369706.1| PREDICTED: zinc finger BED domain-containing protein 5 isoform 3 [Trichechus manatus latirostris]
comp65796_c2_seq1	2836	gi|148225665|ref|NP_001091451.1|	230	607	363	411	2216	94	694	4.75093e-115	422.935	zinc finger BED domain-containing protein 5 [Canis lupus familiaris] &gt;gi|545535834|ref|XP_005633360.1| PREDICTED: zinc finger BED domain-containing protein 5 isoform X1 [Canis lupus familiaris] &gt;gi|545535836|ref|XP_005633361.1| PREDICTED: zinc finger BED domain-containing protein 5 isoform X2 [Canis lupus familiaris] &gt;gi|545535838|ref|XP_005633362.1| PREDICTED: zinc finger BED domain-con…
comp65796_c2_seq1	2836	gi|511857210|ref|XP_004752042.1|	230	607	363	411	2216	94	694	6.2049e-115	422.55	PREDICTED: zinc finger BED domain-containing protein 5 isoform X1 [Mustela putorius furo] &gt;gi|511857213|ref|XP_004752043.1| PREDICTED: zinc finger BED domain-containing protein 5 isoform X2 [Mustela putorius furo] &gt;gi|511857215|ref|XP_004752044.1| PREDICTED: zinc finger BED domain-containing protein 5 isoform X3 [Mustela putorius furo] &gt;gi|511857218|ref|XP_004752045.1| PREDICTED: zinc fi…
comp65796_c2_seq1	2836	gi|402894224|ref|XP_003910269.1|	230	606	362	411	2213	68	667	6.2049e-115	422.55	PREDICTED: zinc finger BED domain-containing protein 5 isoform 1 [Papio anubis] &gt;gi|402894226|ref|XP_003910270.1| PREDICTED: zinc finger BED domain-containing protein 5 isoform 2 [Papio anubis]
comp65796_c2_seq1	2836	gi|296217561|ref|XP_002755096.1|	230	606	361	411	2213	68	667	6.2049e-115	422.55	PREDICTED: zinc finger BED domain-containing protein 5 isoform 1 [Callithrix jacchus] &gt;gi|296217563|ref|XP_002755097.1| PREDICTED: zinc finger BED domain-containing protein 5 isoform 2 [Callithrix jacchus] &gt;gi|390470233|ref|XP_003734259.1| PREDICTED: zinc finger BED domain-containing protein 5 [Callithrix jacchus]
comp44963_c0_seq1	250	gi|405958470|gb|EKC24597.1|	41	72	44	2	217	915	985	1.9244e-16	90.5077	Papilin [Crassostrea gigas]
comp44963_c0_seq1	250	gi|383852694|ref|XP_003701860.1|	40	76	44	2	226	1285	1360	4.28711e-16	89.3521	PREDICTED: papilin-like [Megachile rotundata]
comp44963_c0_seq1	250	gi|307185838|gb|EFN71679.1|	36	75	45	2	217	1396	1470	8.08514e-15	85.1149	Papilin [Camponotus floridanus]
comp44963_c0_seq1	250	gi|380025477|ref|XP_003696500.1|	36	72	41	2	217	1200	1271	3.07235e-14	83.1889	PREDICTED: papilin-like [Apis florea]
comp44963_c0_seq1	250	gi|307206898|gb|EFN84744.1|	39	76	42	2	226	1366	1441	3.07235e-14	83.1889	Papilin [Harpegnathos saltator]
comp44963_c0_seq1	250	gi|357616676|gb|EHJ70332.1|	41	83	48	2	250	753	826	4.01262e-14	82.8037	lacunin [Danaus plexippus]
comp44963_c0_seq1	250	gi|195036258|ref|XP_001989588.1|	41	83	46	2	250	1665	1738	5.24064e-14	82.4185	GH18720 [Drosophila grimshawi] &gt;gi|193893784|gb|EDV92650.1| GH18720 [Drosophila grimshawi]
comp44963_c0_seq1	250	gi|242022723|ref|XP_002431788.1|	41	98	53	2	250	1300	1397	8.93917e-14	81.6481	papilin	putative [Pediculus humanus corporis] &gt;gi|212517113|gb|EEB19050.1| papilin	putative [Pediculus humanus corporis]
comp44963_c0_seq1	250	gi|340713638|ref|XP_003395347.1|	38	76	41	2	226	1455	1530	1.16749e-13	81.2629	PREDICTED: papilin-like [Bombus terrestris]
comp44963_c0_seq1	250	gi|347966341|ref|XP_001689334.2|	38	75	43	2	226	1352	1421	1.52479e-13	80.8777	AGAP001662-PA [Anopheles gambiae str. PEST] &gt;gi|333470103|gb|EDO63239.2| AGAP001662-PA [Anopheles gambiae str. PEST]
comp44963_c0_seq1	250	gi|281362739|ref|NP_001163760.1|	36	75	43	2	226	1485	1554	1.52479e-13	80.8777	papilin	isoform C [Drosophila melanogaster] &gt;gi|272477220|gb|ACZ95054.1| papilin	isoform C [Drosophila melanogaster]
comp44963_c0_seq1	250	gi|281362741|ref|NP_788752.2|	36	75	43	2	226	1485	1554	1.52479e-13	80.8777	papilin	isoform E [Drosophila melanogaster] &gt;gi|114152125|sp|Q868Z9.2|PPN_DROME RecName: Full=Papilin; Flags: Precursor &gt;gi|272477221|gb|AAF56795.4| papilin	isoform E [Drosophila melanogaster]
comp44963_c0_seq1	250	gi|301130834|gb|ADK62391.1|	37	72	44	2	217	1020	1087	1.52479e-13	80.8777	papilin	partial [Rhipicephalus microplus]
comp44963_c0_seq1	250	gi|281362743|ref|NP_788751.2|	36	75	43	2	226	1485	1554	1.52479e-13	80.8777	papilin	isoform F [Drosophila melanogaster] &gt;gi|272477222|gb|AAF56794.4| papilin	isoform F [Drosophila melanogaster]
comp44963_c0_seq1	250	gi|29423264|gb|AAO84908.1|	36	75	43	2	226	1485	1554	1.52479e-13	80.8777	extracellular matrix protein papilin 3 [Drosophila melanogaster]
comp44963_c0_seq1	250	gi|281362745|ref|NP_001163761.1|	36	75	43	2	226	1485	1554	1.52479e-13	80.8777	papilin	isoform G [Drosophila melanogaster] &gt;gi|272477223|gb|ACZ95055.1| papilin	isoform G [Drosophila melanogaster]
comp44963_c0_seq1	250	gi|29423262|gb|AAO84907.1|	36	75	43	2	226	1485	1554	1.52479e-13	80.8777	extracellular matrix protein papilin 2 [Drosophila melanogaster]
comp44963_c0_seq1	250	gi|11559520|gb|AAG37995.1|AF205357_1	36	75	43	2	226	1485	1554	1.52479e-13	80.8777	extracellular matrix protein papilin [Drosophila melanogaster]
comp44963_c0_seq1	250	gi|443709651|gb|ELU04243.1|	36	74	42	2	217	703	776	1.99144e-13	80.4925	hypothetical protein CAPTEDRAFT_219882 [Capitella teleta]
comp44963_c0_seq1	250	gi|270010741|gb|EFA07189.1|	34	72	38	2	217	1360	1431	1.99144e-13	80.4925	hypothetical protein TcasGA2_TC010195 [Tribolium castaneum]
comp44977_c0_seq1	762	gi|556112664|gb|ESP01316.1|	148	237	172	19	729	940	1176	3.49248e-75	287.73	hypothetical protein LOTGIDRAFT_212851 [Lottia gigantea]
comp44977_c0_seq1	762	gi|524898879|ref|XP_005105883.1|	142	234	177	19	720	940	1173	7.78044e-75	286.574	PREDICTED: structural maintenance of chromosomes protein 2-like [Aplysia californica]
comp44977_c0_seq1	762	gi|390344368|ref|XP_003726107.1|	140	237	178	19	729	930	1166	1.32714e-74	285.804	PREDICTED: structural maintenance of chromosomes protein 2-like	partial [Strongylocentrotus purpuratus]
comp44977_c0_seq1	762	gi|260811386|ref|XP_002600403.1|	140	236	179	19	726	960	1195	2.26376e-74	285.034	hypothetical protein BRAFLDRAFT_129060 [Branchiostoma floridae] &gt;gi|229285690|gb|EEN56415.1| hypothetical protein BRAFLDRAFT_129060 [Branchiostoma floridae]
comp44977_c0_seq1	762	gi|443685367|gb|ELT89001.1|	142	235	175	19	723	940	1174	2.95656e-74	284.648	hypothetical protein CAPTEDRAFT_95567 [Capitella teleta]
comp44977_c0_seq1	762	gi|241713550|ref|XP_002412101.1|	144	235	175	19	723	943	1177	3.26887e-73	281.182	SMC protein	putative [Ixodes scapularis] &gt;gi|215505178|gb|EEC14672.1| SMC protein	putative [Ixodes scapularis]
comp44977_c0_seq1	762	gi|340373781|ref|XP_003385418.1|	138	236	175	19	726	934	1169	2.76726e-72	278.1	PREDICTED: structural maintenance of chromosomes protein 2-like [Amphimedon queenslandica]
comp44977_c0_seq1	762	gi|504137521|ref|XP_004581220.1|	137	234	172	19	720	940	1173	1.79369e-71	275.404	PREDICTED: LOW QUALITY PROTEIN: structural maintenance of chromosomes protein 2-like [Ochotona princeps]
comp44977_c0_seq1	762	gi|242007208|ref|XP_002424434.1|	142	237	172	19	729	940	1176	1.79369e-71	275.404	structural maintenance of chromosome	putative [Pediculus humanus corporis] &gt;gi|212507834|gb|EEB11696.1| structural maintenance of chromosome	putative [Pediculus humanus corporis]
comp44977_c0_seq1	762	gi|449685260|ref|XP_002154830.2|	140	237	171	19	729	383	619	2.34263e-71	275.018	PREDICTED: structural maintenance of chromosomes protein 2-like	partial [Hydra vulgaris]
comp44977_c0_seq1	762	gi|554530143|ref|XP_005859871.1|	136	234	172	19	720	940	1173	3.99592e-71	274.248	PREDICTED: structural maintenance of chromosomes protein 2 [Myotis brandtii]
comp44977_c0_seq1	762	gi|432095090|gb|ELK26478.1|	136	234	172	19	720	909	1142	3.99592e-71	274.248	Structural maintenance of chromosomes protein 2 [Myotis davidii]
comp44977_c0_seq1	762	gi|558122171|ref|XP_006110084.1|	136	234	172	19	720	851	1084	3.99592e-71	274.248	PREDICTED: LOW QUALITY PROTEIN: structural maintenance of chromosomes 2 [Myotis lucifugus]
comp44977_c0_seq1	762	gi|521021910|gb|EPQ03698.1|	136	234	172	19	720	994	1227	3.99592e-71	274.248	Structural maintenance of chromosomes protein 2 [Myotis brandtii]
comp44977_c0_seq1	762	gi|431918415|gb|ELK17639.1|	136	234	172	19	720	940	1173	3.99592e-71	274.248	Structural maintenance of chromosomes protein 2 [Pteropus alecto]
comp44977_c0_seq1	762	gi|511846779|ref|XP_004747783.1|	137	234	172	19	720	940	1173	3.99592e-71	274.248	PREDICTED: structural maintenance of chromosomes protein 2 [Mustela putorius furo] &gt;gi|511975071|ref|XP_004805488.1| PREDICTED: structural maintenance of chromosomes protein 2 [Mustela putorius furo]
comp44977_c0_seq1	762	gi|512972277|ref|XP_004848252.1|	136	234	172	19	720	940	1173	5.21883e-71	273.863	PREDICTED: structural maintenance of chromosomes protein 2 isoform X1 [Heterocephalus glaber]
comp44977_c0_seq1	762	gi|512972279|ref|XP_004848253.1|	136	234	172	19	720	900	1133	5.21883e-71	273.863	PREDICTED: structural maintenance of chromosomes protein 2 isoform X2 [Heterocephalus glaber]
comp44977_c0_seq1	762	gi|512819467|ref|XP_004879096.1|	136	234	172	19	720	930	1163	5.21883e-71	273.863	PREDICTED: LOW QUALITY PROTEIN: structural maintenance of chromosomes protein 2-like	partial [Heterocephalus glaber]
comp44977_c0_seq1	762	gi|557028084|ref|XP_006014089.1|	138	245	174	19	753	149	393	6.816e-71	273.478	PREDICTED: structural maintenance of chromosomes protein 2-like	partial [Latimeria chalumnae]
comp923_c0_seq1	219	gi|524876447|ref|XP_005094940.1|	38	55	47	5	169	309	363	6.15698e-15	85.5001	PREDICTED: LOW QUALITY PROTEIN: TATA-binding protein-associated factor 172-like [Aplysia californica]
comp923_c0_seq1	219	gi|157134957|ref|XP_001663375.1|	39	49	43	17	163	335	383	1.37163e-14	84.3445	hypothetical protein AaeL_AAEL013189 [Aedes aegypti] &gt;gi|108870352|gb|EAT34577.1| AAEL013189-PA [Aedes aegypti]
comp923_c0_seq1	219	gi|556095500|gb|ESO84153.1|	38	54	45	5	166	343	396	2.33965e-14	83.5741	hypothetical protein LOTGIDRAFT_155478 [Lottia gigantea]
comp923_c0_seq1	219	gi|281361889|ref|NP_732097.2|	38	58	46	2	175	369	426	3.99084e-14	82.8037	helicase 89B [Drosophila melanogaster] &gt;gi|272477008|gb|AAF55260.3| helicase 89B [Drosophila melanogaster]
comp923_c0_seq1	219	gi|409191604|gb|AFV30171.1|	38	58	46	2	175	369	426	3.99084e-14	82.8037	MIP08622p1 [Drosophila melanogaster]
comp923_c0_seq1	219	gi|37699520|gb|AAB95091.3|	38	58	46	2	175	369	426	3.99084e-14	82.8037	89B helicase [Drosophila melanogaster]
comp923_c0_seq1	219	gi|406362827|gb|AFS34653.1|	38	58	46	2	175	315	372	3.99084e-14	82.8037	SD05972p1 [Drosophila melanogaster]
comp923_c0_seq1	219	gi|195389136|ref|XP_002053233.1|	40	65	47	17	211	373	437	5.2122e-14	82.4185	GJ23773 [Drosophila virilis] &gt;gi|194151319|gb|EDW66753.1| GJ23773 [Drosophila virilis]
comp923_c0_seq1	219	gi|543732085|ref|XP_005507080.1|	38	56	45	5	172	366	421	5.2122e-14	82.4185	PREDICTED: TATA-binding protein-associated factor 172 [Columba livia]
comp923_c0_seq1	219	gi|449277131|gb|EMC85407.1|	38	56	45	5	172	318	373	5.2122e-14	82.4185	TATA-binding protein-associated factor 172	partial [Columba livia]
comp923_c0_seq1	219	gi|390361038|ref|XP_788365.3|	41	56	49	5	172	331	385	5.2122e-14	82.4185	PREDICTED: TATA-binding protein-associated factor 172-like [Strongylocentrotus purpuratus]
comp923_c0_seq1	219	gi|194745043|ref|XP_001955002.1|	38	53	44	17	175	369	421	6.80734e-14	82.0333	GF18554 [Drosophila ananassae] &gt;gi|190628039|gb|EDV43563.1| GF18554 [Drosophila ananassae]
comp923_c0_seq1	219	gi|312371646|gb|EFR19778.1|	38	52	44	17	172	449	500	6.80734e-14	82.0333	hypothetical protein AND_21824 [Anopheles darlingi]
comp923_c0_seq1	219	gi|170034779|ref|XP_001845250.1|	38	49	42	17	163	341	389	6.80734e-14	82.0333	TATA-binding protein-associated factor 172 [Culex quinquefasciatus] &gt;gi|167876380|gb|EDS39763.1| TATA-binding protein-associated factor 172 [Culex quinquefasciatus]
comp923_c0_seq1	219	gi|195152255|ref|XP_002017052.1|	37	54	45	17	178	394	447	8.89067e-14	81.6481	GL22086 [Drosophila persimilis] &gt;gi|194112109|gb|EDW34152.1| GL22086 [Drosophila persimilis]
comp923_c0_seq1	219	gi|198453636|ref|XP_001359276.2|	37	54	45	17	178	394	447	8.89067e-14	81.6481	GA18064 [Drosophila pseudoobscura pseudoobscura] &gt;gi|198132447|gb|EAL28421.2| GA18064 [Drosophila pseudoobscura pseudoobscura]
comp923_c0_seq1	219	gi|260809117|ref|XP_002599353.1|	36	54	46	5	166	281	334	8.89067e-14	81.6481	hypothetical protein BRAFLDRAFT_64294 [Branchiostoma floridae] &gt;gi|229284630|gb|EEN55365.1| hypothetical protein BRAFLDRAFT_64294 [Branchiostoma floridae]
comp923_c0_seq1	219	gi|195054603|ref|XP_001994214.1|	38	53	44	17	175	418	470	8.89067e-14	81.6481	GH23502 [Drosophila grimshawi] &gt;gi|193896084|gb|EDV94950.1| GH23502 [Drosophila grimshawi]
comp923_c0_seq1	219	gi|405954181|gb|EKC21693.1|	36	50	46	17	166	315	364	8.89067e-14	81.6481	hypothetical protein CGI_10003467 [Crassostrea gigas]
comp923_c0_seq1	219	gi|281211860|gb|EFA86022.1|	34	54	46	5	166	359	412	1.16116e-13	81.2629	SNF2-related domain-containing protein [Polysphondylium pallidum PN500]
comp66977_c0_seq1	2083	gi|241122785|ref|XP_002403688.1|	40	44	43	43	174	533	575	1.15898e-11	78.9518	aromatic amino acid decarboxylase	putative [Ixodes scapularis] &gt;gi|215493496|gb|EEC03137.1| aromatic amino acid decarboxylase	putative [Ixodes scapularis]
comp66977_c0_seq1	2083	gi|270013900|gb|EFA10348.1|	40	65	48	43	234	484	546	4.86931e-10	73.559	hypothetical protein TcasGA2_TC012567 [Tribolium castaneum]
comp66977_c0_seq1	2083	gi|91090588|ref|XP_972688.1|	40	65	48	43	234	482	544	6.35952e-10	73.1738	PREDICTED: similar to aromatic amino acid decarboxylase [Tribolium castaneum]
comp66977_c0_seq1	2083	gi|391341357|ref|XP_003744997.1|	37	44	40	55	186	583	625	6.35952e-10	73.1738	PREDICTED: aromatic-L-amino-acid decarboxylase-like [Metaseiulus occidentalis]
comp66977_c0_seq1	2083	gi|328713033|ref|XP_003244978.1|	39	54	43	43	198	506	557	2.67188e-08	67.781	PREDICTED: aromatic-L-amino-acid decarboxylase-like [Acyrthosiphon pisum]
comp66977_c0_seq1	2083	gi|546678432|gb|ERL89055.1|	35	58	44	37	207	479	534	3.48959e-08	67.3958	hypothetical protein D910_06433	partial [Dendroctonus ponderosae]
comp66977_c0_seq1	2083	gi|478259232|gb|ENN79134.1|	35	58	44	37	207	479	534	3.48959e-08	67.3958	hypothetical protein YQE_04320	partial [Dendroctonus ponderosae]
comp66977_c0_seq1	2083	gi|242011599|ref|XP_002426536.1|	32	56	40	43	207	482	535	1.9148e-06	61.6178	Aromatic-L-amino-acid decarboxylase	putative [Pediculus humanus corporis] &gt;gi|212510662|gb|EEB13798.1| Aromatic-L-amino-acid decarboxylase	putative [Pediculus humanus corporis]
comp66977_c0_seq1	2083	gi|170590210|ref|XP_001899865.1|	30	48	34	67	210	1	48	9.50305e-06	59.3066	hypothetical protein [Brugia malayi] &gt;gi|158592497|gb|EDP31095.1| conserved hypothetical protein [Brugia malayi]
comp66977_c0_seq1	2083	gi|402591663|gb|EJW85592.1|	30	48	34	67	210	1	48	9.50305e-06	59.3066	hypothetical protein WUBG_03498 [Wuchereria bancrofti]
comp66978_c0_seq1	1048	gi|380011984|ref|XP_003690071.1|	64	201	109	412	1011	37	237	3.37616e-28	132.494	PREDICTED: malonyl-CoA O-methyltransferase BioC 2-like [Apis florea]
comp66978_c0_seq1	1048	gi|340728335|ref|XP_003402481.1|	65	200	106	415	1011	37	236	1.85256e-26	126.716	PREDICTED: hypothetical protein LOC100649865 [Bombus terrestris]
comp66978_c0_seq1	1048	gi|110756101|ref|XP_001119986.1|	61	201	107	412	1011	37	237	2.41952e-26	126.331	PREDICTED: hypothetical protein LOC724216 [Apis mellifera]
comp66978_c0_seq1	1048	gi|459655418|gb|AGG79412.1|	61	201	108	412	1011	37	237	2.41952e-26	126.331	juvenile hormone acid methyltransferase [Apis mellifera ligustica]
comp66978_c0_seq1	1048	gi|350403155|ref|XP_003486714.1|	65	200	105	415	1011	37	236	3.15999e-26	125.946	PREDICTED: malonyl-CoA O-methyltransferase BioC-like [Bombus impatiens]
comp66978_c0_seq1	1048	gi|254749394|dbj|BAH86593.1|	72	246	122	319	1047	28	270	5.39013e-26	125.176	farnesoic acid O-methyltransferase [Daphnia pulex] &gt;gi|321479232|gb|EFX90188.1| hypothetical protein DAPPUDRAFT_300180 [Daphnia pulex]
comp66978_c0_seq1	1048	gi|383865931|ref|XP_003708425.1|	63	200	103	421	1017	35	234	9.19416e-26	124.405	PREDICTED: malonyl-CoA O-methyltransferase BioC-like [Megachile rotundata]
comp66978_c0_seq1	1048	gi|157112795|ref|XP_001651876.1|	60	214	111	409	1038	31	243	3.49378e-25	122.479	juvenile hormone acid methyltransferase	putative [Aedes aegypti] &gt;gi|89258596|gb|ABD65474.1| juvenile hormone acid methyl transferase [Aedes aegypti] &gt;gi|108877952|gb|EAT42177.1| AAEL006280-PA [Aedes aegypti]
comp66978_c0_seq1	1048	gi|18446942|gb|AAL68063.1|	67	227	109	370	1044	1	227	1.01653e-24	120.939	AT13581p [Drosophila melanogaster]
comp66978_c0_seq1	1048	gi|194766583|ref|XP_001965404.1|	67	227	108	370	1044	29	255	2.2646e-24	119.783	GF24959 [Drosophila ananassae] &gt;gi|190618014|gb|EDV33538.1| GF24959 [Drosophila ananassae]
comp66978_c0_seq1	1048	gi|37591033|dbj|BAC98836.1|	66	227	109	370	1044	29	255	2.2646e-24	119.783	juvenile hormone acid methyltransferase [Drosophila melanogaster]
comp66978_c0_seq1	1048	gi|195343168|ref|XP_002038170.1|	66	227	107	370	1044	29	255	3.86282e-24	119.013	GM18672 [Drosophila sechellia] &gt;gi|194133020|gb|EDW54588.1| GM18672 [Drosophila sechellia]
comp66978_c0_seq1	1048	gi|557759640|ref|XP_005179544.1|	74	257	126	304	1047	28	284	3.86282e-24	119.013	PREDICTED: uncharacterized protein LOC101890875 [Musca domestica]
comp66978_c0_seq1	1048	gi|195483745|ref|XP_002090415.1|	70	250	116	313	1044	29	278	5.04501e-24	118.627	GE13105 [Drosophila yakuba] &gt;gi|194176516|gb|EDW90127.1| GE13105 [Drosophila yakuba]
comp66978_c0_seq1	1048	gi|194884267|ref|XP_001976217.1|	71	250	115	313	1044	29	278	5.04501e-24	118.627	GG22746 [Drosophila erecta] &gt;gi|190659404|gb|EDV56617.1| GG22746 [Drosophila erecta]
comp66978_c0_seq1	1048	gi|24584607|ref|NP_609793.2|	65	227	109	370	1044	29	255	6.58898e-24	118.242	juvenile hormone acid methyltransferase [Drosophila melanogaster] &gt;gi|22946625|gb|AAF53533.2| juvenile hormone acid methyltransferase [Drosophila melanogaster]
comp66978_c0_seq1	1048	gi|156547661|ref|XP_001604463.1|	56	208	103	391	1011	37	244	7.28497e-23	114.775	PREDICTED: putative methyltransferase 235L-like [Nasonia vitripennis]
comp66978_c0_seq1	1048	gi|195115328|ref|XP_002002213.1|	64	223	103	385	1044	29	251	2.1196e-22	113.235	GI17257 [Drosophila mojavensis] &gt;gi|193912788|gb|EDW11655.1| GI17257 [Drosophila mojavensis]
comp66978_c0_seq1	1048	gi|125986291|ref|XP_001356909.1|	62	222	103	385	1044	29	250	2.76829e-22	112.849	GA14462 [Drosophila pseudoobscura pseudoobscura] &gt;gi|54645235|gb|EAL33975.1| GA14462 [Drosophila pseudoobscura pseudoobscura]
comp66978_c0_seq1	1048	gi|195148723|ref|XP_002015317.1|	62	222	103	385	1044	29	250	3.61549e-22	112.464	GL19636 [Drosophila persimilis] &gt;gi|194107270|gb|EDW29313.1| GL19636 [Drosophila persimilis]
comp66979_c0_seq4	1704	gi|242006217|ref|XP_002423950.1|	221	378	278	389	1519	71	446	2.06523e-133	483.026	carboxypeptidase M precursor	putative [Pediculus humanus corporis] &gt;gi|212507220|gb|EEB11212.1| carboxypeptidase M precursor	putative [Pediculus humanus corporis]
comp66979_c0_seq4	1704	gi|557776452|ref|XP_005187866.1|	224	381	279	389	1519	55	435	1.48004e-131	476.863	PREDICTED: carboxypeptidase M-like isoform X2 [Musca domestica]
comp66979_c0_seq4	1704	gi|357620189|gb|EHJ72473.1|	220	378	277	392	1522	61	436	5.62416e-131	474.937	hypothetical protein KGM_16475 [Danaus plexippus]
comp66979_c0_seq4	1704	gi|328721831|ref|XP_001942938.2|	227	419	286	308	1519	216	634	7.34538e-131	474.552	PREDICTED: carboxypeptidase M-like [Acyrthosiphon pisum]
comp66979_c0_seq4	1704	gi|270012709|gb|EFA09157.1|	217	379	278	392	1522	66	444	4.76114e-130	471.855	carboxypeptidase A [Tribolium castaneum]
comp66979_c0_seq4	1704	gi|312379694|gb|EFR25889.1|	217	385	275	371	1522	933	1315	1.80923e-129	469.929	hypothetical protein AND_08372 [Anopheles darlingi]
comp66979_c0_seq4	1704	gi|557776450|ref|XP_005187865.1|	223	388	276	389	1519	55	440	4.03055e-129	468.774	PREDICTED: carboxypeptidase M-like isoform X1 [Musca domestica]
comp66979_c0_seq4	1704	gi|557776454|ref|XP_005187867.1|	223	388	276	389	1519	55	440	4.03055e-129	468.774	PREDICTED: carboxypeptidase M-like isoform X3 [Musca domestica]
comp66979_c0_seq4	1704	gi|512930966|ref|XP_004932191.1|	219	387	277	395	1522	49	433	1.53161e-128	466.848	PREDICTED: carboxypeptidase M-like [Bombyx mori]
comp66979_c0_seq4	1704	gi|332030024|gb|EGI69849.1|	214	378	276	392	1522	42	417	2.00034e-128	466.463	Carboxypeptidase M [Acromyrmex echinatior]
comp66979_c0_seq4	1704	gi|307199273|gb|EFN79926.1|	218	394	281	344	1522	46	436	3.41206e-128	465.692	Carboxypeptidase M [Harpegnathos saltator]
comp66979_c0_seq4	1704	gi|157128084|ref|XP_001661307.1|	209	378	273	389	1519	61	436	2.21163e-127	462.996	carboxypeptidase m [Aedes aegypti] &gt;gi|108872716|gb|EAT36941.1| AAEL011016-PA [Aedes aegypti]
comp66979_c0_seq4	1704	gi|221372165|ref|NP_573152.2|	216	381	277	389	1519	68	448	2.21163e-127	462.996	CG4678	isoform F [Drosophila melanogaster] &gt;gi|220901800|gb|AAF48652.3| CG4678	isoform F [Drosophila melanogaster]
comp66979_c0_seq4	1704	gi|221372158|ref|NP_001138210.1|	216	381	277	389	1519	68	448	2.21163e-127	462.996	CG4678	isoform D [Drosophila melanogaster] &gt;gi|220901798|gb|ACL82940.1| CG4678	isoform D [Drosophila melanogaster] &gt;gi|429535877|gb|AEQ72804.2| LP04788p1 [Drosophila melanogaster]
comp66979_c0_seq4	1704	gi|347964448|ref|XP_311292.4|	214	398	279	341	1519	73	468	2.88848e-127	462.611	AGAP000756-PA [Anopheles gambiae str. PEST] &gt;gi|333467536|gb|EAA06873.5| AGAP000756-PA [Anopheles gambiae str. PEST]
comp66979_c0_seq4	1704	gi|194767261|ref|XP_001965737.1|	215	378	273	389	1519	71	446	4.92701e-127	461.84	GF22654 [Drosophila ananassae] &gt;gi|190619728|gb|EDV35252.1| GF22654 [Drosophila ananassae]
comp66979_c0_seq4	1704	gi|352962185|gb|AEQ62990.1|	215	381	276	389	1519	68	448	6.43487e-127	461.455	RE28143p1 [Drosophila melanogaster]
comp66979_c0_seq4	1704	gi|347964450|ref|XP_003437092.1|	210	378	272	389	1519	73	448	6.43487e-127	461.455	AGAP000756-PB [Anopheles gambiae str. PEST] &gt;gi|333467537|gb|EGK96595.1| AGAP000756-PB [Anopheles gambiae str. PEST]
comp66979_c0_seq4	1704	gi|195393884|ref|XP_002055583.1|	216	377	272	395	1522	50	424	6.43487e-127	461.455	GJ19439 [Drosophila virilis] &gt;gi|194150093|gb|EDW65784.1| GJ19439 [Drosophila virilis]
comp66979_c0_seq4	1704	gi|195446760|ref|XP_002070913.1|	215	378	272	389	1519	62	437	8.4042e-127	461.07	GK25411 [Drosophila willistoni] &gt;gi|194166998|gb|EDW81899.1| GK25411 [Drosophila willistoni]
comp66980_c0_seq1	2994	gi|241149342|ref|XP_002406082.1|	494	588	540	123	1862	1	588	0	986.097	protein phosphatase 2A regulatory subunit A	putative [Ixodes scapularis] &gt;gi|215493805|gb|EEC03446.1| protein phosphatase 2A regulatory subunit A	putative [Ixodes scapularis]
comp66980_c0_seq1	2994	gi|322787434|gb|EFZ13522.1|	488	580	534	123	1862	1	580	0	971.459	hypothetical protein SINV_04974 [Solenopsis invicta]
comp66980_c0_seq1	2994	gi|332020375|gb|EGI60796.1|	487	580	533	123	1862	1	580	0	968.378	Serine/threonine-protein phosphatase 2A 65 kDa regulatory subunit A alpha isoform [Acromyrmex echinatior]
comp66980_c0_seq1	2994	gi|307189141|gb|EFN73589.1|	485	580	532	123	1862	1	580	0	967.222	Serine/threonine-protein phosphatase 2A 65 kDa regulatory subunit A alpha isoform [Camponotus floridanus]
comp66980_c0_seq1	2994	gi|307201783|gb|EFN81456.1|	484	580	530	123	1862	1	580	0	963.37	Serine/threonine-protein phosphatase 2A 65 kDa regulatory subunit A alpha isoform [Harpegnathos saltator]
comp66980_c0_seq1	2994	gi|156547500|ref|XP_001600229.1|	487	580	528	123	1862	1	580	0	961.444	PREDICTED: serine/threonine-protein phosphatase 2A 65 kDa regulatory subunit A alpha isoform-like [Nasonia vitripennis]
comp66980_c0_seq1	2994	gi|296434245|ref|NP_001171792.1|	477	580	528	123	1862	1	579	0	952.584	protein phosphatase 2	regulatory subunit A	alpha [Saccoglossus kowalevskii]
comp66980_c0_seq1	2994	gi|327280792|ref|XP_003225135.1|	477	580	528	123	1862	1	578	0	951.429	PREDICTED: serine/threonine-protein phosphatase 2A 65 kDa regulatory subunit A alpha isoform-like [Anolis carolinensis]
comp66980_c0_seq1	2994	gi|350402824|ref|XP_003486616.1|	474	580	524	123	1862	1	580	0	947.577	PREDICTED: serine/threonine-protein phosphatase 2A 65 kDa regulatory subunit A alpha isoform-like [Bombus impatiens]
comp66980_c0_seq1	2994	gi|45361663|ref|NP_989405.1|	474	580	527	123	1862	1	578	0	947.192	protein phosphatase 2	regulatory subunit A	alpha [Xenopus (Silurana) tropicalis] &gt;gi|40787739|gb|AAH64863.1| hypothetical protein MGC76072 [Xenopus (Silurana) tropicalis] &gt;gi|89271873|emb|CAJ81356.1| protein phosphatase 2 (formerly 2A)	regulatory subunit A (PR 65)	alpha isoform [Xenopus (Silurana) tropicalis]
comp66980_c0_seq1	2994	gi|471396303|ref|XP_004381783.1|	475	580	527	123	1862	1	578	0	946.421	PREDICTED: serine/threonine-protein phosphatase 2A 65 kDa regulatory subunit A alpha isoform-like isoform 1 [Trichechus manatus latirostris]
comp66980_c0_seq1	2994	gi|405978809|gb|EKC43171.1|	472	580	529	123	1862	1	579	0	946.421	Serine/threonine-protein phosphatase 2A 65 kDa regulatory subunit A alpha isoform [Crassostrea gigas]
comp66980_c0_seq1	2994	gi|560937330|ref|XP_006194471.1|	475	580	527	123	1862	1	578	0	946.421	PREDICTED: serine/threonine-protein phosphatase 2A 65 kDa regulatory subunit A alpha isoform-like isoform X1 [Camelus ferus]
comp66980_c0_seq1	2994	gi|328782568|ref|XP_001120202.2|	474	580	524	123	1862	1	580	0	946.421	PREDICTED: serine/threonine-protein phosphatase 2A 65 kDa regulatory subunit A alpha isoform-like [Apis mellifera] &gt;gi|380013196|ref|XP_003690652.1| PREDICTED: serine/threonine-protein phosphatase 2A 65 kDa regulatory subunit A alpha isoform-like [Apis florea]
comp66980_c0_seq1	2994	gi|521034955|gb|EPQ16739.1|	475	580	527	123	1862	1	578	0	946.421	Serine/threonine-protein phosphatase 2A 65 kDa regulatory subunit A alpha isoform [Myotis brandtii]
comp66980_c0_seq1	2994	gi|554578423|ref|XP_005880804.1|	475	580	527	123	1862	1	578	0	946.421	PREDICTED: serine/threonine-protein phosphatase 2A 65 kDa regulatory subunit A alpha isoform-like [Myotis brandtii] &gt;gi|558182210|ref|XP_006101533.1| PREDICTED: serine/threonine-protein phosphatase 2A 65 kDa regulatory subunit A alpha isoform-like [Myotis lucifugus]
comp66980_c0_seq1	2994	gi|340728831|ref|XP_003402717.1|	473	580	524	123	1862	1	580	0	945.651	PREDICTED: serine/threonine-protein phosphatase 2A 65 kDa regulatory subunit A alpha isoform-like [Bombus terrestris]
comp66980_c0_seq1	2994	gi|478529814|ref|XP_004439075.1|	474	581	528	120	1862	70	648	0	945.651	PREDICTED: serine/threonine-protein phosphatase 2A 65 kDa regulatory subunit A alpha isoform-like isoform 1 [Ceratotherium simum simum]
comp66980_c0_seq1	2994	gi|338709914|ref|XP_001496310.2|	474	581	528	120	1862	68	646	0	945.651	PREDICTED: serine/threonine-protein phosphatase 2A 65 kDa regulatory subunit A alpha isoform-like isoform 1 [Equus caballus]
comp66980_c0_seq1	2994	gi|505853010|ref|XP_004619940.1|	475	580	528	123	1862	1	578	0	945.266	PREDICTED: serine/threonine-protein phosphatase 2A 65 kDa regulatory subunit A alpha isoform-like [Sorex araneus]
comp66981_c0_seq1	3730	gi|291242905|ref|XP_002741373.1|	115	415	199	893	2047	261	671	2.35369e-32	148.673	PREDICTED: YALI0F02387p-like [Saccoglossus kowalevskii]
comp66981_c0_seq1	3730	gi|405953430|gb|EKC21093.1|	125	436	208	899	2047	215	648	2.35369e-32	148.673	Ribosome-binding protein 1 [Crassostrea gigas]
comp66981_c0_seq1	3730	gi|524874057|ref|XP_005093770.1|	125	459	207	878	2047	236	690	1.74553e-27	132.494	PREDICTED: ribosome-binding protein 1-like isoform X2 [Aplysia californica]
comp66981_c0_seq1	3730	gi|524874055|ref|XP_005093769.1|	125	459	207	878	2047	236	690	1.74553e-27	132.494	PREDICTED: ribosome-binding protein 1-like isoform X1 [Aplysia californica]
comp66981_c0_seq1	3730	gi|524874063|ref|XP_005093773.1|	125	459	207	878	2047	236	690	1.74553e-27	132.494	PREDICTED: ribosome-binding protein 1-like isoform X5 [Aplysia californica]
comp66981_c0_seq1	3730	gi|524874059|ref|XP_005093771.1|	125	459	207	878	2047	236	690	1.74553e-27	132.494	PREDICTED: ribosome-binding protein 1-like isoform X3 [Aplysia californica]
comp66981_c0_seq1	3730	gi|524874061|ref|XP_005093772.1|	125	459	207	878	2047	236	690	1.74553e-27	132.494	PREDICTED: ribosome-binding protein 1-like isoform X4 [Aplysia californica]
comp66981_c0_seq1	3730	gi|390350566|ref|XP_003727444.1|	114	429	190	878	2008	203	631	9.91171e-23	116.701	PREDICTED: ribosome-binding protein 1-like isoform 5 [Strongylocentrotus purpuratus]
comp66981_c0_seq1	3730	gi|390350558|ref|XP_788510.3|	114	429	190	878	2008	203	631	9.91171e-23	116.701	PREDICTED: ribosome-binding protein 1-like isoform 7 [Strongylocentrotus purpuratus]
comp66981_c0_seq1	3730	gi|557757589|ref|XP_005178526.1|	89	323	166	905	1849	284	592	1.86927e-21	112.464	PREDICTED: interaptin-like isoform X5 [Musca domestica]
comp66981_c0_seq1	3730	gi|557757581|ref|XP_005178522.1|	89	323	166	905	1849	284	592	1.86927e-21	112.464	PREDICTED: interaptin-like isoform X1 [Musca domestica] &gt;gi|557757583|ref|XP_005178523.1| PREDICTED: interaptin-like isoform X2 [Musca domestica] &gt;gi|557757585|ref|XP_005178524.1| PREDICTED: interaptin-like isoform X3 [Musca domestica]
comp66981_c0_seq1	3730	gi|557757587|ref|XP_005178525.1|	89	323	166	905	1849	284	592	1.86927e-21	112.464	PREDICTED: interaptin-like isoform X4 [Musca domestica]
comp66981_c0_seq1	3730	gi|390350560|ref|XP_003727441.1|	110	425	187	878	1996	203	627	9.27708e-21	110.153	PREDICTED: ribosome-binding protein 1-like isoform 2 [Strongylocentrotus purpuratus]
comp66981_c0_seq1	3730	gi|390350564|ref|XP_003727443.1|	110	425	187	878	1996	203	627	9.27708e-21	110.153	PREDICTED: ribosome-binding protein 1-like isoform 4 [Strongylocentrotus purpuratus]
comp66981_c0_seq1	3730	gi|390350568|ref|XP_003727445.1|	110	425	187	878	1996	203	627	9.27708e-21	110.153	PREDICTED: ribosome-binding protein 1-like isoform 6 [Strongylocentrotus purpuratus]
comp66981_c0_seq1	3730	gi|390350556|ref|XP_003727440.1|	110	425	187	878	1996	203	627	9.27708e-21	110.153	PREDICTED: ribosome-binding protein 1-like isoform 1 [Strongylocentrotus purpuratus]
comp66981_c0_seq1	3730	gi|390350562|ref|XP_003727442.1|	110	425	187	878	1996	203	627	9.27708e-21	110.153	PREDICTED: ribosome-binding protein 1-like isoform 3 [Strongylocentrotus purpuratus]
comp66981_c0_seq1	3730	gi|260804701|ref|XP_002597226.1|	98	367	168	878	1849	213	571	1.0257e-19	106.686	hypothetical protein BRAFLDRAFT_66351 [Branchiostoma floridae] &gt;gi|229282489|gb|EEN53238.1| hypothetical protein BRAFLDRAFT_66351 [Branchiostoma floridae]
comp66981_c0_seq1	3730	gi|170057778|ref|XP_001864633.1|	94	336	160	905	1783	317	643	1.0257e-19	106.686	lamin [Culex quinquefasciatus] &gt;gi|167877095|gb|EDS40478.1| lamin [Culex quinquefasciatus]
comp66981_c0_seq1	3730	gi|242008589|ref|XP_002425085.1|	118	475	203	899	2017	267	737	2.98433e-19	105.145	conserved hypothetical protein [Pediculus humanus corporis] &gt;gi|212508750|gb|EEB12347.1| conserved hypothetical protein [Pediculus humanus corporis]
comp66982_c0_seq8	2110	gi|340374024|ref|XP_003385539.1|	64	111	84	1777	2109	429	538	1.38543e-28	135.191	PREDICTED: annexin A7-like [Amphimedon queenslandica]
comp66982_c0_seq8	2110	gi|91090918|ref|XP_974058.1|	62	108	88	1786	2109	361	467	2.36319e-28	134.42	PREDICTED: similar to annexin B13a [Tribolium castaneum]
comp66982_c0_seq8	2110	gi|270013218|gb|EFA09666.1|	62	108	88	1786	2109	737	843	2.36319e-28	134.42	hypothetical protein TcasGA2_TC011792 [Tribolium castaneum]
comp66982_c0_seq8	2110	gi|91090916|ref|XP_974030.1|	64	108	86	1786	2109	222	328	5.26465e-28	133.265	PREDICTED: similar to Annexin IX CG5730-PC [Tribolium castaneum] &gt;gi|270013219|gb|EFA09667.1| hypothetical protein TcasGA2_TC011793 [Tribolium castaneum]
comp66982_c0_seq8	2110	gi|551500209|ref|XP_005801654.1|	63	110	87	1780	2109	452	560	6.87584e-28	132.88	PREDICTED: annexin A11-like [Xiphophorus maculatus]
comp66982_c0_seq8	2110	gi|542237809|ref|XP_005456654.1|	60	110	86	1780	2109	411	519	1.69358e-26	128.257	PREDICTED: annexin A11-like isoform X2 [Oreochromis niloticus]
comp66982_c0_seq8	2110	gi|348529011|ref|XP_003452008.1|	60	110	86	1780	2109	460	568	1.69358e-26	128.257	PREDICTED: annexin A11-like isoform X1 [Oreochromis niloticus]
comp66982_c0_seq8	2110	gi|340369805|ref|XP_003383438.1|	63	108	80	1786	2109	387	493	2.21188e-26	127.872	PREDICTED: annexin A7-like [Amphimedon queenslandica]
comp66982_c0_seq8	2110	gi|548437738|ref|XP_005744815.1|	60	110	86	1780	2109	451	559	2.88881e-26	127.487	PREDICTED: annexin A11-like isoform X1 [Pundamilia nyererei]
comp66982_c0_seq8	2110	gi|410901132|ref|XP_003964050.1|	62	110	84	1780	2109	399	507	2.88881e-26	127.487	PREDICTED: annexin A11-like [Takifugu rubripes]
comp66982_c0_seq8	2110	gi|548437745|ref|XP_005744816.1|	60	110	86	1780	2109	402	510	2.88881e-26	127.487	PREDICTED: annexin A11-like isoform X2 [Pundamilia nyererei] &gt;gi|554806342|ref|XP_005914105.1| PREDICTED: annexin A11-like isoform X2 [Haplochromis burtoni]
comp66982_c0_seq8	2110	gi|499052158|ref|XP_004576567.1|	60	110	86	1780	2109	129	237	2.88881e-26	127.487	PREDICTED: annexin A11-like [Maylandia zebra]
comp66982_c0_seq8	2110	gi|554806340|ref|XP_005914104.1|	60	110	86	1780	2109	451	559	2.88881e-26	127.487	PREDICTED: annexin A11-like isoform X1 [Haplochromis burtoni]
comp66982_c0_seq8	2110	gi|556096286|gb|ESO84938.1|	63	108	83	1786	2109	181	287	3.7729e-26	127.102	hypothetical protein LOTGIDRAFT_131207	partial [Lottia gigantea]
comp66982_c0_seq8	2110	gi|27762274|gb|AAO20275.1|	59	110	86	1780	2109	416	524	6.43559e-26	126.331	annexin 11a [Danio rerio]
comp66982_c0_seq8	2110	gi|34536830|ref|NP_899670.1|	59	110	86	1780	2109	373	481	6.43559e-26	126.331	annexin 11a isoform 2 [Danio rerio] &gt;gi|31419493|gb|AAH53208.1| Annexin A11a [Danio rerio]
comp66982_c0_seq8	2110	gi|556094305|gb|ESO82958.1|	61	108	81	1786	2109	477	583	6.43559e-26	126.331	hypothetical protein LOTGIDRAFT_223114 [Lottia gigantea]
comp66982_c0_seq8	2110	gi|514682365|ref|XP_004988766.1|	64	108	79	1786	2109	448	554	6.43559e-26	126.331	annexin A7 [Salpingoeca rosetta] &gt;gi|326434248|gb|EGD79818.1| annexin A7 [Salpingoeca rosetta]
comp66982_c0_seq8	2110	gi|339895822|ref|NP_861430.2|	59	110	86	1780	2109	416	524	6.43559e-26	126.331	annexin 11a isoform 1 [Danio rerio]
comp66982_c0_seq8	2110	gi|47223254|emb|CAF98638.1|	61	110	85	1780	2109	329	437	8.40514e-26	125.946	unnamed protein product [Tetraodon nigroviridis]
comp68306_c0_seq1	2415	gi|332022488|gb|EGI62795.1|	149	677	277	419	2266	22	668	4.16797e-24	120.553	Endothelin-converting enzyme 1 [Acromyrmex echinatior]
comp68306_c0_seq1	2415	gi|170030888|ref|XP_001843319.1|	138	665	271	392	2236	157	797	7.10949e-24	119.783	endothelin-converting enzyme 1 [Culex quinquefasciatus] &gt;gi|167868799|gb|EDS32182.1| endothelin-converting enzyme 1 [Culex quinquefasciatus]
comp68306_c0_seq1	2415	gi|328716063|ref|XP_003245824.1|	150	666	263	392	2272	144	795	7.10949e-24	119.783	PREDICTED: membrane metallo-endopeptidase-like 1-like isoform 2 [Acyrthosiphon pisum] &gt;gi|328716065|ref|XP_001949011.2| PREDICTED: membrane metallo-endopeptidase-like 1-like isoform 3 [Acyrthosiphon pisum]
comp68306_c0_seq1	2415	gi|158298712|ref|XP_553645.3|	136	654	261	392	2236	15	655	1.58383e-23	118.627	AGAP009791-PA [Anopheles gambiae str. PEST] &gt;gi|157014017|gb|EAL39199.3| AGAP009791-PA [Anopheles gambiae str. PEST]
comp68306_c0_seq1	2415	gi|157109065|ref|XP_001650510.1|	132	656	268	392	2236	152	792	2.06854e-23	118.242	neprilysin [Aedes aegypti] &gt;gi|108879162|gb|EAT43387.1| AAEL005207-PA [Aedes aegypti]
comp68306_c0_seq1	2415	gi|557769572|ref|XP_005184459.1|	131	658	262	392	2230	223	862	2.7016e-23	117.857	PREDICTED: membrane metallo-endopeptidase-like 1-like isoform X1 [Musca domestica] &gt;gi|557769574|ref|XP_005184460.1| PREDICTED: membrane metallo-endopeptidase-like 1-like isoform X2 [Musca domestica]
comp68306_c0_seq1	2415	gi|189241037|ref|XP_971821.2|	135	654	265	392	2239	99	740	6.01854e-23	116.701	PREDICTED: similar to neprilysin [Tribolium castaneum]
comp68306_c0_seq1	2415	gi|345482687|ref|XP_001608120.2|	142	668	272	395	2272	314	965	1.13505e-21	112.464	PREDICTED: endothelin-converting enzyme 1-like [Nasonia vitripennis]
comp68306_c0_seq1	2415	gi|307177358|gb|EFN66531.1|	125	655	266	392	2230	119	757	1.48242e-21	112.079	Membrane metallo-endopeptidase-like 1 [Camponotus floridanus]
comp68306_c0_seq1	2415	gi|328788747|ref|XP_392502.3|	137	663	262	392	2239	115	757	1.48242e-21	112.079	PREDICTED: endothelin-converting enzyme 2 isoform 1 [Apis mellifera]
comp68306_c0_seq1	2415	gi|380018881|ref|XP_003693348.1|	137	663	262	392	2239	115	757	1.9361e-21	111.694	PREDICTED: endothelin-converting enzyme 2-like [Apis florea]
comp68306_c0_seq1	2415	gi|194896108|ref|XP_001978412.1|	128	639	255	392	2191	166	787	2.52862e-21	111.309	GG19572 [Drosophila erecta] &gt;gi|190650061|gb|EDV47339.1| GG19572 [Drosophila erecta]
comp68306_c0_seq1	2415	gi|270014710|gb|EFA11158.1|	147	674	267	419	2272	8	656	2.52862e-21	111.309	hypothetical protein TcasGA2_TC004762 [Tribolium castaneum]
comp68306_c0_seq1	2415	gi|189233969|ref|XP_969454.2|	146	667	265	440	2272	5	646	3.30248e-21	110.923	PREDICTED: similar to endothelin-converting enzyme [Tribolium castaneum]
comp68306_c0_seq1	2415	gi|328782544|ref|XP_394870.4|	142	669	273	419	2266	285	928	3.30248e-21	110.923	PREDICTED: endothelin-converting enzyme 1 [Apis mellifera]
comp68306_c0_seq1	2415	gi|459172798|ref|XP_002130786.2|	146	684	264	392	2272	125	781	4.31318e-21	110.538	PREDICTED: endothelin-converting enzyme 2 [Ciona intestinalis]
comp68306_c0_seq1	2415	gi|380021298|ref|XP_003694506.1|	142	669	273	419	2266	286	929	4.31318e-21	110.538	PREDICTED: endothelin-converting enzyme 1-like [Apis florea]
comp68306_c0_seq1	2415	gi|260793254|ref|XP_002591627.1|	142	670	265	392	2263	1	647	5.63318e-21	110.153	hypothetical protein BRAFLDRAFT_223369 [Branchiostoma floridae] &gt;gi|229276836|gb|EEN47638.1| hypothetical protein BRAFLDRAFT_223369 [Branchiostoma floridae]
comp68306_c0_seq1	2415	gi|528494893|ref|XP_689191.3|	134	686	257	392	2272	75	742	5.63318e-21	110.153	PREDICTED: membrane metallo-endopeptidase-like 1 [Danio rerio]
comp68306_c0_seq1	2415	gi|556107029|gb|ESO95681.1|	124	636	255	392	2191	85	703	5.63318e-21	110.153	hypothetical protein LOTGIDRAFT_214791 [Lottia gigantea]
comp68308_c0_seq3	4278	gi|241681358|ref|XP_002411585.1|	424	834	576	511	2982	2	805	0	863.603	alpha-mannosidase	putative [Ixodes scapularis] &gt;gi|215504324|gb|EEC13818.1| alpha-mannosidase	putative [Ixodes scapularis]
comp68308_c0_seq3	4278	gi|391330087|ref|XP_003739496.1|	444	1036	626	250	3291	75	1088	0	837.41	PREDICTED: alpha-mannosidase 2-like [Metaseiulus occidentalis]
comp68308_c0_seq3	4278	gi|501295023|dbj|BAN20814.1|	430	1073	627	361	3468	56	1101	0	768.074	mannosidase alpha class 2a [Riptortus pedestris]
comp68308_c0_seq3	4278	gi|242004076|ref|XP_002422964.1|	404	1022	606	394	3285	113	1122	0	749.584	alpha-mannosidase	putative [Pediculus humanus corporis] &gt;gi|212505880|gb|EEB10226.1| alpha-mannosidase	putative [Pediculus humanus corporis]
comp68308_c0_seq3	4278	gi|307176942|gb|EFN66248.1|	398	961	575	442	3285	11	942	0	739.954	Alpha-mannosidase 2 [Camponotus floridanus]
comp68308_c0_seq3	4278	gi|380020618|ref|XP_003694179.1|	414	1073	616	145	3285	3	1033	0	734.947	PREDICTED: alpha-mannosidase 2-like [Apis florea]
comp68308_c0_seq3	4278	gi|66514147|ref|XP_396290.2|	414	1073	614	145	3285	3	1033	0	733.406	PREDICTED: alpha-mannosidase 2 [Apis mellifera]
comp68308_c0_seq3	4278	gi|383853946|ref|XP_003702483.1|	414	1072	612	145	3285	3	1032	0	732.25	PREDICTED: alpha-mannosidase 2 [Megachile rotundata]
comp68308_c0_seq3	4278	gi|189237368|ref|XP_970968.2|	408	1086	623	394	3468	77	1133	0	731.095	PREDICTED: similar to mannosidase alpha class 2a [Tribolium castaneum]
comp68308_c0_seq3	4278	gi|270007603|gb|EFA04051.1|	407	1096	625	394	3468	77	1146	0	729.169	hypothetical protein TcasGA2_TC014283 [Tribolium castaneum]
comp68308_c0_seq3	4278	gi|340729800|ref|XP_003403183.1|	399	999	587	343	3285	67	1033	0	726.472	PREDICTED: alpha-mannosidase 2-like [Bombus terrestris]
comp68308_c0_seq3	4278	gi|350402150|ref|XP_003486384.1|	399	999	587	343	3285	56	1022	0	726.472	PREDICTED: alpha-mannosidase 2-like	partial [Bombus impatiens]
comp68308_c0_seq3	4278	gi|156551605|ref|XP_001602695.1|	412	1067	613	145	3285	3	1042	0	723.776	PREDICTED: alpha-mannosidase 2-like [Nasonia vitripennis]
comp68308_c0_seq3	4278	gi|170034704|ref|XP_001845213.1|	410	1093	619	394	3468	119	1185	0	713.375	mannosidase alpha class 2a [Culex quinquefasciatus] &gt;gi|167876084|gb|EDS39467.1| mannosidase alpha class 2a [Culex quinquefasciatus]
comp68308_c0_seq3	4278	gi|157105812|ref|XP_001649037.1|	407	1094	611	394	3468	106	1172	0	703.36	mannosidase alpha class 2a [Aedes aegypti] &gt;gi|108880001|gb|EAT44226.1| AAEL004389-PA [Aedes aegypti]
comp68308_c0_seq3	4278	gi|347971108|ref|XP_309585.5|	399	1029	583	394	3285	153	1158	0	701.434	AGAP004032-PA [Anopheles gambiae str. PEST] &gt;gi|333466592|gb|EAA05368.5| AGAP004032-PA [Anopheles gambiae str. PEST]
comp68308_c0_seq3	4278	gi|328720561|ref|XP_001947614.2|	386	1015	580	517	3468	27	1015	0	686.797	PREDICTED: alpha-mannosidase 2-like [Acyrthosiphon pisum]
comp68308_c0_seq3	4278	gi|498928734|ref|XP_004518476.1|	393	1115	606	382	3471	151	1245	0	672.929	PREDICTED: alpha-mannosidase 2x-like isoform X1 [Ceratitis capitata] &gt;gi|498928738|ref|XP_004518477.1| PREDICTED: alpha-mannosidase 2x-like isoform X2 [Ceratitis capitata] &gt;gi|498928742|ref|XP_004518478.1| PREDICTED: alpha-mannosidase 2x-like isoform X3 [Ceratitis capitata] &gt;gi|498928746|ref|XP_004518479.1| PREDICTED: alpha-mannosidase 2x-like isoform X4 [Ceratitis capitata]
comp68308_c0_seq3	4278	gi|546683871|gb|ERL93622.1|	389	1070	589	442	3468	4	1049	0	670.618	hypothetical protein D910_10910 [Dendroctonus ponderosae]
comp68308_c0_seq3	4278	gi|2245568|gb|AAB62719.1|	412	1114	612	337	3468	61	1130	0	666.766	alpha-mannosidase II [Spodoptera frugiperda]
comp68309_c0_seq3	5131	gi|91079903|ref|XP_968595.1|	990	1683	1229	88	5049	179	1821	0	1992.62	PREDICTED: similar to otoferlin [Tribolium castaneum]
comp68309_c0_seq3	5131	gi|270003272|gb|EEZ99719.1|	993	1701	1231	88	5049	207	1867	0	1985.3	hypothetical protein TcasGA2_TC002482 [Tribolium castaneum]
comp68309_c0_seq3	5131	gi|328791519|ref|XP_003251587.1|	977	1714	1231	43	5049	171	1846	0	1941.39	PREDICTED: otoferlin-like [Apis mellifera]
comp68309_c0_seq3	5131	gi|380017113|ref|XP_003692508.1|	974	1711	1236	43	5049	171	1846	0	1940.24	PREDICTED: LOW QUALITY PROTEIN: otoferlin-like [Apis florea]
comp68309_c0_seq3	5131	gi|350416842|ref|XP_003491130.1|	977	1715	1226	43	5049	171	1846	0	1937.15	PREDICTED: otoferlin-like [Bombus impatiens]
comp68309_c0_seq3	5131	gi|340729191|ref|XP_003402890.1|	979	1710	1224	43	5049	171	1846	0	1935.23	PREDICTED: LOW QUALITY PROTEIN: otoferlin-like [Bombus terrestris]
comp68309_c0_seq3	5131	gi|332021394|gb|EGI61762.1|	974	1716	1221	43	5049	156	1832	0	1934.07	Otoferlin [Acromyrmex echinatior]
comp68309_c0_seq3	5131	gi|307168069|gb|EFN61375.1|	968	1687	1218	43	5049	170	1782	0	1932.53	Otoferlin [Camponotus floridanus]
comp68309_c0_seq3	5131	gi|307204819|gb|EFN83377.1|	969	1695	1212	94	5049	194	1847	0	1922.9	Otoferlin [Harpegnathos saltator]
comp68309_c0_seq3	5131	gi|383855487|ref|XP_003703242.1|	976	1714	1228	43	5049	174	1848	0	1921.75	PREDICTED: otoferlin-like [Megachile rotundata]
comp68309_c0_seq3	5131	gi|478250511|gb|ENN71006.1|	952	1677	1216	163	5049	219	1856	0	1910.19	hypothetical protein YQE_12406	partial [Dendroctonus ponderosae]
comp68309_c0_seq3	5131	gi|242020062|ref|XP_002430476.1|	941	1678	1202	103	5049	159	1793	0	1878.6	conserved hypothetical protein [Pediculus humanus corporis] &gt;gi|212515622|gb|EEB17738.1| conserved hypothetical protein [Pediculus humanus corporis]
comp68309_c0_seq3	5131	gi|328721261|ref|XP_001949781.2|	949	1671	1188	151	5049	221	1829	0	1878.22	PREDICTED: otoferlin-like [Acyrthosiphon pisum]
comp68309_c0_seq3	5131	gi|405958409|gb|EKC24539.1|	936	1770	1217	67	5049	164	1910	0	1828.53	Otoferlin [Crassostrea gigas]
comp68309_c0_seq3	5131	gi|556100995|gb|ESO89647.1|	904	1568	1134	412	5049	210	1735	0	1816.2	hypothetical protein LOTGIDRAFT_125029	partial [Lottia gigantea]
comp68309_c0_seq3	5131	gi|347963726|ref|XP_310715.5|	913	1729	1173	106	5049	223	1886	0	1771.52	AGAP000389-PA [Anopheles gambiae str. PEST] &gt;gi|333467062|gb|EAA06376.6| AGAP000389-PA [Anopheles gambiae str. PEST]
comp68309_c0_seq3	5131	gi|557760196|ref|XP_005179821.1|	895	1726	1151	148	5049	299	1958	0	1735.7	PREDICTED: otoferlin-like [Musca domestica]
comp68309_c0_seq3	5131	gi|170049914|ref|XP_001858804.1|	888	1683	1138	145	5049	167	1745	0	1729.53	otoferlin [Culex quinquefasciatus] &gt;gi|167871580|gb|EDS34963.1| otoferlin [Culex quinquefasciatus]
comp68309_c0_seq3	5131	gi|556961218|ref|XP_005990971.1|	873	1668	1155	124	5049	190	1783	0	1719.52	PREDICTED: otoferlin [Latimeria chalumnae]
comp68309_c0_seq3	5131	gi|557330185|ref|XP_006037976.1|	870	1678	1148	130	5049	149	1770	0	1714.51	PREDICTED: otoferlin [Alligator sinensis]
comp69719_c0_seq1	431	gi|241238985|ref|XP_002401441.1|	34	94	59	103	384	331	424	7.989e-14	82.4185	52 kD repressor of inhibitor of protein kinase	putative [Ixodes scapularis] &gt;gi|215496163|gb|EEC05804.1| 52 kD repressor of inhibitor of protein kinase	putative [Ixodes scapularis]
comp69719_c0_seq1	431	gi|391343878|ref|XP_003746232.1|	35	104	59	91	396	135	238	1.50666e-12	78.1814	PREDICTED: uncharacterized protein LOC100906275 [Metaseiulus occidentalis]
comp69719_c0_seq1	431	gi|241671988|ref|XP_002400183.1|	26	83	45	85	333	1	83	3.84032e-08	63.5438	interferon regulatory factor 4	putative [Ixodes scapularis] &gt;gi|215506283|gb|EEC15777.1| interferon regulatory factor 4	putative [Ixodes scapularis]
comp69719_c0_seq1	431	gi|118343844|ref|NP_001071745.1|	33	104	51	118	426	16	118	3.25102e-07	60.4622	interferon regulatory factor like protein [Ciona intestinalis] &gt;gi|70569994|dbj|BAE06517.1| interferon regulatory factor like protein [Ciona intestinalis]
comp10158_c0_seq1	467	gi|524912583|ref|XP_005111137.1|	55	145	80	23	457	2203	2346	6.50067e-24	115.931	PREDICTED: vacuolar protein sorting-associated protein 13C-like [Aplysia californica]
comp10158_c0_seq1	467	gi|443724886|gb|ELU12687.1|	52	145	80	23	457	2421	2563	3.94382e-21	106.686	hypothetical protein CAPTEDRAFT_226182 [Capitella teleta]
comp10158_c0_seq1	467	gi|556115323|gb|ESP03975.1|	53	153	86	5	457	2335	2485	6.72714e-21	105.916	hypothetical protein LOTGIDRAFT_230253 [Lottia gigantea]
comp10158_c0_seq1	467	gi|242014105|ref|XP_002427738.1|	47	146	87	23	457	2287	2426	2.64537e-17	93.9745	vacuolar protein sorting-associated protein	putative [Pediculus humanus corporis] &gt;gi|212512179|gb|EEB15000.1| vacuolar protein sorting-associated protein	putative [Pediculus humanus corporis]
comp10158_c0_seq1	467	gi|405961753|gb|EKC27504.1|	46	146	76	23	454	2191	2336	5.51593e-15	86.2705	Vacuolar protein sorting-associated protein 13A [Crassostrea gigas]
comp10158_c0_seq1	467	gi|328721944|ref|XP_003247437.1|	47	146	77	23	457	1326	1465	7.20402e-15	85.8853	PREDICTED: vacuolar protein sorting-associated protein 13C-like isoform 2 [Acyrthosiphon pisum]
comp10158_c0_seq1	467	gi|328721942|ref|XP_003247436.1|	47	146	77	23	457	1326	1465	7.20402e-15	85.8853	PREDICTED: vacuolar protein sorting-associated protein 13C-like isoform 1 [Acyrthosiphon pisum]
comp10158_c0_seq1	467	gi|357627491|gb|EHJ77170.1|	51	150	74	23	457	2384	2524	1.77441e-13	81.2629	putative vacuolar protein sorting-associated protein [Danaus plexippus]
comp10158_c0_seq1	467	gi|189234510|ref|XP_001813047.1|	43	145	78	23	457	2159	2295	8.80632e-13	78.9518	PREDICTED: similar to vacuolar protein sorting 13A [Tribolium castaneum]
comp10158_c0_seq1	467	gi|270001713|gb|EEZ98160.1|	43	145	78	23	457	2188	2324	8.80632e-13	78.9518	hypothetical protein TcasGA2_TC000586 [Tribolium castaneum]
comp10158_c0_seq1	467	gi|512925317|ref|XP_004930809.1|	43	146	82	23	457	2361	2500	6.97766e-10	69.3218	PREDICTED: vacuolar protein sorting-associated protein 13A-like [Bombyx mori]
comp10158_c0_seq1	467	gi|546682062|gb|ERL92048.1|	37	126	69	23	400	2168	2288	9.11311e-10	68.9366	hypothetical protein D910_09370 [Dendroctonus ponderosae]
comp10158_c0_seq1	467	gi|478255572|gb|ENN75789.1|	37	126	69	23	400	2270	2390	9.11311e-10	68.9366	hypothetical protein YQE_07746	partial [Dendroctonus ponderosae]
comp10158_c0_seq1	467	gi|443727778|gb|ELU14385.1|	43	144	78	5	424	2208	2349	2.65151e-09	67.3958	hypothetical protein CAPTEDRAFT_224867 [Capitella teleta]
comp10158_c0_seq1	467	gi|551526876|ref|XP_005814913.1|	42	125	67	26	397	2504	2623	1.31593e-08	65.0846	PREDICTED: vacuolar protein sorting-associated protein 13C-like [Xiphophorus maculatus]
comp10158_c0_seq1	467	gi|410912282|ref|XP_003969619.1|	44	125	68	29	397	2597	2715	1.31593e-08	65.0846	PREDICTED: vacuolar protein sorting-associated protein 13C-like [Takifugu rubripes]
comp10158_c0_seq1	467	gi|542214314|ref|XP_005447821.1|	42	125	69	29	397	2611	2729	1.71866e-08	64.6994	PREDICTED: LOW QUALITY PROTEIN: vacuolar protein sorting-associated protein 13C-like [Oreochromis niloticus]
comp10158_c0_seq1	467	gi|507675219|ref|XP_004709590.1|	46	125	63	29	397	566	684	2.24464e-08	64.3142	PREDICTED: vacuolar protein sorting-associated protein 13C	partial [Echinops telfairi]
comp10158_c0_seq1	467	gi|383849906|ref|XP_003700575.1|	37	148	74	23	463	2281	2421	3.82877e-08	63.5438	PREDICTED: vacuolar protein sorting-associated protein 13C [Megachile rotundata]
comp10158_c0_seq1	467	gi|260816598|ref|XP_002603175.1|	45	126	63	23	397	2095	2207	5.00053e-08	63.1586	hypothetical protein BRAFLDRAFT_226506 [Branchiostoma floridae] &gt;gi|229288492|gb|EEN59186.1| hypothetical protein BRAFLDRAFT_226506 [Branchiostoma floridae]
comp71262_c0_seq1	322	gi|28279917|gb|AAH44204.1|	54	82	70	76	321	30	111	1.18849e-27	128.257	Cry5 protein	partial [Danio rerio]
comp71262_c0_seq1	322	gi|528492879|ref|XP_005155462.1|	54	82	70	76	321	4	85	1.18849e-27	128.257	PREDICTED: cryptochrome 5 isoform X1 [Danio rerio]
comp71262_c0_seq1	322	gi|18858473|ref|NP_571863.1|	54	82	70	76	321	4	85	1.18849e-27	128.257	cryptochrome 5 [Danio rerio] &gt;gi|8698596|dbj|BAA96852.1| 6-4 photolyase [Danio rerio]
comp71262_c0_seq1	322	gi|327282060|ref|XP_003225762.1|	56	81	68	79	321	5	85	5.89842e-27	125.946	PREDICTED: cryptochrome-1-like [Anolis carolinensis]
comp71262_c0_seq1	322	gi|564237558|ref|XP_006275665.1|	54	80	67	82	321	6	85	4.99331e-26	122.865	PREDICTED: cryptochrome-1-like [Alligator mississippiensis]
comp71262_c0_seq1	322	gi|550826468|gb|AGX93015.1|	56	85	70	67	321	4	88	4.99331e-26	122.865	6-4 photolyase [Platynereis dumerilii]
comp71262_c0_seq1	322	gi|183986194|gb|AAI66277.1|	53	82	67	76	321	4	85	6.52147e-26	122.479	LOC100144974 protein [Xenopus (Silurana) tropicalis]
comp71262_c0_seq1	322	gi|147906624|ref|NP_001081421.1|	54	82	65	76	321	4	85	1.89746e-25	120.939	6-4 photolyase [Xenopus laevis] &gt;gi|8809676|dbj|BAA97126.1| 6-4 photolyase [Xenopus laevis] &gt;gi|213625040|gb|AAI69683.1| 6-4 photolyase [Xenopus laevis] &gt;gi|213627768|gb|AAI69685.1| 6-4 photolyase [Xenopus laevis]
comp71262_c0_seq1	322	gi|557276557|ref|XP_006021416.1|	53	80	66	82	321	6	85	2.47815e-25	120.553	PREDICTED: cryptochrome-1-like [Alligator sinensis]
comp71262_c0_seq1	322	gi|187608706|ref|NP_001120012.1|	52	82	66	76	321	4	85	2.47815e-25	120.553	uncharacterized protein LOC100144974 [Xenopus (Silurana) tropicalis] &gt;gi|165970470|gb|AAI58310.1| LOC100144974 protein [Xenopus (Silurana) tropicalis]
comp71262_c0_seq1	322	gi|302745164|gb|ADL62685.1|	51	82	66	76	321	4	85	3.23657e-25	120.168	cryptochrome 5	partial [Phreatichthys andruzzii]
comp71262_c0_seq1	322	gi|556115445|gb|ESP04097.1|	54	81	63	79	321	5	85	5.52075e-25	119.398	hypothetical protein LOTGIDRAFT_180057 [Lottia gigantea]
comp71262_c0_seq1	322	gi|530606140|ref|XP_005294785.1|	52	81	64	79	321	5	85	7.21032e-25	119.013	PREDICTED: cryptochrome-1-like	partial [Chrysemys picta bellii]
comp71262_c0_seq1	322	gi|405952216|gb|EKC20054.1|	52	83	66	73	321	698	780	1.35981e-23	114.775	Cleavage stimulation factor 77 kDa subunit [Crassostrea gigas]
comp71262_c0_seq1	322	gi|223647560|gb|ACN10538.1|	50	83	64	73	321	3	85	1.77596e-23	114.39	Cryptochrome-1 [Salmo salar]
comp71262_c0_seq1	322	gi|541906816|gb|AGV28717.1|	52	84	64	70	321	14	97	1.77596e-23	114.39	cryptochrome 2 [Eurydice pulchra]
comp71262_c0_seq1	322	gi|40254688|ref|NP_571861.2|	52	82	63	76	321	4	85	2.31948e-23	114.005	cryptochrome-2 [Danio rerio] &gt;gi|28278010|gb|AAH46088.1| Cryptochrome 3 [Danio rerio]
comp71262_c0_seq1	322	gi|550826454|gb|AGX93008.1|	52	83	66	73	321	16	98	3.02934e-23	113.62	tr-cry op	partial [synthetic construct]
comp71262_c0_seq1	322	gi|507627946|ref|XP_004627070.1|	53	81	63	79	321	24	104	3.02934e-23	113.62	PREDICTED: cryptochrome-2 [Octodon degus]
comp71262_c0_seq1	322	gi|550826462|gb|AGX93012.1|	52	83	66	73	321	16	98	3.02934e-23	113.62	tr-cry [Platynereis dumerilii]
comp71265_c0_seq1	997	gi|328793639|ref|XP_395006.4|	133	282	189	109	948	1	272	1.34009e-63	249.98	PREDICTED: rho GTPase-activating protein 17-like [Apis mellifera]
comp71265_c0_seq1	997	gi|340721493|ref|XP_003399154.1|	131	282	186	109	948	1	272	3.30076e-62	245.358	PREDICTED: rho GTPase-activating protein 17-like [Bombus terrestris]
comp71265_c0_seq1	997	gi|350407047|ref|XP_003487967.1|	131	282	186	109	948	1	272	3.30076e-62	245.358	PREDICTED: rho GTPase-activating protein 17-like [Bombus impatiens]
comp71265_c0_seq1	997	gi|383857901|ref|XP_003704442.1|	132	282	187	109	948	1	272	4.31093e-62	244.973	PREDICTED: rho GTPase-activating protein 17-like [Megachile rotundata]
comp71265_c0_seq1	997	gi|307174125|gb|EFN64783.1|	134	282	186	109	948	1	272	4.31093e-62	244.973	Rho GTPase-activating protein 17 [Camponotus floridanus]
comp71265_c0_seq1	997	gi|322797532|gb|EFZ19576.1|	133	280	185	109	948	1	268	7.35333e-62	244.202	hypothetical protein SINV_02988 [Solenopsis invicta]
comp71265_c0_seq1	997	gi|307195670|gb|EFN77512.1|	130	281	183	109	948	1	275	4.76629e-61	241.506	Rho GTPase-activating protein 17 [Harpegnathos saltator]
comp71265_c0_seq1	997	gi|332031341|gb|EGI70854.1|	131	282	186	109	948	1	277	2.0025e-59	236.113	Rho GTPase-activating protein 17 [Acromyrmex echinatior]
comp71265_c0_seq1	997	gi|321460064|gb|EFX71110.1|	117	279	188	109	945	1	271	2.0025e-59	236.113	hypothetical protein DAPPUDRAFT_201971 [Daphnia pulex]
comp71265_c0_seq1	997	gi|260824209|ref|XP_002607060.1|	121	278	184	109	942	1	274	7.6095e-59	234.187	hypothetical protein BRAFLDRAFT_68151 [Branchiostoma floridae] &gt;gi|229292406|gb|EEN63070.1| hypothetical protein BRAFLDRAFT_68151 [Branchiostoma floridae]
comp71265_c0_seq1	997	gi|193613348|ref|XP_001950332.1|	131	282	186	109	945	1	276	8.41329e-58	230.72	PREDICTED: rho GTPase-activating protein 17-like [Acyrthosiphon pisum]
comp71265_c0_seq1	997	gi|542215489|ref|XP_005448160.1|	119	279	181	109	945	1	276	2.44789e-57	229.18	PREDICTED: rho GTPase-activating protein 17 isoform X3 [Oreochromis niloticus]
comp71265_c0_seq1	997	gi|557289083|ref|XP_006027191.1|	121	279	176	109	945	1	274	5.45334e-57	228.024	PREDICTED: rho GTPase-activating protein 17 isoform X8 [Alligator sinensis]
comp71265_c0_seq1	997	gi|557289071|ref|XP_006027185.1|	121	279	176	109	945	1	274	5.45334e-57	228.024	PREDICTED: rho GTPase-activating protein 17 isoform X2 [Alligator sinensis]
comp71265_c0_seq1	997	gi|557289075|ref|XP_006027187.1|	121	279	176	109	945	1	274	5.45334e-57	228.024	PREDICTED: rho GTPase-activating protein 17 isoform X4 [Alligator sinensis]
comp71265_c0_seq1	997	gi|564259085|ref|XP_006268468.1|	121	279	176	109	945	1	274	5.45334e-57	228.024	PREDICTED: rho GTPase-activating protein 17 isoform X5 [Alligator mississippiensis]
comp71265_c0_seq1	997	gi|564259081|ref|XP_006268466.1|	121	279	176	109	945	1	274	5.45334e-57	228.024	PREDICTED: rho GTPase-activating protein 17 isoform X3 [Alligator mississippiensis]
comp71265_c0_seq1	997	gi|557289077|ref|XP_006027188.1|	121	279	176	109	945	1	274	5.45334e-57	228.024	PREDICTED: rho GTPase-activating protein 17 isoform X5 [Alligator sinensis]
comp71265_c0_seq1	997	gi|557289069|ref|XP_006027184.1|	121	279	176	109	945	1	274	5.45334e-57	228.024	PREDICTED: rho GTPase-activating protein 17 isoform X1 [Alligator sinensis]
comp71265_c0_seq1	997	gi|554858011|ref|XP_005939155.1|	118	279	181	109	945	1	276	5.45334e-57	228.024	PREDICTED: rho GTPase-activating protein 17-like isoform X2 [Haplochromis burtoni]
comp72796_c0_seq1	1085	gi|241013980|ref|XP_002405559.1|	151	333	217	19	1017	670	996	4.47251e-79	301.597	hypothetical protein IscW_ISCW016136 [Ixodes scapularis] &gt;gi|215491764|gb|EEC01405.1| hypothetical protein IscW_ISCW016136 [Ixodes scapularis]
comp72796_c0_seq1	1085	gi|345482627|ref|XP_001607943.2|	119	363	200	34	1077	879	1231	5.69724e-50	204.912	PREDICTED: protein purity of essence-like [Nasonia vitripennis]
comp72796_c0_seq1	1085	gi|242012607|ref|XP_002427021.1|	124	358	191	28	1080	943	1288	9.71802e-50	204.142	protein purity of essence	putative [Pediculus humanus corporis] &gt;gi|212511266|gb|EEB14283.1| protein purity of essence	putative [Pediculus humanus corporis]
comp72796_c0_seq1	1085	gi|322783007|gb|EFZ10719.1|	118	363	190	34	1077	680	1032	4.08292e-48	198.749	hypothetical protein SINV_01304 [Solenopsis invicta]
comp72796_c0_seq1	1085	gi|307167934|gb|EFN61308.1|	116	363	188	34	1077	886	1238	3.4564e-47	195.667	Protein purity of essence [Camponotus floridanus]
comp72796_c0_seq1	1085	gi|556116228|gb|ESP04880.1|	122	365	192	10	1083	897	1249	5.89572e-47	194.897	hypothetical protein LOTGIDRAFT_156120	partial [Lottia gigantea]
comp72796_c0_seq1	1085	gi|383865476|ref|XP_003708199.1|	116	379	192	34	1077	883	1251	1.00566e-46	194.126	PREDICTED: protein purity of essence-like [Megachile rotundata]
comp72796_c0_seq1	1085	gi|189241835|ref|XP_972816.2|	110	316	175	34	981	899	1194	3.82149e-46	192.2	PREDICTED: similar to f14p3.9 protein (auxin transport protein) [Tribolium castaneum]
comp72796_c0_seq1	1085	gi|270000763|gb|EEZ97210.1|	110	316	175	34	981	899	1194	3.82149e-46	192.2	hypothetical protein TcasGA2_TC004400 [Tribolium castaneum]
comp72796_c0_seq1	1085	gi|405951386|gb|EKC19303.1|	116	363	192	10	1077	907	1259	4.99102e-46	191.815	E3 ubiquitin-protein ligase UBR4 [Crassostrea gigas]
comp72796_c0_seq1	1085	gi|321462733|gb|EFX73754.1|	112	373	200	13	1083	893	1253	9.41266e-45	187.578	hypothetical protein DAPPUDRAFT_307613 [Daphnia pulex]
comp72796_c0_seq1	1085	gi|332024978|gb|EGI65165.1|	113	363	187	34	1077	922	1274	3.57681e-44	185.652	Protein purity of essence [Acromyrmex echinatior]
comp72796_c0_seq1	1085	gi|350405911|ref|XP_003487591.1|	113	365	192	34	1077	886	1239	4.67146e-44	185.267	PREDICTED: E3 ubiquitin-protein ligase UBR4-like [Bombus impatiens]
comp72796_c0_seq1	1085	gi|340711598|ref|XP_003394362.1|	113	365	192	34	1077	886	1239	4.67146e-44	185.267	PREDICTED: e3 ubiquitin-protein ligase UBR4-like [Bombus terrestris]
comp72796_c0_seq1	1085	gi|443721781|gb|ELU10961.1|	112	360	187	25	1083	617	961	1.35919e-43	183.726	hypothetical protein CAPTEDRAFT_154354 [Capitella teleta]
comp72796_c0_seq1	1085	gi|328793717|ref|XP_395742.4|	107	365	189	34	1077	886	1239	1.50276e-42	180.259	PREDICTED: e3 ubiquitin-protein ligase UBR4-like [Apis mellifera]
comp72796_c0_seq1	1085	gi|395821401|ref|XP_003784030.1|	108	361	185	25	1083	926	1275	9.74058e-42	177.563	PREDICTED: E3 ubiquitin-protein ligase UBR4 [Otolemur garnettii]
comp72796_c0_seq1	1085	gi|545833908|ref|XP_005656083.1|	109	361	186	25	1083	137	486	1.27216e-41	177.178	PREDICTED: E3 ubiquitin-protein ligase UBR4-like [Sus scrofa]
comp72796_c0_seq1	1085	gi|530360958|ref|XP_005245859.1|	111	362	186	25	1083	926	1276	1.66149e-41	176.792	PREDICTED: E3 ubiquitin-protein ligase UBR4 isoform X5 [Homo sapiens]
comp72796_c0_seq1	1085	gi|530360956|ref|XP_005245858.1|	111	362	186	25	1083	926	1276	1.66149e-41	176.792	PREDICTED: E3 ubiquitin-protein ligase UBR4 isoform X4 [Homo sapiens]
comp72798_c0_seq1	841	gi|34328049|ref|NP_032517.1|	200	200	200	233	832	1	200	1.83345e-110	405.216	neutrophil gelatinase-associated lipocalin precursor [Mus musculus] &gt;gi|112725|sp|P11672.1|NGAL_MOUSE RecName: Full=Neutrophil gelatinase-associated lipocalin; Short=NGAL; AltName: Full=Lipocalin-2; AltName: Full=SV-40-induced 24P3 protein; AltName: Full=Siderocalin LCN2; AltName: Full=p25; Flags: Precursor &gt;gi|49711|emb|CAA32762.1| unnamed protein product [Mus musculus] &gt;gi|1478202|emb|…
comp72798_c0_seq1	841	gi|1019908|gb|AAA79309.1|	196	196	196	254	841	5	200	2.47799e-107	394.815	ORF	partial [Mus musculus]
comp72798_c0_seq1	841	gi|485601481|pdb|3U9P|C	180	181	181	233	775	2	182	8.5365e-100	369.777	Chain C	Crystal Structure Of Murine Siderocalin In Complex With An Fab Fragment &gt;gi|485601482|pdb|3U9P|D Chain D	Crystal Structure Of Murine Siderocalin In Complex With An Fab Fragment
comp72798_c0_seq1	841	gi|347948626|pdb|3S26|A	180	180	180	233	772	1	180	1.1149e-99	369.392	Chain A	Crystal Structure Of Murine Siderocalin (Lipocalin 2	24p3)
comp72798_c0_seq1	841	gi|306526224|sp|P30152.2|NGAL_RAT	161	200	180	233	832	1	198	7.4957e-88	330.102	RecName: Full=Neutrophil gelatinase-associated lipocalin; Short=NGAL; AltName: Full=Alpha-2-microglobulin-related protein; AltName: Full=Alpha-2U globulin-related protein; AltName: Full=Lipocalin-2; AltName: Full=Siderocalin LCN2; AltName: Full=p25; Flags: Precursor &gt;gi|1326433|gb|AAB35994.1| neu-related lipocalin	NRL=SV40-induced 24p3 gene product homolog {clone 7} [rats	Wistar Furth	neu-initiated mammary carcinomas	Peptide	198 aa] &gt;gi|57870616|gb|AAH89053.1| Lipocalin 2 [Rattus norvegicus] &gt;gi|149039016|gb|EDL93236.1| lipocalin 2	isoform CRA_a [Rattus norvegicus]
comp72798_c0_seq1	841	gi|18543345|ref|NP_570097.1|	159	200	178	233	832	1	198	1.41363e-86	325.865	neutrophil gelatinase-associated lipocalin precursor [Rattus norvegicus] &gt;gi|56258|emb|CAA31657.1| unnamed protein product [Rattus norvegicus]
comp72798_c0_seq1	841	gi|532003830|ref|XP_005346120.1|	163	202	180	233	832	1	200	7.75683e-85	320.087	PREDICTED: neutrophil gelatinase-associated lipocalin [Microtus ochrogaster]
comp72798_c0_seq1	841	gi|537149777|gb|ERE71230.1|	158	201	175	233	835	18	216	1.12008e-83	316.235	neutrophil gelatinase-associated lipocalin-like protein [Cricetulus griseus]
comp72798_c0_seq1	841	gi|354500440|ref|XP_003512308.1|	157	200	174	233	832	1	198	4.25632e-83	314.309	PREDICTED: neutrophil gelatinase-associated lipocalin-like [Cricetulus griseus]
comp72798_c0_seq1	841	gi|225733895|pdb|2K23|A	146	180	164	233	772	1	178	1.67375e-79	302.368	Chain A	Solution Structure Analysis Of The Rlcn2
comp72798_c0_seq1	841	gi|537149776|gb|ERE71229.1|	152	195	169	251	835	18	210	1.67375e-79	302.368	neutrophil gelatinase-associated lipocalin-like protein [Cricetulus griseus]
comp72798_c0_seq1	841	gi|344255713|gb|EGW11817.1|	151	194	168	251	832	1	192	6.36023e-79	300.442	Neutrophil gelatinase-associated lipocalin [Cricetulus griseus]
comp72798_c0_seq1	841	gi|560911432|ref|XP_006182010.1|	139	200	164	233	832	1	198	5.57183e-75	287.345	PREDICTED: neutrophil gelatinase-associated lipocalin [Camelus ferus]
comp72798_c0_seq1	841	gi|560966519|ref|XP_006205650.1|	137	200	164	233	832	1	198	3.61155e-74	284.648	PREDICTED: neutrophil gelatinase-associated lipocalin [Vicugna pacos]
comp72798_c0_seq1	841	gi|524975816|ref|XP_005087734.1|	138	200	162	233	832	1	198	1.7924e-73	282.337	PREDICTED: neutrophil gelatinase-associated lipocalin [Mesocricetus auratus]
comp72798_c0_seq1	841	gi|562850697|ref|XP_006154098.1|	135	199	161	236	832	1	197	6.8111e-73	280.411	PREDICTED: neutrophil gelatinase-associated lipocalin isoform X1 [Tupaia chinensis] &gt;gi|562850699|ref|XP_006154099.1| PREDICTED: neutrophil gelatinase-associated lipocalin isoform X2 [Tupaia chinensis] &gt;gi|562850701|ref|XP_006154100.1| PREDICTED: neutrophil gelatinase-associated lipocalin isoform X3 [Tupaia chinensis]
comp72798_c0_seq1	841	gi|507576365|ref|XP_004671723.1|	137	195	161	248	832	1	193	4.41482e-72	277.715	PREDICTED: neutrophil gelatinase-associated lipocalin [Jaculus jaculus]
comp72798_c0_seq1	841	gi|408833336|gb|AFU93064.1|	136	200	163	233	832	1	198	1.67763e-71	275.789	neutrophil gelatinase-associated lipocalin [Marmota monax]
comp72798_c0_seq1	841	gi|545203883|ref|XP_005605874.1|	133	201	164	236	838	15	213	1.4202e-70	272.707	PREDICTED: neutrophil gelatinase-associated lipocalin isoform X4 [Equus caballus]
comp72798_c0_seq1	841	gi|545203881|ref|XP_005605873.1|	133	201	164	236	838	16	214	1.4202e-70	272.707	PREDICTED: neutrophil gelatinase-associated lipocalin isoform X3 [Equus caballus]
comp1053_c0_seq1	313	gi|241594842|ref|XP_002404393.1|	82	104	92	2	313	765	868	1.19188e-43	181.415	ubiquitin specific protease	putative [Ixodes scapularis] &gt;gi|215500387|gb|EEC09881.1| ubiquitin specific protease	putative [Ixodes scapularis]
comp1053_c0_seq1	313	gi|432895001|ref|XP_004076037.1|	85	104	92	2	313	823	926	3.46784e-43	179.874	PREDICTED: ubiquitin carboxyl-terminal hydrolase 32-like [Oryzias latipes]
comp1053_c0_seq1	313	gi|528501829|ref|XP_005157663.1|	83	104	92	2	313	821	924	4.52914e-43	179.489	PREDICTED: ubiquitin carboxyl-terminal hydrolase 32 isoform X1 [Danio rerio]
comp1053_c0_seq1	313	gi|528501827|ref|XP_686236.6|	83	104	92	2	313	823	926	4.52914e-43	179.489	PREDICTED: ubiquitin carboxyl-terminal hydrolase 32 isoform X2 [Danio rerio]
comp1053_c0_seq1	313	gi|542200666|ref|XP_005474491.1|	84	104	92	2	313	823	926	4.52914e-43	179.489	PREDICTED: ubiquitin carboxyl-terminal hydrolase 32 isoform X2 [Oreochromis niloticus]
comp1053_c0_seq1	313	gi|498926127|ref|XP_004538621.1|	84	104	92	2	313	802	905	4.52914e-43	179.489	PREDICTED: ubiquitin carboxyl-terminal hydrolase 32-like [Maylandia zebra]
comp1053_c0_seq1	313	gi|548534287|ref|XP_005752238.1|	84	104	92	2	313	822	925	4.52914e-43	179.489	PREDICTED: ubiquitin carboxyl-terminal hydrolase 32-like isoform X1 [Pundamilia nyererei]
comp1053_c0_seq1	313	gi|554840977|ref|XP_005930911.1|	84	104	92	2	313	821	924	4.52914e-43	179.489	PREDICTED: ubiquitin carboxyl-terminal hydrolase 32-like isoform X2 [Haplochromis burtoni]
comp1053_c0_seq1	313	gi|542200664|ref|XP_005474490.1|	84	104	92	2	313	823	926	4.52914e-43	179.489	PREDICTED: ubiquitin carboxyl-terminal hydrolase 32 isoform X1 [Oreochromis niloticus]
comp1053_c0_seq1	313	gi|507561649|ref|XP_004664523.1|	83	104	93	2	313	782	885	4.52914e-43	179.489	PREDICTED: ubiquitin carboxyl-terminal hydrolase 32 [Jaculus jaculus]
comp1053_c0_seq1	313	gi|548534293|ref|XP_005752239.1|	84	104	92	2	313	821	924	4.52914e-43	179.489	PREDICTED: ubiquitin carboxyl-terminal hydrolase 32-like isoform X2 [Pundamilia nyererei]
comp1053_c0_seq1	313	gi|554840975|ref|XP_005930910.1|	84	104	92	2	313	822	925	4.52914e-43	179.489	PREDICTED: ubiquitin carboxyl-terminal hydrolase 32-like isoform X1 [Haplochromis burtoni]
comp1053_c0_seq1	313	gi|551527479|ref|XP_005815214.1|	84	104	92	2	313	346	449	4.52914e-43	179.489	PREDICTED: ubiquitin carboxyl-terminal hydrolase 32-like	partial [Xiphophorus maculatus]
comp1053_c0_seq1	313	gi|544499379|ref|XP_005583958.1|	83	104	93	2	313	840	943	1.00899e-42	178.333	PREDICTED: ubiquitin carboxyl-terminal hydrolase 32 isoform X2 [Macaca fascicularis]
comp1053_c0_seq1	313	gi|528920753|ref|XP_869385.6|	83	104	93	2	313	931	1034	1.00899e-42	178.333	PREDICTED: ubiquitin carboxyl-terminal hydrolase 32 isoform 3 [Bos taurus]
comp1053_c0_seq1	313	gi|332258921|ref|XP_003278539.1|	83	104	93	2	313	787	890	1.00899e-42	178.333	PREDICTED: LOW QUALITY PROTEIN: ubiquitin carboxyl-terminal hydrolase 32 [Nomascus leucogenys]
comp1053_c0_seq1	313	gi|544499385|ref|XP_005583961.1|	83	104	93	2	313	796	899	1.00899e-42	178.333	PREDICTED: ubiquitin carboxyl-terminal hydrolase 32 isoform X5 [Macaca fascicularis]
comp1053_c0_seq1	313	gi|527273359|ref|XP_005154473.1|	83	104	93	2	313	936	1039	1.00899e-42	178.333	PREDICTED: ubiquitin carboxyl-terminal hydrolase 32 [Melopsittacus undulatus]
comp1053_c0_seq1	313	gi|513018278|ref|XP_004870446.1|	83	104	93	2	313	824	927	1.00899e-42	178.333	PREDICTED: ubiquitin carboxyl-terminal hydrolase 32 isoform X2 [Heterocephalus glaber] &gt;gi|513018280|ref|XP_004870447.1| PREDICTED: ubiquitin carboxyl-terminal hydrolase 32 isoform X3 [Heterocephalus glaber]
comp1053_c0_seq1	313	gi|403275332|ref|XP_003929404.1|	83	104	93	2	313	804	907	1.00899e-42	178.333	PREDICTED: ubiquitin carboxyl-terminal hydrolase 32 [Saimiri boliviensis boliviensis]
comp74219_c0_seq1	419	gi|91085009|ref|XP_973431.1|	31	74	54	1	222	412	485	3.63742e-11	73.559	PREDICTED: similar to CG5065 CG5065-PA [Tribolium castaneum] &gt;gi|270008526|gb|EFA04974.1| hypothetical protein TcasGA2_TC015052 [Tribolium castaneum]
comp74219_c0_seq1	419	gi|557754499|ref|XP_005176993.1|	40	107	59	1	321	472	576	6.2045e-11	72.7886	PREDICTED: putative fatty acyl-CoA reductase CG5065-like [Musca domestica]
comp74219_c0_seq1	419	gi|546686415|gb|ERL95682.1|	37	114	66	1	330	33	146	1.17012e-09	68.5514	hypothetical protein D910_00112 [Dendroctonus ponderosae]
comp74219_c0_seq1	419	gi|383858920|ref|XP_003704947.1|	36	103	53	1	309	403	502	7.58448e-09	65.855	PREDICTED: putative fatty acyl-CoA reductase CG5065-like [Megachile rotundata]
comp74219_c0_seq1	419	gi|357619800|gb|EHJ72233.1|	34	102	55	1	303	436	537	7.58448e-09	65.855	fatty-acyl CoA reductase 5 [Danaus plexippus]
comp74219_c0_seq1	419	gi|307176727|gb|EFN66142.1|	35	101	55	1	285	499	595	3.76414e-08	63.5438	Fatty acyl-CoA reductase 1 [Camponotus floridanus]
comp74219_c0_seq1	419	gi|195380521|ref|XP_002049019.1|	30	88	50	1	264	551	638	3.76414e-08	63.5438	GJ20993 [Drosophila virilis] &gt;gi|194143816|gb|EDW60212.1| GJ20993 [Drosophila virilis]
comp74219_c0_seq1	419	gi|357619249|gb|EHJ71899.1|	33	99	53	1	297	380	471	4.91612e-08	63.1586	hypothetical protein KGM_16194 [Danaus plexippus]
comp74219_c0_seq1	419	gi|512925182|ref|XP_004930776.1|	28	84	48	1	252	415	498	6.42065e-08	62.7734	PREDICTED: putative fatty acyl-CoA reductase CG5065-like [Bombyx mori]
comp74219_c0_seq1	419	gi|195488129|ref|XP_002092183.1|	30	88	48	1	264	515	602	6.42065e-08	62.7734	GE11808 [Drosophila yakuba] &gt;gi|194178284|gb|EDW91895.1| GE11808 [Drosophila yakuba]
comp74219_c0_seq1	419	gi|241749903|ref|XP_002412483.1|	28	62	42	1	186	419	480	8.38563e-08	62.3882	acyl-CoA reductase	putative [Ixodes scapularis] &gt;gi|215505991|gb|EEC15485.1| acyl-CoA reductase	putative [Ixodes scapularis]
comp74219_c0_seq1	419	gi|242012541|ref|XP_002426991.1|	25	74	46	1	222	413	486	1.0952e-07	62.003	male sterility domain-containing protein	putative [Pediculus humanus corporis] &gt;gi|212511220|gb|EEB14253.1| male sterility domain-containing protein	putative [Pediculus humanus corporis]
comp74219_c0_seq1	419	gi|345489767|ref|XP_003426226.1|	32	97	54	1	285	410	506	1.43037e-07	61.6178	PREDICTED: putative fatty acyl-CoA reductase CG5065-like isoform 2 [Nasonia vitripennis] &gt;gi|345489769|ref|XP_001601849.2| PREDICTED: putative fatty acyl-CoA reductase CG5065-like isoform 1 [Nasonia vitripennis]
comp74219_c0_seq1	419	gi|195334983|ref|XP_002034156.1|	29	88	48	1	264	516	603	1.43037e-07	61.6178	GM21714 [Drosophila sechellia] &gt;gi|194126126|gb|EDW48169.1| GM21714 [Drosophila sechellia]
comp74219_c0_seq1	419	gi|194756762|ref|XP_001960644.1|	29	88	48	1	264	518	605	1.43037e-07	61.6178	GF11398 [Drosophila ananassae] &gt;gi|190621942|gb|EDV37466.1| GF11398 [Drosophila ananassae]
comp74219_c0_seq1	419	gi|24654209|ref|NP_611143.1|	29	88	48	1	264	516	603	1.43037e-07	61.6178	CG5065	isoform A [Drosophila melanogaster] &gt;gi|281363509|ref|NP_001163168.1| CG5065	isoform B [Drosophila melanogaster] &gt;gi|281363511|ref|NP_001163169.1| CG5065	isoform C [Drosophila melanogaster] &gt;gi|386768124|ref|NP_001246370.1| CG5065	isoform D [Drosophila melanogaster] &gt;gi|386768126|ref|NP_001246371.1| CG5065	isoform E [Drosophila melanogaster] &gt;gi|238064958|sp|A1ZAI5.1|FACR1_DROME RecName: Full=Putative fatty acyl-CoA reductase CG5065 &gt;gi|7302902|gb|AAF57974.1| CG5065	isoform A [Drosophila melanogaster] &gt;gi|272432512|gb|ACZ94440.1| CG5065	isoform B [Drosophila melanogaster] &gt;gi|272432513|gb|ACZ94441.1| CG5065	isoform C [Drosophila melanogaster] &gt;gi|383302529|gb|AFH08123.1| CG5065	isoform D [Drosophila melanogaster] &gt;gi|383302530|gb|AFH08124.1| CG5065	isoform E [Drosophila melanogaster]
comp74219_c0_seq1	419	gi|194882463|ref|XP_001975330.1|	29	88	48	1	264	515	602	1.43037e-07	61.6178	GG20619 [Drosophila erecta] &gt;gi|190658517|gb|EDV55730.1| GG20619 [Drosophila erecta]
comp74219_c0_seq1	419	gi|241114848|ref|XP_002400466.1|	32	87	50	1	261	402	486	1.43037e-07	61.6178	acyl-CoA reductase	putative [Ixodes scapularis] &gt;gi|215493085|gb|EEC02726.1| acyl-CoA reductase	putative [Ixodes scapularis]
comp74219_c0_seq1	419	gi|125811915|ref|XP_001362049.1|	29	88	49	1	264	511	598	1.86812e-07	61.2326	GA18633 [Drosophila pseudoobscura pseudoobscura] &gt;gi|54637226|gb|EAL26629.1| GA18633 [Drosophila pseudoobscura pseudoobscura]
comp74219_c0_seq1	419	gi|322803216|gb|EFZ23237.1|	31	81	49	1	243	342	420	1.86812e-07	61.2326	hypothetical protein SINV_05953 [Solenopsis invicta]
comp74220_c0_seq1	347	gi|443713938|gb|ELU06551.1|	79	114	101	4	345	124	237	8.57601e-42	175.252	hypothetical protein CAPTEDRAFT_148292 [Capitella teleta]
comp74220_c0_seq1	347	gi|443693948|gb|ELT95208.1|	79	114	101	4	345	146	259	8.57601e-42	175.252	hypothetical protein CAPTEDRAFT_197433 [Capitella teleta]
comp74220_c0_seq1	347	gi|193606139|ref|XP_001943654.1|	81	115	95	1	345	155	269	9.48189e-41	171.785	PREDICTED: bifunctional methylenetetrahydrofolate dehydrogenase/cyclohydrolase	mitochondrial-like [Acyrthosiphon pisum]
comp74220_c0_seq1	347	gi|157127210|ref|XP_001654868.1|	80	115	99	1	345	134	248	1.61736e-40	171.014	methylenetetrahydrofolate dehydrogenase [Aedes aegypti] &gt;gi|108873012|gb|EAT37237.1| AAEL010751-PA	partial [Aedes aegypti]
comp74220_c0_seq1	347	gi|157107649|ref|XP_001649874.1|	80	115	99	1	345	164	278	1.61736e-40	171.014	methylenetetrahydrofolate dehydrogenase [Aedes aegypti] &gt;gi|108868664|gb|EAT32889.1| AAEL014871-PA [Aedes aegypti]
comp74220_c0_seq1	347	gi|158293262|ref|XP_314619.3|	78	115	99	1	345	132	246	2.75881e-40	170.244	AGAP004677-PB [Anopheles gambiae str. PEST] &gt;gi|157016798|gb|EAA44412.3| AGAP004677-PB [Anopheles gambiae str. PEST]
comp74220_c0_seq1	347	gi|158293264|ref|XP_001687783.1|	78	115	99	1	345	237	351	2.75881e-40	170.244	AGAP004677-PA [Anopheles gambiae str. PEST] &gt;gi|157016799|gb|EDO64016.1| AGAP004677-PA [Anopheles gambiae str. PEST]
comp74220_c0_seq1	347	gi|170037782|ref|XP_001846734.1|	77	115	96	1	345	132	246	6.79518e-39	165.622	bifunctional protein folD [Culex quinquefasciatus] &gt;gi|167881138|gb|EDS44521.1| bifunctional protein folD [Culex quinquefasciatus]
comp74220_c0_seq1	347	gi|557757888|ref|XP_005178674.1|	77	115	96	1	345	132	246	2.58216e-38	163.696	PREDICTED: bifunctional methylenetetrahydrofolate dehydrogenase/cyclohydrolase	mitochondrial-like isoform X2 [Musca domestica]
comp74220_c0_seq1	347	gi|557757886|ref|XP_005178673.1|	77	115	96	1	345	138	252	2.58216e-38	163.696	PREDICTED: bifunctional methylenetetrahydrofolate dehydrogenase/cyclohydrolase	mitochondrial-like isoform X1 [Musca domestica]
comp74220_c0_seq1	347	gi|198429894|ref|XP_002124013.1|	80	115	91	1	345	172	286	5.75246e-38	162.54	PREDICTED: bifunctional methylenetetrahydrofolate dehydrogenase/cyclohydrolase	mitochondrial-like [Ciona intestinalis]
comp74220_c0_seq1	347	gi|291228575|ref|XP_002734253.1|	79	116	95	1	345	177	292	5.75246e-38	162.54	PREDICTED: methylenetetrahydrofolate dehydrogenase 2-like [Saccoglossus kowalevskii]
comp74220_c0_seq1	347	gi|551486895|ref|XP_005795027.1|	76	115	93	1	345	160	274	5.75246e-38	162.54	PREDICTED: bifunctional methylenetetrahydrofolate dehydrogenase/cyclohydrolase	mitochondrial-like [Xiphophorus maculatus]
comp74220_c0_seq1	347	gi|395841202|ref|XP_003793435.1|	76	115	93	1	345	167	281	9.81221e-38	161.77	PREDICTED: bifunctional methylenetetrahydrofolate dehydrogenase/cyclohydrolase	mitochondrial [Otolemur garnettii]
comp74220_c0_seq1	347	gi|554810978|ref|XP_005916357.1|	75	115	93	1	345	160	274	1.67371e-37	160.999	PREDICTED: bifunctional methylenetetrahydrofolate dehydrogenase/cyclohydrolase	mitochondrial-like [Haplochromis burtoni]
comp74220_c0_seq1	347	gi|242006900|ref|XP_002424280.1|	75	115	93	1	345	133	247	1.67371e-37	160.999	methylenetetrahydrofolate dehydrogenase	putative [Pediculus humanus corporis] &gt;gi|212507680|gb|EEB11542.1| methylenetetrahydrofolate dehydrogenase	putative [Pediculus humanus corporis]
comp74220_c0_seq1	347	gi|556098387|gb|ESO87039.1|	77	115	93	1	345	133	247	1.67371e-37	160.999	hypothetical protein LOTGIDRAFT_107221	partial [Lottia gigantea]
comp74220_c0_seq1	347	gi|498957016|ref|XP_004544704.1|	75	115	93	1	345	160	274	1.67371e-37	160.999	PREDICTED: bifunctional methylenetetrahydrofolate dehydrogenase/cyclohydrolase	mitochondrial-like [Maylandia zebra]
comp74220_c0_seq1	347	gi|548339121|ref|XP_005722182.1|	75	115	93	1	345	160	274	1.67371e-37	160.999	PREDICTED: bifunctional methylenetetrahydrofolate dehydrogenase/cyclohydrolase	mitochondrial-like [Pundamilia nyererei]
comp74220_c0_seq1	347	gi|348528338|ref|XP_003451675.1|	74	115	93	1	345	160	274	2.18593e-37	160.614	PREDICTED: bifunctional methylenetetrahydrofolate dehydrogenase/cyclohydrolase	mitochondrial-like [Oreochromis niloticus]
comp74221_c0_seq1	224	gi|241647945|ref|XP_002410001.1|	47	73	59	6	224	109	181	3.84723e-20	102.834	hexosaminidase domain-containing protein	putative [Ixodes scapularis] &gt;gi|215501493|gb|EEC10987.1| hexosaminidase domain-containing protein	putative [Ixodes scapularis]
comp74221_c0_seq1	224	gi|170061546|ref|XP_001866280.1|	49	74	56	3	224	156	229	2.4937e-19	100.138	conserved hypothetical protein [Culex quinquefasciatus] &gt;gi|167879744|gb|EDS43127.1| conserved hypothetical protein [Culex quinquefasciatus]
comp74221_c0_seq1	224	gi|528473638|ref|XP_005163932.1|	45	74	56	3	224	101	174	9.47605e-19	98.2117	PREDICTED: hexosaminidase D isoform X1 [Danio rerio] &gt;gi|528473640|ref|XP_005163933.1| PREDICTED: hexosaminidase D isoform X2 [Danio rerio]
comp74221_c0_seq1	224	gi|558205258|ref|XP_006132448.1|	43	74	57	3	224	11	84	1.61637e-18	97.4413	PREDICTED: hexosaminidase D isoform X1 [Pelodiscus sinensis] &gt;gi|558205262|ref|XP_006132449.1| PREDICTED: hexosaminidase D isoform X2 [Pelodiscus sinensis]
comp74221_c0_seq1	224	gi|530657351|ref|XP_005314477.1|	42	74	57	3	224	16	89	2.75711e-18	96.6709	PREDICTED: hexosaminidase D-like isoform X1 [Chrysemys picta bellii] &gt;gi|530657355|ref|XP_005314478.1| PREDICTED: hexosaminidase D-like isoform X2 [Chrysemys picta bellii]
comp74221_c0_seq1	224	gi|61806552|ref|NP_001013509.1|	45	74	55	3	224	101	174	6.1422e-18	95.5153	hexosaminidase D [Danio rerio] &gt;gi|60649701|gb|AAH90449.1| Zgc:113333 [Danio rerio]
comp74221_c0_seq1	224	gi|242019070|ref|XP_002429989.1|	43	74	58	3	224	17	90	1.0477e-17	94.7449	conserved hypothetical protein [Pediculus humanus corporis] &gt;gi|212515044|gb|EEB17251.1| conserved hypothetical protein [Pediculus humanus corporis]
comp74221_c0_seq1	224	gi|391337193|ref|XP_003742955.1|	42	62	53	3	188	158	219	1.0477e-17	94.7449	PREDICTED: hexosaminidase D-like [Metaseiulus occidentalis]
comp74221_c0_seq1	224	gi|565309622|gb|ETE63098.1|	43	74	57	3	224	11	84	1.36834e-17	94.3597	Hexosaminidase D	partial [Ophiophagus hannah]
comp74221_c0_seq1	224	gi|326929100|ref|XP_003210709.1|	43	74	54	3	224	90	163	3.98126e-17	92.8189	PREDICTED: hexosaminidase D-like [Meleagris gallopavo]
comp74221_c0_seq1	224	gi|546676708|gb|ERL87664.1|	41	74	56	3	224	65	138	5.19968e-17	92.4337	hypothetical protein D910_05054	partial [Dendroctonus ponderosae]
comp74221_c0_seq1	224	gi|507673300|ref|XP_004709265.1|	42	74	57	3	224	11	84	5.19968e-17	92.4337	PREDICTED: hexosaminidase D [Echinops telfairi]
comp74221_c0_seq1	224	gi|478263668|gb|ENN81974.1|	41	74	56	3	224	65	138	5.19968e-17	92.4337	hypothetical protein YQE_01685	partial [Dendroctonus ponderosae]
comp74221_c0_seq1	224	gi|312384011|gb|EFR28851.1|	45	74	53	3	224	162	235	5.19968e-17	92.4337	hypothetical protein AND_02697 [Anopheles darlingi]
comp74221_c0_seq1	224	gi|514785920|ref|XP_005028901.1|	42	74	53	3	224	3	76	6.79099e-17	92.0485	PREDICTED: hexosaminidase D-like	partial [Anas platyrhynchos]
comp74221_c0_seq1	224	gi|478251899|gb|ENN72337.1|	43	74	54	3	224	94	167	6.79099e-17	92.0485	hypothetical protein YQE_10972	partial [Dendroctonus ponderosae]
comp74221_c0_seq1	224	gi|483500566|gb|EOA94796.1|	42	74	53	3	224	11	84	6.79099e-17	92.0485	Hexosaminidase domain-containing protein	partial [Anas platyrhynchos]
comp74221_c0_seq1	224	gi|449273753|gb|EMC83162.1|	41	74	55	3	224	3	76	6.79099e-17	92.0485	Hexosaminidase domain-containing protein	partial [Columba livia]
comp74221_c0_seq1	224	gi|157105734|ref|XP_001649003.1|	44	74	55	3	224	177	250	6.79099e-17	92.0485	hypothetical protein AaeL_AAEL004383 [Aedes aegypti] &gt;gi|108880034|gb|EAT44259.1| AAEL004383-PA [Aedes aegypti]
comp74221_c0_seq1	224	gi|543736426|ref|XP_005509164.1|	41	74	55	3	224	94	167	6.79099e-17	92.0485	PREDICTED: hexosaminidase D-like [Columba livia]
comp75757_c0_seq1	310	gi|410927125|ref|XP_003977015.1|	32	76	48	82	309	542	608	3.8795e-10	70.0922	PREDICTED: MBT domain-containing protein 1-like isoform 2 [Takifugu rubripes]
comp75757_c0_seq1	310	gi|410927123|ref|XP_003977014.1|	32	76	48	82	309	562	628	3.8795e-10	70.0922	PREDICTED: MBT domain-containing protein 1-like isoform 1 [Takifugu rubripes]
comp75757_c0_seq1	310	gi|558188549|ref|XP_006102910.1|	31	83	49	94	309	536	615	5.06678e-10	69.707	PREDICTED: MBT domain-containing protein 1 [Myotis lucifugus]
comp75757_c0_seq1	310	gi|554547405|ref|XP_005868251.1|	31	83	49	94	309	536	615	5.06678e-10	69.707	PREDICTED: MBT domain-containing protein 1 isoform X2 [Myotis brandtii]
comp75757_c0_seq1	310	gi|554547403|ref|XP_005868250.1|	31	83	49	94	309	538	617	5.06678e-10	69.707	PREDICTED: MBT domain-containing protein 1 isoform X1 [Myotis brandtii]
comp75757_c0_seq1	310	gi|532013624|ref|XP_005350591.1|	33	74	46	112	309	536	609	6.61743e-10	69.3218	PREDICTED: MBT domain-containing protein 1 [Microtus ochrogaster]
comp75757_c0_seq1	310	gi|410051964|ref|XP_003315704.2|	31	77	47	112	309	406	479	1.12876e-09	68.5514	PREDICTED: MBT domain-containing protein 1 [Pan troglodytes]
comp75757_c0_seq1	310	gi|530412433|ref|XP_005257524.1|	31	77	47	112	309	561	634	1.12876e-09	68.5514	PREDICTED: MBT domain-containing protein 1 isoform X1 [Homo sapiens]
comp75757_c0_seq1	310	gi|397493148|ref|XP_003817475.1|	31	77	47	112	309	559	632	1.12876e-09	68.5514	PREDICTED: MBT domain-containing protein 1 [Pan paniscus] &gt;gi|530412435|ref|XP_005257525.1| PREDICTED: MBT domain-containing protein 1 isoform X2 [Homo sapiens]
comp75757_c0_seq1	310	gi|403279659|ref|XP_003931364.1|	31	77	47	112	309	559	632	1.12876e-09	68.5514	PREDICTED: MBT domain-containing protein 1 [Saimiri boliviensis boliviensis]
comp75757_c0_seq1	310	gi|351713589|gb|EHB16508.1|	31	77	47	112	309	536	609	1.12876e-09	68.5514	MBT domain-containing protein 1 [Heterocephalus glaber]
comp75757_c0_seq1	310	gi|355568533|gb|EHH24814.1|	31	77	47	112	309	539	612	1.12876e-09	68.5514	hypothetical protein EGK_08537 [Macaca mulatta] &gt;gi|355754005|gb|EHH57970.1| hypothetical protein EGM_07724 [Macaca fascicularis]
comp75757_c0_seq1	310	gi|530412437|ref|XP_005257526.1|	31	77	47	112	309	538	611	1.12876e-09	68.5514	PREDICTED: MBT domain-containing protein 1 isoform X3 [Homo sapiens]
comp75757_c0_seq1	310	gi|354478435|ref|XP_003501420.1|	33	74	46	112	309	539	612	1.12876e-09	68.5514	PREDICTED: MBT domain-containing protein 1 isoform 1 [Cricetulus griseus]
comp75757_c0_seq1	310	gi|332246344|ref|XP_003272314.1|	31	77	47	112	309	536	609	1.12876e-09	68.5514	PREDICTED: MBT domain-containing protein 1 [Nomascus leucogenys]
comp75757_c0_seq1	310	gi|512928459|ref|XP_004906190.1|	31	77	47	112	309	562	635	1.12876e-09	68.5514	PREDICTED: MBT domain-containing protein 1 isoform X5 [Heterocephalus glaber] &gt;gi|512996463|ref|XP_004859819.1| PREDICTED: MBT domain-containing protein 1 isoform X5 [Heterocephalus glaber]
comp75757_c0_seq1	310	gi|395748970|ref|XP_002827417.2|	31	77	47	112	309	472	545	1.12876e-09	68.5514	PREDICTED: LOW QUALITY PROTEIN: MBT domain-containing protein 1 [Pongo abelii]
comp75757_c0_seq1	310	gi|562849776|ref|XP_006153662.1|	31	77	47	112	309	536	609	1.12876e-09	68.5514	PREDICTED: MBT domain-containing protein 1 isoform X4 [Tupaia chinensis]
comp75757_c0_seq1	310	gi|395855219|ref|XP_003800067.1|	31	77	47	112	309	536	609	1.12876e-09	68.5514	PREDICTED: MBT domain-containing protein 1 [Otolemur garnettii]
comp75757_c0_seq1	310	gi|119614966|gb|EAW94560.1|	31	77	47	112	309	372	445	1.12876e-09	68.5514	mbt domain containing 1	isoform CRA_a [Homo sapiens]
comp75760_c0_seq1	489	gi|241642159|ref|XP_002411023.1|	94	148	112	2	445	899	1045	3.45636e-49	199.904	conserved hypothetical protein [Ixodes scapularis] &gt;gi|215503667|gb|EEC13161.1| conserved hypothetical protein [Ixodes scapularis]
comp75760_c0_seq1	489	gi|478259068|gb|ENN79008.1|	81	138	102	2	415	938	1075	8.80989e-45	185.267	hypothetical protein YQE_04536	partial [Dendroctonus ponderosae]
comp75760_c0_seq1	489	gi|546681982|gb|ERL91978.1|	81	138	102	2	415	972	1109	8.80989e-45	185.267	hypothetical protein D910_09301 [Dendroctonus ponderosae]
comp75760_c0_seq1	489	gi|391326041|ref|XP_003737534.1|	83	145	107	2	436	948	1092	1.96264e-44	184.111	PREDICTED: probable phospholipid-transporting ATPase IA-like [Metaseiulus occidentalis]
comp75760_c0_seq1	489	gi|345496886|ref|XP_003427844.1|	84	149	107	2	448	1093	1240	2.56329e-44	183.726	PREDICTED: probable phospholipid-transporting ATPase IA-like [Nasonia vitripennis]
comp75760_c0_seq1	489	gi|307197731|gb|EFN78880.1|	78	141	105	2	424	991	1131	7.45802e-44	182.185	Probable phospholipid-transporting ATPase IA [Harpegnathos saltator]
comp75760_c0_seq1	489	gi|332024812|gb|EGI65000.1|	77	141	106	2	424	989	1129	1.27215e-43	181.415	Putative phospholipid-transporting ATPase IA [Acromyrmex echinatior]
comp75760_c0_seq1	489	gi|322796133|gb|EFZ18709.1|	77	141	104	2	424	992	1132	2.16995e-43	180.644	hypothetical protein SINV_03985 [Solenopsis invicta]
comp75760_c0_seq1	489	gi|91080321|ref|XP_974455.1|	80	133	101	2	400	945	1077	2.83405e-43	180.259	PREDICTED: similar to phospholipid-transporting atpase 1 (aminophospholipid flippase 1) [Tribolium castaneum] &gt;gi|270005709|gb|EFA02157.1| hypothetical protein TcasGA2_TC007810 [Tribolium castaneum]
comp75760_c0_seq1	489	gi|557760105|ref|XP_005179776.1|	74	142	105	2	427	985	1126	1.83697e-42	177.563	PREDICTED: probable phospholipid-transporting ATPase IA-like isoform X2 [Musca domestica] &gt;gi|557760107|ref|XP_005179777.1| PREDICTED: probable phospholipid-transporting ATPase IA-like isoform X3 [Musca domestica]
comp75760_c0_seq1	489	gi|557760103|ref|XP_005179775.1|	74	142	105	2	427	996	1137	1.83697e-42	177.563	PREDICTED: probable phospholipid-transporting ATPase IA-like isoform X1 [Musca domestica]
comp75760_c0_seq1	489	gi|380026135|ref|XP_003696815.1|	77	141	104	2	424	1049	1189	2.39916e-42	177.178	PREDICTED: LOW QUALITY PROTEIN: probable phospholipid-transporting ATPase IA-like [Apis florea]
comp75760_c0_seq1	489	gi|307186069|gb|EFN71801.1|	76	141	101	2	424	991	1131	4.09235e-42	176.407	Probable phospholipid-transporting ATPase IA [Camponotus floridanus]
comp75760_c0_seq1	489	gi|350396412|ref|XP_003484543.1|	75	141	103	2	424	1078	1218	5.34478e-42	176.022	PREDICTED: probable phospholipid-transporting ATPase IA-like isoform 1 [Bombus impatiens]
comp75760_c0_seq1	489	gi|340710616|ref|XP_003393883.1|	75	141	103	2	424	992	1132	5.34478e-42	176.022	PREDICTED: probable phospholipid-transporting ATPase IA-like isoform 2 [Bombus terrestris]
comp75760_c0_seq1	489	gi|340710614|ref|XP_003393882.1|	75	141	103	2	424	1078	1218	5.34478e-42	176.022	PREDICTED: probable phospholipid-transporting ATPase IA-like isoform 1 [Bombus terrestris] &gt;gi|340710618|ref|XP_003393884.1| PREDICTED: probable phospholipid-transporting ATPase IA-like isoform 3 [Bombus terrestris]
comp75760_c0_seq1	489	gi|340710620|ref|XP_003393885.1|	75	141	103	2	424	992	1132	5.34478e-42	176.022	PREDICTED: probable phospholipid-transporting ATPase IA-like isoform 4 [Bombus terrestris]
comp75760_c0_seq1	489	gi|350396415|ref|XP_003484544.1|	75	141	103	2	424	992	1132	5.34478e-42	176.022	PREDICTED: probable phospholipid-transporting ATPase IA-like isoform 2 [Bombus impatiens]
comp75760_c0_seq1	489	gi|512912760|ref|XP_004927735.1|	78	142	102	2	427	958	1099	6.9805e-42	175.637	PREDICTED: probable phospholipid-transporting ATPase IA-like [Bombyx mori]
comp75760_c0_seq1	489	gi|405962725|gb|EKC28374.1|	81	149	108	2	448	1029	1176	6.9805e-42	175.637	Putative phospholipid-transporting ATPase IA [Crassostrea gigas]
comp1096_c1_seq1	244	gi|505854990|ref|XP_004620913.1|	36	61	46	61	243	235	295	4.93789e-12	75.8702	PREDICTED: alpha-ketoglutarate-dependent dioxygenase alkB homolog 4 [Sorex araneus]
comp1096_c1_seq1	244	gi|340380835|ref|XP_003388927.1|	35	62	45	58	243	179	240	8.42277e-12	75.0998	PREDICTED: probable alpha-ketoglutarate-dependent dioxygenase ABH4-like [Amphimedon queenslandica]
comp1096_c1_seq1	244	gi|544419382|ref|XP_005549368.1|	35	61	45	61	243	199	259	1.8764e-11	73.9442	PREDICTED: alpha-ketoglutarate-dependent dioxygenase alkB homolog 4 isoform X2 [Macaca fascicularis]
comp1096_c1_seq1	244	gi|544419384|ref|XP_005549369.1|	35	61	45	61	243	193	253	1.8764e-11	73.9442	PREDICTED: alpha-ketoglutarate-dependent dioxygenase alkB homolog 4 isoform X3 [Macaca fascicularis]
comp1096_c1_seq1	244	gi|302564965|ref|NP_001181358.1|	35	61	45	61	243	237	297	1.8764e-11	73.9442	probable alpha-ketoglutarate-dependent dioxygenase ABH4 [Macaca mulatta] &gt;gi|544419380|ref|XP_005549367.1| PREDICTED: alpha-ketoglutarate-dependent dioxygenase alkB homolog 4 isoform X1 [Macaca fascicularis] &gt;gi|355560537|gb|EHH17223.1| hypothetical protein EGK_13569 [Macaca mulatta] &gt;gi|355747566|gb|EHH52063.1| hypothetical protein EGM_12431 [Macaca fascicularis]
comp1096_c1_seq1	244	gi|402863131|ref|XP_003895885.1|	35	61	45	61	243	237	297	1.8764e-11	73.9442	PREDICTED: probable alpha-ketoglutarate-dependent dioxygenase ABH4 [Papio anubis]
comp1096_c1_seq1	244	gi|291242331|ref|XP_002741061.1|	34	61	42	61	243	204	264	4.18018e-11	72.7886	PREDICTED: alkB	alkylation repair homolog 4-like [Saccoglossus kowalevskii]
comp1096_c1_seq1	244	gi|431898192|gb|ELK06887.1|	34	61	45	61	243	237	297	5.45948e-11	72.4034	Alkylated DNA repair protein alkB like protein 4 [Pteropus alecto]
comp1096_c1_seq1	244	gi|543273025|ref|XP_005425504.1|	36	61	43	61	243	242	302	7.1303e-11	72.0182	PREDICTED: LOW QUALITY PROTEIN: alpha-ketoglutarate-dependent dioxygenase alkB homolog 4 [Geospiza fortis]
comp1096_c1_seq1	244	gi|542172087|ref|XP_005493937.1|	36	61	43	61	243	429	489	7.1303e-11	72.0182	PREDICTED: alpha-ketoglutarate-dependent dioxygenase alkB homolog 4 [Zonotrichia albicollis]
comp1096_c1_seq1	244	gi|562854213|ref|XP_006155720.1|	33	61	44	61	243	237	297	9.31246e-11	71.633	PREDICTED: alpha-ketoglutarate-dependent dioxygenase alkB homolog 4 [Tupaia chinensis]
comp1096_c1_seq1	244	gi|395536498|ref|XP_003770252.1|	34	61	43	61	243	204	264	1.21624e-10	71.2478	PREDICTED: probable alpha-ketoglutarate-dependent dioxygenase ABH4	partial [Sarcophilus harrisii]
comp1096_c1_seq1	244	gi|507658698|ref|XP_004705676.1|	35	61	43	61	243	238	298	1.21624e-10	71.2478	PREDICTED: alpha-ketoglutarate-dependent dioxygenase alkB homolog 4 [Echinops telfairi]
comp1096_c1_seq1	244	gi|537179612|gb|ERE75841.1|	35	61	43	61	243	241	301	1.21624e-10	71.2478	putative alpha-ketoglutarate-dependent dioxygenase alkB [Cricetulus griseus]
comp1096_c1_seq1	244	gi|344245743|gb|EGW01847.1|	35	61	43	61	243	159	219	1.21624e-10	71.2478	Alkylated DNA repair protein alkB-like 4 [Cricetulus griseus]
comp1096_c1_seq1	244	gi|62896937|dbj|BAD96409.1|	34	61	44	61	243	237	297	1.58847e-10	70.8626	hypothetical protein FLJ20013 variant [Homo sapiens]
comp1096_c1_seq1	244	gi|8923019|ref|NP_060091.1|	34	61	44	61	243	237	297	1.58847e-10	70.8626	alpha-ketoglutarate-dependent dioxygenase alkB homolog 4 [Homo sapiens] &gt;gi|74734701|sp|Q9NXW9.1|ALKB4_HUMAN RecName: Full=Alpha-ketoglutarate-dependent dioxygenase alkB homolog 4; AltName: Full=Alkylated DNA repair protein alkB homolog 4 &gt;gi|7019832|dbj|BAA90888.1| unnamed protein product [Homo sapiens] &gt;gi|12803947|gb|AAH02820.1| AlkB	alkylation repair homolog 4 (E. coli) [Homo sapiens] &gt;gi|16877714|gb|AAH17096.1| AlkB	alkylation repair homolog 4 (E. coli) [Homo sapiens] &gt;gi|119570634|gb|EAW50249.1| alkB	alkylation repair homolog 4 (E. coli) [Homo sapiens] &gt;gi|312150638|gb|ADQ31831.1| alkB	alkylation repair homolog 4 (E. coli) [synthetic construct]
comp1096_c1_seq1	244	gi|332255155|ref|XP_003276698.1|	34	61	44	61	243	246	306	1.58847e-10	70.8626	PREDICTED: LOW QUALITY PROTEIN: probable alpha-ketoglutarate-dependent dioxygenase ABH4 [Nomascus leucogenys]
comp1096_c1_seq1	244	gi|471408854|ref|XP_004386007.1|	33	61	44	61	243	238	298	1.58847e-10	70.8626	PREDICTED: alpha-ketoglutarate-dependent dioxygenase alkB homolog 4 [Trichechus manatus latirostris]
comp1096_c1_seq1	244	gi|426357351|ref|XP_004046007.1|	34	61	44	61	243	237	297	1.58847e-10	70.8626	PREDICTED: probable alpha-ketoglutarate-dependent dioxygenase ABH4 [Gorilla gorilla gorilla]
comp77182_c0_seq1	621	gi|148685996|gb|EDL17943.1|	174	174	174	98	619	134	307	1.10435e-95	355.14	cytochrome P450	family 2	subfamily e	polypeptide 1	isoform CRA_c [Mus musculus]
comp77182_c0_seq1	621	gi|148685999|gb|EDL17946.1|	174	174	174	98	619	183	356	1.10435e-95	355.14	cytochrome P450	family 2	subfamily e	polypeptide 1	isoform CRA_f [Mus musculus]
comp77182_c0_seq1	621	gi|11276065|ref|NP_067257.1|	174	174	174	98	619	320	493	1.10435e-95	355.14	cytochrome P450 2E1 [Mus musculus] &gt;gi|461828|sp|Q05421.1|CP2E1_MOUSE RecName: Full=Cytochrome P450 2E1; AltName: Full=4-nitrophenol 2-hydroxylase; AltName: Full=CYPIIE1; AltName: Full=Cytochrome P450-ALC; AltName: Full=Cytochrome P450-J &gt;gi|50630|emb|CAA44481.1| mouse Cyp2e1 [Mus musculus] &gt;gi|200195|gb|AAA39879.1| cytochrome P-450 IIE1 [Mus musculus] &gt;gi|15488614|gb|AAH13451.1| Cyto…	family 2	subfamily e	polypeptide 1 [Mus musculus] &gt;gi|148685998|gb|EDL17945.1| cytochrome P450	family 2	subfamily e	polypeptide 1	isoform CRA_e [Mus musculus] &gt;gi|228292|prf||1802364A cytochrome P450J
comp77182_c0_seq1	621	gi|111183380|gb|ABH07947.1|	171	172	172	98	613	162	333	3.55258e-94	350.132	cytochrome P450 2E1 [Mus musculus]
comp77182_c0_seq1	621	gi|1352193|sp|P05182.4|CP2E1_RAT	163	174	171	98	619	320	493	2.38294e-90	337.421	RecName: Full=Cytochrome P450 2E1; AltName: Full=4-nitrophenol 2-hydroxylase; AltName: Full=CYPIIE1; AltName: Full=Cytochrome P450-J; AltName: Full=Cytochrome P450RLM6 &gt;gi|203774|gb|AAA41033.1| cytochrome P450IIE1 [Rattus norvegicus] &gt;gi|3126851|gb|AAC15991.1| cytochrome P450 2E1 [Rattus norvegicus] &gt;gi|51980637|gb|AAH81774.1| Cytochrome P450	family 2	subfamily e	polypeptide 1 [Rattus norvegicus] &gt;gi|149061501|gb|EDM11924.1| cytochrome P450	family 2	subfamily e	polypeptide 1	isoform CRA_d [Rattus norvegicus]
comp77182_c0_seq1	621	gi|149061502|gb|EDM11925.1|	163	174	171	98	619	183	356	2.38294e-90	337.421	cytochrome P450	family 2	subfamily e	polypeptide 1	isoform CRA_e [Rattus norvegicus]
comp77182_c0_seq1	621	gi|149061498|gb|EDM11921.1|	163	174	171	98	619	38	211	2.38294e-90	337.421	cytochrome P450	family 2	subfamily e	polypeptide 1	isoform CRA_a [Rattus norvegicus]
comp77182_c0_seq1	621	gi|564331669|ref|XP_006230582.1|	163	174	171	98	619	385	558	2.38294e-90	337.421	PREDICTED: cytochrome P450 2E1 isoform X1 [Rattus norvegicus]
comp77182_c0_seq1	621	gi|13928734|ref|NP_113731.1|	163	174	171	98	619	320	493	2.38294e-90	337.421	cytochrome P450 2E1 [Rattus norvegicus] &gt;gi|203864|gb|AAA41060.1| cytochrome P450j [Rattus norvegicus]
comp77182_c0_seq1	621	gi|507572243|ref|XP_004669716.1|	158	174	169	98	619	320	493	2.91294e-88	330.487	PREDICTED: cytochrome P450 2E1-like [Jaculus jaculus]
comp77182_c0_seq1	621	gi|354504631|ref|XP_003514377.1|	156	174	167	98	619	320	493	8.47537e-88	328.946	PREDICTED: cytochrome P450 2E1-like [Cricetulus griseus] &gt;gi|344257461|gb|EGW13565.1| Cytochrome P450 2E1 [Cricetulus griseus]
comp77182_c0_seq1	621	gi|537195434|gb|ERE78083.1|	156	174	167	98	619	407	580	8.47537e-88	328.946	cytochrome P450 2E1-like protein	partial [Cricetulus griseus]
comp77182_c0_seq1	621	gi|562835401|ref|XP_006147020.1|	158	174	166	98	619	320	493	1.44568e-87	328.176	PREDICTED: cytochrome P450 2E1-like [Tupaia chinensis] &gt;gi|444726821|gb|ELW67341.1| Cytochrome P450 2E1 [Tupaia chinensis]
comp77182_c0_seq1	621	gi|532015537|ref|XP_005351533.1|	157	174	166	98	619	285	458	3.22064e-87	327.02	PREDICTED: cytochrome P450 2E1-like isoform X3 [Microtus ochrogaster]
comp77182_c0_seq1	621	gi|532015535|ref|XP_005351532.1|	157	174	166	98	619	346	519	3.22064e-87	327.02	PREDICTED: cytochrome P450 2E1-like isoform X2 [Microtus ochrogaster]
comp77182_c0_seq1	621	gi|532015533|ref|XP_005351531.1|	157	174	166	98	619	344	517	3.22064e-87	327.02	PREDICTED: cytochrome P450 2E1-like isoform X1 [Microtus ochrogaster]
comp77182_c0_seq1	621	gi|262650020|gb|ACY69401.1|	156	174	166	98	619	320	493	4.20628e-87	326.635	cytochrome P450 family 2 subfamily e polypeptide 1 [Microtus fortis calamorum]
comp77182_c0_seq1	621	gi|526252852|ref|NP_001268258.1|	154	174	166	98	619	320	493	2.72643e-86	323.939	cytochrome P450 2E1 [Mesocricetus auratus] &gt;gi|1706092|sp|P51581.1|CP2E1_MESAU RecName: Full=Cytochrome P450 2E1; AltName: Full=4-nitrophenol 2-hydroxylase; AltName: Full=CYPIIE1; AltName: Full=Cytochrome P450-J &gt;gi|471112|dbj|BAA04265.1| cytochrome P-450j [Mesocricetus auratus]
comp77182_c0_seq1	621	gi|478529470|ref|XP_004438905.1|	154	174	165	98	619	320	493	1.76722e-85	321.242	PREDICTED: cytochrome P450 2E1-like [Ceratotherium simum simum]
comp77182_c0_seq1	621	gi|488582694|ref|XP_004476754.1|	154	174	162	98	619	320	493	1.76722e-85	321.242	PREDICTED: cytochrome P450 2E1-like isoform 2 [Dasypus novemcinctus]
comp184_c0_seq1	284	gi|326533852|dbj|BAJ93699.1|	67	91	78	1	273	41	131	8.45002e-34	148.673	predicted protein [Hordeum vulgare subsp. vulgare]
comp184_c0_seq1	284	gi|549054390|emb|CCX06772.1|	65	91	76	1	273	33	123	1.44136e-33	147.902	Similar to 41 kDa peptidyl-prolyl cis-trans isomerase; acc. no. Q9P3X9 [Pyronema omphalodes CBS 100304]
comp184_c0_seq1	284	gi|556111370|gb|ESP00022.1|	67	91	76	1	273	25	115	1.44136e-33	147.902	hypothetical protein LOTGIDRAFT_112989 [Lottia gigantea]
comp184_c0_seq1	284	gi|336466469|gb|EGO54634.1|	65	90	76	4	273	31	120	1.88247e-33	147.517	40 kDa peptidyl-prolyl cis-trans isomerase [Neurospora tetrasperma FGSC 2508] &gt;gi|350286664|gb|EGZ67911.1| 40 kDa peptidyl-prolyl cis-trans isomerase [Neurospora tetrasperma FGSC 2509]
comp184_c0_seq1	284	gi|336262185|ref|XP_003345877.1|	65	90	76	4	273	14	103	1.88247e-33	147.517	hypothetical protein SMAC_06278 [Sordaria macrospora k-hell] &gt;gi|380088948|emb|CCC13060.1| unnamed protein product [Sordaria macrospora k-hell]
comp184_c0_seq1	284	gi|85075989|ref|XP_955863.1|	65	90	76	4	273	31	120	1.88247e-33	147.517	40 kDa peptidyl-prolyl cis-trans isomerase [Neurospora crassa OR74A] &gt;gi|46397046|sp|Q9P3X9.1|PPID_NEUCR RecName: Full=41 kDa peptidyl-prolyl cis-trans isomerase; Short=PPIase; AltName: Full=Cyclophilin-41; Short=CyP41; AltName: Full=Rotamase &gt;gi|9558358|emb|CAC00484.1| peptidyl-prolyl cis-trans isomerase [Neurospora crassa] &gt;gi|28916887|gb|EAA26627.1| peptidyl-prolyl cis-trans isomerase…
comp184_c0_seq1	284	gi|502113766|ref|XP_004494752.1|	67	91	75	1	273	23	113	1.88247e-33	147.517	PREDICTED: peptidyl-prolyl cis-trans isomerase CYP19-3-like [Cicer arietinum]
comp184_c0_seq1	284	gi|494352382|ref|WP_007191544.1|	66	91	76	1	273	44	134	5.47714e-33	145.976	peptidylprolyl isomerase [Thiocapsa marina] &gt;gi|343802050|gb|EGV19991.1| peptidyl-prolyl cis-trans isomerase cyclophilin type [Thiocapsa marina 5811]
comp184_c0_seq1	284	gi|281202161|gb|EFA76366.1|	66	91	76	1	273	23	113	5.47714e-33	145.976	cyclophilin-type peptidylprolyl cis-trans isomerase [Polysphondylium pallidum PN500]
comp184_c0_seq1	284	gi|475579603|gb|EMT18379.1|	66	91	77	1	273	37	127	7.15337e-33	145.591	Peptidyl-prolyl cis-trans isomerase CYP40 [Aegilops tauschii]
comp184_c0_seq1	284	gi|557280452|ref|XP_006023222.1|	68	92	77	1	273	35	126	7.15337e-33	145.591	PREDICTED: peptidyl-prolyl cis-trans isomerase D isoform X2 [Alligator sinensis]
comp184_c0_seq1	284	gi|474193958|gb|EMS58284.1|	66	91	77	1	273	8	98	7.15337e-33	145.591	Peptidyl-prolyl cis-trans isomerase CYP40 [Triticum urartu]
comp184_c0_seq1	284	gi|557280450|ref|XP_006023221.1|	68	92	77	1	273	35	126	7.15337e-33	145.591	PREDICTED: peptidyl-prolyl cis-trans isomerase D isoform X1 [Alligator sinensis]
comp184_c0_seq1	284	gi|500261113|gb|EOO03516.1|	64	90	77	4	273	31	120	9.34259e-33	145.206	putative 40 kda peptidyl-prolyl cis-trans isomerase protein [Togninia minima UCRPA7]
comp184_c0_seq1	284	gi|530619323|ref|XP_005299363.1|	67	92	76	1	273	29	120	9.34259e-33	145.206	PREDICTED: peptidyl-prolyl cis-trans isomerase D isoform X1 [Chrysemys picta bellii]
comp184_c0_seq1	284	gi|465952508|gb|EMP24944.1|	67	92	76	1	273	29	120	9.34259e-33	145.206	Peptidyl-prolyl cis-trans isomerase D [Chelonia mydas]
comp184_c0_seq1	284	gi|171678007|ref|XP_001903954.1|	66	90	76	4	273	31	120	9.34259e-33	145.206	hypothetical protein [Podospora anserina S mat+] &gt;gi|170937072|emb|CAP61731.1| unnamed protein product [Podospora anserina S mat+]
comp184_c0_seq1	284	gi|224144521|ref|XP_002325319.1|	67	91	73	1	273	23	113	1.22018e-32	144.821	predicted protein [Populus trichocarpa] &gt;gi|224145735|ref|XP_002325747.1| predicted protein [Populus trichocarpa] &gt;gi|224145746|ref|XP_002325751.1| predicted protein [Populus trichocarpa] &gt;gi|118482658|gb|ABK93248.1| unknown [Populus trichocarpa] &gt;gi|550311407|gb|ERP47816.1| peptidyl-prolyl cis-trans isomerase family protein [Populus trichocarpa]
comp184_c0_seq1	284	gi|449545856|gb|EMD36826.1|	65	90	76	4	273	25	114	1.22018e-32	144.821	hypothetical protein CERSUDRAFT_114733 [Ceriporiopsis subvermispora B]
comp184_c0_seq1	284	gi|427722224|ref|YP_007069501.1|	65	91	74	1	273	26	116	1.5936e-32	144.436	cyclophilin type peptidyl-prolyl cis-trans isomerase [Leptolyngbya sp. PCC 7376] &gt;gi|504945351|ref|WP_015132453.1| cyclophilin type peptidyl-prolyl cis-trans isomerase [Leptolyngbya sp. PCC 7376] &gt;gi|427353944|gb|AFY36667.1| peptidyl-prolyl cis-trans isomerase cyclophilin type [Leptolyngbya sp. PCC 7376]
comp12870_c0_seq1	857	gi|241997738|ref|XP_002433518.1|	121	217	167	4	654	24	239	1.01896e-63	249.98	conserved hypothetical protein [Ixodes scapularis] &gt;gi|215490941|gb|EEC00582.1| conserved hypothetical protein [Ixodes scapularis]
comp12870_c0_seq1	857	gi|555689571|gb|ESN92803.1|	129	277	174	31	852	78	352	5.59123e-62	244.202	hypothetical protein HELRODRAFT_185164 [Helobdella robusta]
comp12870_c0_seq1	857	gi|556116254|gb|ESP04906.1|	126	281	180	16	855	80	359	1.16584e-59	236.498	hypothetical protein LOTGIDRAFT_229984 [Lottia gigantea]
comp12870_c0_seq1	857	gi|260793658|ref|XP_002591828.1|	119	289	178	10	855	1	286	1.52264e-59	236.113	hypothetical protein BRAFLDRAFT_88772 [Branchiostoma floridae] &gt;gi|229277039|gb|EEN47839.1| hypothetical protein BRAFLDRAFT_88772 [Branchiostoma floridae]
comp12870_c0_seq1	857	gi|405977545|gb|EKC41988.1|	115	280	175	16	855	92	364	7.07292e-57	227.254	hypothetical protein CGI_10028170 [Crassostrea gigas]
comp12870_c0_seq1	857	gi|390335016|ref|XP_003724053.1|	124	285	171	34	855	75	346	7.07292e-57	227.254	PREDICTED: uncharacterized protein LOC100888673 [Strongylocentrotus purpuratus]
comp12870_c0_seq1	857	gi|443714347|gb|ELU06794.1|	108	229	155	16	648	8	235	2.97161e-55	221.861	hypothetical protein CAPTEDRAFT_221758 [Capitella teleta]
comp12870_c0_seq1	857	gi|291232694|ref|XP_002736294.1|	115	284	172	46	855	79	362	1.80281e-52	212.616	PREDICTED: hypothetical protein [Saccoglossus kowalevskii]
comp12870_c0_seq1	857	gi|307198196|gb|EFN79211.1|	113	289	169	1	852	14	298	1.68738e-50	206.068	hypothetical protein EAI_11411 [Harpegnathos saltator]
comp12870_c0_seq1	857	gi|383851417|ref|XP_003701229.1|	98	218	149	1	654	46	263	3.75909e-50	204.912	PREDICTED: uncharacterized protein LOC100882614 [Megachile rotundata]
comp12870_c0_seq1	857	gi|340727064|ref|XP_003401871.1|	102	220	154	1	654	48	266	1.09373e-49	203.371	PREDICTED: hypothetical protein LOC100652329 [Bombus terrestris]
comp12870_c0_seq1	857	gi|328778553|ref|XP_393505.3|	101	217	154	4	651	47	260	1.42845e-49	202.986	PREDICTED: hypothetical protein LOC410018 isoform 1 [Apis mellifera]
comp12870_c0_seq1	857	gi|380017215|ref|XP_003692555.1|	99	200	144	55	651	78	276	2.43657e-49	202.216	PREDICTED: uncharacterized protein LOC100865822 [Apis florea]
comp12870_c0_seq1	857	gi|345484532|ref|XP_003425062.1|	105	247	154	64	801	19	260	1.20926e-48	199.904	PREDICTED: hypothetical protein LOC100121856 [Nasonia vitripennis]
comp12870_c0_seq1	857	gi|242006404|ref|XP_002424040.1|	100	214	148	19	657	3	208	6.00149e-48	197.593	hypothetical protein Phum_PHUM105690 [Pediculus humanus corporis] &gt;gi|212507346|gb|EEB11302.1| hypothetical protein Phum_PHUM105690 [Pediculus humanus corporis]
comp12870_c0_seq1	857	gi|332030040|gb|EGI69865.1|	96	205	141	46	654	25	228	1.74617e-47	196.052	hypothetical protein G5I_01408 [Acromyrmex echinatior]
comp12870_c0_seq1	857	gi|307169724|gb|EFN62289.1|	108	275	164	1	807	29	299	2.97851e-47	195.282	hypothetical protein EAG_08337 [Camponotus floridanus]
comp12870_c0_seq1	857	gi|270002176|gb|EEZ98623.1|	116	280	160	19	855	134	384	8.66613e-47	193.741	hypothetical protein TcasGA2_TC001146 [Tribolium castaneum]
comp12870_c0_seq1	857	gi|478252250|gb|ENN72678.1|	109	281	159	19	855	76	326	7.5919e-43	180.644	hypothetical protein YQE_10776	partial [Dendroctonus ponderosae]
comp12870_c0_seq1	857	gi|546674425|gb|ERL85803.1|	109	281	159	19	855	54	304	7.5919e-43	180.644	hypothetical protein D910_03219	partial [Dendroctonus ponderosae]
comp1158_c0_seq1	486	gi|321465608|gb|EFX76608.1|	54	96	69	198	485	319	414	1.91526e-23	114.39	hypothetical protein DAPPUDRAFT_213883 [Daphnia pulex]
comp1158_c0_seq1	486	gi|391325309|ref|XP_003737181.1|	50	83	67	237	485	349	431	3.61203e-22	110.153	PREDICTED: cyclin-G-associated kinase-like [Metaseiulus occidentalis]
comp1158_c0_seq1	486	gi|91090196|ref|XP_967193.1|	54	77	66	246	473	382	458	4.71745e-22	109.768	PREDICTED: similar to AGAP003715-PA [Tribolium castaneum] &gt;gi|270013468|gb|EFA09916.1| hypothetical protein TcasGA2_TC012067 [Tribolium castaneum]
comp1158_c0_seq1	486	gi|478255632|gb|ENN75844.1|	54	86	68	228	482	381	466	4.71745e-22	109.768	hypothetical protein YQE_07573	partial [Dendroctonus ponderosae]
comp1158_c0_seq1	486	gi|546678138|gb|ERL88847.1|	54	86	68	228	482	381	466	4.71745e-22	109.768	hypothetical protein D910_06229 [Dendroctonus ponderosae]
comp1158_c0_seq1	486	gi|405976458|gb|EKC40964.1|	47	82	68	240	485	362	443	6.16118e-22	109.383	Cyclin G-associated kinase [Crassostrea gigas]
comp1158_c0_seq1	486	gi|524911177|ref|XP_005110456.1|	63	166	85	3	485	292	428	2.34125e-21	107.457	PREDICTED: cyclin-G-associated kinase-like [Aplysia californica]
comp1158_c0_seq1	486	gi|498939493|ref|XP_004521203.1|	55	93	74	201	470	410	502	5.21576e-21	106.301	PREDICTED: cyclin-G-associated kinase-like isoform X1 [Ceratitis capitata]
comp1158_c0_seq1	486	gi|357625868|gb|EHJ76158.1|	52	77	65	252	479	353	429	6.81199e-21	105.916	hypothetical protein KGM_16646 [Danaus plexippus]
comp1158_c0_seq1	486	gi|383864101|ref|XP_003707518.1|	51	81	66	234	473	370	450	1.16195e-20	105.145	PREDICTED: cyclin-G-associated kinase-like [Megachile rotundata]
comp1158_c0_seq1	486	gi|322792894|gb|EFZ16727.1|	51	79	64	240	473	334	412	1.51755e-20	104.76	hypothetical protein SINV_13326 [Solenopsis invicta]
comp1158_c0_seq1	486	gi|307183764|gb|EFN70438.1|	52	75	63	252	473	387	461	1.51755e-20	104.76	Cyclin G-associated kinase [Camponotus floridanus]
comp1158_c0_seq1	486	gi|332022949|gb|EGI63215.1|	51	79	66	240	473	438	516	1.98199e-20	104.375	Cyclin G-associated kinase [Acromyrmex echinatior]
comp1158_c0_seq1	486	gi|307196395|gb|EFN77984.1|	50	80	64	237	473	375	454	2.58855e-20	103.99	Cyclin G-associated kinase [Harpegnathos saltator]
comp1158_c0_seq1	486	gi|156537582|ref|XP_001607688.1|	50	78	64	243	473	400	477	4.4154e-20	103.219	PREDICTED: cyclin-G-associated kinase-like [Nasonia vitripennis]
comp1158_c0_seq1	486	gi|443716615|gb|ELU08049.1|	45	78	64	252	485	354	431	4.4154e-20	103.219	hypothetical protein CAPTEDRAFT_20343 [Capitella teleta]
comp1158_c0_seq1	486	gi|350402205|ref|XP_003486403.1|	50	81	65	234	473	371	451	7.53154e-20	102.449	PREDICTED: cyclin-G-associated kinase-like [Bombus impatiens]
comp1158_c0_seq1	486	gi|312373769|gb|EFR21458.1|	53	92	68	210	473	422	513	7.53154e-20	102.449	hypothetical protein AND_17024 [Anopheles darlingi]
comp1158_c0_seq1	486	gi|291227729|ref|XP_002733836.1|	46	83	67	237	485	408	489	9.83649e-20	102.064	PREDICTED: cyclin G associated kinase-like [Saccoglossus kowalevskii]
comp1158_c0_seq1	486	gi|556108462|gb|ESO97114.1|	59	163	84	3	485	300	416	9.83649e-20	102.064	hypothetical protein LOTGIDRAFT_174596 [Lottia gigantea]
comp81357_c0_seq1	251	gi|546679560|gb|ERL90008.1|	54	77	68	20	250	685	759	3.85561e-25	119.398	hypothetical protein D910_07366	partial [Dendroctonus ponderosae]
comp81357_c0_seq1	251	gi|478257334|gb|ENN77494.1|	54	77	68	20	250	694	768	3.85561e-25	119.398	hypothetical protein YQE_06020	partial [Dendroctonus ponderosae]
comp81357_c0_seq1	251	gi|328703499|ref|XP_001948385.2|	52	77	68	17	247	679	753	6.57668e-25	118.627	PREDICTED: protein RIC1 homolog [Acyrthosiphon pisum]
comp81357_c0_seq1	251	gi|328776173|ref|XP_395408.4|	52	77	67	17	247	673	748	1.12181e-24	117.857	PREDICTED: protein RIC1 homolog [Apis mellifera]
comp81357_c0_seq1	251	gi|350404351|ref|XP_003487078.1|	52	77	67	17	247	693	768	1.12181e-24	117.857	PREDICTED: protein RIC1 homolog [Bombus impatiens]
comp81357_c0_seq1	251	gi|340716661|ref|XP_003396814.1|	52	77	67	17	247	693	768	1.12181e-24	117.857	PREDICTED: protein RIC1 homolog [Bombus terrestris]
comp81357_c0_seq1	251	gi|380016767|ref|XP_003692344.1|	52	77	67	17	247	693	768	1.12181e-24	117.857	PREDICTED: LOW QUALITY PROTEIN: protein RIC1 homolog [Apis florea]
comp81357_c0_seq1	251	gi|383849386|ref|XP_003700326.1|	51	77	67	17	247	677	752	2.49914e-24	116.701	PREDICTED: protein RIC1 homolog isoform 2 [Megachile rotundata]
comp81357_c0_seq1	251	gi|383849384|ref|XP_003700325.1|	51	77	67	17	247	692	767	2.49914e-24	116.701	PREDICTED: protein RIC1 homolog isoform 1 [Megachile rotundata]
comp81357_c0_seq1	251	gi|242013232|ref|XP_002427318.1|	52	77	65	17	247	704	778	3.26397e-24	116.316	conserved hypothetical protein [Pediculus humanus corporis] &gt;gi|212511663|gb|EEB14580.1| conserved hypothetical protein [Pediculus humanus corporis]
comp81357_c0_seq1	251	gi|270010033|gb|EFA06481.1|	53	73	64	17	235	693	763	3.26397e-24	116.316	hypothetical protein TcasGA2_TC009376 [Tribolium castaneum]
comp81357_c0_seq1	251	gi|307187378|gb|EFN72501.1|	53	77	64	17	247	693	767	2.76312e-23	113.235	Protein RIC1-like protein [Camponotus floridanus]
comp81357_c0_seq1	251	gi|332027064|gb|EGI67160.1|	53	77	64	17	247	656	730	2.76312e-23	113.235	Protein RIC1-like protein [Acromyrmex echinatior]
comp81357_c0_seq1	251	gi|322795624|gb|EFZ18303.1|	53	77	64	17	247	615	689	2.76312e-23	113.235	hypothetical protein SINV_01917 [Solenopsis invicta]
comp81357_c0_seq1	251	gi|307201777|gb|EFN81450.1|	49	77	64	17	247	694	770	4.71317e-23	112.464	Protein RIC1-like protein [Harpegnathos saltator]
comp81357_c0_seq1	251	gi|321469899|gb|EFX80877.1|	46	79	64	2	238	548	625	1.16089e-21	107.842	hypothetical protein DAPPUDRAFT_303735 [Daphnia pulex]
comp81357_c0_seq1	251	gi|241022779|ref|XP_002406014.1|	49	76	61	14	238	662	737	2.5862e-21	106.686	hypothetical protein IscW_ISCW015636 [Ixodes scapularis] &gt;gi|215491841|gb|EEC01482.1| hypothetical protein IscW_ISCW015636 [Ixodes scapularis]
comp81357_c0_seq1	251	gi|260815887|ref|XP_002602704.1|	48	72	60	35	250	731	800	2.85938e-20	103.219	hypothetical protein BRAFLDRAFT_120211 [Branchiostoma floridae] &gt;gi|229288015|gb|EEN58716.1| hypothetical protein BRAFLDRAFT_120211 [Branchiostoma floridae]
comp81357_c0_seq1	251	gi|170059820|ref|XP_001865528.1|	46	75	59	20	235	717	791	2.85938e-20	103.219	connexin43-interacting protein of 150 kDa [Culex quinquefasciatus] &gt;gi|167878473|gb|EDS41856.1| connexin43-interacting protein of 150 kDa [Culex quinquefasciatus]
comp81357_c0_seq1	251	gi|403183166|gb|EAT36871.2|	46	75	59	20	235	754	828	4.87736e-20	102.449	AAEL011084-PA [Aedes aegypti]
comp81361_c0_seq1	252	gi|241598723|ref|XP_002404918.1|	25	68	43	43	246	363	430	6.1842e-07	58.9214	hypothetical protein IscW_ISCW010100 [Ixodes scapularis] &gt;gi|215502401|gb|EEC11895.1| hypothetical protein IscW_ISCW010100 [Ixodes scapularis]
comp81362_c0_seq1	556	gi|170040867|ref|XP_001848205.1|	129	193	160	2	556	15	207	1.94499e-70	270.781	conserved hypothetical protein [Culex quinquefasciatus] &gt;gi|167864487|gb|EDS27870.1| conserved hypothetical protein [Culex quinquefasciatus]
comp81362_c0_seq1	556	gi|157135943|ref|XP_001663630.1|	127	193	161	2	556	15	207	5.65905e-70	269.24	hypothetical protein AaeL_AAEL013445 [Aedes aegypti] &gt;gi|108870067|gb|EAT34292.1| AAEL013445-PA	partial [Aedes aegypti]
comp81362_c0_seq1	556	gi|270003146|gb|EEZ99593.1|	130	189	159	2	556	15	203	1.64653e-69	267.7	hypothetical protein TcasGA2_TC001580 [Tribolium castaneum]
comp81362_c0_seq1	556	gi|189235176|ref|XP_969084.2|	130	189	159	2	556	15	203	1.64653e-69	267.7	PREDICTED: similar to AGAP006111-PA [Tribolium castaneum]
comp81362_c0_seq1	556	gi|158295363|ref|XP_316172.4|	128	195	159	2	556	15	209	3.66809e-69	266.544	AGAP006111-PA [Anopheles gambiae str. PEST] &gt;gi|157016001|gb|EAA44167.4| AGAP006111-PA [Anopheles gambiae str. PEST]
comp81362_c0_seq1	556	gi|312377867|gb|EFR24597.1|	127	194	159	2	556	15	208	4.79067e-69	266.159	hypothetical protein AND_10706 [Anopheles darlingi]
comp81362_c0_seq1	556	gi|307201079|gb|EFN81011.1|	127	194	161	2	556	15	208	3.10522e-68	263.462	WD repeat-containing protein 47 [Harpegnathos saltator]
comp81362_c0_seq1	556	gi|332022047|gb|EGI62373.1|	127	194	161	2	556	15	208	5.29671e-68	262.692	WD repeat-containing protein 47 [Acromyrmex echinatior]
comp81362_c0_seq1	556	gi|556097282|gb|ESO85934.1|	118	186	159	2	556	15	200	5.29671e-68	262.692	hypothetical protein LOTGIDRAFT_130238 [Lottia gigantea]
comp81362_c0_seq1	556	gi|405966259|gb|EKC31566.1|	121	186	156	2	556	15	200	6.91772e-68	262.307	WD repeat-containing protein 47 [Crassostrea gigas]
comp81362_c0_seq1	556	gi|345492596|ref|XP_001603540.2|	126	194	160	2	556	15	208	1.54111e-67	261.151	PREDICTED: WD repeat-containing protein 47-like [Nasonia vitripennis]
comp81362_c0_seq1	556	gi|307185228|gb|EFN71355.1|	126	194	160	2	556	15	208	2.01275e-67	260.766	WD repeat-containing protein 47 [Camponotus floridanus]
comp81362_c0_seq1	556	gi|512921181|ref|XP_004929817.1|	122	188	156	2	556	15	202	2.62873e-67	260.381	PREDICTED: WD repeat-containing protein 47-like [Bombyx mori]
comp81362_c0_seq1	556	gi|328704358|ref|XP_001949932.2|	126	185	152	2	556	15	198	5.8562e-67	259.225	PREDICTED: WD repeat-containing protein 47-like [Acyrthosiphon pisum]
comp81362_c0_seq1	556	gi|383858427|ref|XP_003704703.1|	125	194	159	2	556	15	208	7.64843e-67	258.84	PREDICTED: WD repeat-containing protein 47-like [Megachile rotundata]
comp81362_c0_seq1	556	gi|321458738|gb|EFX69801.1|	122	188	153	2	556	19	206	7.64843e-67	258.84	hypothetical protein DAPPUDRAFT_61908 [Daphnia pulex]
comp81362_c0_seq1	556	gi|322799998|gb|EFZ21115.1|	126	194	159	2	556	21	214	7.64843e-67	258.84	hypothetical protein SINV_12617 [Solenopsis invicta]
comp81362_c0_seq1	556	gi|350406409|ref|XP_003487763.1|	125	194	159	2	556	15	208	9.98916e-67	258.455	PREDICTED: WD repeat-containing protein 47-like [Bombus impatiens]
comp81362_c0_seq1	556	gi|340716254|ref|XP_003396614.1|	125	194	159	2	556	15	208	9.98916e-67	258.455	PREDICTED: WD repeat-containing protein 47-like [Bombus terrestris]
comp81362_c0_seq1	556	gi|328776065|ref|XP_394247.4|	126	194	159	2	556	15	208	1.30462e-66	258.07	PREDICTED: WD repeat-containing protein 47-like [Apis mellifera]
comp83013_c0_seq1	245	gi|488361598|ref|WP_002430983.1|	36	43	36	3	131	25	67	2.44251e-11	73.559	hypothetical protein [Escherichia sp. 3_2_53FAA] &gt;gi|226903366|gb|EEH89625.1| hypothetical protein ESAG_07150 [Escherichia sp. 3_2_53FAA]
comp83013_c0_seq1	245	gi|485688303|ref|WP_001322441.1|	36	43	36	3	131	21	63	2.44251e-11	73.559	hypothetical protein [Escherichia coli] &gt;gi|300301888|gb|EFJ58273.1| hypothetical protein HMPREF9549_00253 [Escherichia coli MS 185-1] &gt;gi|300360115|gb|EFJ75985.1| hypothetical protein HMPREF9552_00337 [Escherichia coli MS 198-1] &gt;gi|300410144|gb|EFJ93682.1| hypothetical protein HMPREF9531_01210 [Escherichia coli MS 45-1]
comp83013_c0_seq1	245	gi|485689497|ref|WP_001323573.1|	36	43	36	3	131	21	63	2.44251e-11	73.559	hypothetical protein [Escherichia coli] &gt;gi|300405563|gb|EFJ89101.1| hypothetical protein HMPREF9536_00535 [Escherichia coli MS 84-1]
comp83013_c0_seq1	245	gi|485699074|ref|WP_001332487.1|	35	43	35	3	131	21	63	9.28153e-11	71.633	hypothetical protein [Escherichia coli] &gt;gi|315295395|gb|EFU54725.1| hypothetical protein HMPREF9544_00145 [Escherichia coli MS 153-1] &gt;gi|324010256|gb|EGB79475.1| hypothetical protein HMPREF9532_00002 [Escherichia coli MS 57-2]
comp83013_c0_seq1	245	gi|493742373|ref|WP_006691454.1|	43	80	50	5	244	6	84	2.06771e-10	70.4774	hypothetical protein	partial [Selenomonas flueggei] &gt;gi|238885435|gb|EEQ49073.1| hypothetical protein HMPREF0908_0610	partial [Selenomonas flueggei ATCC 43531]
comp83013_c0_seq1	245	gi|297183505|gb|ADI19635.1|	41	77	47	5	235	66	142	1.75042e-09	67.3958	hypothetical protein [uncultured delta proteobacterium HF0770_45N15]
comp83013_c0_seq1	245	gi|496354078|ref|WP_009063254.1|	35	75	45	10	234	1	74	2.28612e-09	67.0106	conserved hypothetical protein	partial [Streptomyces sp. SPB78] &gt;gi|302426768|gb|EFK98583.1| LOW QUALITY PROTEIN: conserved hypothetical protein [Streptomyces sp. SPB78] &gt;gi|302429649|gb|EFL01465.1| LOW QUALITY PROTEIN: conserved hypothetical protein [Streptomyces sp. SPB78] &gt;gi|302429953|gb|EFL01769.1| LOW QUALITY PROTEIN: conserved hypothetical protein [Streptomyces sp. SPB78]
comp83013_c0_seq1	245	gi|494623121|ref|WP_007381065.1|	37	75	43	10	234	1	74	2.98576e-09	66.6254	conserved hypothetical protein	partial [Streptomyces sviceus] &gt;gi|297147181|gb|EFH28519.1| LOW QUALITY PROTEIN: conserved hypothetical protein [Streptomyces sviceus ATCC 29083] &gt;gi|297147699|gb|EFH28707.1| LOW QUALITY PROTEIN: conserved hypothetical protein [Streptomyces sviceus ATCC 29083] &gt;gi|297147892|gb|EFH28779.1| LOW QUALITY PROTEIN: conserved hypothetical protein [Streptomyces sviceus ATCC 29083]
comp83013_c0_seq1	245	gi|491126474|ref|WP_004984910.1|	35	75	42	10	234	1	74	1.13459e-08	64.6994	conserved hypothetical protein	partial [Streptomyces ghanaensis] &gt;gi|291340927|gb|EFE67883.1| LOW QUALITY PROTEIN: conserved hypothetical protein [Streptomyces ghanaensis ATCC 14672] &gt;gi|291341606|gb|EFE68562.1| LOW QUALITY PROTEIN: conserved hypothetical protein [Streptomyces ghanaensis ATCC 14672] &gt;gi|291342163|gb|EFE69119.1| LOW QUALITY PROTEIN: conserved hypothetical protein [Streptomyces ghanaensis ATCC 14672] &g…
comp83013_c0_seq1	245	gi|485700687|ref|WP_001333923.1|	31	43	34	3	131	21	63	1.13459e-08	64.6994	hypothetical protein [Escherichia coli] &gt;gi|315300888|gb|EFU60108.1| hypothetical protein HMPREF9545_00050 [Escherichia coli MS 16-3] &gt;gi|324015717|gb|EGB84936.1| hypothetical protein HMPREF9533_00194 [Escherichia coli MS 60-1]
comp83013_c0_seq1	245	gi|491453384|ref|WP_005311167.1|	34	75	43	10	234	1	74	1.13459e-08	64.6994	conserved hypothetical protein	partial [Streptomyces pristinaespiralis] &gt;gi|297151020|gb|EDY65528.2| LOW QUALITY PROTEIN: conserved hypothetical protein [Streptomyces pristinaespiralis ATCC 25486] &gt;gi|297151807|gb|EFH31361.1| LOW QUALITY PROTEIN: conserved hypothetical protein [Streptomyces pristinaespiralis ATCC 25486]
comp83013_c0_seq1	245	gi|62126453|gb|AAX64156.1|	31	43	34	3	131	69	111	1.13459e-08	64.6994	hypothetical protein SCH_0250 [Salmonella enterica subsp. enterica serovar Choleraesuis str. SC-B67]
comp83013_c0_seq1	245	gi|488361600|ref|WP_002430985.1|	25	25	25	170	244	27	51	1.13459e-08	64.6994	hypothetical protein [Enterobacteriaceae] &gt;gi|226903368|gb|EEH89627.1| hypothetical protein ESAG_07152 [Escherichia sp. 3_2_53FAA] &gt;gi|396094917|gb|EJI92464.1| hypothetical protein Y71_3575 [Enterobacter radicincitans DSM 16656]
comp83013_c0_seq1	245	gi|491456282|ref|WP_005314063.1|	34	75	42	10	234	1	74	1.93532e-08	63.929	conserved hypothetical protein	partial [Streptomyces pristinaespiralis] &gt;gi|297151538|gb|EDY66056.2| LOW QUALITY PROTEIN: conserved hypothetical protein [Streptomyces pristinaespiralis ATCC 25486] &gt;gi|297152877|gb|EFH32044.1| LOW QUALITY PROTEIN: conserved hypothetical protein [Streptomyces pristinaespiralis ATCC 25486]
comp83013_c0_seq1	245	gi|490091446|ref|WP_003993384.1|	33	66	42	37	234	2	66	2.5276e-08	63.5438	hypothetical protein [Streptomyces viridochromogenes] &gt;gi|302472168|gb|EFL35261.1| conserved hypothetical protein [Streptomyces viridochromogenes DSM 40736]
comp83013_c0_seq1	245	gi|490073328|ref|WP_003975503.1|	34	66	40	37	234	2	66	4.31144e-08	62.7734	hypothetical protein [Streptomyces lividans] &gt;gi|289701157|gb|EFD68586.1| conserved hypothetical protein [Streptomyces lividans TK24] &gt;gi|289701450|gb|EFD68879.1| conserved hypothetical protein [Streptomyces lividans TK24] &gt;gi|289702690|gb|EFD70119.1| conserved hypothetical protein [Streptomyces lividans TK24] &gt;gi|289703100|gb|EFD70529.1| conserved hypothetical protein [Streptomyces l…
comp83013_c0_seq1	245	gi|497400434|ref|WP_009714633.1|	34	75	43	10	234	1	74	5.63091e-08	62.3882	hypothetical protein	partial [Streptomyces himastatinicus] &gt;gi|302459719|gb|EFL22812.1| LOW QUALITY PROTEIN: hypothetical protein SSOG_02526 [Streptomyces himastatinicus ATCC 53653]
comp83013_c0_seq1	245	gi|491069013|ref|WP_004930641.1|	33	66	41	37	234	2	66	7.35419e-08	62.003	hypothetical protein [Streptomyces griseoflavus] &gt;gi|302477944|gb|EFL41037.1| hypothetical protein SSRG_03841 [Streptomyces griseoflavus Tu4000]
comp83013_c0_seq1	245	gi|491055921|ref|WP_004917566.1|	24	25	24	170	244	27	51	9.60488e-08	61.6178	hypothetical protein [Providencia stuartii] &gt;gi|188020236|gb|EDU58276.1| hypothetical protein PROSTU_01441 [Providencia stuartii ATCC 25827]
comp83013_c0_seq1	245	gi|493076487|ref|WP_006123540.1|	28	49	32	88	234	2	50	2.79459e-07	60.077	conserved hypothetical protein	partial [Streptomyces filamentosus] &gt;gi|291346639|gb|EFE73543.1| LOW QUALITY PROTEIN: conserved hypothetical protein [Streptomyces roseosporus NRRL 15998] &gt;gi|291348565|gb|EFE75469.1| LOW QUALITY PROTEIN: conserved hypothetical protein [Streptomyces roseosporus NRRL 15998] &gt;gi|291348853|gb|EFE75757.1| LOW QUALITY PROTEIN: conserved hypothetical protein [Streptomyces roseosporus NRRL 1599…
comp11749_c0_seq2	600	gi|307191541|gb|EFN75044.1|	110	199	137	1	579	4012	4191	1.40174e-49	201.83	Uncharacterized protein KIAA1109 [Camponotus floridanus]
comp11749_c0_seq2	600	gi|322789182|gb|EFZ14568.1|	110	199	137	1	579	1713	1892	5.32659e-49	199.904	hypothetical protein SINV_14678 [Solenopsis invicta]
comp11749_c0_seq2	600	gi|380022817|ref|XP_003695232.1|	110	203	137	1	579	4007	4190	1.5498e-48	198.364	PREDICTED: LOW QUALITY PROTEIN: uncharacterized protein KIAA1109-like [Apis florea]
comp11749_c0_seq2	600	gi|350425376|ref|XP_003494102.1|	111	199	135	1	579	4005	4187	1.00455e-47	195.667	PREDICTED: uncharacterized protein KIAA1109-like [Bombus impatiens]
comp11749_c0_seq2	600	gi|340723255|ref|XP_003400007.1|	111	199	135	1	579	3959	4141	1.00455e-47	195.667	PREDICTED: LOW QUALITY PROTEIN: uncharacterized protein KIAA1109-like [Bombus terrestris]
comp11749_c0_seq2	600	gi|383850273|ref|XP_003700720.1|	112	203	136	1	579	3985	4168	1.71351e-47	194.897	PREDICTED: LOW QUALITY PROTEIN: uncharacterized protein KIAA1109-like [Megachile rotundata]
comp11749_c0_seq2	600	gi|307209790|gb|EFN86595.1|	108	202	137	1	579	4040	4223	2.9228e-47	194.126	Uncharacterized protein KIAA1109 [Harpegnathos saltator]
comp11749_c0_seq2	600	gi|332024498|gb|EGI64696.1|	110	199	135	1	579	3855	4034	4.98554e-47	193.356	Uncharacterized protein [Acromyrmex echinatior]
comp11749_c0_seq2	600	gi|345489623|ref|XP_003426184.1|	107	203	129	1	579	3944	4127	7.1991e-46	189.504	PREDICTED: uncharacterized protein KIAA1109-like [Nasonia vitripennis]
comp11749_c0_seq2	600	gi|478253727|gb|ENN74026.1|	104	193	133	1	579	874	1050	9.40232e-46	189.119	hypothetical protein YQE_09416	partial [Dendroctonus ponderosae]
comp11749_c0_seq2	600	gi|242014005|ref|XP_002427689.1|	106	203	137	1	579	3953	4140	1.22798e-45	188.734	hypothetical protein Phum_PHUM335460 [Pediculus humanus corporis] &gt;gi|212512119|gb|EEB14951.1| hypothetical protein Phum_PHUM335460 [Pediculus humanus corporis]
comp11749_c0_seq2	600	gi|189238398|ref|XP_972174.2|	107	193	129	1	579	3685	3851	1.7732e-44	184.882	PREDICTED: similar to fragile site-associated protein [Tribolium castaneum]
comp11749_c0_seq2	600	gi|270009008|gb|EFA05456.1|	107	193	129	1	579	2810	2976	1.7732e-44	184.882	hypothetical protein TcasGA2_TC015637 [Tribolium castaneum]
comp11749_c0_seq2	600	gi|328696556|ref|XP_003240061.1|	102	200	124	1	579	3475	3653	5.70419e-43	179.874	PREDICTED: uncharacterized protein KIAA1109-like isoform 3 [Acyrthosiphon pisum]
comp11749_c0_seq2	600	gi|328696552|ref|XP_001944562.2|	102	200	124	1	579	3494	3672	5.70419e-43	179.874	PREDICTED: uncharacterized protein KIAA1109-like isoform 1 [Acyrthosiphon pisum]
comp11749_c0_seq2	600	gi|328696554|ref|XP_003240060.1|	102	200	124	1	579	3354	3532	5.70419e-43	179.874	PREDICTED: uncharacterized protein KIAA1109-like isoform 2 [Acyrthosiphon pisum]
comp11749_c0_seq2	600	gi|557763730|ref|XP_005181575.1|	104	194	131	1	576	3987	4168	1.40499e-41	175.252	PREDICTED: uncharacterized protein KIAA1109-like isoform X6 [Musca domestica]
comp11749_c0_seq2	600	gi|557763720|ref|XP_005181570.1|	104	194	131	1	576	4036	4217	1.40499e-41	175.252	PREDICTED: uncharacterized protein KIAA1109-like isoform X1 [Musca domestica]
comp11749_c0_seq2	600	gi|557763728|ref|XP_005181574.1|	104	194	131	1	576	4003	4184	1.40499e-41	175.252	PREDICTED: uncharacterized protein KIAA1109-like isoform X5 [Musca domestica]
comp11749_c0_seq2	600	gi|557763724|ref|XP_005181572.1|	104	194	131	1	576	4019	4200	1.40499e-41	175.252	PREDICTED: uncharacterized protein KIAA1109-like isoform X3 [Musca domestica]
comp11929_c0_seq1	671	gi|270014461|gb|EFA10909.1|	74	124	95	3	374	855	974	2.10595e-32	145.206	hypothetical protein TcasGA2_TC001735 [Tribolium castaneum]
comp11929_c0_seq1	671	gi|189242199|ref|XP_001812244.1|	74	124	95	3	374	856	975	2.10595e-32	145.206	PREDICTED: similar to protease	reverse transcriptase	ribonuclease H	integrase [Tribolium castaneum]
comp11929_c0_seq1	671	gi|270016066|gb|EFA12514.1|	74	124	95	3	374	856	975	2.10595e-32	145.206	hypothetical protein TcasGA2_TC001405 [Tribolium castaneum]
comp11929_c0_seq1	671	gi|189234037|ref|XP_001808080.1|	74	124	95	3	374	556	675	2.10595e-32	145.206	PREDICTED: similar to protease	reverse transcriptase	ribonuclease H	integrase [Tribolium castaneum]
comp11929_c0_seq1	671	gi|512891567|ref|XP_004922716.1|	64	108	81	6	329	160	266	1.5618e-27	129.028	PREDICTED: uncharacterized protein LOC101737182 [Bombyx mori]
comp11929_c0_seq1	671	gi|189234033|ref|XP_001807972.1|	63	124	83	3	374	695	804	1.61621e-24	119.013	PREDICTED: similar to protease	reverse transcriptase	ribonuclease H	integrase [Tribolium castaneum]
comp11929_c0_seq1	671	gi|195357340|ref|XP_002045008.1|	58	109	74	3	329	143	250	3.98087e-23	114.39	GM24059 [Drosophila sechellia] &gt;gi|194128979|gb|EDW51022.1| GM24059 [Drosophila sechellia]
comp11929_c0_seq1	671	gi|198456084|ref|XP_002136386.1|	60	109	72	3	329	278	383	6.79033e-23	113.62	GA23283 [Drosophila pseudoobscura pseudoobscura] &gt;gi|198142762|gb|EDY71480.1| GA23283 [Drosophila pseudoobscura pseudoobscura]
comp11929_c0_seq1	671	gi|195357872|ref|XP_002045134.1|	58	109	74	3	329	71	178	8.86845e-23	113.235	GM19302 [Drosophila sechellia] &gt;gi|194133221|gb|EDW54737.1| GM19302 [Drosophila sechellia]
comp11929_c0_seq1	671	gi|528501696|ref|XP_005157614.1|	59	108	69	6	329	1065	1172	1.97568e-22	112.079	PREDICTED: uncharacterized protein LOC101882541 [Danio rerio]
comp11929_c0_seq1	671	gi|4539021|emb|CAB39733.1|	57	109	73	3	329	574	681	1.97568e-22	112.079	protease	reverse transcriptase	ribonuclease H	integrase [Drosophila buzzatii]
comp11929_c0_seq1	671	gi|195357037|ref|XP_002044921.1|	56	109	73	3	329	103	210	3.37001e-22	111.309	GM11154 [Drosophila sechellia] &gt;gi|194124262|gb|EDW46305.1| GM11154 [Drosophila sechellia]
comp11929_c0_seq1	671	gi|546304952|ref|XP_005712497.1|	53	109	72	6	329	25	133	1.2806e-21	109.383	unnamed protein product [Chondrus crispus] &gt;gi|507108820|emb|CDF32726.1| unnamed protein product [Chondrus crispus]
comp11929_c0_seq1	671	gi|546297462|ref|XP_005710232.1|	53	109	72	6	329	108	216	4.86628e-21	107.457	unnamed protein product [Chondrus crispus] &gt;gi|507106277|emb|CDF39938.1| unnamed protein product [Chondrus crispus]
comp11929_c0_seq1	671	gi|546316743|ref|XP_005716236.1|	52	109	72	6	329	25	133	6.35556e-21	107.071	unnamed protein product [Chondrus crispus] &gt;gi|507112754|emb|CDF36417.1| unnamed protein product [Chondrus crispus]
comp11929_c0_seq1	671	gi|189242191|ref|XP_001810599.1|	56	116	74	6	353	584	698	6.35556e-21	107.071	PREDICTED: similar to pol polyprotein [Tribolium castaneum]
comp11929_c0_seq1	671	gi|512906190|ref|XP_004926134.1|	55	118	73	6	359	320	436	8.30062e-21	106.686	PREDICTED: uncharacterized protein LOC101743931 [Bombyx mori]
comp11929_c0_seq1	671	gi|270001171|gb|EEZ97618.1|	54	109	74	3	329	145	252	1.08409e-20	106.301	hypothetical protein TcasGA2_TC012952 [Tribolium castaneum]
comp11929_c0_seq1	671	gi|270003682|gb|EFA00130.1|	56	118	74	3	356	180	295	2.41511e-20	105.145	hypothetical protein TcasGA2_TC002946 [Tribolium castaneum]
comp11929_c0_seq1	671	gi|270017072|gb|EFA13518.1|	52	108	71	6	329	726	832	2.41511e-20	105.145	hypothetical protein TcasGA2_TC001491 [Tribolium castaneum]
comp86077_c0_seq1	214	gi|157125412|ref|XP_001654328.1|	40	73	48	2	214	459	531	4.91014e-12	75.8702	ctl transporter [Aedes aegypti] &gt;gi|122069168|sp|Q17JQ7.1|CTLH1_AEDAE RecName: Full=CTL-like protein 1 &gt;gi|108882692|gb|EAT46917.1| AAEL001935-PA [Aedes aegypti]
comp86077_c0_seq1	214	gi|170047961|ref|XP_001851471.1|	40	73	47	2	214	454	526	8.37544e-12	75.0998	ctl transporter [Culex quinquefasciatus] &gt;gi|167870214|gb|EDS33597.1| ctl transporter [Culex quinquefasciatus]
comp86077_c0_seq1	214	gi|312381336|gb|EFR27104.1|	38	73	47	2	214	440	512	4.15669e-11	72.7886	hypothetical protein AND_06380 [Anopheles darlingi]
comp86077_c0_seq1	214	gi|158295606|ref|XP_316311.4|	38	73	47	2	214	462	534	4.15669e-11	72.7886	AGAP006244-PA [Anopheles gambiae str. PEST] &gt;gi|221272050|sp|Q7Q5R7.4|CTLH1_ANOGA RecName: Full=CTL-like protein 1 &gt;gi|157016118|gb|EAA10766.4| AGAP006244-PA [Anopheles gambiae str. PEST]
comp86077_c0_seq1	214	gi|350396286|ref|XP_003484500.1|	39	72	45	2	214	465	536	9.26013e-11	71.633	PREDICTED: CTL-like protein 1-like [Bombus impatiens]
comp86077_c0_seq1	214	gi|340722220|ref|XP_003399506.1|	39	72	45	2	214	468	539	9.26013e-11	71.633	PREDICTED: CTL-like protein 1-like [Bombus terrestris]
comp86077_c0_seq1	214	gi|380029086|ref|XP_003698213.1|	39	72	46	2	214	466	537	9.26013e-11	71.633	PREDICTED: LOW QUALITY PROTEIN: CTL-like protein 1-like [Apis florea]
comp86077_c0_seq1	214	gi|66553444|ref|XP_624708.1|	39	72	46	2	214	463	534	9.26013e-11	71.633	PREDICTED: CTL-like protein 1-like [Apis mellifera]
comp86077_c0_seq1	214	gi|383850381|ref|XP_003700774.1|	39	72	46	2	214	468	539	9.26013e-11	71.633	PREDICTED: CTL-like protein 1-like [Megachile rotundata]
comp86077_c0_seq1	214	gi|307179313|gb|EFN67677.1|	38	72	45	2	214	493	564	3.51885e-10	69.707	Choline transporter-like protein 1 [Camponotus floridanus]
comp86077_c0_seq1	214	gi|242014034|ref|XP_002427703.1|	34	71	45	2	214	466	536	3.51885e-10	69.707	conserved hypothetical protein [Pediculus humanus corporis] &gt;gi|212512138|gb|EEB14965.1| conserved hypothetical protein [Pediculus humanus corporis]
comp86077_c0_seq1	214	gi|194747407|ref|XP_001956143.1|	36	73	47	2	214	459	531	7.83917e-10	68.5514	GF25058 [Drosophila ananassae] &gt;gi|190623425|gb|EDV38949.1| GF25058 [Drosophila ananassae]
comp86077_c0_seq1	214	gi|195454721|ref|XP_002074371.1|	36	73	47	2	214	449	521	7.83917e-10	68.5514	GK10555 [Drosophila willistoni] &gt;gi|194170456|gb|EDW85357.1| GK10555 [Drosophila willistoni]
comp86077_c0_seq1	214	gi|195012189|ref|XP_001983519.1|	35	73	47	2	214	462	534	1.02383e-09	68.1662	GH15940 [Drosophila grimshawi] &gt;gi|193897001|gb|EDV95867.1| GH15940 [Drosophila grimshawi]
comp86077_c0_seq1	214	gi|24657437|ref|NP_647884.1|	35	73	47	2	214	459	531	1.33716e-09	67.781	CG1311	isoform A [Drosophila melanogaster] &gt;gi|74871856|sp|Q9VZE7.1|CTLH1_DROME RecName: Full=CTL-like protein 1 &gt;gi|7292472|gb|AAF47876.1| CG1311	isoform A [Drosophila melanogaster] &gt;gi|545746504|gb|AGW52184.1| FI21576p1 [Drosophila melanogaster]
comp86077_c0_seq1	214	gi|442630170|ref|NP_001261411.1|	35	73	47	2	214	454	526	1.33716e-09	67.781	CG1311	isoform B [Drosophila melanogaster] &gt;gi|440215295|gb|AGB94106.1| CG1311	isoform B [Drosophila melanogaster]
comp86077_c0_seq1	214	gi|195337415|ref|XP_002035324.1|	35	73	47	2	214	459	531	1.33716e-09	67.781	GM14646 [Drosophila sechellia] &gt;gi|194128417|gb|EDW50460.1| GM14646 [Drosophila sechellia]
comp86077_c0_seq1	214	gi|195491711|ref|XP_002093680.1|	35	73	47	2	214	459	531	1.33716e-09	67.781	GE21434 [Drosophila yakuba] &gt;gi|194179781|gb|EDW93392.1| GE21434 [Drosophila yakuba]
comp86077_c0_seq1	214	gi|557758316|ref|XP_005178886.1|	35	73	47	2	214	450	522	1.33716e-09	67.781	PREDICTED: CTL-like protein 1-like [Musca domestica]
comp86077_c0_seq1	214	gi|194866415|ref|XP_001971877.1|	35	73	47	2	214	459	531	1.33716e-09	67.781	GG15215 [Drosophila erecta] &gt;gi|190653660|gb|EDV50903.1| GG15215 [Drosophila erecta]
comp87625_c0_seq1	222	gi|410930456|ref|XP_003978614.1|	29	56	38	11	178	2881	2936	5.37627e-11	72.4034	PREDICTED: sushi	von Willebrand factor type A	EGF and pentraxin domain-containing protein 1-like [Takifugu rubripes]
comp87625_c0_seq1	222	gi|260793652|ref|XP_002591825.1|	30	54	35	17	178	145	198	1.56426e-10	70.8626	hypothetical protein BRAFLDRAFT_125323 [Branchiostoma floridae] &gt;gi|229277036|gb|EEN47836.1| hypothetical protein BRAFLDRAFT_125323 [Branchiostoma floridae]
comp87625_c0_seq1	222	gi|326649945|gb|AEA02434.1|	26	56	35	11	178	44	99	1.32422e-09	67.781	hypothetical protein [Carpodacus vinaceus]
comp87625_c0_seq1	222	gi|548508562|ref|XP_005750527.1|	27	56	36	11	178	2890	2945	1.72949e-09	67.3958	PREDICTED: sushi	von Willebrand factor type A	EGF and pentraxin domain-containing protein 1-like isoform X1 [Pundamilia nyererei]
comp87625_c0_seq1	222	gi|548508568|ref|XP_005750528.1|	27	56	36	11	178	2890	2945	1.72949e-09	67.3958	PREDICTED: sushi	von Willebrand factor type A	EGF and pentraxin domain-containing protein 1-like isoform X2 [Pundamilia nyererei]
comp87625_c0_seq1	222	gi|326649905|gb|AEA02414.1|	26	56	35	11	178	44	99	2.95006e-09	66.6254	hypothetical protein [Carpodacus vinaceus] &gt;gi|326649923|gb|AEA02423.1| hypothetical protein [Carpodacus vinaceus]
comp87625_c0_seq1	222	gi|326649939|gb|AEA02431.1|	26	56	35	11	178	44	99	2.95006e-09	66.6254	hypothetical protein [Carpodacus vinaceus] &gt;gi|532528406|gb|AGT98437.1| SVEP1 protein	partial [Carpodacus vinaceus]
comp87625_c0_seq1	222	gi|326649953|gb|AEA02438.1|	26	56	35	11	178	44	99	2.95006e-09	66.6254	hypothetical protein [Carpodacus vinaceus] &gt;gi|326649955|gb|AEA02439.1| hypothetical protein [Carpodacus vinaceus] &gt;gi|326649957|gb|AEA02440.1| hypothetical protein [Carpodacus vinaceus] &gt;gi|326649961|gb|AEA02442.1| hypothetical protein [Carpodacus vinaceus] &gt;gi|326649965|gb|AEA02444.1| hypothetical protein [Carpodacus vinaceus] &gt;gi|326649969|gb|AEA02446.1| hypothetical protein [Ca…	partial [Carpodacus formosanus] &gt;gi|532528410|gb|AGT98439.1| SVEP1 protein	partial [Carpodacus formosanus] &gt;gi|532528412|gb|AGT98440.1| SVEP1 protein	partial [Carpodacus formosanus] &gt;gi|532528414|gb|AGT98441.1| SVEP1 protein	partial [Carpodacus formosanus] &gt;gi|532528416|gb|AGT98442.1| SVEP1 protein	partial [Carpodacus formosanus] &gt;gi|532528418|gb|AGT98443.1| SVEP1 protein	partial [Carpodacus formosanus] &gt;gi|532528420|gb|AGT98444.1| SVEP1 protein	partial [Carpodacus formosanus] &gt;gi|532528422|gb|AGT98445.1| SVEP1 protein	partial [Carpodacus formosanus] &gt;gi|532528424|gb|AGT98446.1| SVEP1 protein	partial [Carpodacus formosanus] &gt;gi|532528428|gb|AGT98448.1| SVEP1 protein	partial [Carpodacus formosanus]
comp87625_c0_seq1	222	gi|326649949|gb|AEA02436.1|	26	56	35	11	178	44	99	2.95006e-09	66.6254	hypothetical protein [Carpodacus puniceus]
comp87625_c0_seq1	222	gi|326649963|gb|AEA02443.1|	26	56	35	11	178	44	99	2.95006e-09	66.6254	hypothetical protein [Carpodacus vinaceus] &gt;gi|326649973|gb|AEA02448.1| hypothetical protein [Carpodacus vinaceus] &gt;gi|326649989|gb|AEA02456.1| hypothetical protein [Carpodacus vinaceus]
comp87625_c0_seq1	222	gi|326649913|gb|AEA02418.1|	26	56	35	11	178	44	99	2.95006e-09	66.6254	hypothetical protein [Carpodacus vinaceus] &gt;gi|326649915|gb|AEA02419.1| hypothetical protein [Carpodacus vinaceus] &gt;gi|326649919|gb|AEA02421.1| hypothetical protein [Carpodacus vinaceus] &gt;gi|326649921|gb|AEA02422.1| hypothetical protein [Carpodacus vinaceus] &gt;gi|326649925|gb|AEA02424.1| hypothetical protein [Carpodacus vinaceus] &gt;gi|326649927|gb|AEA02425.1| hypothetical protein [Ca…
comp87625_c0_seq1	222	gi|326649951|gb|AEA02437.1|	26	56	35	11	178	44	99	2.95006e-09	66.6254	hypothetical protein [Carpodacus vinaceus] &gt;gi|326649959|gb|AEA02441.1| hypothetical protein [Carpodacus vinaceus] &gt;gi|326649967|gb|AEA02445.1| hypothetical protein [Carpodacus vinaceus] &gt;gi|326649971|gb|AEA02447.1| hypothetical protein [Carpodacus vinaceus] &gt;gi|532528426|gb|AGT98447.1| SVEP1 protein	partial [Carpodacus formosanus]
comp87625_c0_seq1	222	gi|524871688|ref|XP_005092615.1|	29	53	38	26	181	49	101	2.95006e-09	66.6254	PREDICTED: sushi	von Willebrand factor type A	EGF and pentraxin domain-containing protein 1-like [Aplysia californica]
comp87625_c0_seq1	222	gi|326649943|gb|AEA02433.1|	26	56	35	11	178	44	99	2.95006e-09	66.6254	hypothetical protein [Carpodacus vinaceus] &gt;gi|326649947|gb|AEA02435.1| hypothetical protein [Carpodacus nipalensis]
comp87625_c0_seq1	222	gi|156371030|ref|XP_001628569.1|	27	54	35	17	178	67	120	5.03204e-09	65.855	predicted protein [Nematostella vectensis] &gt;gi|156215549|gb|EDO36506.1| predicted protein [Nematostella vectensis]
comp87625_c0_seq1	222	gi|449266186|gb|EMC77272.1|	26	56	34	11	178	2735	2790	6.57205e-09	65.4698	Sushi	von Willebrand factor type A	EGF and pentraxin domain-containing protein 1	partial [Columba livia]
comp87625_c0_seq1	222	gi|541977517|ref|XP_005441489.1|	26	56	33	11	178	2754	2809	6.57205e-09	65.4698	PREDICTED: sushi	von Willebrand factor type A	EGF and pentraxin domain-containing protein 1 [Falco cherrug]
comp87625_c0_seq1	222	gi|543716015|ref|XP_005499277.1|	26	56	34	11	178	2825	2880	6.57205e-09	65.4698	PREDICTED: sushi	von Willebrand factor type A	EGF and pentraxin domain-containing protein 1 [Columba livia]
comp87625_c0_seq1	222	gi|529439192|ref|XP_005239346.1|	26	56	33	11	178	2830	2885	6.57205e-09	65.4698	PREDICTED: sushi	von Willebrand factor type A	EGF and pentraxin domain-containing protein 1	partial [Falco peregrinus]
comp87625_c0_seq1	222	gi|512844530|ref|XP_004914910.1|	28	50	36	17	166	2550	2597	8.58336e-09	65.0846	PREDICTED: LOW QUALITY PROTEIN: CUB and sushi domain-containing protein 1-like [Xenopus (Silurana) tropicalis]
comp87626_c0_seq1	301	gi|321460864|gb|EFX71902.1|	51	101	63	10	297	219	318	1.34017e-18	98.2117	hypothetical protein DAPPUDRAFT_308692 [Daphnia pulex]
comp87626_c0_seq1	301	gi|241997936|ref|XP_002433611.1|	50	106	65	1	300	201	306	8.13055e-16	88.9669	conserved hypothetical protein [Ixodes scapularis] &gt;gi|215495370|gb|EEC05011.1| conserved hypothetical protein [Ixodes scapularis]
comp87626_c0_seq1	301	gi|556098291|gb|ESO86943.1|	54	136	63	1	300	260	395	2.36563e-15	87.4261	hypothetical protein LOTGIDRAFT_128178	partial [Lottia gigantea]
comp87626_c0_seq1	301	gi|410913447|ref|XP_003970200.1|	49	103	60	19	300	287	389	6.88293e-15	85.8853	PREDICTED: tRNA wybutosine-synthesizing protein 2 homolog [Takifugu rubripes]
comp87626_c0_seq1	301	gi|291233067|ref|XP_002736476.1|	55	132	66	19	300	280	411	1.17405e-14	85.1149	PREDICTED: hypothetical protein [Saccoglossus kowalevskii]
comp87626_c0_seq1	301	gi|443715406|gb|ELU07407.1|	44	105	60	1	300	240	344	2.61551e-14	83.9593	hypothetical protein CAPTEDRAFT_223268 [Capitella teleta]
comp87626_c0_seq1	301	gi|527260312|ref|XP_005148407.1|	48	110	61	19	300	360	467	7.60997e-14	82.4185	PREDICTED: tRNA wybutosine-synthesizing protein 2 homolog [Melopsittacus undulatus]
comp87626_c0_seq1	301	gi|551496144|ref|XP_005799632.1|	44	102	59	19	300	267	368	9.93892e-14	82.0333	PREDICTED: tRNA wybutosine-synthesizing protein 2 homolog [Xiphophorus maculatus]
comp87626_c0_seq1	301	gi|432877320|ref|XP_004073142.1|	49	103	59	19	300	281	381	1.29806e-13	81.6481	PREDICTED: tRNA wybutosine-synthesizing protein 2 homolog [Oryzias latipes]
comp87626_c0_seq1	301	gi|557287770|ref|XP_006026591.1|	49	132	62	19	300	274	405	1.29806e-13	81.6481	PREDICTED: tRNA wybutosine-synthesizing protein 2 homolog [Alligator sinensis]
comp87626_c0_seq1	301	gi|548340855|ref|XP_005722979.1|	45	101	57	19	300	286	386	1.69532e-13	81.2629	PREDICTED: tRNA wybutosine-synthesizing protein 2 homolog [Pundamilia nyererei]
comp87626_c0_seq1	301	gi|554805217|ref|XP_005913555.1|	45	101	57	19	300	286	386	2.21416e-13	80.8777	PREDICTED: tRNA wybutosine-synthesizing protein 2 homolog [Haplochromis burtoni]
comp87626_c0_seq1	301	gi|498963332|ref|XP_004545793.1|	45	101	57	19	300	286	386	2.21416e-13	80.8777	PREDICTED: tRNA wybutosine-synthesizing protein 2 homolog isoform X1 [Maylandia zebra] &gt;gi|498963337|ref|XP_004545794.1| PREDICTED: tRNA wybutosine-synthesizing protein 2 homolog isoform X2 [Maylandia zebra]
comp87626_c0_seq1	301	gi|555695462|gb|ESN98694.1|	53	131	65	1	300	173	303	3.77679e-13	80.1073	hypothetical protein HELRODRAFT_67136	partial [Helobdella robusta]
comp87626_c0_seq1	301	gi|564254161|ref|XP_006266074.1|	50	132	60	19	300	307	438	3.77679e-13	80.1073	PREDICTED: tRNA wybutosine-synthesizing protein 2 homolog [Alligator mississippiensis]
comp87626_c0_seq1	301	gi|297809639|ref|XP_002872703.1|	44	97	57	10	300	902	982	6.44222e-13	79.337	hypothetical protein ARALYDRAFT_490107 [Arabidopsis lyrata subsp. lyrata] &gt;gi|297318540|gb|EFH48962.1| hypothetical protein ARALYDRAFT_490107 [Arabidopsis lyrata subsp. lyrata]
comp87626_c0_seq1	301	gi|22328346|ref|NP_567268.2|	44	97	57	10	300	902	982	6.44222e-13	79.337	Met-10+ like family protein / kelch repeat-containing protein [Arabidopsis thaliana] &gt;gi|75162488|sp|Q8W4K1.1|TYW23_ARATH RecName: Full=tRNA wybutosine-synthesizing protein 2/3/4; Includes: RecName: Full=tRNA wybutosine-synthesizing protein 3 homolog; Includes: RecName: Full=tRNA wybutosine-synthesizing protein 2 homolog &gt;gi|17064868|gb|AAL32588.1| Unknown protein [Arabidopsis thaliana] &gt…
comp87626_c0_seq1	301	gi|565457983|ref|XP_006286991.1|	43	97	57	10	300	901	981	8.4138e-13	78.9518	hypothetical protein CARUB_v10000136mg [Capsella rubella] &gt;gi|482555697|gb|EOA19889.1| hypothetical protein CARUB_v10000136mg [Capsella rubella]
comp87626_c0_seq1	301	gi|410987753|ref|XP_004000159.1|	47	128	60	19	300	293	420	1.09888e-12	78.5666	PREDICTED: tRNA wybutosine-synthesizing protein 2 homolog [Felis catus]
comp87626_c0_seq1	301	gi|116004541|ref|NP_001070632.1|	45	109	59	19	300	285	393	1.43518e-12	78.1814	tRNA wybutosine-synthesizing protein 2 homolog [Danio rerio] &gt;gi|123905829|sp|Q0P466.1|TYW2_DANRE RecName: Full=tRNA wybutosine-synthesizing protein 2 homolog; Short=tRNA-yW-synthesizing protein 2; AltName: Full=Alpha-amino-alpha-carboxypropyl transferase TYW2 &gt;gi|112419413|gb|AAI22255.1| Zgc:153361 [Danio rerio]
comp89180_c0_seq1	261	gi|555690453|gb|ESN93685.1|	39	101	58	5	259	44	144	1.32193e-12	77.7962	hypothetical protein HELRODRAFT_180782 [Helobdella robusta]
comp89180_c0_seq1	261	gi|512936402|ref|XP_004908142.1|	37	83	51	5	253	63	130	1.90886e-11	73.9442	PREDICTED: mediator of RNA polymerase II transcription subunit 13 [Heterocephalus glaber]
comp89180_c0_seq1	261	gi|507954868|ref|XP_004685075.1|	37	83	50	5	253	96	163	1.90886e-11	73.9442	PREDICTED: mediator of RNA polymerase II transcription subunit 13 [Condylura cristata]
comp89180_c0_seq1	261	gi|513018253|ref|XP_004870434.1|	37	83	51	5	253	50	117	1.90886e-11	73.9442	PREDICTED: mediator of RNA polymerase II transcription subunit 13 [Heterocephalus glaber]
comp89180_c0_seq1	261	gi|351714843|gb|EHB17762.1|	37	83	51	5	253	32	99	1.90886e-11	73.9442	Mediator of RNA polymerase II transcription subunit 13	partial [Heterocephalus glaber]
comp89180_c0_seq1	261	gi|555960557|ref|XP_005892381.1|	37	83	50	5	253	34	101	2.49305e-11	73.559	PREDICTED: mediator of RNA polymerase II transcription subunit 13 [Bos mutus]
comp89180_c0_seq1	261	gi|345324850|ref|XP_001509907.2|	37	83	50	5	253	46	113	2.49305e-11	73.559	PREDICTED: mediator of RNA polymerase II transcription subunit 13	partial [Ornithorhynchus anatinus]
comp89180_c0_seq1	261	gi|296201893|ref|XP_002748227.1|	37	83	50	5	253	51	118	2.49305e-11	73.559	PREDICTED: mediator of RNA polymerase II transcription subunit 13 [Callithrix jacchus]
comp89180_c0_seq1	261	gi|472356176|ref|XP_004397732.1|	37	83	50	5	253	51	118	2.49305e-11	73.559	PREDICTED: mediator of RNA polymerase II transcription subunit 13 [Odobenus rosmarus divergens]
comp89180_c0_seq1	261	gi|403275344|ref|XP_003929410.1|	37	83	50	5	253	110	177	2.49305e-11	73.559	PREDICTED: mediator of RNA polymerase II transcription subunit 13 [Saimiri boliviensis boliviensis]
comp89180_c0_seq1	261	gi|528920662|ref|XP_603205.5|	37	83	50	5	253	41	108	2.49305e-11	73.559	PREDICTED: mediator of RNA polymerase II transcription subunit 13	partial [Bos taurus] &gt;gi|528994174|ref|XP_002695649.2| PREDICTED: mediator of RNA polymerase II transcription subunit 13	partial [Bos taurus]
comp89180_c0_seq1	261	gi|402899848|ref|XP_003912898.1|	37	83	50	5	253	51	118	2.49305e-11	73.559	PREDICTED: mediator of RNA polymerase II transcription subunit 13 [Papio anubis] &gt;gi|544499352|ref|XP_005583945.1| PREDICTED: mediator of RNA polymerase II transcription subunit 13 [Macaca fascicularis]
comp89180_c0_seq1	261	gi|532071574|ref|XP_005321608.1|	37	83	50	5	253	51	118	2.49305e-11	73.559	PREDICTED: mediator of RNA polymerase II transcription subunit 13 [Ictidomys tridecemlineatus]
comp89180_c0_seq1	261	gi|511982320|ref|XP_004808987.1|	37	83	50	5	253	51	118	2.49305e-11	73.559	PREDICTED: mediator of RNA polymerase II transcription subunit 13 isoform X3 [Mustela putorius furo]
comp89180_c0_seq1	261	gi|291405670|ref|XP_002719132.1|	37	83	50	5	253	75	142	2.49305e-11	73.559	PREDICTED: mediator complex subunit 13 [Oryctolagus cuniculus]
comp89180_c0_seq1	261	gi|466018790|ref|XP_004271787.1|	37	83	50	5	253	51	118	2.49305e-11	73.559	PREDICTED: mediator of RNA polymerase II transcription subunit 13 [Orcinus orca]
comp89180_c0_seq1	261	gi|511846104|ref|XP_004747452.1|	37	83	50	5	253	109	176	2.49305e-11	73.559	PREDICTED: mediator of RNA polymerase II transcription subunit 13 [Mustela putorius furo]
comp89180_c0_seq1	261	gi|554527887|ref|XP_005858764.1|	37	83	50	5	253	31	98	2.49305e-11	73.559	PREDICTED: mediator of RNA polymerase II transcription subunit 13	partial [Myotis brandtii]
comp89180_c0_seq1	261	gi|532013476|ref|XP_005350517.1|	37	83	51	5	253	33	100	2.49305e-11	73.559	PREDICTED: mediator of RNA polymerase II transcription subunit 13 [Microtus ochrogaster]
comp89180_c0_seq1	261	gi|296477091|tpg|DAA19206.1|	37	83	50	5	253	34	101	2.49305e-11	73.559	TPA: skuld-like [Bos taurus]
comp90512_c0_seq1	412	gi|391326716|ref|XP_003737858.1|	85	117	99	2	334	755	871	2.97201e-45	186.808	PREDICTED: receptor-type tyrosine-protein phosphatase kappa-like [Metaseiulus occidentalis]
comp90512_c0_seq1	412	gi|241997964|ref|XP_002433625.1|	77	105	89	2	316	447	551	2.35486e-42	177.178	tyrosine phosphatase epsilon	putative [Ixodes scapularis] &gt;gi|215495384|gb|EEC05025.1| tyrosine phosphatase epsilon	putative [Ixodes scapularis]
comp90512_c0_seq1	412	gi|321463395|gb|EFX74411.1|	77	111	93	2	334	400	509	2.87862e-40	170.244	hypothetical protein DAPPUDRAFT_307309 [Daphnia pulex]
comp90512_c0_seq1	412	gi|403183421|gb|EAT33537.2|	75	112	91	2	334	437	547	4.15672e-39	166.392	AAEL014181-PA	partial [Aedes aegypti]
comp90512_c0_seq1	412	gi|157135615|ref|XP_001663511.1|	75	112	91	2	334	437	547	4.15672e-39	166.392	receptor protein tyrosine phosphatase	putative [Aedes aegypti] &gt;gi|108881173|gb|EAT45398.1| AAEL003307-PA	partial [Aedes aegypti]
comp90512_c0_seq1	412	gi|157103873|ref|XP_001648165.1|	75	112	91	2	334	437	547	4.15672e-39	166.392	receptor protein tyrosine phosphatase	putative [Aedes aegypti]
[truncated: 603,482+ more rows]
[truncated: 101 more columns]
