# Supplementary material for: De novo characterization of venom apparatus transcriptome of Pardosa pseudoannulata and analysis of its gene expression in response to Bt protein
Source: BMC Biotechnol. 2017 Nov 7;17:73. doi: 10.1186/s12896-017-0392-z (PMC5678584; doi:10.1186/s12896-017-0392-z)
Supplement: Supplementary file 2 — The unigenes annotated by BLASTx against Swiss-Prot database. (XLSX 54995 kb) [file 12896_2017_392_MOESM2_ESM.xlsx]

## Sheet: Unigene.swissprot.anno
Query_id	Subject_id	identity	Align_length	Mismatches	Gap	Query_start	Query_end	Subject_start	Subject_end	E-value	Score	Description
comp100007_c0_seq1	sp|P0C6B8|SVEP1_RAT	33.33	84	55	3	303	55	2480	2558	6e-06	46.6	Sushi, von Willebrand factor type A, EGF and pentraxin domain-containing protein 1 OS=Rattus norvegicus GN=Svep1 PE=1 SV=1
comp100008_c0_seq1	sp|O22898|LACS1_ARATH	31.58	76	49	2	6	224	43	116	8e-06	45.1	Long chain acyl-CoA synthetase 1 OS=Arabidopsis thaliana GN=LACS1 PE=2 SV=1
comp100008_c0_seq1	sp|O88813|ACSL5_RAT	51.32	76	37	1	3	230	75	149	5e-19	82.4	Long-chain-fatty-acid--CoA ligase 5 OS=Rattus norvegicus GN=Acsl5 PE=2 SV=1
comp100008_c0_seq1	sp|P18163|ACSL1_RAT	46.05	76	41	1	3	230	91	165	2e-14	69.3	Long-chain-fatty-acid--CoA ligase 1 OS=Rattus norvegicus GN=Acsl1 PE=1 SV=1
comp100008_c0_seq1	sp|P33121|ACSL1_HUMAN	46.67	75	40	1	6	230	91	164	1e-13	67.4	Long-chain-fatty-acid--CoA ligase 1 OS=Homo sapiens GN=ACSL1 PE=1 SV=1
comp100008_c0_seq1	sp|P33124|ACSL6_RAT	42.11	76	44	1	3	230	90	164	5e-16	73.9	Long-chain-fatty-acid--CoA ligase 6 OS=Rattus norvegicus GN=Acsl6 PE=1 SV=1
comp100008_c0_seq1	sp|P41216|ACSL1_MOUSE	47.37	76	40	1	3	230	91	165	7e-16	73.6	Long-chain-fatty-acid--CoA ligase 1 OS=Mus musculus GN=Acsl1 PE=1 SV=2
comp100008_c0_seq1	sp|Q1ZXQ4|FCSB_DICDI	36.36	77	45	2	6	224	64	138	9e-07	47.8	Fatty acyl-CoA synthetase B OS=Dictyostelium discoideum GN=fcsB PE=2 SV=1
comp100008_c0_seq1	sp|Q8JZR0|ACSL5_MOUSE	48.68	76	39	1	3	230	75	149	6e-17	76.6	Long-chain-fatty-acid--CoA ligase 5 OS=Mus musculus GN=Acsl5 PE=1 SV=1
comp100008_c0_seq1	sp|Q91WC3|ACSL6_MOUSE	40.79	76	45	1	3	230	90	164	7e-16	73.6	Long-chain-fatty-acid--CoA ligase 6 OS=Mus musculus GN=Acsl6 PE=2 SV=1
comp100008_c0_seq1	sp|Q9JID6|ACSL1_CAVPO	44.74	76	42	1	3	230	90	164	7e-14	67.8	Long-chain-fatty-acid--CoA ligase 1 OS=Cavia porcellus GN=ACSL1 PE=2 SV=1
comp100008_c0_seq1	sp|Q9UKU0|ACSL6_HUMAN	42.11	76	44	1	3	230	90	164	2e-15	72.4	Long-chain-fatty-acid--CoA ligase 6 OS=Homo sapiens GN=ACSL6 PE=2 SV=4
comp100008_c0_seq1	sp|Q9ULC5|ACSL5_HUMAN	43.42	76	43	1	3	230	75	149	4e-16	74.3	Long-chain-fatty-acid--CoA ligase 5 OS=Homo sapiens GN=ACSL5 PE=1 SV=1
comp100015_c0_seq1	sp|A1CQG2|RSP5_ASPCL	38.14	97	60	1	1	291	340	430	1e-09	57	Probable E3 ubiquitin-protein ligase hulA OS=Aspergillus clavatus (strain ATCC 1007 / CBS 513.65 / DSM 816 / NCTC 3887 / NRRL 1) GN=hulA PE=3 SV=2
comp100015_c0_seq1	sp|A1D3C5|RSP5_NEOFI	38.14	97	60	1	1	291	341	431	1e-09	57	Probable E3 ubiquitin-protein ligase hulA OS=Neosartorya fischeri (strain ATCC 1020 / DSM 3700 / FGSC A1164 / NRRL 181) GN=hulA PE=3 SV=1
comp100015_c0_seq1	sp|A2A5Z6|SMUF2_MOUSE	37.11	97	61	1	1	291	258	334	5e-08	52.4	E3 ubiquitin-protein ligase SMURF2 OS=Mus musculus GN=Smurf2 PE=1 SV=1
comp100015_c0_seq1	sp|A2QQ28|RSP5_ASPNC	37.11	97	61	1	1	291	346	436	1e-09	57	Probable E3 ubiquitin-protein ligase hulA OS=Aspergillus niger (strain CBS 513.88 / FGSC A1513) GN=hulA PE=3 SV=1
comp100015_c0_seq1	sp|B0XQ72|RSP5_ASPFC	38.14	97	60	1	1	291	338	428	1e-09	57	Probable E3 ubiquitin-protein ligase hulA OS=Neosartorya fumigata (strain CEA10 / CBS 144.89 / FGSC A1163) GN=hulA PE=3 SV=2
comp100015_c0_seq1	sp|B8N7E5|RSP5_ASPFN	38.14	97	60	1	1	291	337	427	1e-09	57	Probable E3 ubiquitin-protein ligase hulA OS=Aspergillus flavus (strain ATCC 200026 / FGSC A1120 / NRRL 3357 / JCM 12722 / SRRC 167) GN=hulA PE=3 SV=1
comp100015_c0_seq1	sp|O14326|PUB3_SCHPO	33.33	99	62	1	1	285	243	341	7e-06	46.2	E3 ubiquitin-protein ligase pub3 OS=Schizosaccharomyces pombe (strain 972 / ATCC 24843) GN=pub3 PE=2 SV=1
comp100015_c0_seq1	sp|O14326|PUB3_SCHPO	39.22	102	54	2	1	282	313	398	3e-11	61.6	E3 ubiquitin-protein ligase pub3 OS=Schizosaccharomyces pombe (strain 972 / ATCC 24843) GN=pub3 PE=2 SV=1
comp100015_c0_seq1	sp|P39940|RSP5_YEAST	37.11	97	61	1	1	291	338	424	6e-10	57.8	E3 ubiquitin-protein ligase RSP5 OS=Saccharomyces cerevisiae (strain ATCC 204508 / S288c) GN=RSP5 PE=1 SV=1
comp100015_c0_seq1	sp|P46937|YAP1_HUMAN	47.31	93	49	2	1	279	178	263	3e-13	67	Yorkie homolog OS=Homo sapiens GN=YAP1 PE=1 SV=2
comp100015_c0_seq1	sp|P46938|YAP1_MOUSE	49.46	93	47	2	1	279	163	248	9e-14	68.6	Yorkie homolog OS=Mus musculus GN=Yap1 PE=1 SV=2
comp100015_c0_seq1	sp|Q0CCL1|RSP5_ASPTN	37.11	97	61	1	1	291	333	423	1e-09	57	Probable E3 ubiquitin-protein ligase hulA OS=Aspergillus terreus (strain NIH 2624 / FGSC A1156) GN=hulA PE=3 SV=1
comp100015_c0_seq1	sp|Q2EJA0|YAP1_RAT	50.54	93	46	2	1	279	160	245	9e-14	68.6	Yorkie homolog OS=Rattus norvegicus GN=Yap1 PE=1 SV=1
comp100015_c0_seq1	sp|Q2TAS2|SMUF2_XENLA	37.11	97	61	1	1	291	258	334	1e-08	54.3	E3 ubiquitin-protein ligase SMURF2 OS=Xenopus laevis GN=smurf2 PE=2 SV=1
comp100015_c0_seq1	sp|Q2UBP1|RSP5_ASPOR	38.14	97	60	1	1	291	340	430	1e-09	57	Probable E3 ubiquitin-protein ligase hulA OS=Aspergillus oryzae (strain ATCC 42149 / RIB 40) GN=hulA PE=3 SV=2
comp100015_c0_seq1	sp|Q45VV3|YORKI_DROME	45.83	96	49	1	1	279	271	366	2e-12	64.7	Protein yorkie OS=Drosophila melanogaster GN=yki PE=1 SV=1
comp100015_c0_seq1	sp|Q4WTF3|RSP5_ASPFU	38.14	97	60	1	1	291	338	428	1e-09	57	Probable E3 ubiquitin-protein ligase hulA OS=Neosartorya fumigata (strain ATCC MYA-4609 / Af293 / CBS 101355 / FGSC A1100) GN=hulA PE=3 SV=2
comp100015_c0_seq1	sp|Q5BDP1|RSP5_EMENI	37.11	97	61	1	1	291	346	436	1e-09	57	E3 ubiquitin-protein ligase RSP5 OS=Emericella nidulans (strain FGSC A4 / ATCC 38163 / CBS 112.46 / NRRL 194 / M139) GN=hulA PE=1 SV=1
comp100015_c0_seq1	sp|Q92462|PUB1_SCHPO	38.14	97	60	1	1	291	295	382	3e-10	58.5	E3 ubiquitin-protein ligase pub1 OS=Schizosaccharomyces pombe (strain 972 / ATCC 24843) GN=pub1 PE=1 SV=2
comp100015_c0_seq1	sp|Q9HAU4|SMUF2_HUMAN	37.11	97	61	1	1	291	258	334	5e-08	52.4	E3 ubiquitin-protein ligase SMURF2 OS=Homo sapiens GN=SMURF2 PE=1 SV=1
comp100015_c0_seq1	sp|Q9PUN2|SMUF1_XENLA	36.36	99	63	1	1	297	240	318	2e-08	53.5	E3 ubiquitin-protein ligase SMURF1 OS=Xenopus laevis GN=smurf1 PE=2 SV=1
comp100021_c0_seq1	sp|O70451|MOT2_MOUSE	39.63	164	95	2	21	500	14	173	3e-22	95.5	Monocarboxylate transporter 2 OS=Mus musculus GN=Slc16a7 PE=1 SV=1
comp100021_c0_seq1	sp|P57788|MOT4_CHICK	36.14	166	102	2	15	500	13	174	2e-21	92.8	Monocarboxylate transporter 4 OS=Gallus gallus GN=SLC16A3 PE=2 SV=1
comp100021_c0_seq1	sp|Q17QR6|MOT13_BOVIN	33.12	160	107	0	21	500	7	166	5e-22	94.4	Monocarboxylate transporter 13 OS=Bos taurus GN=SLC16A13 PE=2 SV=1
comp100021_c0_seq1	sp|Q503M4|MT12B_DANRE	36.42	162	103	0	15	500	10	171	1e-22	96.3	Monocarboxylate transporter 12-B OS=Danio rerio GN=slc16a12b PE=2 SV=1
comp100021_c0_seq1	sp|Q5NC32|MOT11_MOUSE	36.25	160	102	0	21	500	8	167	2e-24	101	Monocarboxylate transporter 11 OS=Mus musculus GN=Slc16a11 PE=2 SV=1
comp100021_c0_seq1	sp|Q5R5M4|MOT9_PONAB	36.97	165	104	0	6	500	1	165	4e-23	97.8	Monocarboxylate transporter 9 OS=Pongo abelii GN=SLC16A9 PE=2 SV=1
comp100021_c0_seq1	sp|Q5ZJU0|MOT9_CHICK	36.65	161	102	0	18	500	5	165	1e-22	96.7	Monocarboxylate transporter 9 OS=Gallus gallus GN=SLC16A9 PE=2 SV=1
comp100021_c0_seq1	sp|Q66HE2|MOT13_RAT	32.73	165	111	0	6	500	2	166	5e-22	94.4	Monocarboxylate transporter 13 OS=Rattus norvegicus GN=Slc16a13 PE=2 SV=1
comp100021_c0_seq1	sp|Q6GM59|MOT12_XENLA	37.5	160	100	0	21	500	12	171	3e-25	103	Monocarboxylate transporter 12 OS=Xenopus laevis GN=slc16a12 PE=2 SV=1
comp100021_c0_seq1	sp|Q6P2X9|MOT12_XENTR	37.5	160	100	0	21	500	12	171	3e-25	103	Monocarboxylate transporter 12 OS=Xenopus tropicalis GN=slc16a12 PE=2 SV=1
comp100021_c0_seq1	sp|Q6ZSM3|MOT12_HUMAN	35	160	104	0	21	500	12	171	5e-22	94.7	Monocarboxylate transporter 12 OS=Homo sapiens GN=SLC16A12 PE=2 SV=2
comp100021_c0_seq1	sp|Q7RTX9|MOT14_HUMAN	43.04	158	90	0	27	500	29	186	2e-31	120	Monocarboxylate transporter 14 OS=Homo sapiens GN=SLC16A14 PE=2 SV=1
comp100021_c0_seq1	sp|Q7RTY0|MOT13_HUMAN	35.62	160	103	0	21	500	7	166	2e-24	100	Monocarboxylate transporter 13 OS=Homo sapiens GN=SLC16A13 PE=2 SV=1
comp100021_c0_seq1	sp|Q7RTY1|MOT9_HUMAN	37.58	165	103	0	6	500	1	165	1e-23	99.4	Monocarboxylate transporter 9 OS=Homo sapiens GN=SLC16A9 PE=2 SV=1
comp100021_c0_seq1	sp|Q7TM99|MOT9_MOUSE	36.97	165	104	0	6	500	1	165	4e-23	97.8	Monocarboxylate transporter 9 OS=Mus musculus GN=Slc16a9 PE=2 SV=1
comp100021_c0_seq1	sp|Q8BGC3|MOT12_MOUSE	35.15	165	107	0	6	500	7	171	1e-22	96.3	Monocarboxylate transporter 12 OS=Mus musculus GN=Slc16a12 PE=2 SV=1
comp100021_c0_seq1	sp|Q8CE94|MOT13_MOUSE	32.12	165	112	0	6	500	2	166	7e-22	94	Monocarboxylate transporter 13 OS=Mus musculus GN=Slc16a13 PE=2 SV=1
comp100021_c0_seq1	sp|Q8K1C7|MOT14_MOUSE	43.04	158	90	0	27	500	31	188	6e-31	119	Monocarboxylate transporter 14 OS=Mus musculus GN=Slc16a14 PE=2 SV=1
comp100021_c0_seq1	sp|Q8NCK7|MOT11_HUMAN	36.25	160	102	0	21	500	32	191	3e-23	98.2	Monocarboxylate transporter 11 OS=Homo sapiens GN=SLC16A11 PE=2 SV=1
comp100021_c0_seq1	sp|Q90632|MOT3_CHICK	39.16	166	97	2	15	500	15	176	9e-26	105	Monocarboxylate transporter 3 OS=Gallus gallus GN=SLC16A3 PE=2 SV=2
comp100022_c0_seq1	sp|Q08830|FGL1_HUMAN	67.61	71	23	1	2	214	10	78	6e-21	86.3	Fibrinogen-like protein 1 OS=Homo sapiens GN=FGL1 PE=1 SV=3
comp100022_c0_seq1	sp|Q3SZZ7|FGL1_BOVIN	71.83	71	20	1	2	214	10	78	1e-24	95.9	Fibrinogen-like protein 1 OS=Bos taurus GN=FGL1 PE=2 SV=1
comp100022_c0_seq1	sp|Q5M8C6|FGL1_RAT	74.65	71	18	0	2	214	10	80	2e-31	114	Fibrinogen-like protein 1 OS=Rattus norvegicus GN=Fgl1 PE=2 SV=1
comp100022_c0_seq1	sp|Q71KU9|FGL1_MOUSE	97.18	71	2	0	2	214	10	80	4e-41	139	Fibrinogen-like protein 1 OS=Mus musculus GN=Fgl1 PE=2 SV=2
comp100030_c0_seq1	sp|P25635|PWP2_YEAST	34.83	178	114	2	530	3	38	215	5e-30	118	Periodic tryptophan protein 2 OS=Saccharomyces cerevisiae (strain ATCC 204508 / S288c) GN=PWP2 PE=1 SV=2
comp100030_c0_seq1	sp|P91341|PWP2_CAEEL	34.29	175	114	1	530	9	38	212	8e-30	117	Periodic tryptophan protein 2 homolog OS=Caenorhabditis elegans GN=F55F8.3 PE=3 SV=2
comp100030_c0_seq1	sp|Q15269|PWP2_HUMAN	47.13	174	92	1	530	9	38	210	1e-49	174	Periodic tryptophan protein 2 homolog OS=Homo sapiens GN=PWP2 PE=1 SV=2
comp100030_c0_seq1	sp|Q54PE0|PWP2_DICDI	35.43	175	112	4	530	9	38	207	8e-21	92	Periodic tryptophan protein 2 homolog OS=Dictyostelium discoideum GN=pwp2 PE=3 SV=1
comp100030_c0_seq1	sp|Q5RFQ3|PWP2_PONAB	47.13	174	92	1	530	9	38	210	1e-49	174	Periodic tryptophan protein 2 homolog OS=Pongo abelii GN=PWP2 PE=2 SV=1
comp100030_c0_seq1	sp|Q8BU03|PWP2_MOUSE	45.4	174	95	1	530	9	38	210	7e-48	169	Periodic tryptophan protein 2 homolog OS=Mus musculus GN=Pwp2 PE=1 SV=1
comp100030_c0_seq1	sp|Q9C1X1|PWP2_SCHPO	33.71	175	115	1	530	9	38	212	2e-31	122	Periodic tryptophan protein 2 homolog OS=Schizosaccharomyces pombe (strain 972 / ATCC 24843) GN=SPBC713.04c PE=1 SV=1
comp100030_c0_seq1	sp|Q9C270|PWP2_NEUCR	31.32	182	119	1	530	3	38	219	2e-28	114	Periodic tryptophan protein 2 homolog OS=Neurospora crassa (strain ATCC 24698 / 74-OR23-1A / CBS 708.71 / DSM 1257 / FGSC 987) GN=B18D24.40 PE=3 SV=1
comp100034_c0_seq1	sp|A1UR36|ACSA_BARBK	32.35	102	68	1	382	80	84	185	3e-10	59.7	Acetyl-coenzyme A synthetase OS=Bartonella bacilliformis (strain ATCC 35685 / KC583) GN=acsA PE=3 SV=1
comp100034_c0_seq1	sp|A3QK15|AACS_DANRE	38.89	126	74	3	391	23	103	227	3e-20	88.6	Acetoacetyl-CoA synthetase OS=Danio rerio GN=aacs PE=2 SV=1
comp100034_c0_seq1	sp|A5VSF3|ACSA_BRUO2	33.33	102	67	1	382	80	84	185	5e-10	59.3	Acetyl-coenzyme A synthetase OS=Brucella ovis (strain ATCC 25840 / 63/290 / NCTC 10512) GN=acsA PE=3 SV=1
comp100034_c0_seq1	sp|A9IYZ3|ACSA_BART1	29.75	121	84	1	382	23	84	204	2e-10	60.5	Acetyl-coenzyme A synthetase OS=Bartonella tribocorum (strain CIP 105476 / IBS 506) GN=acsA PE=3 SV=1
comp100034_c0_seq1	sp|A9WWT6|ACSA_BRUSI	33.33	102	67	1	382	80	84	185	5e-10	59.3	Acetyl-coenzyme A synthetase OS=Brucella suis (strain ATCC 23445 / NCTC 10510) GN=acsA PE=3 SV=1
comp100034_c0_seq1	sp|Q28BL6|AACS_XENTR	41.27	126	71	3	391	23	102	226	9e-22	92.8	Acetoacetyl-CoA synthetase OS=Xenopus tropicalis GN=aacs PE=2 SV=1
comp100034_c0_seq1	sp|Q5SIW6|ACSA_THET8	33.33	99	66	0	373	77	94	192	1e-10	61.2	Acetyl-coenzyme A synthetase OS=Thermus thermophilus (strain HB8 / ATCC 27634 / DSM 579) GN=acsA PE=3 SV=1
comp100034_c0_seq1	sp|Q5ZLG0|AACS_CHICK	39.2	125	74	1	391	23	98	222	3e-22	94.4	Acetoacetyl-CoA synthetase OS=Gallus gallus GN=AACS PE=2 SV=1
comp100034_c0_seq1	sp|Q72J95|ACSA_THET2	33.33	99	66	0	373	77	94	192	1e-10	61.2	Acetyl-coenzyme A synthetase OS=Thermus thermophilus (strain HB27 / ATCC BAA-163 / DSM 7039) GN=acsA PE=3 SV=1
comp100034_c0_seq1	sp|Q82EL5|ACSA_STRAW	36.63	101	60	2	367	77	94	190	3e-10	59.7	Acetyl-coenzyme A synthetase OS=Streptomyces avermitilis (strain ATCC 31267 / DSM 46492 / JCM 5070 / NCIMB 12804 / NRRL 8165 / MA-4680) GN=acsA PE=3 SV=1
comp100034_c0_seq1	sp|Q86V21|AACS_HUMAN	38.4	125	75	1	391	23	103	227	1e-23	98.2	Acetoacetyl-CoA synthetase OS=Homo sapiens GN=AACS PE=1 SV=1
comp100034_c0_seq1	sp|Q8FYQ3|ACSA_BRUSU	33.33	102	67	1	382	80	84	185	5e-10	59.3	Acetyl-coenzyme A synthetase OS=Brucella suis biovar 1 (strain 1330) GN=acsA PE=3 SV=1
comp100034_c0_seq1	sp|Q8KBY0|ACSA_CHLTE	30.3	99	69	0	373	77	104	202	3e-10	59.7	Acetyl-coenzyme A synthetase OS=Chlorobium tepidum (strain ATCC 49652 / DSM 12025 / TLS) GN=acsA PE=3 SV=2
comp100034_c0_seq1	sp|Q8YJ48|ACSA_BRUME	33.33	102	67	1	382	80	84	185	5e-10	59.3	Acetyl-coenzyme A synthetase OS=Brucella melitensis biotype 1 (strain 16M / ATCC 23456 / NCTC 10094) GN=acsA PE=3 SV=2
comp100034_c0_seq1	sp|Q98ET8|ACSA_RHILO	36.27	102	64	1	382	80	85	186	1e-10	61.2	Acetyl-coenzyme A synthetase OS=Rhizobium loti (strain MAFF303099) GN=acsA PE=3 SV=1
comp100034_c0_seq1	sp|Q9D2R0|AACS_MOUSE	37.6	125	76	1	391	23	103	227	7e-22	93.2	Acetoacetyl-CoA synthetase OS=Mus musculus GN=Aacs PE=2 SV=1
comp100034_c0_seq1	sp|Q9JMI1|AACS_RAT	37.6	125	76	1	391	23	103	227	7e-22	93.2	Acetoacetyl-CoA synthetase OS=Rattus norvegicus GN=Aacs PE=1 SV=1
comp100034_c0_seq1	sp|Q9KWA3|ACSA_AGRRH	37.11	97	60	1	367	80	89	185	3e-10	59.7	Acetyl-coenzyme A synthetase OS=Agrobacterium rhizogenes GN=acsA PE=3 SV=1
comp100034_c0_seq1	sp|Q9N0E1|AACS_MACFA	38.4	125	75	1	391	23	103	227	4e-23	96.7	Acetoacetyl-CoA synthetase OS=Macaca fascicularis GN=AACS PE=2 SV=1
comp100034_c0_seq1	sp|Q9Z3R3|ACSA1_RHIME	34.86	109	71	0	391	65	92	200	3e-11	62.8	Acetyl-coenzyme A synthetase 1 OS=Rhizobium meliloti (strain 1021) GN=acsA1 PE=3 SV=2
comp100035_c0_seq1	sp|Q09232|ORAI_CAEEL	64.41	59	21	0	156	332	111	169	1e-09	57	Protein orai OS=Caenorhabditis elegans GN=orai-1 PE=2 SV=1
comp100035_c0_seq1	sp|Q5EAU0|CRCM1_XENLA	69.57	69	19	1	132	332	45	113	2e-13	67.4	Calcium release-activated calcium channel protein 1 OS=Xenopus laevis GN=orai1 PE=2 SV=1
comp100035_c0_seq1	sp|Q5M848|CRCM1_RAT	72.46	69	17	1	132	332	74	142	2e-14	70.5	Calcium release-activated calcium channel protein 1 OS=Rattus norvegicus GN=Orai1 PE=2 SV=1
comp100035_c0_seq1	sp|Q5ZL05|CRCM1_CHICK	72.46	69	17	1	132	332	10	78	5e-15	70.9	Calcium release-activated calcium channel protein 1 OS=Gallus gallus GN=ORAI1 PE=2 SV=1
comp100035_c0_seq1	sp|Q5ZLW2|ORAI2_CHICK	72.46	69	17	1	132	332	48	116	3e-14	69.3	Protein orai-2 OS=Gallus gallus GN=ORAI2 PE=2 SV=1
comp100035_c0_seq1	sp|Q616J1|ORAI_CAEBR	61.02	59	23	0	156	332	118	176	4e-08	52.8	Protein orai OS=Caenorhabditis briggsae GN=orai-1 PE=3 SV=1
comp100035_c0_seq1	sp|Q6AXR8|ORAI3_RAT	75.36	69	15	1	132	332	48	116	3e-15	72.4	Protein orai-3 OS=Rattus norvegicus GN=Orai3 PE=2 SV=1
comp100035_c0_seq1	sp|Q6NZI6|ORAI2_XENLA	72.46	69	17	1	132	332	47	115	6e-14	68.6	Protein orai-2 OS=Xenopus laevis GN=orai2 PE=2 SV=1
comp100035_c0_seq1	sp|Q6P8G8|ORAI3_MOUSE	73.91	69	16	1	132	332	48	116	8e-15	71.2	Protein orai-3 OS=Mus musculus GN=Orai3 PE=2 SV=1
comp100035_c0_seq1	sp|Q6TLE6|CRCM1_DANRE	71.01	69	18	1	132	332	12	80	1e-14	70.1	Calcium release-activated calcium channel protein 1 OS=Danio rerio GN=orai1 PE=2 SV=2
comp100035_c0_seq1	sp|Q8BH10|ORAI2_MOUSE	73.91	69	16	1	132	332	47	115	7e-16	73.6	Protein orai-2 OS=Mus musculus GN=Orai2 PE=2 SV=1
comp100035_c0_seq1	sp|Q8BWG9|CRCM1_MOUSE	72.46	69	17	1	132	332	75	143	2e-14	70.5	Calcium release-activated calcium channel protein 1 OS=Mus musculus GN=Orai1 PE=2 SV=1
comp100035_c0_seq1	sp|Q96D31|CRCM1_HUMAN	72.46	69	17	1	132	332	73	141	2e-14	70.5	Calcium release-activated calcium channel protein 1 OS=Homo sapiens GN=ORAI1 PE=1 SV=2
comp100035_c0_seq1	sp|Q96SN7|ORAI2_HUMAN	73.91	69	16	1	132	332	47	115	1e-15	72.8	Protein orai-2 OS=Homo sapiens GN=ORAI2 PE=1 SV=1
comp100035_c0_seq1	sp|Q9BRQ5|ORAI3_HUMAN	75.36	69	15	1	132	332	48	116	3e-15	72.4	Protein orai-3 OS=Homo sapiens GN=ORAI3 PE=1 SV=2
comp100035_c0_seq1	sp|Q9U6B8|CRCM1_DROME	74.29	70	16	1	129	332	144	213	3e-15	72.8	Calcium release-activated calcium channel protein 1 OS=Drosophila melanogaster GN=olf186-F PE=1 SV=1
comp100048_c0_seq1	sp|A2A690|TANC2_MOUSE	43.28	67	38	0	2	202	1305	1371	4e-12	65.5	Protein TANC2 OS=Mus musculus GN=Tanc2 PE=1 SV=1
comp100048_c0_seq1	sp|Q0VGY8|TANC1_MOUSE	46.27	67	36	0	2	202	1347	1413	3e-12	65.9	Protein TANC1 OS=Mus musculus GN=Tanc1 PE=2 SV=2
comp100048_c0_seq1	sp|Q6F6B3|TANC1_RAT	46.27	67	36	0	2	202	1340	1406	4e-12	65.5	Protein TANC1 OS=Rattus norvegicus GN=Tanc1 PE=1 SV=1
comp100048_c0_seq1	sp|Q9C0D5|TANC1_HUMAN	44.78	67	37	0	2	202	1350	1416	5e-12	65.1	Protein TANC1 OS=Homo sapiens GN=TANC1 PE=1 SV=3
comp100048_c0_seq1	sp|Q9HCD6|TANC2_HUMAN	43.28	67	38	0	2	202	1305	1371	4e-12	65.5	Protein TANC2 OS=Homo sapiens GN=TANC2 PE=1 SV=3
comp100064_c0_seq1	sp|P35992|PTP10_DROME	34.75	141	92	0	2	424	544	684	1e-27	110	Tyrosine-protein phosphatase 10D OS=Drosophila melanogaster GN=Ptp10D PE=1 SV=3
comp100064_c0_seq1	sp|Q00546|TENR_CHICK	27.83	115	83	1	20	364	652	765	9e-07	50.4	Tenascin-R OS=Gallus gallus GN=TNR PE=1 SV=1
comp100064_c0_seq1	sp|Q05546|TENR_RAT	26.96	115	84	1	20	364	652	765	1e-07	52.8	Tenascin-R OS=Rattus norvegicus GN=Tnr PE=1 SV=1
comp100064_c0_seq1	sp|Q8BYI9|TENR_MOUSE	26.96	115	84	1	20	364	653	766	1e-07	52.8	Tenascin-R OS=Mus musculus GN=Tnr PE=1 SV=2
comp100064_c0_seq1	sp|Q90688|MYPC3_CHICK	31.09	119	72	4	29	355	834	951	1e-06	50.1	Myosin-binding protein C, cardiac-type OS=Gallus gallus GN=MYBPC3 PE=1 SV=3
comp100064_c0_seq1	sp|Q91740|FINC_XENLA	30.4	125	78	3	8	355	863	986	1e-07	52.8	Fibronectin OS=Xenopus laevis GN=fn1 PE=2 SV=1
comp100064_c0_seq1	sp|Q92752|TENR_HUMAN	27.83	115	83	1	20	364	653	766	6e-08	53.9	Tenascin-R OS=Homo sapiens GN=TNR PE=1 SV=3
comp10006_c0_seq1	sp|B0JGG3|RNZ_MICAN	46.84	79	41	2	318	85	2	75	2e-12	67	Ribonuclease Z OS=Microcystis aeruginosa (strain NIES-843) GN=rnz PE=3 SV=1
comp10006_c0_seq1	sp|B1WQW1|RNZ_CYAA5	38.68	106	64	3	318	4	2	99	5e-14	71.6	Ribonuclease Z OS=Cyanothece sp. (strain ATCC 51142) GN=rnz PE=3 SV=1
comp10006_c0_seq1	sp|B1XN66|RNZ_SYNP2	38.68	106	64	3	318	4	2	99	2e-12	67.4	Ribonuclease Z OS=Synechococcus sp. (strain ATCC 27264 / PCC 7002 / PR-6) GN=rnz PE=3 SV=1
comp10006_c0_seq1	sp|B2J3C7|RNZ_NOSP7	44.3	79	43	2	318	85	2	75	2e-12	67	Ribonuclease Z OS=Nostoc punctiforme (strain ATCC 29133 / PCC 73102) GN=rnz PE=3 SV=1
comp10006_c0_seq1	sp|B7K1N1|RNZ_CYAP8	45.57	79	42	2	318	85	2	75	9e-13	68.2	Ribonuclease Z OS=Cyanothece sp. (strain PCC 8801) GN=rnz PE=3 SV=1
comp10006_c0_seq1	sp|B7K762|RNZ_CYAP7	38.68	106	64	3	318	4	2	99	2e-13	69.7	Ribonuclease Z OS=Cyanothece sp. (strain PCC 7424) GN=rnz PE=3 SV=1
comp10006_c0_seq1	sp|C4L3C2|RNZ_EXISA	40.2	102	61	4	309	4	5	97	3e-12	66.6	Ribonuclease Z OS=Exiguobacterium sp. (strain ATCC BAA-1283 / AT1b) GN=rnz PE=3 SV=1
comp10006_c0_seq1	sp|O44476|RNZ_CAEEL	36.63	101	61	2	324	31	491	591	8e-13	68.9	Ribonuclease Z OS=Caenorhabditis elegans GN=hoe-1 PE=2 SV=2
comp10006_c0_seq1	sp|P36159|RNZ_YEAST	33.56	146	80	4	387	1	440	585	1e-12	68.2	Ribonuclease Z OS=Saccharomyces cerevisiae (strain ATCC 204508 / S288c) GN=TRZ1 PE=1 SV=1
comp10006_c0_seq1	sp|P87168|RNZ2_SCHPO	41.58	101	59	2	306	4	413	511	1e-14	73.9	Ribonuclease Z 2, mitochondrial OS=Schizosaccharomyces pombe (strain 972 / ATCC 24843) GN=trz2 PE=3 SV=1
comp10006_c0_seq1	sp|Q10155|RNZ1_SCHPO	41.27	126	63	2	345	1	490	613	3e-19	87.4	Ribonuclease Z 1 OS=Schizosaccharomyces pombe (strain 972 / ATCC 24843) GN=trz1 PE=3 SV=1
comp10006_c0_seq1	sp|Q3AHP8|RNZ_SYNSC	38.68	106	64	3	318	4	2	100	1e-12	67.8	Ribonuclease Z OS=Synechococcus sp. (strain CC9605) GN=rnz PE=3 SV=1
comp10006_c0_seq1	sp|Q80Y81|RNZ2_MOUSE	45.14	144	77	2	429	4	442	584	1e-31	122	Zinc phosphodiesterase ELAC protein 2 OS=Mus musculus GN=Elac2 PE=1 SV=1
comp10006_c0_seq1	sp|Q8CGS5|RNZ2_RAT	45.14	144	77	2	429	4	445	587	5e-31	121	Zinc phosphodiesterase ELAC protein 2 OS=Rattus norvegicus GN=Elac2 PE=2 SV=1
comp10006_c0_seq1	sp|Q8HY87|RNZ2_MACFA	41.72	151	86	2	450	4	439	588	5e-31	121	Zinc phosphodiesterase ELAC protein 2 OS=Macaca fascicularis GN=ELAC2 PE=2 SV=1
comp10006_c0_seq1	sp|Q8MKW7|RNZ_DROME	42.66	143	81	3	429	4	423	559	8e-30	117	Ribonuclease Z, mitochondrial OS=Drosophila melanogaster GN=JhI-1 PE=1 SV=2
comp10006_c0_seq1	sp|Q8Q032|RNZ_METMA	39.8	98	59	3	315	22	4	92	1e-12	67.8	Ribonuclease Z OS=Methanosarcina mazei (strain ATCC BAA-159 / DSM 3647 / Goe1 / Go1 / JCM 11833 / OCM 88) GN=rnz PE=3 SV=1
comp10006_c0_seq1	sp|Q9BQ52|RNZ2_HUMAN	41.72	151	86	2	450	4	439	588	1e-28	114	Zinc phosphodiesterase ELAC protein 2 OS=Homo sapiens GN=ELAC2 PE=1 SV=2
comp10006_c0_seq1	sp|Q9GL72|RNZ2_PANTR	42.38	151	85	2	450	4	439	588	4e-30	118	Zinc phosphodiesterase ELAC protein 2 OS=Pan troglodytes GN=ELAC2 PE=2 SV=1
comp10006_c0_seq1	sp|Q9GL73|RNZ2_GORGO	41.72	151	86	2	450	4	439	588	1e-29	117	Zinc phosphodiesterase ELAC protein 2 OS=Gorilla gorilla gorilla GN=ELAC2 PE=2 SV=1
comp100075_c0_seq1	sp|O43147|SGSM2_HUMAN	59.42	69	28	1	207	1	258	317	1e-18	80.9	Small G protein signaling modulator 2 OS=Homo sapiens GN=SGSM2 PE=1 SV=4
comp100075_c0_seq1	sp|Q2NKQ1|SGSM1_HUMAN	56.52	69	30	1	207	1	256	315	1e-17	78.2	Small G protein signaling modulator 1 OS=Homo sapiens GN=SGSM1 PE=1 SV=2
comp100075_c0_seq1	sp|Q80U12|SGSM2_MOUSE	60.87	69	27	1	207	1	258	317	3e-19	82.8	Small G protein signaling modulator 2 OS=Mus musculus GN=Sgsm2 PE=2 SV=2
comp100075_c0_seq1	sp|Q8BPQ7|SGSM1_MOUSE	56.52	69	30	1	207	1	256	315	1e-17	78.2	Small G protein signaling modulator 1 OS=Mus musculus GN=Sgsm1 PE=2 SV=2
comp100093_c0_seq1	sp|P17635|FMO2_RABIT	39.66	58	35	1	1	174	475	528	9e-06	45.4	Dimethylaniline monooxygenase [N-oxide-forming] 2 OS=Oryctolagus cuniculus GN=FMO2 PE=1 SV=3
comp100093_c0_seq1	sp|P31512|FMO4_HUMAN	56.41	39	17	0	1	117	473	511	6e-06	45.8	Dimethylaniline monooxygenase [N-oxide-forming] 4 OS=Homo sapiens GN=FMO4 PE=2 SV=3
comp100093_c0_seq1	sp|P36366|FMO2_CAVPO	42.37	59	34	1	1	177	475	529	2e-06	47	Dimethylaniline monooxygenase [N-oxide-forming] 2 OS=Cavia porcellus GN=FMO2 PE=2 SV=2
comp100093_c0_seq1	sp|P36367|FMO4_RABIT	65.71	35	12	0	1	105	473	507	1e-06	47.8	Dimethylaniline monooxygenase [N-oxide-forming] 4 OS=Oryctolagus cuniculus GN=FMO4 PE=2 SV=2
comp100093_c0_seq1	sp|P49109|FMO5_CAVPO	65.52	58	20	0	1	174	475	532	9e-17	76.6	Dimethylaniline monooxygenase [N-oxide-forming] 5 OS=Cavia porcellus GN=FMO5 PE=2 SV=2
comp100093_c0_seq1	sp|P49326|FMO5_HUMAN	71.19	59	17	0	1	177	475	533	6e-21	88.6	Dimethylaniline monooxygenase [N-oxide-forming] 5 OS=Homo sapiens GN=FMO5 PE=2 SV=2
comp100093_c0_seq1	sp|P97501|FMO3_MOUSE	43.55	62	29	1	1	168	473	534	3e-06	46.6	Dimethylaniline monooxygenase [N-oxide-forming] 3 OS=Mus musculus GN=Fmo3 PE=1 SV=1
comp100093_c0_seq1	sp|P97872|FMO5_MOUSE	100	59	0	0	1	177	475	533	5e-31	116	Dimethylaniline monooxygenase [N-oxide-forming] 5 OS=Mus musculus GN=Fmo5 PE=2 SV=4
comp100093_c0_seq1	sp|Q04799|FMO5_RABIT	62.71	59	22	0	1	177	475	533	5e-17	77.4	Dimethylaniline monooxygenase [N-oxide-forming] 5 OS=Oryctolagus cuniculus GN=FMO5 PE=1 SV=2
comp100093_c0_seq1	sp|Q28505|FMO2_MACMU	44.07	59	33	2	1	177	475	529	2e-06	47.4	Dimethylaniline monooxygenase [N-oxide-forming] 2 OS=Macaca mulatta GN=FMO2 PE=2 SV=2
comp100093_c0_seq1	sp|Q5REK0|FMO2_PONAB	44.07	59	33	2	1	177	475	529	2e-06	47	Dimethylaniline monooxygenase [N-oxide-forming] 2 OS=Pongo abelii GN=FMO2 PE=2 SV=3
comp100093_c0_seq1	sp|Q6IRI9|FMO2_RAT	42.37	59	34	1	1	177	475	529	4e-07	49.3	Dimethylaniline monooxygenase [N-oxide-forming] 2 OS=Rattus norvegicus GN=Fmo2 PE=2 SV=3
comp100093_c0_seq1	sp|Q8HZ69|FMO2_GORGO	45.76	59	32	2	1	177	475	529	7e-07	48.5	Dimethylaniline monooxygenase [N-oxide-forming] 2 OS=Gorilla gorilla gorilla GN=FMO2 PE=3 SV=3
comp100093_c0_seq1	sp|Q8HZ70|FMO2_PANTR	44.07	59	33	2	1	177	475	529	2e-06	47	Dimethylaniline monooxygenase [N-oxide-forming] 2 OS=Pan troglodytes GN=FMO2 PE=3 SV=3
comp100093_c0_seq1	sp|Q8K2I3|FMO2_MOUSE	42.37	59	34	1	1	177	475	529	5e-07	48.9	Dimethylaniline monooxygenase [N-oxide-forming] 2 OS=Mus musculus GN=Fmo2 PE=1 SV=3
comp100093_c0_seq1	sp|Q8K4C0|FMO5_RAT	93.22	59	4	0	1	177	475	533	2e-28	109	Dimethylaniline monooxygenase [N-oxide-forming] 5 OS=Rattus norvegicus GN=Fmo5 PE=1 SV=3
comp100093_c0_seq1	sp|Q95LA1|FMO3_CANFA	48.28	58	29	1	1	171	473	530	1e-06	48.1	Dimethylaniline monooxygenase [N-oxide-forming] 3 OS=Canis familiaris GN=FMO3 PE=2 SV=3
comp10009_c0_seq1	sp|A6QM06|SCAP_BOVIN	43.48	46	26	0	213	76	991	1036	3e-06	45.8	Sterol regulatory element-binding protein cleavage-activating protein OS=Bos taurus GN=SCAP PE=2 SV=1
comp10009_c0_seq1	sp|Q5MNU5|SCAP_PIG	43.48	46	26	0	213	76	992	1037	8e-06	44.7	Sterol regulatory element-binding protein cleavage-activating protein OS=Sus scrofa GN=SCAP PE=2 SV=2
comp100103_c0_seq1	sp|O00533|CHL1_HUMAN	52.38	63	29	1	105	290	1075	1137	8e-07	48.9	Neural cell adhesion molecule L1-like protein OS=Homo sapiens GN=CHL1 PE=1 SV=4
comp100103_c0_seq1	sp|O94856|NFASC_HUMAN	37.23	94	57	2	6	281	1176	1269	5e-06	46.6	Neurofascin OS=Homo sapiens GN=NFASC PE=1 SV=4
comp100103_c0_seq1	sp|P20241|NRG_DROME	47.78	90	45	3	33	296	1103	1188	2e-15	73.2	Neuroglian OS=Drosophila melanogaster GN=Nrg PE=1 SV=2
comp100103_c0_seq1	sp|P35331|NRCAM_CHICK	45.88	85	42	3	45	287	1122	1201	3e-07	50.1	Neuronal cell adhesion molecule OS=Gallus gallus PE=1 SV=1
comp100103_c0_seq1	sp|P70232|CHL1_MOUSE	50.79	63	30	1	105	290	1076	1138	8e-07	48.9	Neural cell adhesion molecule L1-like protein OS=Mus musculus GN=Chl1 PE=1 SV=2
comp100103_c0_seq1	sp|P97685|NFASC_RAT	37.23	94	57	2	6	281	1069	1162	5e-06	46.6	Neurofascin OS=Rattus norvegicus GN=Nfasc PE=1 SV=2
comp100103_c0_seq1	sp|P97686|NRCAM_RAT	48.44	64	30	1	108	290	1073	1136	2e-06	47.8	Neuronal cell adhesion molecule OS=Rattus norvegicus GN=Nrcam PE=1 SV=2
comp100103_c0_seq1	sp|Q810U3|NFASC_MOUSE	37.23	94	57	2	6	281	1069	1162	5e-06	46.6	Neurofascin OS=Mus musculus GN=Nfasc PE=1 SV=1
comp100103_c0_seq1	sp|Q810U4|NRCAM_MOUSE	45.35	86	43	3	45	290	1098	1178	2e-07	50.8	Neuronal cell adhesion molecule OS=Mus musculus GN=Nrcam PE=1 SV=2
comp100103_c0_seq1	sp|Q90478|L1CA1_DANRE	44.62	65	35	1	96	287	1044	1108	7e-06	46.2	Neural cell adhesion molecule L1.1 (Fragment) OS=Danio rerio GN=nadl1.1 PE=2 SV=1
comp100103_c0_seq1	sp|Q92823|NRCAM_HUMAN	45.35	86	43	3	45	290	1146	1226	2e-07	50.8	Neuronal cell adhesion molecule OS=Homo sapiens GN=NRCAM PE=1 SV=3
comp100105_c0_seq1	sp|A2A8L5|PTPRF_MOUSE	39.45	109	64	1	2	322	1788	1896	1e-18	83.6	Receptor-type tyrosine-protein phosphatase F OS=Mus musculus GN=Ptprf PE=1 SV=1
comp100105_c0_seq1	sp|A2A8L5|PTPRF_MOUSE	46.15	117	63	0	2	352	1499	1615	4e-29	113	Receptor-type tyrosine-protein phosphatase F OS=Mus musculus GN=Ptprf PE=1 SV=1
comp100105_c0_seq1	sp|A4IFW2|PTPRF_DANRE	39.45	109	64	1	2	322	1799	1907	1e-18	83.6	Receptor-type tyrosine-protein phosphatase F OS=Danio rerio GN=ptprf PE=2 SV=1
comp100105_c0_seq1	sp|A4IFW2|PTPRF_DANRE	46.15	117	63	0	2	352	1510	1626	9e-30	115	Receptor-type tyrosine-protein phosphatase F OS=Danio rerio GN=ptprf PE=2 SV=1
comp100105_c0_seq1	sp|A7MBJ4|PTPRF_BOVIN	39.45	109	64	1	2	322	1788	1896	1e-18	83.6	Receptor-type tyrosine-protein phosphatase F OS=Bos taurus GN=PTPRF PE=2 SV=1
comp100105_c0_seq1	sp|A7MBJ4|PTPRF_BOVIN	47.01	117	62	0	2	352	1499	1615	1e-30	117	Receptor-type tyrosine-protein phosphatase F OS=Bos taurus GN=PTPRF PE=2 SV=1
comp100105_c0_seq1	sp|B0V2N1|PTPRS_MOUSE	37.61	109	66	1	2	322	1797	1905	4e-18	82	Receptor-type tyrosine-protein phosphatase S OS=Mus musculus GN=Ptprs PE=1 SV=1
comp100105_c0_seq1	sp|B0V2N1|PTPRS_MOUSE	50	108	54	0	5	328	1509	1616	8e-29	112	Receptor-type tyrosine-protein phosphatase S OS=Mus musculus GN=Ptprs PE=1 SV=1
comp100105_c0_seq1	sp|B2GV87|PTPRE_RAT	39.8	98	58	1	2	292	588	685	2e-18	82.4	Receptor-type tyrosine-protein phosphatase epsilon OS=Rattus norvegicus GN=Ptpre PE=2 SV=1
comp100105_c0_seq1	sp|B2GV87|PTPRE_RAT	47.86	117	61	0	2	352	294	410	2e-30	117	Receptor-type tyrosine-protein phosphatase epsilon OS=Rattus norvegicus GN=Ptpre PE=2 SV=1
comp100105_c0_seq1	sp|P10586|PTPRF_HUMAN	39.45	109	64	1	2	322	1797	1905	1e-18	83.6	Receptor-type tyrosine-protein phosphatase F OS=Homo sapiens GN=PTPRF PE=1 SV=2
comp100105_c0_seq1	sp|P10586|PTPRF_HUMAN	47.01	117	62	0	2	352	1508	1624	3e-30	116	Receptor-type tyrosine-protein phosphatase F OS=Homo sapiens GN=PTPRF PE=1 SV=2
comp100105_c0_seq1	sp|P16621|LAR_DROME	40.37	109	63	1	2	322	1919	2027	8e-19	84	Tyrosine-protein phosphatase Lar OS=Drosophila melanogaster GN=Lar PE=1 SV=2
comp100105_c0_seq1	sp|P16621|LAR_DROME	46.15	117	63	0	2	352	1630	1746	2e-29	114	Tyrosine-protein phosphatase Lar OS=Drosophila melanogaster GN=Lar PE=1 SV=2
comp100105_c0_seq1	sp|P18052|PTPRA_MOUSE	40	100	59	1	2	298	718	817	2e-18	82.8	Receptor-type tyrosine-protein phosphatase alpha OS=Mus musculus GN=Ptpra PE=1 SV=3
comp100105_c0_seq1	sp|P18052|PTPRA_MOUSE	47.86	117	61	0	2	352	429	545	3e-30	116	Receptor-type tyrosine-protein phosphatase alpha OS=Mus musculus GN=Ptpra PE=1 SV=3
comp100105_c0_seq1	sp|P18433|PTPRA_HUMAN	40	100	59	1	2	298	691	790	2e-18	82.8	Receptor-type tyrosine-protein phosphatase alpha OS=Homo sapiens GN=PTPRA PE=1 SV=2
comp100105_c0_seq1	sp|P18433|PTPRA_HUMAN	47.86	117	61	0	2	352	402	518	5e-30	115	Receptor-type tyrosine-protein phosphatase alpha OS=Homo sapiens GN=PTPRA PE=1 SV=2
comp100105_c0_seq1	sp|P23468|PTPRD_HUMAN	40.37	109	63	1	2	322	1802	1910	2e-19	85.5	Receptor-type tyrosine-protein phosphatase delta OS=Homo sapiens GN=PTPRD PE=1 SV=2
comp100105_c0_seq1	sp|P23468|PTPRD_HUMAN	49.54	109	55	0	2	328	1513	1621	4e-31	119	Receptor-type tyrosine-protein phosphatase delta OS=Homo sapiens GN=PTPRD PE=1 SV=2
comp100105_c0_seq1	sp|P23469|PTPRE_HUMAN	39.8	98	58	1	2	292	589	686	2e-18	82.4	Receptor-type tyrosine-protein phosphatase epsilon OS=Homo sapiens GN=PTPRE PE=1 SV=1
comp100105_c0_seq1	sp|P23469|PTPRE_HUMAN	47.86	117	61	0	2	352	295	411	7e-31	118	Receptor-type tyrosine-protein phosphatase epsilon OS=Homo sapiens GN=PTPRE PE=1 SV=1
comp100105_c0_seq1	sp|P28827|PTPRM_HUMAN	37.86	103	60	2	2	298	1345	1447	2e-15	73.9	Receptor-type tyrosine-protein phosphatase mu OS=Homo sapiens GN=PTPRM PE=1 SV=2
comp100105_c0_seq1	sp|P28827|PTPRM_HUMAN	43.36	113	64	0	2	340	1055	1167	1e-27	108	Receptor-type tyrosine-protein phosphatase mu OS=Homo sapiens GN=PTPRM PE=1 SV=2
comp100105_c0_seq1	sp|P49446|PTPRE_MOUSE	39.8	98	58	1	2	292	588	685	2e-18	82.4	Receptor-type tyrosine-protein phosphatase epsilon OS=Mus musculus GN=Ptpre PE=1 SV=3
comp100105_c0_seq1	sp|P49446|PTPRE_MOUSE	47.86	117	61	0	2	352	294	410	2e-30	117	Receptor-type tyrosine-protein phosphatase epsilon OS=Mus musculus GN=Ptpre PE=1 SV=3
comp100105_c0_seq1	sp|Q03348|PTPRA_RAT	39	100	60	1	2	298	685	784	6e-17	78.6	Receptor-type tyrosine-protein phosphatase alpha OS=Rattus norvegicus GN=Ptpra PE=1 SV=1
comp100105_c0_seq1	sp|Q03348|PTPRA_RAT	47.86	117	61	0	2	352	396	512	2e-30	116	Receptor-type tyrosine-protein phosphatase alpha OS=Rattus norvegicus GN=Ptpra PE=1 SV=1
comp100105_c0_seq1	sp|Q13332|PTPRS_HUMAN	39.45	109	64	1	2	322	1838	1946	2e-19	85.5	Receptor-type tyrosine-protein phosphatase S OS=Homo sapiens GN=PTPRS PE=1 SV=3
comp100105_c0_seq1	sp|Q13332|PTPRS_HUMAN	50.46	109	54	0	2	328	1549	1657	1e-29	114	Receptor-type tyrosine-protein phosphatase S OS=Homo sapiens GN=PTPRS PE=1 SV=3
comp100105_c0_seq1	sp|Q15262|PTPRK_HUMAN	34.95	103	63	2	2	298	1332	1434	1e-11	63.2	Receptor-type tyrosine-protein phosphatase kappa OS=Homo sapiens GN=PTPRK PE=1 SV=2
comp100105_c0_seq1	sp|Q15262|PTPRK_HUMAN	43.64	110	62	0	2	331	1042	1151	2e-27	108	Receptor-type tyrosine-protein phosphatase kappa OS=Homo sapiens GN=PTPRK PE=1 SV=2
comp100105_c0_seq1	sp|Q64487|PTPRD_MOUSE	40.37	109	63	1	2	322	1802	1910	2e-19	85.9	Receptor-type tyrosine-protein phosphatase delta OS=Mus musculus GN=Ptprd PE=1 SV=3
comp100105_c0_seq1	sp|Q64487|PTPRD_MOUSE	49.54	109	55	0	2	328	1513	1621	4e-31	119	Receptor-type tyrosine-protein phosphatase delta OS=Mus musculus GN=Ptprd PE=1 SV=3
comp100105_c0_seq1	sp|Q64604|PTPRF_RAT	39.45	109	64	1	2	322	1788	1896	1e-18	83.6	Receptor-type tyrosine-protein phosphatase F OS=Rattus norvegicus GN=Ptprf PE=2 SV=1
comp100105_c0_seq1	sp|Q64604|PTPRF_RAT	46.15	117	63	0	2	352	1499	1615	4e-29	113	Receptor-type tyrosine-protein phosphatase F OS=Rattus norvegicus GN=Ptprf PE=2 SV=1
comp100105_c0_seq1	sp|Q64605|PTPRS_RAT	37.61	109	66	1	2	322	1797	1905	4e-18	82	Receptor-type tyrosine-protein phosphatase S OS=Rattus norvegicus GN=Ptprs PE=1 SV=2
comp100105_c0_seq1	sp|Q64605|PTPRS_RAT	50	108	54	0	5	328	1509	1616	6e-29	112	Receptor-type tyrosine-protein phosphatase S OS=Rattus norvegicus GN=Ptprs PE=1 SV=2
comp100105_c0_seq1	sp|Q9BMN8|LAR_CAEEL	34.86	109	69	2	2	322	2091	2196	5e-16	75.9	Tyrosine-protein phosphatase Lar-like OS=Caenorhabditis elegans GN=ptp-3 PE=1 SV=1
comp100105_c0_seq1	sp|Q9BMN8|LAR_CAEEL	44.35	115	64	0	8	352	1805	1919	4e-28	110	Tyrosine-protein phosphatase Lar-like OS=Caenorhabditis elegans GN=ptp-3 PE=1 SV=1
comp10010_c0_seq1	sp|A0REB5|IOLA2_BACAH	44.64	56	31	0	223	390	10	65	3e-09	57	Methylmalonate semialdehyde dehydrogenase [acylating] 2 OS=Bacillus thuringiensis (strain Al Hakam) GN=iolA2 PE=3 SV=2
comp10010_c0_seq1	sp|A4IPB2|IOLA1_GEOTN	42.86	56	32	0	223	390	9	64	4e-08	53.9	Methylmalonate semialdehyde dehydrogenase [acylating] 1 OS=Geobacillus thermodenitrificans (strain NG80-2) GN=iolA1 PE=3 SV=2
comp10010_c0_seq1	sp|A7ZAI1|IOLA_BACA2	43.1	58	33	0	217	390	6	63	2e-08	54.7	Methylmalonate semialdehyde dehydrogenase [acylating] OS=Bacillus amyloliquefaciens (strain FZB42) GN=iolA PE=3 SV=1
comp10010_c0_seq1	sp|A8FDV4|IOLA_BACP2	41.07	56	33	0	223	390	10	65	2e-09	57.4	Methylmalonate semialdehyde dehydrogenase [acylating] OS=Bacillus pumilus (strain SAFR-032) GN=iolA PE=3 SV=1
comp10010_c0_seq1	sp|P38067|UGA2_YEAST	40.98	61	36	1	217	399	18	77	8e-09	55.8	Succinate-semialdehyde dehydrogenase [NADP(+)] OS=Saccharomyces cerevisiae (strain ATCC 204508 / S288c) GN=UGA2 PE=1 SV=2
comp10010_c0_seq1	sp|P52713|MMSA_CAEEL	40	60	36	0	214	393	28	87	4e-08	53.9	Probable methylmalonate-semialdehyde dehydrogenase [acylating], mitochondrial OS=Caenorhabditis elegans GN=alh-8 PE=1 SV=1
comp10010_c0_seq1	sp|P94428|GABD_BACSU	60	40	16	0	277	396	7	46	5e-08	53.5	Succinate-semialdehyde dehydrogenase [NADP(+)] OS=Bacillus subtilis (strain 168) GN=gabD PE=1 SV=1
comp10010_c0_seq1	sp|Q17M80|MMSA_AEDAE	40.98	61	36	0	211	393	24	84	7e-10	58.9	Probable methylmalonate-semialdehyde dehydrogenase [acylating], mitochondrial OS=Aedes aegypti GN=AAEL001134 PE=3 SV=1
comp10010_c0_seq1	sp|Q4V1F6|IOLA3_BACCZ	46.43	56	30	0	223	390	10	65	4e-10	59.7	Methylmalonate semialdehyde dehydrogenase [acylating] 3 OS=Bacillus cereus (strain ZK / E33L) GN=iolA3 PE=3 SV=1
comp10010_c0_seq1	sp|Q5KYR4|IOLA2_GEOKA	46.43	56	30	0	223	390	9	64	2e-09	57.4	Methylmalonate semialdehyde dehydrogenase [acylating] 2 OS=Geobacillus kaustophilus (strain HTA426) GN=iolA2 PE=3 SV=2
comp10010_c0_seq1	sp|Q63B74|IOLA2_BACCZ	46.43	56	30	0	223	390	11	66	1e-10	60.8	Methylmalonate semialdehyde dehydrogenase [acylating] 2 OS=Bacillus cereus (strain ZK / E33L) GN=iolA2 PE=3 SV=1
comp10010_c0_seq1	sp|Q6HIK3|IOLA2_BACHK	46.43	56	30	0	223	390	10	65	4e-10	59.7	Methylmalonate semialdehyde dehydrogenase [acylating] 2 OS=Bacillus thuringiensis subsp. konkukian (strain 97-27) GN=iolA2 PE=3 SV=1
comp10010_c0_seq1	sp|Q7KW39|MMSA_DROME	37.93	58	36	0	214	387	24	81	3e-08	54.3	Probable methylmalonate-semialdehyde dehydrogenase [acylating], mitochondrial OS=Drosophila melanogaster GN=CG17896 PE=2 SV=1
comp10010_c0_seq1	sp|Q7QC84|MMSA_ANOGA	37.7	61	38	0	211	393	24	84	8e-09	55.8	Probable methylmalonate-semialdehyde dehydrogenase [acylating], mitochondrial OS=Anopheles gambiae GN=AGAP002499 PE=3 SV=2
comp10010_c0_seq1	sp|Q81QB6|IOLA2_BACAN	46.43	56	30	0	223	390	10	65	4e-10	59.7	Methylmalonate semialdehyde dehydrogenase [acylating] 2 OS=Bacillus anthracis GN=iolA2 PE=3 SV=1
comp10010_c0_seq1	sp|Q88RC0|DAVD_PSEPK	42.62	61	35	0	217	399	10	70	1e-09	58.2	Glutarate-semialdehyde dehydrogenase DavD OS=Pseudomonas putida (strain KT2440) GN=davD PE=3 SV=1
comp10010_c0_seq1	sp|Q8EMV4|IOLA2_OCEIH	45.28	53	29	0	223	381	10	62	4e-09	56.6	Methylmalonate semialdehyde dehydrogenase [acylating] 2 OS=Oceanobacillus iheyensis (strain DSM 14371 / JCM 11309 / KCTC 3954 / HTE831) GN=iolA2 PE=3 SV=1
comp10010_c0_seq1	sp|Q9I6M5|DAVD_PSEAE	39.34	61	37	0	217	399	10	70	2e-08	54.7	Glutarate-semialdehyde dehydrogenase DavD OS=Pseudomonas aeruginosa (strain ATCC 15692 / PAO1 / 1C / PRS 101 / LMG 12228) GN=davD PE=1 SV=1
comp10010_c0_seq1	sp|Q9SAK4|SSDH_ARATH	45.45	55	30	0	232	396	57	111	2e-08	54.7	Succinate-semialdehyde dehydrogenase, mitochondrial OS=Arabidopsis thaliana GN=ALDH5F1 PE=1 SV=2
comp10010_c0_seq1	sp|Q9UTM8|SSDH2_SCHPO	43.86	57	32	0	223	393	19	75	7e-10	58.9	Putative succinate-semialdehyde dehydrogenase C139.05 [NADP(+)] OS=Schizosaccharomyces pombe (strain 972 / ATCC 24843) GN=SPAC139.05 PE=3 SV=1
comp100114_c0_seq1	sp|Q4R7M4|DTWD2_MACFA	55.26	114	48	1	346	14	171	284	6e-33	120	DTW domain-containing protein 2 OS=Macaca fascicularis GN=DTWD2 PE=2 SV=1
comp100114_c0_seq1	sp|Q8NBA8|DTWD2_HUMAN	55.26	114	48	1	346	14	171	284	6e-33	120	DTW domain-containing protein 2 OS=Homo sapiens GN=DTWD2 PE=1 SV=1
comp100114_c0_seq1	sp|Q9D0U1|DTWD2_MOUSE	53.51	114	50	1	346	14	171	284	3e-31	115	DTW domain-containing protein 2 OS=Mus musculus GN=Dtwd2 PE=2 SV=1
comp100119_c0_seq1	sp|A6H8I2|SGSM3_XENLA	33.15	178	108	2	1	501	236	413	8e-23	97.8	Small G protein signaling modulator 3 homolog OS=Xenopus laevis GN=sgsm3 PE=2 SV=1
comp100119_c0_seq1	sp|A6QP29|TBD2A_BOVIN	48.7	154	79	0	1	462	744	897	2e-43	157	TBC1 domain family member 2A OS=Bos taurus GN=TBC1D2 PE=2 SV=1
comp100119_c0_seq1	sp|B1AVH7|TBD2A_MOUSE	49.69	163	82	0	4	492	742	904	1e-45	162	TBC1 domain family member 2A OS=Mus musculus GN=Tbc1d2 PE=2 SV=1
comp100119_c0_seq1	sp|B5DFA1|TBD2A_RAT	53.02	149	70	0	4	450	744	892	1e-45	162	TBC1 domain family member 2A OS=Rattus norvegicus GN=Tbc1d2 PE=2 SV=1
comp100119_c0_seq1	sp|C8VDQ4|GYP2_EMENI	31.79	173	99	4	4	465	410	582	1e-19	88.6	Putative GTPase-activating protein AN11010 OS=Emericella nidulans (strain FGSC A4 / ATCC 38163 / CBS 112.46 / NRRL 194 / M139) GN=AN11010 PE=4 SV=1
comp100119_c0_seq1	sp|D2H0G5|TBD2A_AILME	44.16	154	86	1	1	462	753	895	6e-34	129	TBC1 domain family member 2A OS=Ailuropoda melanoleuca GN=TBC1D2 PE=3 SV=1
comp100119_c0_seq1	sp|Q28CB1|TBD2B_XENTR	48.57	175	89	1	1	522	766	940	1e-47	168	TBC1 domain family member 2B OS=Xenopus tropicalis GN=tbc1d2b PE=2 SV=1
comp100119_c0_seq1	sp|Q2KI13|SGSM3_BOVIN	36.69	139	88	0	1	417	232	370	6e-24	100	Small G protein signaling modulator 3 OS=Bos taurus GN=SGSM3 PE=2 SV=1
comp100119_c0_seq1	sp|Q3U0J8|TBD2B_MOUSE	48.15	162	84	0	1	486	788	949	7e-47	166	TBC1 domain family member 2B OS=Mus musculus GN=Tbc1d2b PE=1 SV=2
comp100119_c0_seq1	sp|Q4QQU7|GRTP1_RAT	34.78	138	88	1	1	408	141	278	6e-19	84.7	Growth hormone-regulated TBC protein 1 OS=Rattus norvegicus GN=Grtp1 PE=2 SV=1
comp100119_c0_seq1	sp|Q6GL87|GRTP1_XENTR	34.78	138	88	1	1	408	193	330	6e-20	88.2	Growth hormone-regulated TBC protein 1 OS=Xenopus tropicalis GN=grtp1 PE=2 SV=1
comp100119_c0_seq1	sp|Q6GLZ0|GRTP1_XENLA	36.96	138	85	1	1	408	193	330	3e-20	89	Growth hormone-regulated TBC protein 1 OS=Xenopus laevis GN=grtp1 PE=2 SV=1
comp100119_c0_seq1	sp|Q6P6R7|SGSM3_RAT	37.27	161	99	2	1	477	234	394	3e-24	102	Small G protein signaling modulator 3 OS=Rattus norvegicus GN=Sgsm3 PE=1 SV=1
comp100119_c0_seq1	sp|Q6PBU5|GRT1A_DANRE	32.61	138	91	1	1	408	207	344	9e-19	85.1	Growth hormone-regulated TBC protein 1-A OS=Danio rerio GN=grtp1a PE=2 SV=1
comp100119_c0_seq1	sp|Q7T2D0|SGSM3_DANRE	32.73	165	110	1	1	492	236	400	3e-23	99	Small G protein signaling modulator 3 OS=Danio rerio GN=sgsm3 PE=2 SV=1
comp100119_c0_seq1	sp|Q8VCZ6|SGSM3_MOUSE	33.9	177	107	2	1	501	235	411	3e-24	101	Small G protein signaling modulator 3 OS=Mus musculus GN=Sgsm3 PE=1 SV=1
comp100119_c0_seq1	sp|Q96HU1|SGSM3_HUMAN	37.41	139	87	0	1	417	235	373	2e-25	105	Small G protein signaling modulator 3 OS=Homo sapiens GN=SGSM3 PE=1 SV=1
comp100119_c0_seq1	sp|Q9BYX2|TBD2A_HUMAN	49.35	154	78	0	1	462	747	900	2e-43	156	TBC1 domain family member 2A OS=Homo sapiens GN=TBC1D2 PE=1 SV=3
comp100119_c0_seq1	sp|Q9D3N8|GRTP1_MOUSE	34.78	138	88	1	1	408	211	348	1e-18	84.7	Growth hormone-regulated TBC protein 1 OS=Mus musculus GN=Grtp1 PE=2 SV=1
comp100119_c0_seq1	sp|Q9UPU7|TBD2B_HUMAN	48.77	162	83	0	1	486	786	947	4e-47	167	TBC1 domain family member 2B OS=Homo sapiens GN=TBC1D2B PE=1 SV=2
comp100122_c0_seq1	sp|A4Z943|ZBED5_BOVIN	38.04	92	56	1	276	4	140	231	5e-10	57.8	Zinc finger BED domain-containing protein 5 OS=Bos taurus GN=ZBED5 PE=4 SV=1
comp100122_c0_seq1	sp|A4Z944|ZBED5_CANFA	38.04	92	56	1	276	4	140	231	5e-10	57.8	Zinc finger BED domain-containing protein 5 OS=Canis familiaris GN=ZBED5 PE=4 SV=1
comp100122_c0_seq1	sp|O95789|ZMYM6_HUMAN	37.23	94	59	0	282	1	773	866	6e-11	60.5	Zinc finger MYM-type protein 6 OS=Homo sapiens GN=ZMYM6 PE=2 SV=2
comp100122_c0_seq1	sp|P0CF97|F200B_HUMAN	38.46	91	56	0	276	4	93	183	6e-15	71.6	Putative protein FAM200B OS=Homo sapiens GN=FAM200B PE=5 SV=1
comp100122_c0_seq1	sp|Q49AG3|ZBED5_HUMAN	38.04	92	56	1	276	4	139	230	5e-10	57.8	Zinc finger BED domain-containing protein 5 OS=Homo sapiens GN=ZBED5 PE=2 SV=2
comp100122_c0_seq1	sp|Q4R6P1|F200A_MACFA	30.77	65	45	0	198	4	33	97	2e-06	47.4	Protein FAM200A OS=Macaca fascicularis GN=FAM200A PE=2 SV=1
comp100122_c0_seq1	sp|Q6R2W3|SCND3_HUMAN	39.13	92	56	0	276	1	766	857	1e-10	59.7	SCAN domain-containing protein 3 OS=Homo sapiens GN=SCAND3 PE=2 SV=1
comp100122_c0_seq1	sp|Q8TCP9|F200A_HUMAN	30.77	65	45	0	198	4	33	97	3e-06	47	Protein FAM200A OS=Homo sapiens GN=FAM200A PE=2 SV=1
comp100125_c0_seq1	sp|A4IIW9|LIGO1_XENTR	34.88	86	56	1	273	16	81	165	2e-07	51.2	Leucine-rich repeat and immunoglobulin-like domain-containing nogo receptor-interacting protein 1 OS=Xenopus tropicalis GN=lingo1 PE=2 SV=1
comp100125_c0_seq1	sp|D3ZAL8|LRRT3_RAT	32.94	85	57	1	258	4	90	173	5e-07	50.1	Leucine-rich repeat transmembrane neuronal protein 3 OS=Rattus norvegicus GN=Lrrtm3 PE=3 SV=1
comp100125_c0_seq1	sp|O08742|GPV_MOUSE	31.17	77	53	1	252	22	346	421	1e-06	49.3	Platelet glycoprotein V OS=Mus musculus GN=Gp5 PE=2 SV=1
comp100125_c0_seq1	sp|O95970|LGI1_HUMAN	34.52	84	55	1	273	22	91	173	1e-07	52	Leucine-rich glioma-inactivated protein 1 OS=Homo sapiens GN=LGI1 PE=1 SV=1
comp100125_c0_seq1	sp|P82963|CHAO_TRICA	31.65	79	54	1	243	7	102	179	4e-07	50.4	Chaoptin (Fragment) OS=Tribolium castaneum GN=CHP PE=2 SV=1
comp100125_c0_seq1	sp|Q1EGL0|LGI3_PANTR	33.33	87	58	1	276	16	87	172	6e-08	52.8	Leucine-rich repeat LGI family member 3 OS=Pan troglodytes GN=LGI3 PE=2 SV=1
comp100125_c0_seq1	sp|Q1EGL1|LGI2_PANTR	36.47	85	54	1	276	22	84	167	8e-10	58.2	Leucine-rich repeat LGI family member 2 OS=Pan troglodytes GN=LGI2 PE=2 SV=1
comp100125_c0_seq1	sp|Q1EGL2|LGI1_PANTR	34.52	84	55	1	273	22	91	173	1e-07	52	Leucine-rich glioma-inactivated protein 1 OS=Pan troglodytes GN=LGI1 PE=2 SV=1
comp100125_c0_seq1	sp|Q4R4H3|LGI3_MACFA	33.33	87	58	1	276	16	87	172	6e-08	52.8	Leucine-rich repeat LGI family member 3 OS=Macaca fascicularis GN=LGI3 PE=2 SV=1
comp100125_c0_seq1	sp|Q50L44|LIGO1_CHICK	34.88	86	56	1	273	16	88	172	1e-06	48.9	Leucine-rich repeat and immunoglobulin-like domain-containing nogo receptor-interacting protein 1 OS=Gallus gallus GN=LINGO1 PE=2 SV=1
comp100125_c0_seq1	sp|Q5E9T6|LGI1_BOVIN	35.71	84	54	1	273	22	67	149	1e-07	52	Leucine-rich glioma-inactivated protein 1 OS=Bos taurus GN=LGI1 PE=2 SV=1
comp100125_c0_seq1	sp|Q5R945|LGI1_PONAB	34.52	84	55	1	273	22	91	173	1e-07	52	Leucine-rich glioma-inactivated protein 1 OS=Pongo abelii GN=LGI1 PE=2 SV=1
comp100125_c0_seq1	sp|Q86VH5|LRRT3_HUMAN	32.94	85	57	1	258	4	90	173	5e-07	50.1	Leucine-rich repeat transmembrane neuronal protein 3 OS=Homo sapiens GN=LRRTM3 PE=2 SV=2
comp100125_c0_seq1	sp|Q8BZ81|LRRT3_MOUSE	32.94	85	57	1	258	4	90	173	5e-07	50.1	Leucine-rich repeat transmembrane neuronal protein 3 OS=Mus musculus GN=Lrrtm3 PE=2 SV=2
comp100125_c0_seq1	sp|Q8K406|LGI3_MOUSE	33.33	87	58	1	276	16	87	172	2e-07	51.2	Leucine-rich repeat LGI family member 3 OS=Mus musculus GN=Lgi3 PE=1 SV=1
comp100125_c0_seq1	sp|Q8K4Y5|LGI1_RAT	34.52	84	55	1	273	22	91	173	1e-07	52	Leucine-rich glioma-inactivated protein 1 OS=Rattus norvegicus GN=Lgi1 PE=1 SV=1
comp100125_c0_seq1	sp|Q8N0V4|LGI2_HUMAN	36.47	85	54	1	276	22	84	167	8e-10	58.2	Leucine-rich repeat LGI family member 2 OS=Homo sapiens GN=LGI2 PE=1 SV=1
comp100125_c0_seq1	sp|Q8N135|LGI4_HUMAN	34.88	86	56	1	279	22	74	158	6e-08	52.8	Leucine-rich repeat LGI family member 4 OS=Homo sapiens GN=LGI4 PE=2 SV=1
comp100125_c0_seq1	sp|Q8N145|LGI3_HUMAN	33.33	87	58	1	276	16	87	172	6e-08	52.8	Leucine-rich repeat LGI family member 3 OS=Homo sapiens GN=LGI3 PE=2 SV=1
comp100125_c0_seq1	sp|Q9BGP6|LRRT3_MACFA	32.94	85	57	1	258	4	90	173	5e-07	50.1	Leucine-rich repeat transmembrane neuronal protein 3 OS=Macaca fascicularis GN=LRRTM3 PE=2 SV=1
comp100141_c0_seq1	sp|A2ASQ1|AGRIN_MOUSE	27.47	91	65	2	110	379	211	300	6e-06	47.8	Agrin OS=Mus musculus GN=Agrn PE=1 SV=1
comp100141_c0_seq1	sp|A2ASQ1|AGRIN_MOUSE	33.02	106	57	3	122	397	497	596	6e-09	56.2	Agrin OS=Mus musculus GN=Agrn PE=1 SV=1
comp100141_c0_seq1	sp|A2ASQ1|AGRIN_MOUSE	36.49	74	45	3	113	328	574	645	4e-08	53.9	Agrin OS=Mus musculus GN=Agrn PE=1 SV=1
comp100141_c0_seq1	sp|A2ASQ1|AGRIN_MOUSE	36.78	87	54	3	122	379	429	508	4e-12	65.5	Agrin OS=Mus musculus GN=Agrn PE=1 SV=1
comp100141_c0_seq1	sp|A2ASQ1|AGRIN_MOUSE	38.57	70	42	2	122	328	796	864	4e-08	53.9	Agrin OS=Mus musculus GN=Agrn PE=1 SV=1
comp100141_c0_seq1	sp|A2ASQ1|AGRIN_MOUSE	40.45	89	53	3	116	382	361	442	1e-14	72.8	Agrin OS=Mus musculus GN=Agrn PE=1 SV=1
comp100141_c0_seq1	sp|A2ASQ1|AGRIN_MOUSE	40.96	83	47	3	137	379	294	374	1e-14	72.8	Agrin OS=Mus musculus GN=Agrn PE=1 SV=1
comp100141_c0_seq1	sp|A2ASQ1|AGRIN_MOUSE	41.56	77	44	2	122	349	143	216	2e-12	66.2	Agrin OS=Mus musculus GN=Agrn PE=1 SV=1
comp100141_c0_seq1	sp|A2ASQ1|AGRIN_MOUSE	42.59	108	60	2	80	397	53	160	6e-23	96.3	Agrin OS=Mus musculus GN=Agrn PE=1 SV=1
comp100141_c0_seq1	sp|O00468|AGRIN_HUMAN	34.02	97	63	3	92	379	524	613	5e-12	65.1	Agrin OS=Homo sapiens GN=AGRN PE=1 SV=5
comp100141_c0_seq1	sp|O00468|AGRIN_HUMAN	34.21	76	49	2	155	379	331	405	8e-06	47.4	Agrin OS=Homo sapiens GN=AGRN PE=1 SV=5
comp100141_c0_seq1	sp|O00468|AGRIN_HUMAN	35.62	73	46	2	113	328	679	750	2e-08	55.1	Agrin OS=Homo sapiens GN=AGRN PE=1 SV=5
comp100141_c0_seq1	sp|O00468|AGRIN_HUMAN	37.66	77	47	2	122	349	248	321	5e-12	65.1	Agrin OS=Homo sapiens GN=AGRN PE=1 SV=5
comp100141_c0_seq1	sp|O00468|AGRIN_HUMAN	39.19	74	45	1	110	331	598	665	6e-09	56.2	Agrin OS=Homo sapiens GN=AGRN PE=1 SV=5
comp100141_c0_seq1	sp|O00468|AGRIN_HUMAN	41.57	89	52	3	116	382	466	547	7e-16	76.3	Agrin OS=Homo sapiens GN=AGRN PE=1 SV=5
comp100141_c0_seq1	sp|O00468|AGRIN_HUMAN	41.79	134	73	3	11	397	132	265	6e-27	107	Agrin OS=Homo sapiens GN=AGRN PE=1 SV=5
comp100141_c0_seq1	sp|O00468|AGRIN_HUMAN	42.17	83	46	3	137	379	399	479	3e-14	71.6	Agrin OS=Homo sapiens GN=AGRN PE=1 SV=5
comp100141_c0_seq1	sp|O00468|AGRIN_HUMAN	42.25	71	39	3	122	328	901	969	2e-09	57.8	Agrin OS=Homo sapiens GN=AGRN PE=1 SV=5
comp100141_c0_seq1	sp|P10669|FST_PIG	31.68	101	67	4	83	379	89	179	4e-09	56.6	Follistatin OS=Sus scrofa GN=FST PE=1 SV=1
comp100141_c0_seq1	sp|P10669|FST_PIG	31.87	91	58	3	95	355	236	326	2e-08	54.7	Follistatin OS=Sus scrofa GN=FST PE=1 SV=1
comp100141_c0_seq1	sp|P10669|FST_PIG	35.56	90	54	3	122	379	168	256	3e-10	59.7	Follistatin OS=Sus scrofa GN=FST PE=1 SV=1
comp100141_c0_seq1	sp|P19883|FST_HUMAN	31.68	101	67	4	83	379	89	179	5e-09	56.2	Follistatin OS=Homo sapiens GN=FST PE=1 SV=2
comp100141_c0_seq1	sp|P19883|FST_HUMAN	32.97	91	57	3	95	355	236	326	5e-09	56.2	Follistatin OS=Homo sapiens GN=FST PE=1 SV=2
comp100141_c0_seq1	sp|P19883|FST_HUMAN	35.56	90	54	3	122	379	168	256	3e-10	59.7	Follistatin OS=Homo sapiens GN=FST PE=1 SV=2
comp100141_c0_seq1	sp|P21674|FST_RAT	31.68	101	67	4	83	379	89	179	4e-09	56.6	Follistatin OS=Rattus norvegicus GN=Fst PE=1 SV=1
comp100141_c0_seq1	sp|P21674|FST_RAT	32.97	91	57	3	95	355	236	326	5e-09	56.2	Follistatin OS=Rattus norvegicus GN=Fst PE=1 SV=1
comp100141_c0_seq1	sp|P21674|FST_RAT	35.56	90	54	3	122	379	168	256	3e-10	59.7	Follistatin OS=Rattus norvegicus GN=Fst PE=1 SV=1
comp100141_c0_seq1	sp|P25304|AGRIN_RAT	27.47	91	65	2	110	379	211	300	6e-06	47.8	Agrin OS=Rattus norvegicus GN=Agrn PE=1 SV=2
comp100141_c0_seq1	sp|P25304|AGRIN_RAT	34.78	92	48	2	122	361	497	582	1e-09	58.5	Agrin OS=Rattus norvegicus GN=Agrn PE=1 SV=2
comp100141_c0_seq1	sp|P25304|AGRIN_RAT	35.62	73	46	2	113	328	574	645	3e-08	54.3	Agrin OS=Rattus norvegicus GN=Agrn PE=1 SV=2
comp100141_c0_seq1	sp|P25304|AGRIN_RAT	38.27	81	50	2	137	379	435	508	1e-12	67	Agrin OS=Rattus norvegicus GN=Agrn PE=1 SV=2
comp100141_c0_seq1	sp|P25304|AGRIN_RAT	39.44	71	41	3	122	328	796	864	2e-08	54.7	Agrin OS=Rattus norvegicus GN=Agrn PE=1 SV=2
comp100141_c0_seq1	sp|P25304|AGRIN_RAT	40.96	83	47	3	137	379	294	374	2e-14	72	Agrin OS=Rattus norvegicus GN=Agrn PE=1 SV=2
comp100141_c0_seq1	sp|P25304|AGRIN_RAT	41.56	77	44	2	122	349	143	216	2e-12	66.2	Agrin OS=Rattus norvegicus GN=Agrn PE=1 SV=2
comp100141_c0_seq1	sp|P25304|AGRIN_RAT	41.57	89	52	3	116	382	361	442	1e-17	81.3	Agrin OS=Rattus norvegicus GN=Agrn PE=1 SV=2
comp100141_c0_seq1	sp|P25304|AGRIN_RAT	44.9	98	52	2	110	397	63	160	2e-22	94.7	Agrin OS=Rattus norvegicus GN=Agrn PE=1 SV=2
comp100141_c0_seq1	sp|P31514|FST_SHEEP	31.68	101	67	4	83	379	82	172	4e-09	56.6	Follistatin (Fragment) OS=Ovis aries GN=FST PE=2 SV=1
comp100141_c0_seq1	sp|P31514|FST_SHEEP	32.93	82	52	2	95	331	229	310	5e-08	53.5	Follistatin (Fragment) OS=Ovis aries GN=FST PE=2 SV=1
comp100141_c0_seq1	sp|P31514|FST_SHEEP	34.44	90	55	3	122	379	161	249	1e-09	57.8	Follistatin (Fragment) OS=Ovis aries GN=FST PE=2 SV=1
comp100141_c0_seq1	sp|P31515|FST_XENLA	29.7	101	69	4	83	379	89	179	3e-07	51.2	Follistatin OS=Xenopus laevis GN=fst PE=1 SV=2
comp100141_c0_seq1	sp|P31515|FST_XENLA	31.52	92	58	3	95	355	236	327	1e-07	52.4	Follistatin OS=Xenopus laevis GN=fst PE=1 SV=2
comp100141_c0_seq1	sp|P31515|FST_XENLA	32.14	112	68	5	68	379	148	256	1e-10	60.8	Follistatin OS=Xenopus laevis GN=fst PE=1 SV=2
comp100141_c0_seq1	sp|P31696|AGRIN_CHICK	29.89	87	60	2	122	379	322	407	8e-06	47.4	Agrin OS=Gallus gallus GN=AGRN PE=1 SV=3
comp100141_c0_seq1	sp|P31696|AGRIN_CHICK	33.33	87	58	1	122	382	604	684	3e-09	57.4	Agrin OS=Gallus gallus GN=AGRN PE=1 SV=3
comp100141_c0_seq1	sp|P31696|AGRIN_CHICK	35.63	87	55	3	122	379	536	615	1e-11	64.3	Agrin OS=Gallus gallus GN=AGRN PE=1 SV=3
comp100141_c0_seq1	sp|P31696|AGRIN_CHICK	37.66	77	47	2	122	349	250	323	2e-10	60.5	Agrin OS=Gallus gallus GN=AGRN PE=1 SV=3
comp100141_c0_seq1	sp|P31696|AGRIN_CHICK	39.73	73	42	3	116	328	681	751	2e-08	55.1	Agrin OS=Gallus gallus GN=AGRN PE=1 SV=3
comp100141_c0_seq1	sp|P31696|AGRIN_CHICK	40.48	84	47	3	137	379	401	481	4e-14	71.2	Agrin OS=Gallus gallus GN=AGRN PE=1 SV=3
comp100141_c0_seq1	sp|P31696|AGRIN_CHICK	40.78	103	58	4	83	382	454	549	7e-16	76.3	Agrin OS=Gallus gallus GN=AGRN PE=1 SV=3
comp100141_c0_seq1	sp|P31696|AGRIN_CHICK	41.38	145	69	4	11	397	127	267	1e-25	104	Agrin OS=Gallus gallus GN=AGRN PE=1 SV=3
comp100141_c0_seq1	sp|P31696|AGRIN_CHICK	42.25	71	39	3	122	328	901	969	1e-09	58.5	Agrin OS=Gallus gallus GN=AGRN PE=1 SV=3
comp100141_c0_seq1	sp|P47931|FST_MOUSE	31.68	101	67	4	83	379	89	179	4e-09	56.6	Follistatin OS=Mus musculus GN=Fst PE=2 SV=1
comp100141_c0_seq1	sp|P47931|FST_MOUSE	32.97	91	57	3	95	355	236	326	2e-09	57.4	Follistatin OS=Mus musculus GN=Fst PE=2 SV=1
comp100141_c0_seq1	sp|P47931|FST_MOUSE	35.56	90	54	3	122	379	168	256	3e-10	59.7	Follistatin OS=Mus musculus GN=Fst PE=2 SV=1
comp100141_c0_seq1	sp|Q5STE3|FSTL4_MOUSE	38.14	97	55	2	71	346	43	139	4e-15	73.9	Follistatin-related protein 4 OS=Mus musculus GN=Fstl4 PE=2 SV=1
comp100141_c0_seq1	sp|Q6MZW2|FSTL4_HUMAN	38.46	78	47	1	116	346	63	140	4e-13	68.2	Follistatin-related protein 4 OS=Homo sapiens GN=FSTL4 PE=2 SV=3
comp100141_c0_seq1	sp|Q6PFE7|TEFF1_MOUSE	40	65	38	2	137	328	165	227	1e-06	49.3	Tomoregulin-1 OS=Mus musculus GN=Tmeff1 PE=2 SV=1
comp100141_c0_seq1	sp|Q6PFE7|TEFF1_MOUSE	42.03	69	40	1	122	328	69	135	5e-11	62	Tomoregulin-1 OS=Mus musculus GN=Tmeff1 PE=2 SV=1
comp100141_c0_seq1	sp|Q8BFR2|FSTL5_MOUSE	36.99	73	46	0	110	328	61	133	1e-13	69.7	Follistatin-related protein 5 OS=Mus musculus GN=Fstl5 PE=2 SV=1
comp100141_c0_seq1	sp|Q8IYR6|TEFF1_HUMAN	40	65	38	2	137	328	173	235	1e-06	49.3	Tomoregulin-1 OS=Homo sapiens GN=TMEFF1 PE=1 SV=1
comp100141_c0_seq1	sp|Q8IYR6|TEFF1_HUMAN	42.03	69	40	1	122	328	77	143	4e-11	62.4	Tomoregulin-1 OS=Homo sapiens GN=TMEFF1 PE=1 SV=1
comp100141_c0_seq1	sp|Q8N475|FSTL5_HUMAN	35.79	95	60	2	68	349	50	141	2e-14	72	Follistatin-related protein 5 OS=Homo sapiens GN=FSTL5 PE=2 SV=2
comp100141_c0_seq1	sp|Q90844|FST_CHICK	31.68	101	67	4	83	379	88	178	2e-09	57.4	Follistatin OS=Gallus gallus GN=FST PE=2 SV=1
comp100141_c0_seq1	sp|Q90844|FST_CHICK	32.61	92	57	3	95	355	235	326	6e-08	53.1	Follistatin OS=Gallus gallus GN=FST PE=2 SV=1
comp100141_c0_seq1	sp|Q90844|FST_CHICK	34.44	90	55	3	122	379	167	255	2e-10	60.5	Follistatin OS=Gallus gallus GN=FST PE=2 SV=1
comp100141_c0_seq1	sp|Q91590|TEFF1_XENLA	35.77	123	57	5	77	379	50	169	2e-12	65.9	Tomoregulin-1 OS=Xenopus laevis GN=tmeff1 PE=1 SV=2
comp100141_c0_seq1	sp|Q91590|TEFF1_XENLA	38.46	65	39	2	137	328	163	225	7e-06	47.4	Tomoregulin-1 OS=Xenopus laevis GN=tmeff1 PE=1 SV=2
comp100141_c0_seq1	sp|Q9QYV1|TEFF1_RAT	38.46	65	39	2	137	328	166	228	4e-06	48.1	Tomoregulin-1 OS=Rattus norvegicus GN=Tmeff1 PE=2 SV=1
comp100141_c0_seq1	sp|Q9QYV1|TEFF1_RAT	42.03	69	40	1	122	328	70	136	5e-11	62	Tomoregulin-1 OS=Rattus norvegicus GN=Tmeff1 PE=2 SV=1
comp100141_c0_seq1	sp|Q9YHV4|FSTA_DANRE	30.69	101	68	4	83	379	92	182	2e-08	54.3	Follistatin-A OS=Danio rerio GN=fsta PE=2 SV=2
comp100141_c0_seq1	sp|Q9YHV4|FSTA_DANRE	30.95	84	55	2	95	337	239	322	2e-08	54.3	Follistatin-A OS=Danio rerio GN=fsta PE=2 SV=2
comp100141_c0_seq1	sp|Q9YHV4|FSTA_DANRE	33.33	90	56	3	122	379	171	259	2e-10	60.5	Follistatin-A OS=Danio rerio GN=fsta PE=2 SV=2
comp100164_c0_seq1	sp|P04146|COPIA_DROME	32	175	112	4	1	504	1185	1354	2e-11	64.7	Copia protein OS=Drosophila melanogaster GN=GIP PE=1 SV=3
comp100164_c0_seq1	sp|P10978|POLX_TOBAC	40.48	168	100	2	1	504	1115	1279	2e-26	107	Retrovirus-related Pol polyprotein from transposon TNT 1-94 OS=Nicotiana tabacum PE=2 SV=1
comp100164_c0_seq1	sp|P25600|YCH4_YEAST	30.33	122	84	1	1	363	187	308	1e-06	50.4	Putative transposon Ty5-1 protein YCL074W OS=Saccharomyces cerevisiae (strain ATCC 204508 / S288c) GN=TY5A PE=5 SV=2
comp100164_c0_seq1	sp|P92519|M810_ARATH	37.4	123	77	1	1	369	104	225	6e-09	56.6	Uncharacterized mitochondrial protein AtMg00810 OS=Arabidopsis thaliana GN=AtMg00810 PE=4 SV=1
comp10017_c0_seq1	sp|A2RSQ0|DEN5B_MOUSE	50.3	334	166	4	6	1007	761	1042	4e-86	285	DENN domain-containing protein 5B OS=Mus musculus GN=Dennd5b PE=1 SV=2
comp10017_c0_seq1	sp|C8YR32|LOXH1_MOUSE	29.41	119	73	2	684	1007	1254	1371	1e-06	54.3	Lipoxygenase homology domain-containing protein 1 OS=Mus musculus GN=Loxhd1 PE=2 SV=1
comp10017_c0_seq1	sp|C8YR32|LOXH1_MOUSE	31.45	124	67	4	687	1004	1101	1223	4e-09	62	Lipoxygenase homology domain-containing protein 1 OS=Mus musculus GN=Loxhd1 PE=2 SV=1
comp10017_c0_seq1	sp|C8YR32|LOXH1_MOUSE	31.67	120	69	2	684	1004	813	931	3e-08	58.9	Lipoxygenase homology domain-containing protein 1 OS=Mus musculus GN=Loxhd1 PE=2 SV=1
comp10017_c0_seq1	sp|C8YR32|LOXH1_MOUSE	32.56	129	72	4	663	1004	1936	2062	3e-07	55.8	Lipoxygenase homology domain-containing protein 1 OS=Mus musculus GN=Loxhd1 PE=2 SV=1
comp10017_c0_seq1	sp|C8YR32|LOXH1_MOUSE	34.78	115	64	2	693	1004	1682	1795	6e-08	58.2	Lipoxygenase homology domain-containing protein 1 OS=Mus musculus GN=Loxhd1 PE=2 SV=1
comp10017_c0_seq1	sp|C8YR32|LOXH1_MOUSE	38.71	62	38	0	816	1001	738	799	1e-05	51.2	Lipoxygenase homology domain-containing protein 1 OS=Mus musculus GN=Loxhd1 PE=2 SV=1
comp10017_c0_seq1	sp|C8YR32|LOXH1_MOUSE	40	100	49	2	738	1004	986	1085	6e-10	64.3	Lipoxygenase homology domain-containing protein 1 OS=Mus musculus GN=Loxhd1 PE=2 SV=1
comp10017_c0_seq1	sp|Q6IQ26|DEN5A_HUMAN	52.99	334	157	4	6	1007	776	1060	2e-102	330	DENN domain-containing protein 5A OS=Homo sapiens GN=DENND5A PE=1 SV=2
comp10017_c0_seq1	sp|Q6NXD8|DEN5B_DANRE	47.9	334	174	3	6	1007	798	1079	1e-86	287	DENN domain-containing protein 5B OS=Danio rerio GN=dennd5b PE=2 SV=2
comp10017_c0_seq1	sp|Q6PAL8|DEN5A_MOUSE	52.4	334	159	3	6	1007	776	1060	9e-102	328	DENN domain-containing protein 5A OS=Mus musculus GN=Dennd5a PE=1 SV=1
comp10017_c0_seq1	sp|Q6ZUT9|DEN5B_HUMAN	52.4	334	159	3	6	1007	761	1042	7e-99	320	DENN domain-containing protein 5B OS=Homo sapiens GN=DENND5B PE=1 SV=2
comp10017_c0_seq1	sp|Q8IVV2|LOXH1_HUMAN	28.57	119	74	3	684	1007	1181	1298	1e-06	54.3	Lipoxygenase homology domain-containing protein 1 OS=Homo sapiens GN=LOXHD1 PE=2 SV=3
comp10017_c0_seq1	sp|Q8IVV2|LOXH1_HUMAN	30.65	124	68	4	687	1004	1028	1150	5e-08	58.5	Lipoxygenase homology domain-containing protein 1 OS=Homo sapiens GN=LOXHD1 PE=2 SV=3
comp10017_c0_seq1	sp|Q8IVV2|LOXH1_HUMAN	35.65	115	63	2	693	1004	1609	1722	6e-09	61.2	Lipoxygenase homology domain-containing protein 1 OS=Homo sapiens GN=LOXHD1 PE=2 SV=3
comp10017_c0_seq1	sp|Q8IVV2|LOXH1_HUMAN	38.71	62	38	0	816	1001	460	521	1e-05	51.2	Lipoxygenase homology domain-containing protein 1 OS=Homo sapiens GN=LOXHD1 PE=2 SV=3
comp10017_c0_seq1	sp|Q8IVV2|LOXH1_HUMAN	40	100	49	2	738	1004	913	1012	2e-10	65.9	Lipoxygenase homology domain-containing protein 1 OS=Homo sapiens GN=LOXHD1 PE=2 SV=3
comp10017_c0_seq1	sp|Q8IVV2|LOXH1_HUMAN	42.86	56	32	0	837	1004	804	859	4e-06	52.4	Lipoxygenase homology domain-containing protein 1 OS=Homo sapiens GN=LOXHD1 PE=2 SV=3
comp10017_c0_seq1	sp|Q8TDX9|PK1L1_HUMAN	34.21	114	65	3	693	1004	1798	1910	2e-08	59.7	Polycystic kidney disease protein 1-like 1 OS=Homo sapiens GN=PKD1L1 PE=2 SV=1
comp100185_c0_seq1	sp|Q0DXS3|RDR1_ORYSJ	44.44	63	30	1	175	2	141	203	2e-08	53.1	Probable RNA-dependent RNA polymerase 1 OS=Oryza sativa subsp. japonica GN=RDR1 PE=2 SV=2
comp100185_c0_seq1	sp|Q8LHH9|SHL2_ORYSJ	45.28	53	29	0	160	2	594	646	6e-07	48.9	Probable RNA-dependent RNA polymerase SHL2 OS=Oryza sativa subsp. japonica GN=SHL2 PE=2 SV=1
comp100185_c0_seq1	sp|Q9LQV2|RDR1_ARATH	40.91	66	31	1	175	2	506	571	2e-06	47.8	RNA-dependent RNA polymerase 1 OS=Arabidopsis thaliana GN=RDR1 PE=2 SV=1
comp100195_c0_seq1	sp|Q08CZ0|UBE3B_XENTR	60.87	69	27	1	214	8	146	213	9e-20	84.3	Ubiquitin-protein ligase E3B OS=Xenopus tropicalis GN=ube3b PE=2 SV=1
comp100195_c0_seq1	sp|Q7Z3V4|UBE3B_HUMAN	60.56	71	28	1	214	2	146	215	5e-21	87.8	Ubiquitin-protein ligase E3B OS=Homo sapiens GN=UBE3B PE=1 SV=3
comp100195_c0_seq1	sp|Q9ES34|UBE3B_MOUSE	60.87	69	27	1	208	2	148	215	4e-21	88.2	Ubiquitin-protein ligase E3B OS=Mus musculus GN=Ube3b PE=2 SV=3
comp100207_c0_seq1	sp|O88277|FAT2_RAT	43.55	62	35	0	191	6	439	500	7e-08	50.8	Protocadherin Fat 2 OS=Rattus norvegicus GN=Fat2 PE=1 SV=1
comp100207_c0_seq1	sp|O88277|FAT2_RAT	47.76	67	35	0	203	3	125	191	2e-12	63.5	Protocadherin Fat 2 OS=Rattus norvegicus GN=Fat2 PE=1 SV=1
comp100207_c0_seq1	sp|Q14517|FAT1_HUMAN	30.16	63	44	0	197	9	2788	2850	2e-06	46.6	Protocadherin Fat 1 OS=Homo sapiens GN=FAT1 PE=1 SV=2
comp100207_c0_seq1	sp|Q14517|FAT1_HUMAN	35.94	64	41	0	206	15	3311	3374	8e-06	45.1	Protocadherin Fat 1 OS=Homo sapiens GN=FAT1 PE=1 SV=2
comp100207_c0_seq1	sp|Q14517|FAT1_HUMAN	39.34	61	37	0	197	15	3209	3269	8e-06	45.1	Protocadherin Fat 1 OS=Homo sapiens GN=FAT1 PE=1 SV=2
comp100207_c0_seq1	sp|Q14517|FAT1_HUMAN	40.74	54	32	0	176	15	3009	3062	2e-06	47	Protocadherin Fat 1 OS=Homo sapiens GN=FAT1 PE=1 SV=2
comp100207_c0_seq1	sp|Q14517|FAT1_HUMAN	42.59	54	31	0	176	15	808	861	6e-07	48.1	Protocadherin Fat 1 OS=Homo sapiens GN=FAT1 PE=1 SV=2
comp100207_c0_seq1	sp|Q14517|FAT1_HUMAN	44.62	65	36	0	203	9	126	190	5e-14	68.2	Protocadherin Fat 1 OS=Homo sapiens GN=FAT1 PE=1 SV=2
comp100207_c0_seq1	sp|Q14517|FAT1_HUMAN	45	60	33	0	188	9	2063	2122	9e-07	47.8	Protocadherin Fat 1 OS=Homo sapiens GN=FAT1 PE=1 SV=2
comp100207_c0_seq1	sp|Q5DRB2|PCDG8_PANTR	39.39	66	40	0	206	9	218	283	2e-09	55.5	Protocadherin gamma-A8 OS=Pan troglodytes GN=PCDHGA8 PE=3 SV=1
comp100207_c0_seq1	sp|Q5DRB5|PCDG5_PANTR	36.62	71	45	0	221	9	423	493	2e-08	52.4	Protocadherin gamma-A5 OS=Pan troglodytes GN=PCDHGA5 PE=3 SV=1
comp100207_c0_seq1	sp|Q5DRB5|PCDG5_PANTR	38.89	72	44	0	227	12	211	282	7e-11	59.3	Protocadherin gamma-A5 OS=Pan troglodytes GN=PCDHGA5 PE=3 SV=1
comp100207_c0_seq1	sp|Q5DRC2|PCDG1_PANTR	43.4	53	30	0	176	18	228	280	2e-09	55.5	Protocadherin gamma-A1 OS=Pan troglodytes GN=PCDHGA1 PE=3 SV=1
comp100207_c0_seq1	sp|Q5DRD6|PCDBD_PANTR	41.18	68	40	0	206	3	219	286	2e-09	55.5	Protocadherin beta-13 OS=Pan troglodytes GN=PCDHB13 PE=3 SV=1
comp100207_c0_seq1	sp|Q5DRE1|PCDC2_PANTR	41.54	65	37	1	206	15	232	296	1e-09	55.8	Protocadherin alpha-C2 OS=Pan troglodytes GN=PCDHAC2 PE=3 SV=1
comp100207_c0_seq1	sp|Q5F226|FAT2_MOUSE	43.55	62	35	0	191	6	439	500	7e-08	50.8	Protocadherin Fat 2 OS=Mus musculus GN=Fat2 PE=2 SV=1
comp100207_c0_seq1	sp|Q5F226|FAT2_MOUSE	47.76	67	35	0	203	3	125	191	4e-12	62.8	Protocadherin Fat 2 OS=Mus musculus GN=Fat2 PE=2 SV=1
comp100207_c0_seq1	sp|Q63418|PCDH3_RAT	42.19	64	37	0	206	15	218	281	9e-10	56.2	Protocadherin-3 OS=Rattus norvegicus GN=Pcdh3 PE=2 SV=1
comp100207_c0_seq1	sp|Q8BNA6|FAT3_MOUSE	39.66	58	35	0	176	3	2799	2856	9e-07	47.8	Protocadherin Fat 3 OS=Mus musculus GN=Fat3 PE=1 SV=2
comp100207_c0_seq1	sp|Q8BNA6|FAT3_MOUSE	40.98	61	36	0	194	12	3215	3275	2e-08	52.4	Protocadherin Fat 3 OS=Mus musculus GN=Fat3 PE=1 SV=2
comp100207_c0_seq1	sp|Q8BNA6|FAT3_MOUSE	44.44	72	37	1	218	12	126	197	1e-13	67.4	Protocadherin Fat 3 OS=Mus musculus GN=Fat3 PE=1 SV=2
comp100207_c0_seq1	sp|Q8BNA6|FAT3_MOUSE	50	54	27	0	176	15	3014	3067	3e-10	57.4	Protocadherin Fat 3 OS=Mus musculus GN=Fat3 PE=1 SV=2
comp100207_c0_seq1	sp|Q8R508|FAT3_RAT	39.66	58	35	0	176	3	2799	2856	5e-07	48.5	Protocadherin Fat 3 OS=Rattus norvegicus GN=Fat3 PE=1 SV=1
comp100207_c0_seq1	sp|Q8R508|FAT3_RAT	42.62	61	35	0	194	12	3215	3275	4e-09	54.3	Protocadherin Fat 3 OS=Rattus norvegicus GN=Fat3 PE=1 SV=1
comp100207_c0_seq1	sp|Q8R508|FAT3_RAT	43.1	58	33	0	188	15	453	510	6e-06	45.4	Protocadherin Fat 3 OS=Rattus norvegicus GN=Fat3 PE=1 SV=1
comp100207_c0_seq1	sp|Q8R508|FAT3_RAT	44.44	72	37	1	218	12	126	197	1e-13	67.4	Protocadherin Fat 3 OS=Rattus norvegicus GN=Fat3 PE=1 SV=1
comp100207_c0_seq1	sp|Q8R508|FAT3_RAT	50	54	27	0	176	15	3014	3067	3e-10	57.4	Protocadherin Fat 3 OS=Rattus norvegicus GN=Fat3 PE=1 SV=1
comp100207_c0_seq1	sp|Q8TDW7|FAT3_HUMAN	37.93	58	36	0	176	3	2800	2857	2e-06	47	Protocadherin Fat 3 OS=Homo sapiens GN=FAT3 PE=2 SV=2
comp100207_c0_seq1	sp|Q8TDW7|FAT3_HUMAN	42.62	61	35	0	194	12	3216	3276	1e-08	53.1	Protocadherin Fat 3 OS=Homo sapiens GN=FAT3 PE=2 SV=2
comp100207_c0_seq1	sp|Q8TDW7|FAT3_HUMAN	44.44	72	37	1	218	12	127	198	1e-13	67.4	Protocadherin Fat 3 OS=Homo sapiens GN=FAT3 PE=2 SV=2
comp100207_c0_seq1	sp|Q8TDW7|FAT3_HUMAN	48.15	54	28	0	176	15	3015	3068	1e-08	53.1	Protocadherin Fat 3 OS=Homo sapiens GN=FAT3 PE=2 SV=2
comp100207_c0_seq1	sp|Q91XY4|PCDG4_MOUSE	37.31	67	42	0	209	9	426	492	3e-09	54.7	Protocadherin gamma-A4 OS=Mus musculus GN=Pcdhga4 PE=2 SV=1
comp100207_c0_seq1	sp|Q91XY4|PCDG4_MOUSE	42.86	56	32	0	179	12	226	281	1e-09	55.8	Protocadherin gamma-A4 OS=Mus musculus GN=Pcdhga4 PE=2 SV=1
comp100207_c0_seq1	sp|Q9NYQ8|FAT2_HUMAN	31.34	67	46	0	215	15	1110	1176	6e-06	45.4	Protocadherin Fat 2 OS=Homo sapiens GN=FAT2 PE=1 SV=2
comp100207_c0_seq1	sp|Q9NYQ8|FAT2_HUMAN	36.07	61	39	0	206	24	3402	3462	6e-06	45.4	Protocadherin Fat 2 OS=Homo sapiens GN=FAT2 PE=1 SV=2
comp100207_c0_seq1	sp|Q9NYQ8|FAT2_HUMAN	40.32	62	37	0	191	6	439	500	9e-07	47.8	Protocadherin Fat 2 OS=Homo sapiens GN=FAT2 PE=1 SV=2
comp100207_c0_seq1	sp|Q9NYQ8|FAT2_HUMAN	42.25	71	40	2	215	6	2984	3053	6e-06	45.4	Protocadherin Fat 2 OS=Homo sapiens GN=FAT2 PE=1 SV=2
comp100207_c0_seq1	sp|Q9NYQ8|FAT2_HUMAN	47.76	67	35	0	203	3	125	191	1e-12	64.3	Protocadherin Fat 2 OS=Homo sapiens GN=FAT2 PE=1 SV=2
comp100207_c0_seq1	sp|Q9V5N8|STAN_DROME	35.82	67	43	0	215	15	1086	1152	3e-06	46.2	Protocadherin-like wing polarity protein stan OS=Drosophila melanogaster GN=stan PE=1 SV=4
comp100207_c0_seq1	sp|Q9V5N8|STAN_DROME	36.36	66	42	0	206	9	983	1048	3e-07	48.9	Protocadherin-like wing polarity protein stan OS=Drosophila melanogaster GN=stan PE=1 SV=4
comp100207_c0_seq1	sp|Q9V5N8|STAN_DROME	37.88	66	41	0	206	9	665	730	2e-06	47	Protocadherin-like wing polarity protein stan OS=Drosophila melanogaster GN=stan PE=1 SV=4
comp100207_c0_seq1	sp|Q9V5N8|STAN_DROME	50.85	59	29	0	179	3	882	940	1e-11	61.6	Protocadherin-like wing polarity protein stan OS=Drosophila melanogaster GN=stan PE=1 SV=4
comp100207_c0_seq1	sp|Q9VW71|FAT2_DROME	37.14	70	44	0	221	12	1267	1336	1e-07	50.4	Fat-like cadherin-related tumor suppressor homolog OS=Drosophila melanogaster GN=kug PE=2 SV=2
comp100207_c0_seq1	sp|Q9VW71|FAT2_DROME	39.34	61	37	0	191	9	2118	2178	1e-06	47.4	Fat-like cadherin-related tumor suppressor homolog OS=Drosophila melanogaster GN=kug PE=2 SV=2
comp100207_c0_seq1	sp|Q9VW71|FAT2_DROME	40.68	59	35	0	188	12	2858	2916	3e-06	46.2	Fat-like cadherin-related tumor suppressor homolog OS=Drosophila melanogaster GN=kug PE=2 SV=2
comp100207_c0_seq1	sp|Q9VW71|FAT2_DROME	44.12	68	38	0	218	15	152	219	8e-15	70.5	Fat-like cadherin-related tumor suppressor homolog OS=Drosophila melanogaster GN=kug PE=2 SV=2
comp100207_c0_seq1	sp|Q9VW71|FAT2_DROME	46.15	52	28	0	170	15	3173	3224	3e-06	46.2	Fat-like cadherin-related tumor suppressor homolog OS=Drosophila melanogaster GN=kug PE=2 SV=2
comp100207_c0_seq1	sp|Q9Y5F0|PCDBD_HUMAN	41.18	68	40	0	206	3	219	286	2e-09	55.5	Protocadherin beta-13 OS=Homo sapiens GN=PCDHB13 PE=2 SV=1
comp100207_c0_seq1	sp|Q9Y5G8|PCDG5_HUMAN	35.21	71	46	0	221	9	423	493	2e-07	49.3	Protocadherin gamma-A5 OS=Homo sapiens GN=PCDHGA5 PE=2 SV=1
comp100207_c0_seq1	sp|Q9Y5G8|PCDG5_HUMAN	38.89	72	44	0	227	12	211	282	7e-11	59.3	Protocadherin gamma-A5 OS=Homo sapiens GN=PCDHGA5 PE=2 SV=1
comp100207_c0_seq1	sp|Q9Y5H4|PCDG1_HUMAN	43.4	53	30	0	176	18	228	280	2e-09	55.5	Protocadherin gamma-A1 OS=Homo sapiens GN=PCDHGA1 PE=2 SV=1
comp100207_c0_seq1	sp|Q9Y5I4|PCDC2_HUMAN	41.54	65	37	1	206	15	232	296	1e-09	55.8	Protocadherin alpha-C2 OS=Homo sapiens GN=PCDHAC2 PE=2 SV=1
comp100219_c0_seq1	sp|O14929|HAT1_HUMAN	51.19	84	41	0	3	254	231	314	7e-23	93.2	Histone acetyltransferase type B catalytic subunit OS=Homo sapiens GN=HAT1 PE=1 SV=1
comp100219_c0_seq1	sp|P0CO06|HAT1_CRYNJ	37.1	62	39	0	3	188	241	302	2e-07	50.1	Histone acetyltransferase type B catalytic subunit OS=Cryptococcus neoformans var. neoformans serotype D (strain JEC21 / ATCC MYA-565) GN=HAT1 PE=3 SV=1
comp100219_c0_seq1	sp|P0CO07|HAT1_CRYNB	37.1	62	39	0	3	188	241	302	2e-07	50.1	Histone acetyltransferase type B catalytic subunit OS=Cryptococcus neoformans var. neoformans serotype D (strain B-3501A) GN=HAT1 PE=3 SV=1
comp100219_c0_seq1	sp|Q12341|HAT1_YEAST	41.27	63	37	0	15	203	214	276	7e-09	53.9	Histone acetyltransferase type B catalytic subunit OS=Saccharomyces cerevisiae (strain ATCC 204508 / S288c) GN=HAT1 PE=1 SV=1
comp100219_c0_seq1	sp|Q4I6A4|HAT1_GIBZE	38.81	67	41	0	15	215	249	315	6e-10	57	Histone acetyltransferase type B catalytic subunit OS=Gibberella zeae (strain PH-1 / ATCC MYA-4620 / FGSC 9075 / NRRL 31084) GN=HAT1 PE=3 SV=2
comp100219_c0_seq1	sp|Q4PBE6|HAT1_USTMA	38.89	72	44	0	3	218	230	301	1e-09	56.2	Histone acetyltransferase type B catalytic subunit OS=Ustilago maydis (strain 521 / FGSC 9021) GN=HAT1 PE=3 SV=1
comp100219_c0_seq1	sp|Q4X0W8|HAT1_ASPFU	45.61	57	31	0	12	182	305	361	1e-08	53.1	Histone acetyltransferase type B catalytic subunit OS=Neosartorya fumigata (strain ATCC MYA-4609 / Af293 / CBS 101355 / FGSC A1100) GN=hat1 PE=3 SV=1
comp100219_c0_seq1	sp|Q59VF4|HAT1_CANAL	31.34	67	46	0	12	212	227	293	2e-07	49.7	Histone acetyltransferase type B catalytic subunit OS=Candida albicans (strain SC5314 / ATCC MYA-2876) GN=HAT1 PE=3 SV=1
comp100219_c0_seq1	sp|Q5M939|HAT1_RAT	52.38	84	40	0	3	254	231	314	5e-23	93.6	Histone acetyltransferase type B catalytic subunit OS=Rattus norvegicus GN=Hat1 PE=2 SV=1
comp100219_c0_seq1	sp|Q6BSQ1|HAT1_DEBHA	36.23	69	40	1	15	209	225	293	2e-09	55.8	Histone acetyltransferase type B catalytic subunit OS=Debaryomyces hansenii (strain ATCC 36239 / CBS 767 / JCM 1990 / NBRC 0083 / IGC 2968) GN=HAT1 PE=3 SV=2
comp100219_c0_seq1	sp|Q6CC99|HAT1_YARLI	50	58	29	0	15	188	235	292	7e-11	59.7	Histone acetyltransferase type B catalytic subunit OS=Yarrowia lipolytica (strain CLIB 122 / E 150) GN=HAT1 PE=3 SV=1
comp100219_c0_seq1	sp|Q6CN95|HAT1_KLULA	38.24	68	42	0	15	218	215	282	7e-09	53.9	Histone acetyltransferase type B catalytic subunit OS=Kluyveromyces lactis (strain ATCC 8585 / CBS 2359 / DSM 70799 / NBRC 1267 / NRRL Y-1140 / WM37) GN=HAT1 PE=3 SV=1
comp100219_c0_seq1	sp|Q6ES10|HAT1_ORYSJ	44.26	61	34	1	3	185	230	289	7e-09	53.9	Probable histone acetyltransferase type B catalytic subunit OS=Oryza sativa subsp. japonica GN=HATB PE=2 SV=1
comp100219_c0_seq1	sp|Q6FKS5|HAT1_CANGA	44.64	56	31	0	15	182	217	272	1e-07	50.4	Histone acetyltransferase type B catalytic subunit OS=Candida glabrata (strain ATCC 2001 / CBS 138 / JCM 3761 / NBRC 0622 / NRRL Y-65) GN=HAT1 PE=3 SV=1
comp100219_c0_seq1	sp|Q7RYU8|HAT1_NEUCR	46.43	56	30	0	15	182	243	298	4e-11	60.5	Histone acetyltransferase type B catalytic subunit OS=Neurospora crassa (strain ATCC 24698 / 74-OR23-1A / CBS 708.71 / DSM 1257 / FGSC 987) GN=hat-1 PE=3 SV=1
comp100219_c0_seq1	sp|Q869X7|HAT12_DICDI	44.78	67	33	1	3	191	230	296	1e-11	62	Histone acetyltransferase type B catalytic subunit DDB_G0275159 OS=Dictyostelium discoideum GN=DDB_G0275159 PE=3 SV=1
comp100219_c0_seq1	sp|Q86J12|HAT11_DICDI	38.82	85	48	1	3	245	250	334	6e-12	62.8	Histone acetyltransferase type B catalytic subunit DDB_G0274269 OS=Dictyostelium discoideum GN=DDB_G0274269 PE=3 SV=1
comp100219_c0_seq1	sp|Q8BY71|HAT1_MOUSE	54.76	84	38	0	3	254	228	311	1e-23	95.5	Histone acetyltransferase type B catalytic subunit OS=Mus musculus GN=Hat1 PE=2 SV=1
comp100219_c0_seq1	sp|Q9FJT8|HATB_ARATH	40.91	66	39	1	3	200	239	303	5e-09	54.3	Histone acetyltransferase type B catalytic subunit OS=Arabidopsis thaliana GN=HAG2 PE=2 SV=1
comp100219_c0_seq1	sp|Q9UTM7|HAT1_SCHPO	48.53	68	35	0	15	218	197	264	1e-13	67.4	Histone acetyltransferase type B catalytic subunit OS=Schizosaccharomyces pombe (strain 972 / ATCC 24843) GN=hat1 PE=3 SV=2
comp100221_c0_seq1	sp|A1USS5|NDVA_BARBK	51.16	43	20	1	5	130	526	568	1e-07	49.7	Beta-(1--2)glucan export ATP-binding/permease protein NdvA OS=Bartonella bacilliformis (strain ATCC 35685 / KC583) GN=ndvA PE=3 SV=1
comp100221_c0_seq1	sp|P11599|HLYB_PROVU	57.45	47	18	2	5	139	660	706	1e-07	49.7	Alpha-hemolysin translocation ATP-binding protein HlyB OS=Proteus vulgaris GN=hlyB PE=3 SV=1
comp100221_c0_seq1	sp|P22638|HEPA_NOSS1	54.17	48	19	2	5	139	555	602	6e-08	50.8	Heterocyst differentiation ATP-binding protein HepA OS=Nostoc sp. (strain PCC 7120 / UTEX 2576) GN=hepA PE=2 SV=3
comp100221_c0_seq1	sp|P26760|RTX1B_ACTPL	61.7	47	16	2	5	139	660	706	3e-08	51.6	Toxin RTX-I translocation ATP-binding protein OS=Actinobacillus pleuropneumoniae GN=apxIB PE=1 SV=2
comp100221_c0_seq1	sp|P36619|PMD1_SCHPO	53.19	47	21	1	5	142	622	668	1e-07	50.1	Leptomycin B resistance protein pmd1 OS=Schizosaccharomyces pombe (strain 972 / ATCC 24843) GN=pmd1 PE=3 SV=2
comp100221_c0_seq1	sp|P70864|NDVA_BARBA	48.94	47	23	1	5	142	526	572	8e-08	50.4	Beta-(1--2)glucan export ATP-binding/permease protein NdvA OS=Bartonella bacilliformis GN=ndvA PE=3 SV=2
comp100221_c0_seq1	sp|Q1QH37|NDVA_NITHX	55.56	45	19	1	5	136	536	580	1e-07	50.1	Beta-(1--2)glucan export ATP-binding/permease protein NdvA OS=Nitrobacter hamburgensis (strain X14 / DSM 10229) GN=ndvA PE=3 SV=1
comp100221_c0_seq1	sp|Q2FFM9|Y1847_STAA3	53.19	47	21	1	5	142	532	578	1e-07	49.7	Putative multidrug export ATP-binding/permease protein SAUSA300_1847 OS=Staphylococcus aureus (strain USA300) GN=SAUSA300_1847 PE=3 SV=1
comp100221_c0_seq1	sp|Q2G2M9|Y2003_STAA8	53.19	47	21	1	5	142	532	578	1e-07	49.7	Putative multidrug export ATP-binding/permease protein SAOUHSC_02003 OS=Staphylococcus aureus (strain NCTC 8325) GN=SAOUHSC_02003 PE=3 SV=1
comp100221_c0_seq1	sp|Q2YU20|Y1799_STAAB	53.19	47	21	1	5	142	532	578	1e-07	49.7	Putative multidrug export ATP-binding/permease protein SAB1799c OS=Staphylococcus aureus (strain bovine RF122 / ET3-1) GN=SAB1799c PE=3 SV=1
comp100221_c0_seq1	sp|Q5HEQ8|Y1924_STAAC	53.19	47	21	1	5	142	532	578	1e-07	49.7	Putative multidrug export ATP-binding/permease protein SACOL1924 OS=Staphylococcus aureus (strain COL) GN=SACOL1924 PE=3 SV=1
comp100221_c0_seq1	sp|Q6FZF2|NDVA_BARQU	55.81	43	18	1	5	130	526	568	1e-07	49.7	Beta-(1--2)glucan export ATP-binding/permease protein NdvA OS=Bartonella quintana (strain Toulouse) GN=ndvA PE=3 SV=1
comp100221_c0_seq1	sp|Q6G2Z5|NDVA_BARHE	55.32	47	20	1	5	142	526	572	3e-08	51.6	Beta-(1--2)glucan export ATP-binding/permease protein NdvA OS=Bartonella henselae (strain ATCC 49882 / Houston 1) GN=ndvA PE=3 SV=1
comp100221_c0_seq1	sp|Q6G868|Y1788_STAAS	53.19	47	21	1	5	142	532	578	1e-07	49.7	Putative multidrug export ATP-binding/permease protein SAS1788 OS=Staphylococcus aureus (strain MSSA476) GN=SAS1788 PE=3 SV=1
comp100221_c0_seq1	sp|Q6GFJ1|Y1956_STAAR	53.19	47	21	1	5	142	532	578	1e-07	49.7	Putative multidrug export ATP-binding/permease protein SAR1956 OS=Staphylococcus aureus (strain MRSA252) GN=SAR1956 PE=3 SV=1
comp100221_c0_seq1	sp|Q7A0J1|Y1806_STAAW	53.19	47	21	1	5	142	532	578	1e-07	49.7	Putative multidrug export ATP-binding/permease protein MW1806 OS=Staphylococcus aureus (strain MW2) GN=MW1806 PE=3 SV=1
comp100221_c0_seq1	sp|Q7A4T3|Y1683_STAAN	53.19	47	21	1	5	142	532	578	1e-07	49.7	Putative multidrug export ATP-binding/permease protein SA1683 OS=Staphylococcus aureus (strain N315) GN=SA1683 PE=1 SV=1
comp100221_c0_seq1	sp|Q99T13|Y1866_STAAM	53.19	47	21	1	5	142	532	578	1e-07	49.7	Putative multidrug export ATP-binding/permease protein SAV1866 OS=Staphylococcus aureus (strain Mu50 / ATCC 700699) GN=SAV1866 PE=1 SV=1
comp100221_c0_seq1	sp|Q9JJ59|ABCB9_MOUSE	55.32	47	20	1	5	142	693	739	1e-07	50.1	ATP-binding cassette sub-family B member 9 OS=Mus musculus GN=Abcb9 PE=2 SV=1
comp100221_c0_seq1	sp|Q9QYJ4|ABCB9_RAT	55.32	47	20	1	5	142	693	739	1e-07	50.1	ATP-binding cassette sub-family B member 9 OS=Rattus norvegicus GN=Abcb9 PE=1 SV=1
comp100226_c0_seq1	sp|P34611|NCL1_CAEEL	34.36	259	124	12	5	643	356	601	4e-27	111	B-box type zinc finger protein ncl-1 OS=Caenorhabditis elegans GN=ncl-1 PE=1 SV=1
comp100226_c0_seq1	sp|Q8MQJ9|BRAT_DROME	41.35	104	45	5	62	325	489	587	2e-09	60.1	Brain tumor protein OS=Drosophila melanogaster GN=brat PE=1 SV=2
comp100226_c0_seq1	sp|Q8MQJ9|BRAT_DROME	47.29	129	39	1	344	643	667	795	2e-28	115	Brain tumor protein OS=Drosophila melanogaster GN=brat PE=1 SV=2
comp100227_c0_seq1	sp|O54747|DPOD1_RAT	67.44	86	28	1	1	258	1003	1087	2e-37	135	DNA polymerase delta catalytic subunit OS=Rattus norvegicus GN=Pold1 PE=2 SV=1
comp100227_c0_seq1	sp|P15436|DPOD_YEAST	45.35	86	47	0	1	258	1004	1089	3e-23	95.1	DNA polymerase delta catalytic subunit OS=Saccharomyces cerevisiae (strain ATCC 204508 / S288c) GN=POL3 PE=1 SV=4
comp100227_c0_seq1	sp|P28339|DPOD1_BOVIN	66.28	86	29	1	1	258	1006	1090	2e-36	132	DNA polymerase delta catalytic subunit OS=Bos taurus GN=POLD1 PE=1 SV=1
comp100227_c0_seq1	sp|P28340|DPOD1_HUMAN	67.44	86	28	1	1	258	1007	1091	2e-37	135	DNA polymerase delta catalytic subunit OS=Homo sapiens GN=POLD1 PE=1 SV=2
comp100227_c0_seq1	sp|P30315|DPOD1_PLAFK	47.13	87	45	2	1	258	998	1082	1e-22	93.2	DNA polymerase delta catalytic subunit OS=Plasmodium falciparum (isolate K1 / Thailand) GN=POLD1 PE=3 SV=1
comp100227_c0_seq1	sp|P30316|DPOD_SCHPO	51.72	87	38	1	4	252	989	1075	2e-28	109	DNA polymerase delta catalytic subunit OS=Schizosaccharomyces pombe (strain 972 / ATCC 24843) GN=pol3 PE=1 SV=2
comp100227_c0_seq1	sp|P46588|DPOD_CANAX	52.87	87	38	2	1	252	937	1023	2e-26	103	DNA polymerase delta catalytic subunit OS=Candida albicans GN=POL3 PE=3 SV=2
comp100227_c0_seq1	sp|P52431|DPOD1_MOUSE	67.44	86	28	1	1	258	1005	1089	3e-37	134	DNA polymerase delta catalytic subunit OS=Mus musculus GN=Pold1 PE=1 SV=2
comp100227_c0_seq1	sp|P54358|DPOD1_DROME	59.77	87	33	1	4	258	993	1079	2e-31	118	DNA polymerase delta catalytic subunit OS=Drosophila melanogaster GN=DNApol-delta PE=2 SV=2
comp100227_c0_seq1	sp|P90829|DPOD1_CAEEL	43.68	87	47	1	4	258	977	1063	1e-22	93.6	DNA polymerase delta catalytic subunit OS=Caenorhabditis elegans GN=F10C2.4 PE=3 SV=1
comp100227_c0_seq1	sp|P97283|DPOD1_MESAU	68.6	86	27	1	1	258	1003	1087	3e-38	137	DNA polymerase delta catalytic subunit OS=Mesocricetus auratus GN=POLD1 PE=2 SV=1
comp100227_c0_seq1	sp|Q54N97|DPOD1_DICDI	51.19	84	41	0	1	252	1007	1090	2e-26	103	DNA polymerase delta catalytic subunit OS=Dictyostelium discoideum GN=pold1 PE=3 SV=1
comp100227_c0_seq1	sp|Q766Z3|REV3_ARATH	32.93	82	52	2	16	252	1789	1869	3e-06	46.6	DNA polymerase zeta catalytic subunit OS=Arabidopsis thaliana GN=REV3 PE=2 SV=1
comp100227_c0_seq1	sp|Q9LRE6|DPOD1_ORYSJ	52.33	86	41	0	1	258	1010	1095	1e-29	113	DNA polymerase delta catalytic subunit OS=Oryza sativa subsp. japonica GN=POLD1 PE=2 SV=1
comp100227_c0_seq1	sp|Q9LVN7|DPOD1_ARATH	52.94	85	40	1	1	255	1002	1084	2e-26	104	DNA polymerase delta catalytic subunit OS=Arabidopsis thaliana GN=POLD1 PE=2 SV=2
comp100233_c0_seq1	sp|A1YFY6|SIM1_PANPA	82.69	52	9	0	193	38	2	53	4e-20	85.5	Single-minded homolog 1 OS=Pan paniscus GN=SIM1 PE=3 SV=1
comp100233_c0_seq1	sp|A2T6X9|SIM1_PANTR	82.69	52	9	0	193	38	2	53	4e-20	85.5	Single-minded homolog 1 OS=Pan troglodytes GN=SIM1 PE=3 SV=1
comp100233_c0_seq1	sp|O35800|HIF1A_RAT	64.52	62	22	0	202	17	16	77	1e-17	78.6	Hypoxia-inducible factor 1-alpha OS=Rattus norvegicus GN=Hif1a PE=2 SV=1
comp100233_c0_seq1	sp|P05709|SIM_DROME	74.14	58	15	0	193	20	26	83	3e-19	83.2	Protein single-minded OS=Drosophila melanogaster GN=sim PE=1 SV=3
comp100233_c0_seq1	sp|P81133|SIM1_HUMAN	82.69	52	9	0	193	38	2	53	4e-20	85.5	Single-minded homolog 1 OS=Homo sapiens GN=SIM1 PE=2 SV=2
comp100233_c0_seq1	sp|P97459|NPAS1_MOUSE	77.78	63	14	0	196	8	46	108	2e-25	100	Neuronal PAS domain-containing protein 1 OS=Mus musculus GN=Npas1 PE=1 SV=1
comp100233_c0_seq1	sp|Q0PGG7|HIF1A_BOSMU	64.52	62	22	0	202	17	16	77	1e-17	78.6	Hypoxia-inducible factor 1-alpha OS=Bos mutus grunniens GN=HIF1A PE=2 SV=1
comp100233_c0_seq1	sp|Q14190|SIM2_HUMAN	80.77	52	10	0	193	38	2	53	1e-19	84	Single-minded homolog 2 OS=Homo sapiens GN=SIM2 PE=1 SV=2
comp100233_c0_seq1	sp|Q16665|HIF1A_HUMAN	64.52	62	22	0	202	17	16	77	1e-17	78.6	Hypoxia-inducible factor 1-alpha OS=Homo sapiens GN=HIF1A PE=1 SV=1
comp100233_c0_seq1	sp|Q24119|TRH_DROME	91.3	69	6	0	208	2	83	151	3e-36	131	Protein trachealess OS=Drosophila melanogaster GN=trh PE=1 SV=4
comp100233_c0_seq1	sp|Q309Z6|HIF1A_EOSBA	64.52	62	22	0	202	17	17	78	1e-17	78.6	Hypoxia-inducible factor 1-alpha OS=Eospalax baileyi GN=HIF1A PE=2 SV=1
comp100233_c0_seq1	sp|Q61045|SIM1_MOUSE	82.69	52	9	0	193	38	2	53	4e-20	85.5	Single-minded homolog 1 OS=Mus musculus GN=Sim1 PE=1 SV=3
comp100233_c0_seq1	sp|Q61079|SIM2_MOUSE	80.77	52	10	0	193	38	2	53	1e-19	84	Single-minded homolog 2 OS=Mus musculus GN=Sim2 PE=1 SV=1
comp100233_c0_seq1	sp|Q61221|HIF1A_MOUSE	69.09	55	17	0	202	38	16	70	8e-17	76.3	Hypoxia-inducible factor 1-alpha OS=Mus musculus GN=Hif1a PE=1 SV=3
comp100233_c0_seq1	sp|Q8IXF0|NPAS3_HUMAN	87.69	65	8	0	199	5	51	115	7e-32	119	Neuronal PAS domain-containing protein 3 OS=Homo sapiens GN=NPAS3 PE=2 SV=1
comp100233_c0_seq1	sp|Q98SJ5|SIM1A_DANRE	78.85	52	11	0	193	38	2	53	1e-18	81.6	Single-minded homolog 1-A OS=Danio rerio GN=sim1a PE=2 SV=1
comp100233_c0_seq1	sp|Q98SW2|HIF1A_ONCMY	69.64	56	17	0	202	35	16	71	1e-17	78.6	Hypoxia-inducible factor 1-alpha OS=Oncorhynchus mykiss GN=hif1a PE=2 SV=1
comp100233_c0_seq1	sp|Q99742|NPAS1_HUMAN	79.37	63	13	0	196	8	46	108	2e-26	103	Neuronal PAS domain-containing protein 1 OS=Homo sapiens GN=NPAS1 PE=2 SV=2
comp100233_c0_seq1	sp|Q9QZQ0|NPAS3_MOUSE	87.69	65	8	0	199	5	58	122	7e-32	119	Neuronal PAS domain-containing protein 3 OS=Mus musculus GN=Npas3 PE=2 SV=1
comp100233_c0_seq1	sp|Q9XTA5|HIF1A_BOVIN	64.52	62	22	0	202	17	16	77	1e-17	78.6	Hypoxia-inducible factor 1-alpha OS=Bos taurus GN=HIF1A PE=2 SV=1
comp100236_c0_seq1	sp|Q9Y2M2|SSUH2_HUMAN	36.84	95	58	2	11	289	259	353	4e-15	73.2	Protein SSUH2 homolog OS=Homo sapiens GN=SSUH2 PE=1 SV=1
comp100248_c0_seq1	sp|O75369|FLNB_HUMAN	32.63	95	58	4	4	270	1367	1459	4e-06	47	Filamin-B OS=Homo sapiens GN=FLNB PE=1 SV=2
comp100248_c0_seq1	sp|O75369|FLNB_HUMAN	32.95	88	54	3	43	291	901	988	8e-06	46.2	Filamin-B OS=Homo sapiens GN=FLNB PE=1 SV=2
comp100248_c0_seq1	sp|O75369|FLNB_HUMAN	33.67	98	58	2	1	273	1460	1557	2e-06	48.1	Filamin-B OS=Homo sapiens GN=FLNB PE=1 SV=2
comp100248_c0_seq1	sp|O75369|FLNB_HUMAN	37.04	81	46	2	43	270	1285	1365	3e-06	47.4	Filamin-B OS=Homo sapiens GN=FLNB PE=1 SV=2
comp100248_c0_seq1	sp|O75369|FLNB_HUMAN	45.21	73	35	2	67	270	1005	1077	1e-09	57	Filamin-B OS=Homo sapiens GN=FLNB PE=1 SV=2
comp100248_c0_seq1	sp|P21333|FLNA_HUMAN	33.68	95	56	3	1	264	815	909	8e-08	52	Filamin-A OS=Homo sapiens GN=FLNA PE=1 SV=4
comp100248_c0_seq1	sp|P21333|FLNA_HUMAN	34.18	79	44	2	58	270	2388	2466	8e-06	46.2	Filamin-A OS=Homo sapiens GN=FLNA PE=1 SV=4
comp100248_c0_seq1	sp|P21333|FLNA_HUMAN	35.11	94	55	3	43	306	928	1021	7e-07	49.3	Filamin-A OS=Homo sapiens GN=FLNA PE=1 SV=4
comp100248_c0_seq1	sp|P21333|FLNA_HUMAN	35.42	96	55	4	4	270	1394	1487	2e-06	48.1	Filamin-A OS=Homo sapiens GN=FLNA PE=1 SV=4
comp100248_c0_seq1	sp|P21333|FLNA_HUMAN	38.96	77	40	2	64	273	1509	1585	8e-06	46.2	Filamin-A OS=Homo sapiens GN=FLNA PE=1 SV=4
comp100248_c0_seq1	sp|P21333|FLNA_HUMAN	47.37	76	35	2	58	270	1317	1392	2e-11	62.4	Filamin-A OS=Homo sapiens GN=FLNA PE=1 SV=4
comp100248_c0_seq1	sp|Q14315|FLNC_HUMAN	31.58	95	58	3	1	264	810	904	5e-07	49.7	Filamin-C OS=Homo sapiens GN=FLNC PE=1 SV=3
comp100248_c0_seq1	sp|Q14315|FLNC_HUMAN	33.68	95	56	3	1	264	1482	1576	3e-06	47.4	Filamin-C OS=Homo sapiens GN=FLNC PE=1 SV=3
comp100248_c0_seq1	sp|Q14315|FLNC_HUMAN	33.68	95	57	4	4	270	1389	1481	5e-07	49.7	Filamin-C OS=Homo sapiens GN=FLNC PE=1 SV=3
comp100248_c0_seq1	sp|Q14315|FLNC_HUMAN	34.74	95	56	4	28	294	918	1012	7e-07	49.3	Filamin-C OS=Homo sapiens GN=FLNC PE=1 SV=3
comp100248_c0_seq1	sp|Q14315|FLNC_HUMAN	37.23	94	53	3	7	270	1006	1099	2e-08	53.5	Filamin-C OS=Homo sapiens GN=FLNC PE=1 SV=3
comp100248_c0_seq1	sp|Q14315|FLNC_HUMAN	37.5	80	43	2	52	270	2272	2351	2e-06	48.1	Filamin-C OS=Homo sapiens GN=FLNC PE=1 SV=3
comp100248_c0_seq1	sp|Q80X90|FLNB_MOUSE	33.67	98	58	2	1	273	1460	1557	7e-07	49.3	Filamin-B OS=Mus musculus GN=Flnb PE=1 SV=3
comp100248_c0_seq1	sp|Q80X90|FLNB_MOUSE	34.09	88	53	3	43	291	901	988	2e-06	48.1	Filamin-B OS=Mus musculus GN=Flnb PE=1 SV=3
comp100248_c0_seq1	sp|Q80X90|FLNB_MOUSE	43.84	73	36	2	67	270	1005	1077	9e-09	54.7	Filamin-B OS=Mus musculus GN=Flnb PE=1 SV=3
comp100248_c0_seq1	sp|Q8BTM8|FLNA_MOUSE	33.68	95	56	3	1	264	815	909	2e-08	53.5	Filamin-A OS=Mus musculus GN=Flna PE=1 SV=5
comp100248_c0_seq1	sp|Q8BTM8|FLNA_MOUSE	34.18	79	44	2	58	270	2388	2466	8e-06	46.2	Filamin-A OS=Mus musculus GN=Flna PE=1 SV=5
comp100248_c0_seq1	sp|Q8BTM8|FLNA_MOUSE	35.42	96	55	4	4	270	1394	1487	2e-06	48.1	Filamin-A OS=Mus musculus GN=Flna PE=1 SV=5
comp100248_c0_seq1	sp|Q8BTM8|FLNA_MOUSE	38.96	77	40	2	64	273	1509	1585	8e-06	46.2	Filamin-A OS=Mus musculus GN=Flna PE=1 SV=5
comp100248_c0_seq1	sp|Q8BTM8|FLNA_MOUSE	47.37	76	35	2	58	270	1317	1392	1e-11	62.8	Filamin-A OS=Mus musculus GN=Flna PE=1 SV=5
comp100248_c0_seq1	sp|Q8VHX6|FLNC_MOUSE	31.58	95	58	3	1	264	811	905	5e-07	49.7	Filamin-C OS=Mus musculus GN=Flnc PE=1 SV=3
comp100248_c0_seq1	sp|Q8VHX6|FLNC_MOUSE	33.68	95	56	3	1	264	1483	1577	3e-06	47.4	Filamin-C OS=Mus musculus GN=Flnc PE=1 SV=3
comp100248_c0_seq1	sp|Q8VHX6|FLNC_MOUSE	33.68	95	57	4	4	270	1390	1482	3e-07	50.4	Filamin-C OS=Mus musculus GN=Flnc PE=1 SV=3
comp100248_c0_seq1	sp|Q8VHX6|FLNC_MOUSE	35.79	95	55	4	28	294	919	1013	5e-07	49.7	Filamin-C OS=Mus musculus GN=Flnc PE=1 SV=3
comp100248_c0_seq1	sp|Q8VHX6|FLNC_MOUSE	37.23	94	53	3	7	270	1007	1100	2e-08	53.5	Filamin-C OS=Mus musculus GN=Flnc PE=1 SV=3
comp100248_c0_seq1	sp|Q8VHX6|FLNC_MOUSE	37.5	80	43	2	52	270	2273	2352	1e-06	48.5	Filamin-C OS=Mus musculus GN=Flnc PE=1 SV=3
comp100248_c0_seq1	sp|Q9VEN1|FLNA_DROME	28.97	107	66	5	4	294	587	691	1e-06	48.5	Filamin-A OS=Drosophila melanogaster GN=cher PE=1 SV=2
comp100248_c0_seq1	sp|Q9VEN1|FLNA_DROME	32.89	76	46	2	58	270	897	972	6e-06	46.6	Filamin-A OS=Drosophila melanogaster GN=cher PE=1 SV=2
comp100248_c0_seq1	sp|Q9VEN1|FLNA_DROME	34.41	93	57	1	34	300	1383	1475	2e-07	50.8	Filamin-A OS=Drosophila melanogaster GN=cher PE=1 SV=2
comp100248_c0_seq1	sp|Q9VEN1|FLNA_DROME	41.77	79	38	3	58	270	315	393	8e-08	52	Filamin-A OS=Drosophila melanogaster GN=cher PE=1 SV=2
comp100253_c0_seq1	sp|Q96NL6|SCLT1_HUMAN	27.84	97	70	1	304	14	373	468	8e-09	54.7	Sodium channel and clathrin linker 1 OS=Homo sapiens GN=SCLT1 PE=1 SV=2
comp10025_c0_seq1	sp|A6NEL2|SWAHB_HUMAN	44.59	74	35	2	42	245	6	79	1e-10	60.8	Ankyrin repeat domain-containing protein SOWAHB OS=Homo sapiens GN=SOWAHB PE=2 SV=1
comp10025_c0_seq1	sp|Q2M3V2|SWAHA_HUMAN	39.71	68	38	1	42	236	15	82	1e-07	52	Ankyrin repeat domain-containing protein SOWAHA OS=Homo sapiens GN=SOWAHA PE=1 SV=3
comp10025_c0_seq1	sp|Q53LP3|SWAHC_HUMAN	45.07	71	35	2	48	248	16	86	7e-10	58.5	Ankyrin repeat domain-containing protein SOWAHC OS=Homo sapiens GN=SOWAHC PE=1 SV=1
comp10025_c0_seq1	sp|Q6NRK3|SWAHB_XENLA	42.5	80	41	2	21	245	1	78	1e-10	60.5	Ankyrin repeat domain-containing protein SOWAHB OS=Xenopus laevis GN=sowahb PE=2 SV=1
comp10025_c0_seq1	sp|Q8BLS7|SWAHA_MOUSE	38.24	68	39	1	42	236	17	84	4e-07	50.4	Ankyrin repeat domain-containing protein SOWAHA OS=Mus musculus GN=Sowaha PE=2 SV=2
comp10025_c0_seq1	sp|Q8BZW2|SWAHB_MOUSE	41.98	81	41	3	21	245	1	79	8e-09	55.5	Ankyrin repeat domain-containing protein SOWAHB OS=Mus musculus GN=Sowahb PE=1 SV=1
comp10025_c0_seq1	sp|Q8C0J6|SWAHC_MOUSE	41.25	80	43	2	21	248	1	80	2e-10	60.1	Ankyrin repeat domain-containing protein SOWAHC OS=Mus musculus GN=Sowahc PE=1 SV=2
comp100275_c0_seq1	sp|O97383|CHH1_PENMO	44.57	92	43	2	65	316	12	103	2e-17	75.5	Crustacean hyperglycemic hormones 1 OS=Penaeus monodon GN=CHH1 PE=2 SV=1
comp100275_c0_seq1	sp|P14944|CHH_CARMA	46.75	77	40	1	101	328	51	127	3e-17	75.5	Crustacean hyperglycemic hormones OS=Carcinus maenas PE=1 SV=2
comp100275_c0_seq1	sp|P19806|CHHA_HOMAM	56.67	60	26	0	140	319	59	118	1e-17	76.3	Crustacean hyperglycemic hormones isoform A OS=Homarus americanus PE=1 SV=3
comp100275_c0_seq1	sp|P55845|CHH_PROBO	58.18	55	23	0	155	319	4	58	2e-18	76.3	Crustacean hyperglycemic hormone OS=Procambarus bouvieri PE=1 SV=1
comp100275_c0_seq1	sp|P56687|CHH_JASLA	54.55	55	25	0	155	319	4	58	1e-16	72	Crustacean hyperglycemic hormone OS=Jasus lalandii PE=1 SV=1
comp100275_c0_seq1	sp|P59685|CHH_LITSH	53.7	54	25	0	155	316	4	57	2e-16	71.2	Crustacean hyperglycemic hormone OS=Litopenaeus schmitti PE=1 SV=1
comp100275_c0_seq1	sp|P81032|CHH_CANPG	50	58	29	0	155	328	4	61	2e-16	71.2	Crustacean hyperglycemic hormone OS=Cancer pagurus PE=1 SV=1
comp100275_c0_seq1	sp|P83486|CHHB_CHEDE	58.18	55	23	0	155	319	4	58	9e-18	74.7	Crustacean hyperglycemic hormone B OS=Cherax destructor PE=1 SV=1
comp100275_c0_seq1	sp|P83800|CHH_ASTAS	56.36	55	24	0	155	319	4	58	6e-18	75.1	Crustacean hyperglycemic hormone OS=Astacus astacus PE=1 SV=1
comp100275_c0_seq1	sp|Q10987|MIH_PROBO	52.73	55	26	0	155	319	4	58	1e-16	72	Molt-inhibiting hormone (Fragment) OS=Procambarus bouvieri PE=1 SV=2
comp100275_c0_seq1	sp|Q25154|CHHB_HOMAM	53.33	60	28	0	140	319	59	118	1e-16	73.6	Crustacean hyperglycemic hormones isoform B OS=Homarus americanus PE=1 SV=2
comp100275_c0_seq1	sp|Q25588|CHH2_ORCLI	56.67	60	26	0	140	319	60	119	1e-18	79	Crustacean hyperglycemic hormones A* OS=Orconectes limosus GN=CHHA* PE=1 SV=1
comp100275_c0_seq1	sp|Q25589|CHH1_ORCLI	55.74	61	27	0	137	319	59	119	7e-19	79.3	Crustacean hyperglycemic hormones A OS=Orconectes limosus GN=CHHA PE=1 SV=1
comp100275_c0_seq1	sp|Q25683|CHH_PROCL	56.67	60	26	0	140	319	62	121	1e-18	79	Crustacean hyperglycemic hormones OS=Procambarus clarkii PE=1 SV=3
comp100275_c0_seq1	sp|Q26181|CHH_LITVA	53.33	60	28	0	137	316	4	63	9e-17	72.4	Crustacean hyperglycemic hormones (Fragment) OS=Litopenaeus vannamei PE=1 SV=1
comp100275_c0_seq1	sp|Q26491|ITP_SCHGR	47.37	114	60	2	20	361	20	127	7e-29	104	Ion transport peptide OS=Schistocerca gregaria PE=2 SV=1
comp100275_c0_seq1	sp|Q26492|ITPL_SCHGR	44.83	116	64	2	20	367	20	129	1e-29	106	Ion transport peptide-like OS=Schistocerca gregaria PE=2 SV=1
comp100275_c0_seq1	sp|Q94676|CHH3_PENJP	38.54	96	51	2	53	316	5	100	1e-16	73.2	Crustacean hyperglycemic hormones 3 OS=Penaeus japonicus PE=2 SV=1
comp100275_c0_seq1	sp|Q9NGP0|CHHB_METEN	37.89	95	59	0	32	316	2	96	1e-16	72.8	Crustacean hyperglycemic hormones B OS=Metapenaeus ensis PE=2 SV=1
comp100275_c0_seq1	sp|Q9NL55|CHHL_BOMMO	40.43	94	56	1	74	355	13	105	3e-22	87.4	CHH-like protein OS=Bombyx mori GN=CHHL PE=2 SV=1
comp100279_c0_seq1	sp|O00634|NET3_HUMAN	42.22	90	45	3	3	251	402	487	1e-12	64.7	Netrin-3 OS=Homo sapiens GN=NTN3 PE=2 SV=1
comp100279_c0_seq1	sp|O09118|NET1_MOUSE	39.53	86	49	2	3	251	432	517	3e-16	74.7	Netrin-1 OS=Mus musculus GN=Ntn1 PE=1 SV=3
comp100279_c0_seq1	sp|O95631|NET1_HUMAN	40.7	86	48	2	3	251	432	517	1e-16	75.9	Netrin-1 OS=Homo sapiens GN=NTN1 PE=1 SV=2
comp100279_c0_seq1	sp|P34710|UNC6_CAEEL	48.15	81	42	0	9	251	440	520	4e-19	83.2	Netrin unc-6 OS=Caenorhabditis elegans GN=unc-6 PE=1 SV=1
comp100279_c0_seq1	sp|Q24567|NETA_DROME	36.36	110	37	2	3	233	460	569	2e-13	67	Netrin-A OS=Drosophila melanogaster GN=NetA PE=2 SV=2
comp100279_c0_seq1	sp|Q24568|NETB_DROME	35.79	95	41	1	3	227	589	683	2e-13	66.6	Netrin-B OS=Drosophila melanogaster GN=NetB PE=1 SV=1
comp100279_c0_seq1	sp|Q2HXW4|NET1_PIG	40.7	86	48	2	3	251	432	517	2e-16	75.5	Netrin-1 OS=Sus scrofa GN=NTN1 PE=2 SV=1
comp100279_c0_seq1	sp|Q3UQ22|NET5_MOUSE	36.17	94	49	6	3	251	256	349	4e-07	48.9	Netrin-5 OS=Mus musculus GN=Ntn5 PE=2 SV=2
comp100279_c0_seq1	sp|Q8WTR8|NET5_HUMAN	32.22	90	54	3	3	251	303	391	1e-07	50.4	Netrin-5 OS=Homo sapiens GN=NTN5 PE=2 SV=2
comp100279_c0_seq1	sp|Q90922|NET1_CHICK	39.53	86	49	2	3	251	434	519	2e-15	72.8	Netrin-1 OS=Gallus gallus GN=NTN1 PE=1 SV=1
comp100279_c0_seq1	sp|Q90923|NET3_CHICK	44.19	86	45	3	3	251	409	494	1e-16	75.9	Netrin-3 (Fragment) OS=Gallus gallus GN=NTN3 PE=2 SV=1
comp100279_c0_seq1	sp|Q924Z9|NET1_RAT	39.53	86	49	2	3	251	432	517	3e-16	74.7	Netrin-1 OS=Rattus norvegicus GN=Ntn1 PE=1 SV=1
comp100279_c0_seq1	sp|Q9R1A3|NET3_MOUSE	42.53	87	46	3	3	251	402	487	4e-12	63.2	Netrin-3 OS=Mus musculus GN=Ntn3 PE=2 SV=1
comp100285_c0_seq1	sp|Q8IZU2|WDR17_HUMAN	52.63	76	35	1	234	10	476	551	4e-26	105	WD repeat-containing protein 17 OS=Homo sapiens GN=WDR17 PE=2 SV=2
comp100293_c0_seq1	sp|P02549|SPTA1_HUMAN	27.27	77	56	0	232	2	593	669	2e-09	55.1	Spectrin alpha chain, erythrocytic 1 OS=Homo sapiens GN=SPTA1 PE=1 SV=5
comp100293_c0_seq1	sp|P02549|SPTA1_HUMAN	31.17	77	53	0	232	2	64	140	9e-10	56.2	Spectrin alpha chain, erythrocytic 1 OS=Homo sapiens GN=SPTA1 PE=1 SV=5
comp100293_c0_seq1	sp|P07751|SPTN1_CHICK	28.57	77	55	0	232	2	584	660	4e-10	57.4	Spectrin alpha chain, non-erythrocytic 1 OS=Gallus gallus GN=SPTAN1 PE=1 SV=3
comp100293_c0_seq1	sp|P07751|SPTN1_CHICK	31.08	74	50	1	220	2	799	872	1e-07	50.4	Spectrin alpha chain, non-erythrocytic 1 OS=Gallus gallus GN=SPTAN1 PE=1 SV=3
comp100293_c0_seq1	sp|P07751|SPTN1_CHICK	32	75	50	1	223	2	1783	1857	4e-06	45.8	Spectrin alpha chain, non-erythrocytic 1 OS=Gallus gallus GN=SPTAN1 PE=1 SV=3
comp100293_c0_seq1	sp|P07751|SPTN1_CHICK	33.33	84	49	2	232	2	1562	1645	1e-07	50.4	Spectrin alpha chain, non-erythrocytic 1 OS=Gallus gallus GN=SPTAN1 PE=1 SV=3
comp100293_c0_seq1	sp|P07751|SPTN1_CHICK	38.96	77	47	0	232	2	55	131	3e-15	72	Spectrin alpha chain, non-erythrocytic 1 OS=Gallus gallus GN=SPTAN1 PE=1 SV=3
comp100293_c0_seq1	sp|P08032|SPTA1_MOUSE	27.27	77	56	0	232	2	591	667	8e-09	53.5	Spectrin alpha chain, erythrocytic 1 OS=Mus musculus GN=Spta1 PE=2 SV=3
comp100293_c0_seq1	sp|P13395|SPTCA_DROME	28.38	74	52	1	220	2	1621	1694	6e-06	45.4	Spectrin alpha chain OS=Drosophila melanogaster GN=alpha-Spec PE=1 SV=2
comp100293_c0_seq1	sp|P13395|SPTCA_DROME	28.38	74	52	1	220	2	802	875	3e-06	46.2	Spectrin alpha chain OS=Drosophila melanogaster GN=alpha-Spec PE=1 SV=2
comp100293_c0_seq1	sp|P13395|SPTCA_DROME	31.65	79	52	1	232	2	1510	1588	9e-10	56.2	Spectrin alpha chain OS=Drosophila melanogaster GN=alpha-Spec PE=1 SV=2
comp100293_c0_seq1	sp|P13395|SPTCA_DROME	36.36	77	49	0	232	2	587	663	5e-13	65.5	Spectrin alpha chain OS=Drosophila melanogaster GN=alpha-Spec PE=1 SV=2
comp100293_c0_seq1	sp|P13395|SPTCA_DROME	36.49	74	46	1	232	14	692	765	5e-09	54.3	Spectrin alpha chain OS=Drosophila melanogaster GN=alpha-Spec PE=1 SV=2
comp100293_c0_seq1	sp|P13395|SPTCA_DROME	38.96	77	47	0	232	2	58	134	3e-14	68.9	Spectrin alpha chain OS=Drosophila melanogaster GN=alpha-Spec PE=1 SV=2
comp100293_c0_seq1	sp|P15508|SPTB1_MOUSE	30.77	78	53	1	232	2	640	717	4e-06	45.8	Spectrin beta chain, erythrocytic OS=Mus musculus GN=Sptb PE=1 SV=4
comp100293_c0_seq1	sp|P16086|SPTN1_RAT	28.57	77	55	0	232	2	584	660	5e-10	57	Spectrin alpha chain, non-erythrocytic 1 OS=Rattus norvegicus GN=Sptan1 PE=1 SV=2
comp100293_c0_seq1	sp|P16086|SPTN1_RAT	31.08	74	50	1	220	2	799	872	6e-08	51.2	Spectrin alpha chain, non-erythrocytic 1 OS=Rattus norvegicus GN=Sptan1 PE=1 SV=2
comp100293_c0_seq1	sp|P16086|SPTN1_RAT	32.91	79	51	1	232	2	1562	1640	6e-09	53.9	Spectrin alpha chain, non-erythrocytic 1 OS=Rattus norvegicus GN=Sptan1 PE=1 SV=2
comp100293_c0_seq1	sp|P16086|SPTN1_RAT	37.68	69	42	1	232	29	689	757	2e-07	49.7	Spectrin alpha chain, non-erythrocytic 1 OS=Rattus norvegicus GN=Sptan1 PE=1 SV=2
comp100293_c0_seq1	sp|P16086|SPTN1_RAT	38.96	77	47	0	232	2	55	131	4e-14	68.6	Spectrin alpha chain, non-erythrocytic 1 OS=Rattus norvegicus GN=Sptan1 PE=1 SV=2
comp100293_c0_seq1	sp|P16546|SPTN1_MOUSE	28.57	77	55	0	232	2	584	660	5e-10	57	Spectrin alpha chain, non-erythrocytic 1 OS=Mus musculus GN=Sptan1 PE=1 SV=4
comp100293_c0_seq1	sp|P16546|SPTN1_MOUSE	31.08	74	50	1	220	2	799	872	6e-08	51.2	Spectrin alpha chain, non-erythrocytic 1 OS=Mus musculus GN=Sptan1 PE=1 SV=4
comp100293_c0_seq1	sp|P16546|SPTN1_MOUSE	32.91	79	51	1	232	2	1562	1640	6e-09	53.9	Spectrin alpha chain, non-erythrocytic 1 OS=Mus musculus GN=Sptan1 PE=1 SV=4
comp100293_c0_seq1	sp|P16546|SPTN1_MOUSE	37.68	69	42	1	232	29	689	757	2e-07	49.7	Spectrin alpha chain, non-erythrocytic 1 OS=Mus musculus GN=Sptan1 PE=1 SV=4
comp100293_c0_seq1	sp|P16546|SPTN1_MOUSE	38.96	77	47	0	232	2	55	131	4e-14	68.6	Spectrin alpha chain, non-erythrocytic 1 OS=Mus musculus GN=Sptan1 PE=1 SV=4
comp100293_c0_seq1	sp|Q00963|SPTCB_DROME	34.67	75	48	1	223	2	649	723	8e-09	53.5	Spectrin beta chain OS=Drosophila melanogaster GN=beta-Spec PE=1 SV=2
comp100293_c0_seq1	sp|Q01082|SPTB2_HUMAN	30.77	78	53	1	232	2	649	726	4e-07	48.9	Spectrin beta chain, non-erythrocytic 1 OS=Homo sapiens GN=SPTBN1 PE=1 SV=2
comp100293_c0_seq1	sp|Q13813|SPTN1_HUMAN	27.27	77	56	0	232	2	584	660	1e-09	55.8	Spectrin alpha chain, non-erythrocytic 1 OS=Homo sapiens GN=SPTAN1 PE=1 SV=3
comp100293_c0_seq1	sp|Q13813|SPTN1_HUMAN	31.08	74	50	1	220	2	799	872	6e-08	51.2	Spectrin alpha chain, non-erythrocytic 1 OS=Homo sapiens GN=SPTAN1 PE=1 SV=3
comp100293_c0_seq1	sp|Q13813|SPTN1_HUMAN	32.91	79	51	1	232	2	1562	1640	6e-09	53.9	Spectrin alpha chain, non-erythrocytic 1 OS=Homo sapiens GN=SPTAN1 PE=1 SV=3
comp100293_c0_seq1	sp|Q13813|SPTN1_HUMAN	37.68	69	42	1	232	29	689	757	2e-07	49.7	Spectrin alpha chain, non-erythrocytic 1 OS=Homo sapiens GN=SPTAN1 PE=1 SV=3
comp100293_c0_seq1	sp|Q13813|SPTN1_HUMAN	38.96	77	47	0	232	2	55	131	3e-14	68.9	Spectrin alpha chain, non-erythrocytic 1 OS=Homo sapiens GN=SPTAN1 PE=1 SV=3
comp100293_c0_seq1	sp|Q62261|SPTB2_MOUSE	30.77	78	53	1	232	2	649	726	4e-07	48.9	Spectrin beta chain, non-erythrocytic 1 OS=Mus musculus GN=Sptbn1 PE=1 SV=2
comp100300_c0_seq1	sp|Q07G10|ALKB8_XENTR	27.68	112	68	4	324	28	133	238	5e-06	48.5	Alkylated DNA repair protein alkB homolog 8 OS=Xenopus tropicalis GN=alkbh8 PE=2 SV=2
comp100300_c0_seq1	sp|Q3KRA9|ALKB6_HUMAN	57.14	112	48	0	336	1	14	125	2e-46	154	Alpha-ketoglutarate-dependent dioxygenase alkB homolog 6 OS=Homo sapiens GN=ALKBH6 PE=1 SV=2
comp100300_c0_seq1	sp|Q5PQ59|ALKB6_XENLA	54.95	111	50	0	336	4	13	123	6e-44	147	Alpha-ketoglutarate-dependent dioxygenase alkB homolog 6 OS=Xenopus laevis GN=alkbh6 PE=2 SV=1
comp100300_c0_seq1	sp|Q5UR03|YL905_MIMIV	30.77	104	67	3	300	4	19	118	3e-08	53.9	Uncharacterized protein L905 OS=Acanthamoeba polyphaga mimivirus GN=MIMI_L905 PE=4 SV=1
comp100300_c0_seq1	sp|Q6IQE9|ALKB6_DANRE	57.14	112	48	0	339	4	13	124	3e-44	148	Alpha-ketoglutarate-dependent dioxygenase alkB homolog 6 OS=Danio rerio GN=alkbh6 PE=2 SV=1
comp100300_c0_seq1	sp|Q8K2U2|ALKB6_MOUSE	57.14	112	48	0	336	1	14	125	2e-46	154	Alpha-ketoglutarate-dependent dioxygenase alkB homolog 6 OS=Mus musculus GN=Alkbh6 PE=2 SV=3
comp100306_c0_seq1	sp|A8J2Z9|FEN1_CHLRE	28.57	105	62	2	276	1	1	105	2e-07	50.8	Flap endonuclease 1 OS=Chlamydomonas reinhardtii GN=FEN1 PE=3 SV=1
comp100306_c0_seq1	sp|B8GIA0|FEN_METPE	45.24	42	23	0	126	1	58	99	8e-07	49.3	Flap endonuclease 1 OS=Methanosphaerula palustris (strain ATCC BAA-1556 / DSM 19958 / E1-9c) GN=fen PE=3 SV=1
comp100306_c0_seq1	sp|O29975|FEN_ARCFU	31.91	94	53	3	249	1	5	98	3e-07	50.4	Flap endonuclease 1 OS=Archaeoglobus fulgidus (strain ATCC 49558 / VC-16 / DSM 4304 / JCM 9628 / NBRC 100126) GN=fen PE=1 SV=1
comp100306_c0_seq1	sp|P07276|RAD2_YEAST	34.74	95	59	1	276	1	1	95	1e-09	57.8	DNA repair protein RAD2 OS=Saccharomyces cerevisiae (strain ATCC 204508 / S288c) GN=RAD2 PE=1 SV=2
comp100306_c0_seq1	sp|P14629|ERCC5_XENLA	37.89	95	54	3	276	7	1	93	3e-10	59.3	DNA repair protein complementing XP-G cells homolog OS=Xenopus laevis GN=ercc5 PE=2 SV=1
comp100306_c0_seq1	sp|P28706|RAD13_SCHPO	34.74	95	59	1	276	1	1	95	5e-09	55.8	DNA repair protein rad13 OS=Schizosaccharomyces pombe (strain 972 / ATCC 24843) GN=rad13 PE=2 SV=2
comp100306_c0_seq1	sp|P28715|ERCC5_HUMAN	37.89	95	54	2	276	7	1	93	3e-10	59.3	DNA repair protein complementing XP-G cells OS=Homo sapiens GN=ERCC5 PE=1 SV=3
comp100306_c0_seq1	sp|P35689|ERCC5_MOUSE	37.89	95	54	2	276	7	1	93	1e-09	57.4	DNA repair protein complementing XP-G cells homolog OS=Mus musculus GN=Ercc5 PE=1 SV=4
comp100306_c0_seq1	sp|Q17RS7|GEN_HUMAN	52.69	93	43	1	276	1	1	93	4e-22	93.2	Flap endonuclease GEN homolog 1 OS=Homo sapiens GN=GEN1 PE=1 SV=2
comp100306_c0_seq1	sp|Q29FC1|GEN_DROPS	45.56	90	49	0	276	7	1	90	2e-18	82.4	Flap endonuclease GEN OS=Drosophila pseudoobscura pseudoobscura GN=Gen PE=3 SV=1
comp100306_c0_seq1	sp|Q5I4H3|FEN1_XIPMA	39.39	66	40	2	198	1	44	104	6e-07	49.7	Flap endonuclease 1 OS=Xiphophorus maculatus GN=fen1 PE=2 SV=1
comp100306_c0_seq1	sp|Q64MA3|GENL1_ORYSJ	40.22	92	51	3	276	13	1	92	4e-11	61.6	Flap endonuclease GEN-like 1 OS=Oryza sativa subsp. japonica GN=RAD PE=2 SV=1
comp100306_c0_seq1	sp|Q6C116|FEN1_YARLI	27.62	105	63	2	276	1	1	105	6e-07	49.7	Flap endonuclease 1 OS=Yarrowia lipolytica (strain CLIB 122 / E 150) GN=FEN1 PE=3 SV=1
comp100306_c0_seq1	sp|Q8BMI4|GEN_MOUSE	52.69	93	43	1	276	1	1	93	9e-22	92	Flap endonuclease GEN homolog 1 OS=Mus musculus GN=Gen1 PE=2 SV=2
comp100306_c0_seq1	sp|Q8SS91|FEN1_ENCCU	31.07	103	60	2	276	1	1	103	1e-08	54.7	Flap endonuclease 1 OS=Encephalitozoon cuniculi (strain GB-M1) GN=FEN1 PE=3 SV=1
comp100306_c0_seq1	sp|Q8W5R1|GENL2_ORYSJ	37.78	90	54	1	276	13	1	90	4e-10	58.9	Flap endonuclease GEN-like 2 OS=Oryza sativa subsp. japonica GN=SEND1 PE=2 SV=1
comp100306_c0_seq1	sp|Q9ATY5|UVH3_ARATH	36.84	95	57	1	276	1	1	95	4e-10	58.9	DNA repair protein UVH3 OS=Arabidopsis thaliana GN=UVH3 PE=2 SV=1
comp100306_c0_seq1	sp|Q9LPD2|GENL1_ARATH	41.86	86	48	3	276	25	1	85	2e-10	59.7	Flap endonuclease GEN-like 1 OS=Arabidopsis thaliana GN=GEN1 PE=2 SV=3
comp100306_c0_seq1	sp|Q9M2Z3|GENL2_ARATH	36.17	94	58	1	276	1	1	94	5e-08	52.8	Flap endonuclease GEN-like 2 OS=Arabidopsis thaliana GN=GEN2 PE=2 SV=2
comp100306_c0_seq1	sp|Q9VRJ0|GEN_DROME	46.67	90	48	0	276	7	1	90	1e-19	86.3	Flap endonuclease GEN OS=Drosophila melanogaster GN=Gen PE=1 SV=1
comp100307_c0_seq1	sp|A1A4J7|SMG8_BOVIN	50	68	34	0	1	204	517	584	6e-18	79	Protein SMG8 OS=Bos taurus GN=SMG8 PE=2 SV=2
comp100307_c0_seq1	sp|B0W730|SMG8_CULQU	42.42	66	38	0	7	204	409	474	1e-12	63.9	Protein SMG8 OS=Culex quinquefasciatus GN=CPIJ003128 PE=3 SV=1
comp100307_c0_seq1	sp|B3N538|SMG8_DROER	33.82	68	45	0	1	204	408	475	1e-06	47	Protein SMG8 OS=Drosophila erecta GN=GG10361 PE=3 SV=1
comp100307_c0_seq1	sp|B4GH42|SMG8_DROPE	34.33	67	44	0	4	204	413	479	7e-06	44.7	Protein SMG8 OS=Drosophila persimilis GN=GL17013 PE=3 SV=1
comp100307_c0_seq1	sp|B4HWV2|SMG8_DROSE	35.29	68	44	0	1	204	391	458	2e-06	46.6	Protein SMG8 OS=Drosophila sechellia GN=GM11479 PE=3 SV=1
comp100307_c0_seq1	sp|B4JE52|SMG8_DROGR	35.29	68	44	0	1	204	405	472	7e-06	44.7	Protein SMG8 OS=Drosophila grimshawi GN=GH11308 PE=3 SV=1
comp100307_c0_seq1	sp|B4KKN5|SMG8_DROMO	35.29	68	44	0	1	204	405	472	5e-06	45.1	Protein SMG8 OS=Drosophila mojavensis GN=GI17817 PE=3 SV=1
comp100307_c0_seq1	sp|B4LS82|SMG8_DROVI	36.76	68	43	0	1	204	405	472	6e-07	47.8	Protein SMG8 OS=Drosophila virilis GN=GJ17645 PE=3 SV=1
comp100307_c0_seq1	sp|B4MV81|SMG8_DROWI	30.88	68	47	0	1	204	414	481	4e-06	45.4	Protein SMG8 OS=Drosophila willistoni GN=GK15451 PE=3 SV=1
comp100307_c0_seq1	sp|B4P0U1|SMG8_DROYA	32.35	68	46	0	1	204	408	475	2e-06	46.2	Protein SMG8 OS=Drosophila yakuba GN=GE13372 PE=3 SV=1
comp100307_c0_seq1	sp|B4Q9T2|SMG8_DROSI	35.29	68	44	0	1	204	408	475	1e-06	47	Protein SMG8 OS=Drosophila simulans GN=GD22229 PE=3 SV=1
comp100307_c0_seq1	sp|B5E0H4|SMG8_DROPS	34.33	67	44	0	4	204	413	479	7e-06	44.7	Protein SMG8 OS=Drosophila pseudoobscura pseudoobscura GN=GA24994 PE=3 SV=1
comp100307_c0_seq1	sp|Q0VA04|SMG8_XENTR	50	68	34	0	1	204	430	497	1e-17	78.2	Protein smg8 OS=Xenopus tropicalis GN=smg8 PE=2 SV=1
comp100307_c0_seq1	sp|Q17G65|SMG8_AEDAE	39.39	66	40	0	7	204	411	476	9e-11	58.5	Protein SMG8 OS=Aedes aegypti GN=AAEL003157 PE=3 SV=1
comp100307_c0_seq1	sp|Q8ND04|SMG8_HUMAN	50	68	34	0	1	204	509	576	6e-18	79	Protein SMG8 OS=Homo sapiens GN=SMG8 PE=1 SV=1
comp100307_c0_seq1	sp|Q8VE18|SMG8_MOUSE	50	68	34	0	1	204	509	576	6e-18	79	Protein SMG8 OS=Mus musculus GN=Smg8 PE=2 SV=1
comp100307_c0_seq1	sp|Q9VKQ6|SMG8_DROME	35.29	68	44	0	1	204	408	475	1e-06	47	Protein SMG8 OS=Drosophila melanogaster GN=CG6729 PE=2 SV=1
comp100312_c0_seq1	sp|A2AV36|ANM7_DANRE	45.05	91	50	0	18	290	454	544	1e-20	87.8	Protein arginine N-methyltransferase 7 OS=Danio rerio GN=prmt7 PE=2 SV=1
comp100312_c0_seq1	sp|A2Y8B9|ANM7_ORYSI	33.67	98	63	1	3	290	492	589	7e-15	71.6	Protein arginine N-methyltransferase 7 OS=Oryza sativa subsp. indica GN=PRMT7 PE=3 SV=3
comp100312_c0_seq1	sp|A6QQV6|ANM7_BOVIN	41.67	96	56	0	3	290	454	549	2e-19	84.7	Protein arginine N-methyltransferase 7 OS=Bos taurus GN=PRMT7 PE=2 SV=1
comp100312_c0_seq1	sp|A8XFF4|ANM7_CAEBR	44.16	77	43	0	51	281	445	521	1e-12	65.5	Protein arginine N-methyltransferase 7 OS=Caenorhabditis briggsae GN=prmt-7 PE=3 SV=2
comp100312_c0_seq1	sp|B0X4N1|ANM7_CULQU	41.3	92	52	2	21	290	479	570	9e-12	62.8	Protein arginine N-methyltransferase 7 OS=Culex quinquefasciatus GN=Art7 PE=3 SV=1
comp100312_c0_seq1	sp|B3MF31|ANM7_DROAN	42.67	75	43	0	66	290	480	554	2e-11	61.6	Protein arginine N-methyltransferase 7 OS=Drosophila ananassae GN=Art7 PE=3 SV=1
comp100312_c0_seq1	sp|B3NP10|ANM7_DROER	42.67	75	43	0	66	290	480	554	3e-11	61.2	Protein arginine N-methyltransferase 7 OS=Drosophila erecta GN=Art7 PE=3 SV=1
comp100312_c0_seq1	sp|B4KSL6|ANM7_DROMO	43.37	83	44	1	51	290	475	557	2e-11	61.6	Protein arginine N-methyltransferase 7 OS=Drosophila mojavensis GN=Art7 PE=3 SV=1
comp100312_c0_seq1	sp|B4MNL1|ANM7_DROWI	38.37	86	53	0	33	290	464	549	1e-10	59.7	Protein arginine N-methyltransferase 7 OS=Drosophila willistoni GN=Art7 PE=3 SV=1
comp100312_c0_seq1	sp|B4QI55|ANM7_DROSI	41.33	75	44	0	66	290	495	569	8e-11	60.1	Protein arginine N-methyltransferase 7 OS=Drosophila simulans GN=Art7 PE=3 SV=1
comp100312_c0_seq1	sp|Q16NS8|ANM7_AEDAE	42.86	91	50	3	24	290	458	545	3e-11	61.2	Protein arginine N-methyltransferase 7 OS=Aedes aegypti GN=Art7 PE=3 SV=1
comp100312_c0_seq1	sp|Q5U4E8|ANM7_RAT	41.67	96	56	0	3	290	454	549	2e-19	84.7	Protein arginine N-methyltransferase 7 OS=Rattus norvegicus GN=Prmt7 PE=2 SV=1
comp100312_c0_seq1	sp|Q5VS72|ANM7_ORYSJ	33.67	98	63	1	3	290	492	589	7e-15	71.6	Protein arginine N-methyltransferase 7 OS=Oryza sativa subsp. japonica GN=PRMT7 PE=2 SV=1
comp100312_c0_seq1	sp|Q5ZIB9|ANM7_CHICK	40.62	96	57	0	3	290	455	550	2e-19	84.3	Protein arginine N-methyltransferase 7 OS=Gallus gallus GN=PRMT7 PE=2 SV=1
comp100312_c0_seq1	sp|Q6PCI6|ANM7_XENLA	40.62	96	57	0	3	290	449	544	7e-18	80.1	Protein arginine N-methyltransferase 7 OS=Xenopus laevis GN=prmt7 PE=2 SV=1
comp100312_c0_seq1	sp|Q7QIL2|ANM7_ANOGA	45.33	75	41	0	66	290	477	551	6e-14	68.9	Protein arginine N-methyltransferase 7 OS=Anopheles gambiae GN=Art7 PE=3 SV=4
comp100312_c0_seq1	sp|Q922X9|ANM7_MOUSE	41.67	96	56	0	3	290	454	549	2e-19	84.3	Protein arginine N-methyltransferase 7 OS=Mus musculus GN=Prmt7 PE=1 SV=1
comp100312_c0_seq1	sp|Q99MI9|ANM7_CRILO	40.62	96	57	0	3	290	454	549	3e-18	81.3	Protein arginine N-methyltransferase 7 OS=Cricetulus longicaudatus GN=Prmt7 PE=1 SV=3
comp100312_c0_seq1	sp|Q9NVM4|ANM7_HUMAN	42.71	96	55	0	3	290	454	549	1e-20	88.2	Protein arginine N-methyltransferase 7 OS=Homo sapiens GN=PRMT7 PE=1 SV=1
comp100312_c0_seq1	sp|Q9XW42|ANM7_CAEEL	36.84	95	60	2	3	287	430	517	1e-10	59.7	Protein arginine N-methyltransferase 7 OS=Caenorhabditis elegans GN=prmt-7 PE=3 SV=2
comp100313_c0_seq1	sp|A1A5B6|TBC25_MOUSE	50.77	65	32	0	6	200	398	462	3e-16	73.9	TBC1 domain family member 25 OS=Mus musculus GN=Tbc1d25 PE=1 SV=1
comp100313_c0_seq1	sp|Q3MII6|TBC25_HUMAN	50.77	65	32	0	6	200	344	408	3e-16	73.9	TBC1 domain family member 25 OS=Homo sapiens GN=TBC1D25 PE=1 SV=2
comp100315_c0_seq1	sp|O15033|AREL1_HUMAN	44	75	42	0	11	235	123	197	3e-09	55.8	Apoptosis-resistant E3 ubiquitin protein ligase 1 OS=Homo sapiens GN=AREL1 PE=1 SV=3
comp100315_c0_seq1	sp|Q8CHG5|AREL1_MOUSE	44	75	42	0	11	235	123	197	3e-09	55.8	Apoptosis-resistant E3 ubiquitin protein ligase 1 OS=Mus musculus GN=Arel1 PE=2 SV=2
comp10031_c0_seq1	sp|A2A9A2|DMTA2_MOUSE	60	60	24	0	405	226	65	124	1e-10	61.2	Doublesex- and mab-3-related transcription factor A2 OS=Mus musculus GN=Dmrta2 PE=2 SV=1
comp10031_c0_seq1	sp|A4QNP7|DMTA2_XENTR	60	60	24	0	405	226	45	104	1e-10	61.2	Doublesex- and mab-3-related transcription factor A2 OS=Xenopus tropicalis GN=dmrta2 PE=2 SV=1
comp10031_c0_seq1	sp|A6QQ94|DMTA2_BOVIN	60	60	24	0	405	226	65	124	1e-10	61.2	Doublesex- and mab-3-related transcription factor A2 OS=Bos taurus GN=DMRTA2 PE=2 SV=1
comp10031_c0_seq1	sp|A8TSS9|DMTA2_MONAL	60	60	24	0	405	226	53	112	1e-10	61.2	Doublesex- and mab-3-related transcription factor A2 OS=Monopterus albus GN=dmrta2 PE=2 SV=1
comp10031_c0_seq1	sp|J7FCF0|DMR3T_HORSE	61.4	57	22	0	405	235	25	81	1e-09	57.8	Doublesex and mab-3 related transcription factor 3, truncated OS=Equus caballus GN=DMRT3 PE=2 SV=1
comp10031_c0_seq1	sp|P23023|DSX_DROME	55.71	70	31	0	399	190	42	111	3e-10	60.1	Protein doublesex OS=Drosophila melanogaster GN=dsx PE=1 SV=1
comp10031_c0_seq1	sp|P83758|DMT3A_DANRE	49.38	81	39	1	405	169	24	104	5e-10	59.3	Doublesex- and mab-3-related transcription factor 3a OS=Danio rerio GN=dmrt3a PE=1 SV=2
comp10031_c0_seq1	sp|Q2I327|DMTA2_XIPMA	60	60	24	0	405	226	53	112	1e-10	61.2	Doublesex- and mab-3-related transcription factor A2 OS=Xiphophorus maculatus GN=dmrta2 PE=2 SV=1
comp10031_c0_seq1	sp|Q2MJB4|DMTA2_XENLA	60	60	24	0	405	226	45	104	1e-10	61.2	Doublesex- and mab-3-related transcription factor A2 OS=Xenopus laevis GN=dmrta2 PE=2 SV=1
comp10031_c0_seq1	sp|Q4AE28|DMTA2_TAKRU	60	60	24	0	405	226	21	80	1e-10	61.2	Doublesex- and mab-3-related transcription factor A2 OS=Takifugu rubripes GN=dmrta2 PE=2 SV=1
comp10031_c0_seq1	sp|Q5UU75|DMTA2_DANRE	60	60	24	0	405	226	55	114	1e-10	61.2	Doublesex- and mab-3-related transcription factor A2 OS=Danio rerio GN=dmrta2 PE=2 SV=1
comp10031_c0_seq1	sp|Q5VZB9|DMRTA_HUMAN	60	60	24	0	405	226	93	152	4e-10	59.7	Doublesex- and mab-3-related transcription factor A1 OS=Homo sapiens GN=DMRTA1 PE=2 SV=1
comp10031_c0_seq1	sp|Q6YHU8|DMTA2_ORENI	60	60	24	0	405	226	53	112	1e-10	61.2	Doublesex- and mab-3-related transcription factor A2 OS=Oreochromis niloticus GN=dmrta2 PE=3 SV=1
comp10031_c0_seq1	sp|Q76L87|DMTA2_ORYLA	60	60	24	0	405	226	21	80	1e-10	61.2	Doublesex- and mab-3-related transcription factor A2 OS=Oryzias latipes GN=dmrta2 PE=3 SV=1
comp10031_c0_seq1	sp|Q8CFG4|DMRTA_MOUSE	60	60	24	0	405	226	82	141	4e-10	59.7	Doublesex- and mab-3-related transcription factor A1 OS=Mus musculus GN=Dmrta1 PE=2 SV=1
comp10031_c0_seq1	sp|Q90WM5|DMRT3_TAKRU	40.29	139	76	5	405	10	24	144	7e-10	58.9	Doublesex- and mab-3-related transcription factor 3 OS=Takifugu rubripes GN=dmrt3 PE=2 SV=2
comp10031_c0_seq1	sp|Q96SC8|DMTA2_HUMAN	60	60	24	0	405	226	66	125	1e-10	61.2	Doublesex- and mab-3-related transcription factor A2 OS=Homo sapiens GN=DMRTA2 PE=2 SV=2
comp10031_c0_seq1	sp|Q9NQL9|DMRT3_HUMAN	61.4	57	22	0	405	235	25	81	2e-09	57.8	Doublesex- and mab-3-related transcription factor 3 OS=Homo sapiens GN=DMRT3 PE=1 SV=1
comp10031_c0_seq1	sp|Q9PTQ7|DMRT1_CHICK	39.82	113	68	0	405	67	63	175	9e-10	58.5	Doublesex- and mab-3-related transcription factor 1 OS=Gallus gallus GN=DMRT1 PE=2 SV=2
comp10031_c0_seq1	sp|Q9Y5R6|DMRT1_HUMAN	46.24	93	50	0	405	127	72	164	5e-10	59.3	Doublesex- and mab-3-related transcription factor 1 OS=Homo sapiens GN=DMRT1 PE=1 SV=2
comp100323_c0_seq1	sp|O70293|GRK6_MOUSE	52.41	145	66	3	426	1	181	320	9e-41	146	G protein-coupled receptor kinase 6 OS=Mus musculus GN=Grk6 PE=1 SV=1
comp100323_c0_seq1	sp|O97627|ARBK1_DIDVI	92.52	147	11	1	441	1	181	326	1e-90	280	Beta-adrenergic receptor kinase 1 OS=Didelphis virginiana GN=ADRBK1 PE=1 SV=1
comp100323_c0_seq1	sp|P21146|ARBK1_BOVIN	92.52	147	11	1	441	1	181	326	2e-90	279	Beta-adrenergic receptor kinase 1 OS=Bos taurus GN=ADRBK1 PE=1 SV=1
comp100323_c0_seq1	sp|P25098|ARBK1_HUMAN	92.52	147	11	1	441	1	181	326	2e-90	279	Beta-adrenergic receptor kinase 1 OS=Homo sapiens GN=ADRBK1 PE=1 SV=2
comp100323_c0_seq1	sp|P26817|ARBK1_RAT	92.52	147	11	1	441	1	181	326	2e-90	279	Beta-adrenergic receptor kinase 1 OS=Rattus norvegicus GN=Adrbk1 PE=2 SV=1
comp100323_c0_seq1	sp|P26818|ARBK2_BOVIN	93.88	147	9	1	441	1	181	326	1e-92	285	Beta-adrenergic receptor kinase 2 OS=Bos taurus GN=ADRBK2 PE=2 SV=1
comp100323_c0_seq1	sp|P26819|ARBK2_RAT	91.16	147	13	1	441	1	181	326	2e-90	279	Beta-adrenergic receptor kinase 2 OS=Rattus norvegicus GN=Adrbk2 PE=2 SV=1
comp100323_c0_seq1	sp|P32865|GPRK1_DROME	91.16	147	13	0	441	1	181	327	8e-91	280	G protein-coupled receptor kinase 1 OS=Drosophila melanogaster GN=Gprk1 PE=2 SV=2
comp100323_c0_seq1	sp|P34947|GRK5_HUMAN	50.69	144	69	2	426	1	181	320	7e-41	146	G protein-coupled receptor kinase 5 OS=Homo sapiens GN=GRK5 PE=1 SV=1
comp100323_c0_seq1	sp|P35626|ARBK2_HUMAN	93.2	147	10	1	441	1	181	326	4e-92	283	Beta-adrenergic receptor kinase 2 OS=Homo sapiens GN=ADRBK2 PE=1 SV=2
comp100323_c0_seq1	sp|P43250|GRK6_HUMAN	52.41	145	66	3	426	1	181	320	9e-41	146	G protein-coupled receptor kinase 6 OS=Homo sapiens GN=GRK6 PE=1 SV=2
comp100323_c0_seq1	sp|P97711|GRK6_RAT	52.41	145	66	3	426	1	181	320	9e-41	146	G protein-coupled receptor kinase 6 OS=Rattus norvegicus GN=Grk6 PE=2 SV=1
comp100323_c0_seq1	sp|Q09537|GRK1_CAEEL	51.08	139	66	2	411	1	203	337	4e-42	150	G protein-coupled receptor kinase 1 OS=Caenorhabditis elegans GN=grk-1 PE=3 SV=1
comp100323_c0_seq1	sp|Q09639|GRK2_CAEEL	95.24	147	7	0	441	1	181	327	2e-95	292	G protein-coupled receptor kinase 2 OS=Caenorhabditis elegans GN=grk-2 PE=3 SV=2
comp100323_c0_seq1	sp|Q3UYH7|ARBK2_MOUSE	91.16	147	13	1	441	1	181	326	2e-90	279	Beta-adrenergic receptor kinase 2 OS=Mus musculus GN=Adrbk2 PE=2 SV=2
comp100323_c0_seq1	sp|Q622Z7|GRK1_CAEBR	51.8	139	65	2	411	1	202	336	3e-42	150	G protein-coupled receptor kinase 1 OS=Caenorhabditis briggsae GN=grk-1 PE=3 SV=1
comp100323_c0_seq1	sp|Q62833|GRK5_RAT	50.69	144	69	2	426	1	181	320	7e-41	146	G protein-coupled receptor kinase 5 OS=Rattus norvegicus GN=Grk5 PE=2 SV=1
comp100323_c0_seq1	sp|Q64682|ARBK1_MESAU	91.16	147	13	1	441	1	181	326	1e-88	275	Beta-adrenergic receptor kinase 1 OS=Mesocricetus auratus GN=ADRBK1 PE=2 SV=1
comp100323_c0_seq1	sp|Q8VEB1|GRK5_MOUSE	50.69	144	69	2	426	1	181	320	7e-41	146	G protein-coupled receptor kinase 5 OS=Mus musculus GN=Grk5 PE=1 SV=2
comp100323_c0_seq1	sp|Q99MK8|ARBK1_MOUSE	92.52	147	11	1	441	1	181	326	2e-90	279	Beta-adrenergic receptor kinase 1 OS=Mus musculus GN=Adrbk1 PE=1 SV=2
comp100337_c0_seq1	sp|Q3SWT5|S41A3_RAT	50.91	55	25	1	64	222	246	300	2e-07	49.7	Solute carrier family 41 member 3 OS=Rattus norvegicus GN=Slc41a3 PE=2 SV=1
comp100337_c0_seq1	sp|Q4R335|S41A2_MACFA	56.36	55	22	1	64	222	367	421	5e-11	59.7	Solute carrier family 41 member 2 OS=Macaca fascicularis GN=SLC41A2 PE=2 SV=1
comp100337_c0_seq1	sp|Q5R839|S41A1_PONAB	69.09	55	15	1	64	222	306	360	1e-14	70.1	Solute carrier family 41 member 1 OS=Pongo abelii GN=SLC41A1 PE=2 SV=1
comp100337_c0_seq1	sp|Q5ZHX6|S41A2_CHICK	56.36	55	22	1	64	222	367	421	6e-11	59.3	Solute carrier family 41 member 2 OS=Gallus gallus GN=SLC41A2 PE=2 SV=1
comp100337_c0_seq1	sp|Q6DFC0|S41A2_XENLA	56.36	55	22	1	64	222	355	409	5e-11	59.7	Solute carrier family 41 member 2 OS=Xenopus laevis GN=slc41a2 PE=2 SV=1
comp100337_c0_seq1	sp|Q8BJA2|S41A1_MOUSE	69.09	55	15	1	64	222	305	359	1e-14	70.1	Solute carrier family 41 member 1 OS=Mus musculus GN=Slc41a1 PE=2 SV=1
comp100337_c0_seq1	sp|Q8BYR8|S41A2_MOUSE	56.36	55	22	1	64	222	367	421	5e-11	59.7	Solute carrier family 41 member 2 OS=Mus musculus GN=Slc41a2 PE=2 SV=1
comp100337_c0_seq1	sp|Q8IVJ1|S41A1_HUMAN	69.09	55	15	1	64	222	306	360	1e-14	70.1	Solute carrier family 41 member 1 OS=Homo sapiens GN=SLC41A1 PE=2 SV=2
comp100337_c0_seq1	sp|Q921R8|S41A3_MOUSE	49.09	55	26	1	64	222	272	326	4e-07	48.5	Solute carrier family 41 member 3 OS=Mus musculus GN=Slc41a3 PE=2 SV=1
comp100337_c0_seq1	sp|Q96GZ6|S41A3_HUMAN	49.09	55	26	1	64	222	272	326	4e-07	48.5	Solute carrier family 41 member 3 OS=Homo sapiens GN=SLC41A3 PE=2 SV=2
comp100337_c0_seq1	sp|Q96JW4|S41A2_HUMAN	56.36	55	22	1	64	222	367	421	5e-11	59.7	Solute carrier family 41 member 2 OS=Homo sapiens GN=SLC41A2 PE=1 SV=2
comp100338_c0_seq1	sp|O15943|CADN_DROME	70.59	68	20	0	1	204	1187	1254	7e-24	95.9	Neural-cadherin OS=Drosophila melanogaster GN=CadN PE=1 SV=2
comp100338_c0_seq1	sp|Q24298|CADE_DROME	42.31	52	29	1	10	162	308	359	8e-06	44.7	DE-cadherin OS=Drosophila melanogaster GN=shg PE=1 SV=2
comp100340_c0_seq1	sp|O94913|PCF11_HUMAN	50.57	87	43	0	306	46	21	107	2e-19	85.9	Pre-mRNA cleavage complex 2 protein Pcf11 OS=Homo sapiens GN=PCF11 PE=1 SV=3
comp100340_c0_seq1	sp|P39081|PCF11_YEAST	37.23	94	56	1	327	55	1	94	2e-12	65.5	Protein PCF11 OS=Saccharomyces cerevisiae (strain ATCC 204508 / S288c) GN=PCF11 PE=1 SV=2
comp100340_c0_seq1	sp|Q09345|PCF11_CAEEL	38.89	90	53	1	312	49	8	97	2e-12	65.9	Polyadenylation and cleavage factor homolog 11 OS=Caenorhabditis elegans GN=pcf-11 PE=4 SV=1
comp100340_c0_seq1	sp|Q10237|YD14_SCHPO	48.28	87	45	0	306	46	7	93	3e-18	82.4	Uncharacterized protein C4G9.04c OS=Schizosaccharomyces pombe (strain 972 / ATCC 24843) GN=SPAC4G9.04c PE=4 SV=1
comp100342_c0_seq1	sp|A9JTG4|MFD4B_DANRE	39.58	96	57	1	185	469	5	100	5e-16	77.4	Major facilitator superfamily domain-containing protein 4-B OS=Danio rerio GN=mfsd4b PE=2 SV=1
comp100342_c0_seq1	sp|Q5BIZ0|MFSD4_XENTR	40.43	94	56	1	185	466	5	97	2e-15	75.9	Major facilitator superfamily domain-containing protein 4 OS=Xenopus tropicalis GN=mfsd4 PE=2 SV=1
comp100342_c0_seq1	sp|Q5RCN7|MFSD4_PONAB	46.99	83	43	1	224	469	18	100	2e-15	75.5	Major facilitator superfamily domain-containing protein 4 OS=Pongo abelii GN=MFSD4 PE=2 SV=1
comp100342_c0_seq1	sp|Q5TF39|NAGT1_HUMAN	31.65	79	54	0	233	469	2	80	8e-07	50.8	Sodium-dependent glucose transporter 1 OS=Homo sapiens GN=NAGLT1 PE=2 SV=1
comp100342_c0_seq1	sp|Q6PDC8|MFSD4_MOUSE	46.32	95	50	1	188	469	6	100	1e-17	82	Major facilitator superfamily domain-containing protein 4 OS=Mus musculus GN=Mfsd4 PE=2 SV=2
comp100342_c0_seq1	sp|Q7SXB7|MFD4A_DANRE	42.57	101	57	1	170	469	2	102	7e-16	77	Major facilitator superfamily domain-containing protein 4-A OS=Danio rerio GN=mfsd4a PE=2 SV=1
comp100342_c0_seq1	sp|Q8N468|MFSD4_HUMAN	48.19	83	42	1	224	469	18	100	4e-16	77.8	Major facilitator superfamily domain-containing protein 4 OS=Homo sapiens GN=MFSD4 PE=2 SV=3
comp10034_c0_seq1	sp|F4JMJ1|HSP7R_ARATH	42.03	138	77	3	407	3	137	271	5e-26	105	Heat shock 70 kDa protein 17 OS=Arabidopsis thaliana GN=HSP70-17 PE=2 SV=1
comp10034_c0_seq1	sp|O88600|HSP74_RAT	37.27	110	67	1	407	84	112	221	3e-19	86.7	Heat shock 70 kDa protein 4 OS=Rattus norvegicus GN=Hspa4 PE=1 SV=1
comp10034_c0_seq1	sp|P34932|HSP74_HUMAN	37.27	110	67	1	407	84	112	221	5e-19	85.9	Heat shock 70 kDa protein 4 OS=Homo sapiens GN=HSPA4 PE=1 SV=4
comp10034_c0_seq1	sp|Q0IIM3|HS105_BOVIN	39.82	113	66	1	407	75	112	224	2e-19	87	Heat shock protein 105 kDa OS=Bos taurus GN=HSPH1 PE=2 SV=1
comp10034_c0_seq1	sp|Q0VA61|HYOU1_XENTR	59.46	148	60	1	446	3	121	267	3e-51	175	Hypoxia up-regulated protein 1 (Fragment) OS=Xenopus tropicalis GN=hyou1 PE=2 SV=2
comp10034_c0_seq1	sp|Q2TFN9|HSP74_CANFA	38.18	110	66	1	407	84	112	221	2e-19	87	Heat shock 70 kDa protein 4 OS=Canis familiaris GN=HSPA4 PE=1 SV=1
comp10034_c0_seq1	sp|Q556U6|BIP1_DICDI	36.84	152	92	2	446	3	124	273	3e-25	103	Luminal-binding protein 1 OS=Dictyostelium discoideum GN=bip1-1 PE=3 SV=1
comp10034_c0_seq1	sp|Q566I3|HYOU1_XENLA	60.81	148	58	1	446	3	121	267	1e-52	179	Hypoxia up-regulated protein 1 (Fragment) OS=Xenopus laevis GN=hyou1 PE=1 SV=2
comp10034_c0_seq1	sp|Q5R606|HS105_PONAB	39.82	113	66	1	407	75	112	224	7e-20	88.2	Heat shock protein 105 kDa OS=Pongo abelii GN=HSPH1 PE=2 SV=1
comp10034_c0_seq1	sp|Q5RDM4|HSP74_PONAB	37.27	110	67	1	407	84	112	221	5e-19	85.9	Heat shock 70 kDa protein 4 OS=Pongo abelii GN=HSPA4 PE=2 SV=1
comp10034_c0_seq1	sp|Q5ZLK7|HYOU1_CHICK	54.61	152	65	2	446	3	122	272	3e-43	155	Hypoxia up-regulated protein 1 OS=Gallus gallus GN=HYOU1 PE=2 SV=1
comp10034_c0_seq1	sp|Q60432|HYOU1_CRIGR	62.16	148	56	1	446	3	131	277	2e-52	181	Hypoxia up-regulated protein 1 OS=Cricetulus griseus GN=HYOU1 PE=2 SV=1
comp10034_c0_seq1	sp|Q61316|HSP74_MOUSE	37.27	110	67	1	407	84	112	221	3e-19	86.7	Heat shock 70 kDa protein 4 OS=Mus musculus GN=Hspa4 PE=1 SV=1
comp10034_c0_seq1	sp|Q61699|HS105_MOUSE	40.71	113	65	1	407	75	112	224	1e-19	87.4	Heat shock protein 105 kDa OS=Mus musculus GN=Hsph1 PE=1 SV=2
comp10034_c0_seq1	sp|Q63617|HYOU1_RAT	63.51	148	54	1	446	3	131	277	1e-52	182	Hypoxia up-regulated protein 1 OS=Rattus norvegicus GN=Hyou1 PE=1 SV=1
comp10034_c0_seq1	sp|Q66HA8|HS105_RAT	40.71	113	65	1	407	75	112	224	1e-19	87.8	Heat shock protein 105 kDa OS=Rattus norvegicus GN=Hsph1 PE=2 SV=1
comp10034_c0_seq1	sp|Q7ZUW2|HYOU1_DANRE	62.16	148	56	1	446	3	123	269	2e-52	181	Hypoxia up-regulated protein 1 OS=Danio rerio GN=hyou1 PE=2 SV=1
comp10034_c0_seq1	sp|Q92598|HS105_HUMAN	39.82	113	66	1	407	75	112	224	7e-20	88.2	Heat shock protein 105 kDa OS=Homo sapiens GN=HSPH1 PE=1 SV=1
comp10034_c0_seq1	sp|Q9JKR6|HYOU1_MOUSE	62.84	148	55	1	446	3	131	277	7e-53	182	Hypoxia up-regulated protein 1 OS=Mus musculus GN=Hyou1 PE=1 SV=1
comp10034_c0_seq1	sp|Q9Y4L1|HYOU1_HUMAN	63.51	148	54	1	446	3	131	277	3e-53	183	Hypoxia up-regulated protein 1 OS=Homo sapiens GN=HYOU1 PE=1 SV=1
comp100356_c0_seq1	sp|A0JM23|NPHP3_XENTR	35.06	77	50	1	1	231	1094	1168	1e-07	50.4	Nephrocystin-3 OS=Xenopus tropicalis GN=nphp3 PE=2 SV=2
comp100356_c0_seq1	sp|O88447|KLC1_MOUSE	34.67	75	49	1	7	231	272	344	6e-07	48.1	Kinesin light chain 1 OS=Mus musculus GN=Klc1 PE=1 SV=3
comp100356_c0_seq1	sp|P37285|KLC1_RAT	34.67	75	49	1	7	231	274	346	6e-07	48.1	Kinesin light chain 1 OS=Rattus norvegicus GN=Klc1 PE=1 SV=2
comp100356_c0_seq1	sp|P46822|KLC_CAEEL	33.77	77	51	1	1	231	265	339	5e-07	48.5	Kinesin light chain OS=Caenorhabditis elegans GN=klc-2 PE=2 SV=2
comp100356_c0_seq1	sp|P46824|KLC_DROME	36.36	77	49	1	1	231	245	319	4e-08	51.6	Kinesin light chain OS=Drosophila melanogaster GN=Klc PE=1 SV=1
comp100356_c0_seq1	sp|P46825|KLC_DORPE	33.77	77	51	1	1	231	279	353	9e-07	47.8	Kinesin light chain OS=Doryteuthis pealeii PE=2 SV=1
comp100356_c0_seq1	sp|Q05090|KLC_STRPU	33.77	77	51	1	1	231	274	348	2e-06	47	Kinesin light chain OS=Strongylocentrotus purpuratus PE=2 SV=1
comp100356_c0_seq1	sp|Q07866|KLC1_HUMAN	34.67	75	49	1	7	231	274	346	6e-07	48.1	Kinesin light chain 1 OS=Homo sapiens GN=KLC1 PE=1 SV=2
comp100356_c0_seq1	sp|Q2HJJ0|KLC4_BOVIN	35.06	77	50	1	1	231	267	341	3e-08	52	Kinesin light chain 4 OS=Bos taurus GN=KLC4 PE=2 SV=2
comp100356_c0_seq1	sp|Q2TBQ9|KLC3_BOVIN	31.17	77	53	1	1	231	266	340	1e-06	47.4	Kinesin light chain 3 OS=Bos taurus GN=KLC3 PE=2 SV=1
comp100356_c0_seq1	sp|Q5PQM2|KLC4_RAT	33.77	77	51	1	1	231	270	344	2e-07	49.7	Kinesin light chain 4 OS=Rattus norvegicus GN=Klc4 PE=2 SV=1
comp100356_c0_seq1	sp|Q5R581|KLC1_PONAB	34.67	75	49	1	7	231	274	346	6e-07	48.1	Kinesin light chain 1 OS=Pongo abelii GN=KLC1 PE=2 SV=3
comp100356_c0_seq1	sp|Q5R8E2|KLC3_PONAB	31.17	77	53	1	1	231	266	340	1e-06	47.4	Kinesin light chain 3 OS=Pongo abelii GN=KLC3 PE=2 SV=1
comp100356_c0_seq1	sp|Q68G30|KLC3_RAT	31.17	77	53	1	1	231	266	340	1e-06	47.4	Kinesin light chain 3 OS=Rattus norvegicus GN=Klc3 PE=1 SV=1
comp100356_c0_seq1	sp|Q6AZT7|NPHP3_XENLA	35.06	77	50	1	1	231	1083	1157	1e-07	50.4	Nephrocystin-3 OS=Xenopus laevis GN=nphp3 PE=2 SV=1
comp100356_c0_seq1	sp|Q6P597|KLC3_HUMAN	31.17	77	53	1	1	231	266	340	1e-06	47.4	Kinesin light chain 3 OS=Homo sapiens GN=KLC3 PE=1 SV=2
comp100356_c0_seq1	sp|Q91W40|KLC3_MOUSE	31.17	77	53	1	1	231	266	340	1e-06	47.4	Kinesin light chain 3 OS=Mus musculus GN=Klc3 PE=1 SV=1
comp100356_c0_seq1	sp|Q9DBS5|KLC4_MOUSE	33.77	77	51	1	1	231	270	344	2e-07	49.7	Kinesin light chain 4 OS=Mus musculus GN=Klc4 PE=1 SV=1
comp100356_c0_seq1	sp|Q9H0B6|KLC2_HUMAN	36.23	69	44	1	1	207	257	323	3e-06	46.2	Kinesin light chain 2 OS=Homo sapiens GN=KLC2 PE=1 SV=1
comp100356_c0_seq1	sp|Q9NSK0|KLC4_HUMAN	35.06	77	50	1	1	231	270	344	5e-08	51.2	Kinesin light chain 4 OS=Homo sapiens GN=KLC4 PE=1 SV=3
comp10035_c0_seq1	sp|O18806|FA8_CANFA	40	60	36	0	3	182	1968	2027	5e-09	54.3	Coagulation factor VIII OS=Canis familiaris GN=F8 PE=2 SV=1
comp10035_c0_seq1	sp|P00450|CERU_HUMAN	36.67	60	38	1	6	185	299	355	3e-06	46.2	Ceruloplasmin OS=Homo sapiens GN=CP PE=1 SV=1
comp10035_c0_seq1	sp|P00450|CERU_HUMAN	53.33	60	28	0	3	182	997	1056	3e-16	74.7	Ceruloplasmin OS=Homo sapiens GN=CP PE=1 SV=1
comp10035_c0_seq1	sp|P00451|FA8_HUMAN	38.33	60	37	0	3	182	1976	2035	2e-08	52.8	Coagulation factor VIII OS=Homo sapiens GN=F8 PE=1 SV=1
comp10035_c0_seq1	sp|P12259|FA5_HUMAN	41.67	60	35	0	3	182	1843	1902	5e-09	54.3	Coagulation factor V OS=Homo sapiens GN=F5 PE=1 SV=4
comp10035_c0_seq1	sp|P12263|FA8_PIG	41.67	60	35	0	3	182	1758	1817	1e-09	56.2	Coagulation factor VIII OS=Sus scrofa GN=F8 PE=1 SV=2
comp10035_c0_seq1	sp|P13635|CERU_RAT	35.59	59	38	1	6	182	298	353	1e-06	47.4	Ceruloplasmin OS=Rattus norvegicus GN=Cp PE=1 SV=3
comp10035_c0_seq1	sp|P13635|CERU_RAT	55	60	27	0	3	182	991	1050	3e-17	77.8	Ceruloplasmin OS=Rattus norvegicus GN=Cp PE=1 SV=3
comp10035_c0_seq1	sp|Q06194|FA8_MOUSE	40	60	36	0	3	182	1944	2003	4e-09	54.7	Coagulation factor VIII OS=Mus musculus GN=F8 PE=2 SV=2
comp10035_c0_seq1	sp|Q09920|FIO1_SCHPO	42.55	47	27	0	36	176	449	495	5e-09	54.3	Iron transport multicopper oxidase fio1 OS=Schizosaccharomyces pombe (strain 972 / ATCC 24843) GN=fio1 PE=3 SV=1
comp10035_c0_seq1	sp|Q12541|LAC1_AGABI	41.18	68	30	3	3	176	420	485	1e-07	50.4	Laccase-1 OS=Agaricus bisporus GN=lcc1 PE=1 SV=1
comp10035_c0_seq1	sp|Q12542|LAC2_AGABI	41.18	68	30	3	3	176	420	485	1e-07	50.4	Laccase-2 OS=Agaricus bisporus GN=lcc2 PE=1 SV=1
comp10035_c0_seq1	sp|Q12719|LAC4_TRAVE	42.03	69	30	3	3	179	421	489	1e-07	50.4	Laccase-4 OS=Trametes versicolor GN=LCC4 PE=3 SV=1
comp10035_c0_seq1	sp|Q12739|LAC2_PLEOS	40.58	69	30	3	3	176	430	498	2e-08	52.4	Laccase-2 OS=Pleurotus ostreatus GN=POX2 PE=1 SV=1
comp10035_c0_seq1	sp|Q28107|FA5_BOVIN	41.67	60	35	0	3	182	1830	1889	6e-08	51.2	Coagulation factor V OS=Bos taurus GN=F5 PE=1 SV=1
comp10035_c0_seq1	sp|Q3V1H3|HPHL1_MOUSE	48.33	60	31	1	3	182	306	362	6e-13	65.5	Hephaestin-like protein 1 OS=Mus musculus GN=Hephl1 PE=2 SV=2
comp10035_c0_seq1	sp|Q3V1H3|HPHL1_MOUSE	56.45	62	27	0	3	188	1005	1066	4e-20	85.9	Hephaestin-like protein 1 OS=Mus musculus GN=Hephl1 PE=2 SV=2
comp10035_c0_seq1	sp|Q61147|CERU_MOUSE	37.29	59	37	1	6	182	298	353	3e-06	46.2	Ceruloplasmin OS=Mus musculus GN=Cp PE=1 SV=2
comp10035_c0_seq1	sp|Q61147|CERU_MOUSE	58.33	60	25	0	3	182	992	1051	3e-18	80.5	Ceruloplasmin OS=Mus musculus GN=Cp PE=1 SV=2
comp10035_c0_seq1	sp|Q6MZM0|HPHL1_HUMAN	47.54	61	32	1	3	185	307	364	8e-13	65.1	Hephaestin-like protein 1 OS=Homo sapiens GN=HEPHL1 PE=2 SV=2
comp10035_c0_seq1	sp|Q6MZM0|HPHL1_HUMAN	56.45	62	27	0	3	188	1006	1067	4e-20	85.9	Hephaestin-like protein 1 OS=Homo sapiens GN=HEPHL1 PE=2 SV=2
comp10035_c0_seq1	sp|Q920H8|HEPH_RAT	43.33	60	34	1	6	185	308	364	1e-09	56.2	Hephaestin OS=Rattus norvegicus GN=Heph PE=2 SV=1
comp10035_c0_seq1	sp|Q920H8|HEPH_RAT	53.33	60	28	0	3	182	1002	1061	1e-17	79	Hephaestin OS=Rattus norvegicus GN=Heph PE=2 SV=1
comp10035_c0_seq1	sp|Q9BQS7|HEPH_HUMAN	45	60	33	1	6	185	308	364	5e-09	54.3	Hephaestin OS=Homo sapiens GN=HEPH PE=2 SV=3
comp10035_c0_seq1	sp|Q9BQS7|HEPH_HUMAN	56.67	60	26	0	3	182	1003	1062	6e-19	82.4	Hephaestin OS=Homo sapiens GN=HEPH PE=2 SV=3
comp10035_c0_seq1	sp|Q9XT27|CERU_SHEEP	36.67	60	38	1	6	185	299	355	9e-06	45.1	Ceruloplasmin OS=Ovis aries GN=CP PE=2 SV=1
comp10035_c0_seq1	sp|Q9XT27|CERU_SHEEP	55	60	27	0	3	182	980	1039	3e-16	74.7	Ceruloplasmin OS=Ovis aries GN=CP PE=2 SV=1
comp10035_c0_seq1	sp|Q9Z0Z4|HEPH_MOUSE	43.33	60	34	1	6	185	308	364	9e-09	53.5	Hephaestin OS=Mus musculus GN=Heph PE=2 SV=3
comp10035_c0_seq1	sp|Q9Z0Z4|HEPH_MOUSE	55	60	27	0	3	182	1002	1061	2e-18	81.3	Hephaestin OS=Mus musculus GN=Heph PE=2 SV=3
comp100365_c0_seq1	sp|O43255|SIAH2_HUMAN	27.5	80	58	2	42	281	73	140	3e-06	47	E3 ubiquitin-protein ligase SIAH2 OS=Homo sapiens GN=SIAH2 PE=1 SV=1
comp100365_c0_seq1	sp|P93748|SINA1_ARATH	31.03	87	56	4	51	299	53	127	3e-06	47	Putative E3 ubiquitin-protein ligase SINAT1 OS=Arabidopsis thaliana GN=SINAT1 PE=3 SV=1
comp100365_c0_seq1	sp|Q06985|SIA1B_MOUSE	26.26	99	69	3	15	299	25	110	5e-06	46.6	E3 ubiquitin-protein ligase SIAH1B OS=Mus musculus GN=Siah1b PE=2 SV=2
comp100365_c0_seq1	sp|Q06986|SIAH2_MOUSE	27.5	80	58	2	42	281	74	141	3e-06	47	E3 ubiquitin-protein ligase SIAH2 OS=Mus musculus GN=Siah2 PE=1 SV=2
comp100365_c0_seq1	sp|Q08CH8|CYHR1_DANRE	47.73	88	46	0	36	299	73	160	3e-26	102	Cysteine and histidine-rich protein 1 OS=Danio rerio GN=cyhr1 PE=2 SV=1
comp100365_c0_seq1	sp|Q2TAD9|CYR1B_XENLA	46.59	88	47	0	36	299	63	150	2e-25	100	Cysteine and histidine-rich protein 1-B OS=Xenopus laevis GN=cyhr1-b PE=2 SV=2
comp100365_c0_seq1	sp|Q54NN4|Y8514_DICDI	26.67	90	61	2	39	293	12	96	3e-06	47.4	TNF receptor-associated factor family protein DDB_G0285149 OS=Dictyostelium discoideum GN=DDB_G0285149 PE=3 SV=1
comp100365_c0_seq1	sp|Q557K2|Y3435_DICDI	30.23	86	60	2	21	278	6	85	3e-08	52.8	TNF receptor-associated factor family protein DDB_G0273435/DDB_G0273505 OS=Dictyostelium discoideum GN=DDB_G0273435 PE=3 SV=1
comp100365_c0_seq1	sp|Q5BK76|CYHR1_RAT	51.52	66	32	0	102	299	31	96	3e-19	83.2	Cysteine and histidine-rich protein 1 OS=Rattus norvegicus GN=Cyhr1 PE=2 SV=2
comp100365_c0_seq1	sp|Q6GNX1|CYR1A_XENLA	46.59	88	47	0	36	299	63	150	1e-25	100	Cysteine and histidine-rich protein 1-A OS=Xenopus laevis GN=cyhr1-a PE=2 SV=2
comp100365_c0_seq1	sp|Q6ZMK1|CYHR1_HUMAN	50.77	65	32	0	105	299	83	147	2e-18	81.3	Cysteine and histidine-rich protein 1 OS=Homo sapiens GN=CYHR1 PE=2 SV=2
comp100365_c0_seq1	sp|Q7SYL3|SIAH2_DANRE	30	80	56	2	42	281	82	149	2e-07	50.8	E3 ubiquitin-protein ligase Siah2 OS=Danio rerio GN=siah2l PE=2 SV=2
comp100365_c0_seq1	sp|Q7YR89|CYHR1_BOVIN	51.52	66	32	0	102	299	31	96	1e-19	84	Cysteine and histidine-rich protein 1 OS=Bos taurus GN=CYHR1 PE=2 SV=2
comp100365_c0_seq1	sp|Q86MW9|SINA_SCHMA	28.95	76	54	2	54	281	123	185	1e-06	48.5	E3 ubiquitin-protein ligase sina OS=Schistosoma mansoni GN=SINA PE=1 SV=1
comp100365_c0_seq1	sp|Q8R4T2|SIAH2_RAT	27.5	80	58	2	42	281	74	141	3e-06	47	E3 ubiquitin-protein ligase SIAH2 OS=Rattus norvegicus GN=Siah2 PE=1 SV=2
comp100365_c0_seq1	sp|Q9C6H3|SINL2_ARATH	31.58	76	52	3	51	278	40	103	1e-06	48.5	E3 ubiquitin-protein ligase SINA-like 2 OS=Arabidopsis thaliana GN=At1g66620 PE=2 SV=1
comp100365_c0_seq1	sp|Q9I8X5|SIAH2_XENLA	27.16	81	59	2	39	281	61	129	1e-06	48.5	E3 ubiquitin-protein ligase siah2 OS=Xenopus laevis GN=siah2 PE=2 SV=1
comp100365_c0_seq1	sp|Q9M2P4|SINA2_ARATH	32.18	87	55	4	51	299	56	130	3e-07	50.1	E3 ubiquitin-protein ligase SINAT2 OS=Arabidopsis thaliana GN=SINAT2 PE=2 SV=1
comp100365_c0_seq1	sp|Q9QXA1|CYHR1_MOUSE	51.52	66	32	0	102	299	31	96	3e-19	83.2	Cysteine and histidine-rich protein 1 OS=Mus musculus GN=Cyhr1 PE=1 SV=1
comp100365_c0_seq1	sp|Q9VZV5|CYHR1_DROME	45.35	86	47	0	42	299	106	191	3e-24	97.8	Cysteine and histidine-rich protein 1 homolog OS=Drosophila melanogaster GN=CG32486 PE=2 SV=2
comp100369_c0_seq1	sp|A4IFA3|GT2D2_BOVIN	36.67	90	57	0	270	1	841	930	2e-07	51.2	General transcription factor II-I repeat domain-containing protein 2 OS=Bos taurus GN=GTF2IRD2 PE=2 SV=1
comp100369_c0_seq1	sp|Q6EKJ0|GTD2B_HUMAN	35.56	90	58	0	270	1	840	929	2e-07	51.2	General transcription factor II-I repeat domain-containing protein 2B OS=Homo sapiens GN=GTF2IRD2B PE=1 SV=1
comp100369_c0_seq1	sp|Q86UP8|GTD2A_HUMAN	35.56	90	58	0	270	1	840	929	2e-07	51.2	General transcription factor II-I repeat domain-containing protein 2A OS=Homo sapiens GN=GTF2IRD2 PE=2 SV=2
comp10037_c0_seq1	sp|A0Q6H6|HEM6_FRATN	56.22	185	81	1	2	556	106	289	3e-65	205	Coproporphyrinogen-III oxidase, aerobic OS=Francisella tularensis subsp. novicida (strain U112) GN=hemF PE=3 SV=1
comp10037_c0_seq1	sp|A4IY09|HEM6_FRATW	55.14	185	83	1	2	556	106	289	2e-64	203	Coproporphyrinogen-III oxidase, aerobic OS=Francisella tularensis subsp. tularensis (strain WY96-3418) GN=hemF PE=3 SV=1
comp10037_c0_seq1	sp|A7NC51|HEM6_FRATF	54.59	185	84	1	2	556	106	289	1e-62	199	Coproporphyrinogen-III oxidase, aerobic OS=Francisella tularensis subsp. holarctica (strain FTNF002-00 / FTA) GN=hemF PE=3 SV=1
comp10037_c0_seq1	sp|B0U151|HEM6_FRAP2	55.68	185	82	1	2	556	106	289	1e-63	201	Coproporphyrinogen-III oxidase, aerobic OS=Francisella philomiragia subsp. philomiragia (strain ATCC 25017) GN=hemF PE=3 SV=1
comp10037_c0_seq1	sp|B2SGG9|HEM6_FRATM	55.14	185	83	1	2	556	106	289	2e-64	203	Coproporphyrinogen-III oxidase, aerobic OS=Francisella tularensis subsp. mediasiatica (strain FSC147) GN=hemF PE=3 SV=1
comp10037_c0_seq1	sp|P11353|HEM6_YEAST	55.98	184	80	1	5	553	124	307	8e-65	205	Coproporphyrinogen-III oxidase OS=Saccharomyces cerevisiae (strain ATCC 204508 / S288c) GN=HEM13 PE=1 SV=2
comp10037_c0_seq1	sp|P35055|HEM6_SOYBN	52.91	189	85	2	2	556	179	366	2e-66	211	Coproporphyrinogen-III oxidase, chloroplastic OS=Glycine max GN=CPX PE=1 SV=1
comp10037_c0_seq1	sp|P36551|HEM6_HUMAN	63.04	184	68	0	2	553	250	433	9e-78	242	Coproporphyrinogen-III oxidase, mitochondrial OS=Homo sapiens GN=CPOX PE=1 SV=3
comp10037_c0_seq1	sp|P36552|HEM6_MOUSE	63.59	184	67	0	2	553	239	422	2e-78	243	Coproporphyrinogen-III oxidase, mitochondrial OS=Mus musculus GN=Cpox PE=1 SV=2
comp10037_c0_seq1	sp|Q0BLZ2|HEM6_FRATO	54.59	185	84	1	2	556	106	289	8e-63	199	Coproporphyrinogen-III oxidase, aerobic OS=Francisella tularensis subsp. holarctica (strain OSU18) GN=hemF PE=3 SV=1
comp10037_c0_seq1	sp|Q14HF0|HEM6_FRAT1	55.14	185	83	1	2	556	106	289	2e-64	203	Coproporphyrinogen-III oxidase, aerobic OS=Francisella tularensis subsp. tularensis (strain FSC 198) GN=hemF PE=3 SV=1
comp10037_c0_seq1	sp|Q2A3H9|HEM6_FRATH	54.59	185	84	1	2	556	106	289	1e-62	199	Coproporphyrinogen-III oxidase, aerobic OS=Francisella tularensis subsp. holarctica (strain LVS) GN=hemF PE=3 SV=1
comp10037_c0_seq1	sp|Q3B7D0|HEM6_RAT	63.04	184	68	0	2	553	239	422	2e-78	243	Coproporphyrinogen-III oxidase, mitochondrial OS=Rattus norvegicus GN=Cpox PE=2 SV=1
comp10037_c0_seq1	sp|Q42840|HEM6_HORVU	51.85	189	87	2	2	556	185	372	5e-65	207	Coproporphyrinogen-III oxidase, chloroplastic OS=Hordeum vulgare GN=CPX PE=2 SV=1
comp10037_c0_seq1	sp|Q42946|HEM6_TOBAC	52.91	189	85	2	2	556	191	378	1e-63	204	Coproporphyrinogen-III oxidase, chloroplastic OS=Nicotiana tabacum GN=CPX PE=2 SV=1
comp10037_c0_seq1	sp|Q5NFZ8|HEM6_FRATT	55.14	185	83	1	2	556	106	289	2e-64	203	Coproporphyrinogen-III oxidase, aerobic OS=Francisella tularensis subsp. tularensis (strain SCHU S4 / Schu 4) GN=hemF PE=3 SV=1
comp10037_c0_seq1	sp|Q7XPL2|HEM6_ORYSJ	52.91	189	85	2	2	556	191	378	1e-66	212	Coproporphyrinogen-III oxidase, chloroplastic OS=Oryza sativa subsp. japonica GN=CPX PE=2 SV=2
comp10037_c0_seq1	sp|Q9LR75|HEM61_ARATH	53.44	189	84	2	2	556	180	367	3e-66	210	Coproporphyrinogen-III oxidase 1, chloroplastic OS=Arabidopsis thaliana GN=CPX1 PE=2 SV=1
comp10037_c0_seq1	sp|Q9UTE2|HEM6_SCHPO	54.35	184	84	0	2	553	110	293	2e-64	203	Probable coproporphyrinogen-III oxidase OS=Schizosaccharomyces pombe (strain 972 / ATCC 24843) GN=hem13 PE=3 SV=1
comp10037_c0_seq1	sp|Q9V3D2|HEM6_DROME	69.57	184	56	0	2	553	187	370	3e-87	264	Coproporphyrinogen-III oxidase OS=Drosophila melanogaster GN=Coprox PE=1 SV=1
comp100386_c0_seq1	sp|Q0IHI4|TIPIN_XENLA	52.5	40	19	0	105	224	61	100	1e-06	47	TIMELESS-interacting protein OS=Xenopus laevis GN=tipin PE=1 SV=1
comp100386_c0_seq1	sp|Q3ZCC4|TIPIN_BOVIN	56.41	39	17	0	108	224	55	93	9e-06	44.7	TIMELESS-interacting protein OS=Bos taurus GN=TIPIN PE=2 SV=1
comp100386_c0_seq1	sp|Q8INX3|TIPIN_DROME	56.1	41	18	0	102	224	53	93	4e-08	51.2	Protein TIPIN homolog OS=Drosophila melanogaster GN=CG10336 PE=2 SV=2
comp100387_c0_seq1	sp|P07902|GALT_HUMAN	64.86	74	26	0	3	224	48	121	3e-27	103	Galactose-1-phosphate uridylyltransferase OS=Homo sapiens GN=GALT PE=1 SV=3
comp100387_c0_seq1	sp|P08431|GAL7_YEAST	50	60	30	0	3	182	30	89	5e-13	65.1	Galactose-1-phosphate uridylyltransferase OS=Saccharomyces cerevisiae (strain ATCC 204508 / S288c) GN=GAL7 PE=1 SV=4
comp100387_c0_seq1	sp|P09148|GAL7_ECOLI	44.59	74	41	0	3	224	28	101	6e-15	70.5	Galactose-1-phosphate uridylyltransferase OS=Escherichia coli (strain K12) GN=galT PE=1 SV=2
comp100387_c0_seq1	sp|P09580|GAL7_KLULA	53.97	63	29	0	3	191	27	89	2e-16	74.7	Galactose-1-phosphate uridylyltransferase OS=Kluyveromyces lactis (strain ATCC 8585 / CBS 2359 / DSM 70799 / NBRC 1267 / NRRL Y-1140 / WM37) GN=GAL7 PE=3 SV=2
comp100387_c0_seq1	sp|P0CN76|GAL7_CRYNJ	46.05	76	38	1	3	221	41	116	8e-11	58.9	Galactose-1-phosphate uridylyltransferase OS=Cryptococcus neoformans var. neoformans serotype D (strain JEC21 / ATCC MYA-565) GN=GAL7 PE=3 SV=1
comp100387_c0_seq1	sp|P0CN77|GAL7_CRYNB	46.05	76	38	1	3	221	41	116	8e-11	58.9	Galactose-1-phosphate uridylyltransferase OS=Cryptococcus neoformans var. neoformans serotype D (strain B-3501A) GN=GAL7 PE=3 SV=1
comp100387_c0_seq1	sp|P22714|GAL7_SALTY	47.3	74	39	0	3	224	28	101	3e-16	73.9	Galactose-1-phosphate uridylyltransferase OS=Salmonella typhimurium (strain LT2 / SGSC1412 / ATCC 700720) GN=galT PE=3 SV=2
comp100387_c0_seq1	sp|P31764|GAL7_HAEIN	59.72	72	29	0	3	218	29	100	5e-21	87	Galactose-1-phosphate uridylyltransferase OS=Haemophilus influenzae (strain ATCC 51907 / DSM 11121 / KW20 / Rd) GN=galT PE=3 SV=2
comp100387_c0_seq1	sp|P43424|GALT_RAT	63.51	74	27	0	3	224	48	121	3e-26	101	Galactose-1-phosphate uridylyltransferase OS=Rattus norvegicus GN=Galt PE=2 SV=1
comp100387_c0_seq1	sp|Q03249|GALT_MOUSE	63.51	74	27	0	3	224	48	121	2e-27	104	Galactose-1-phosphate uridylyltransferase OS=Mus musculus GN=Galt PE=2 SV=3
comp100387_c0_seq1	sp|Q27536|GALT_CAEEL	47.54	61	28	2	3	173	24	84	1e-09	55.5	Probable galactose-1-phosphate uridylyltransferase OS=Caenorhabditis elegans GN=ZK1058.3 PE=3 SV=1
comp100387_c0_seq1	sp|Q7RYE7|GAL7_NEUCR	47.54	61	32	0	3	185	28	88	9e-12	61.6	Galactose-1-phosphate uridylyltransferase OS=Neurospora crassa (strain ATCC 24698 / 74-OR23-1A / CBS 708.71 / DSM 1257 / FGSC 987) GN=gal-7 PE=3 SV=1
comp100387_c0_seq1	sp|Q96UI1|GAL7_HYPJE	49.3	71	34	1	3	209	28	98	8e-14	67.4	Galactose-1-phosphate uridylyltransferase OS=Hypocrea jecorina GN=gal7 PE=3 SV=1
comp100387_c0_seq1	sp|Q9HDU5|GAL7_SCHPO	50.82	61	30	0	3	185	30	90	3e-15	71.2	Galactose-1-phosphate uridylyltransferase OS=Schizosaccharomyces pombe (strain 972 / ATCC 24843) GN=gal7 PE=3 SV=1
comp100387_c0_seq1	sp|Q9VMA2|GALT_DROME	54.93	71	32	0	3	215	27	97	1e-22	91.7	Probable galactose-1-phosphate uridylyltransferase OS=Drosophila melanogaster GN=Galt PE=1 SV=2
comp100389_c0_seq1	sp|Q3SWT5|S41A3_RAT	36.11	72	46	0	4	219	344	415	3e-10	57.4	Solute carrier family 41 member 3 OS=Rattus norvegicus GN=Slc41a3 PE=2 SV=1
comp100389_c0_seq1	sp|Q4R335|S41A2_MACFA	47.22	72	38	0	4	219	464	535	1e-16	75.5	Solute carrier family 41 member 2 OS=Macaca fascicularis GN=SLC41A2 PE=2 SV=1
comp100389_c0_seq1	sp|Q5R839|S41A1_PONAB	52.05	73	35	0	1	219	403	475	7e-20	84.7	Solute carrier family 41 member 1 OS=Pongo abelii GN=SLC41A1 PE=2 SV=1
comp100389_c0_seq1	sp|Q5ZHX6|S41A2_CHICK	51.39	72	35	0	4	219	464	535	5e-18	79.3	Solute carrier family 41 member 2 OS=Gallus gallus GN=SLC41A2 PE=2 SV=1
comp100389_c0_seq1	sp|Q6DFC0|S41A2_XENLA	45.83	72	39	0	4	219	452	523	2e-16	74.7	Solute carrier family 41 member 2 OS=Xenopus laevis GN=slc41a2 PE=2 SV=1
comp100389_c0_seq1	sp|Q8BJA2|S41A1_MOUSE	52.05	73	35	0	1	219	402	474	7e-20	84.7	Solute carrier family 41 member 1 OS=Mus musculus GN=Slc41a1 PE=2 SV=1
comp100389_c0_seq1	sp|Q8BYR8|S41A2_MOUSE	44.44	72	40	0	4	219	464	535	6e-16	73.6	Solute carrier family 41 member 2 OS=Mus musculus GN=Slc41a2 PE=2 SV=1
comp100389_c0_seq1	sp|Q8IVJ1|S41A1_HUMAN	52.05	73	35	0	1	219	403	475	7e-20	84.7	Solute carrier family 41 member 1 OS=Homo sapiens GN=SLC41A1 PE=2 SV=2
comp100389_c0_seq1	sp|Q921R8|S41A3_MOUSE	37.5	72	45	0	4	219	370	441	5e-10	56.6	Solute carrier family 41 member 3 OS=Mus musculus GN=Slc41a3 PE=2 SV=1
comp100389_c0_seq1	sp|Q96GZ6|S41A3_HUMAN	38.89	72	44	0	4	219	370	441	4e-12	62.8	Solute carrier family 41 member 3 OS=Homo sapiens GN=SLC41A3 PE=2 SV=2
comp100389_c0_seq1	sp|Q96JW4|S41A2_HUMAN	45.83	72	39	0	4	219	464	535	4e-16	73.9	Solute carrier family 41 member 2 OS=Homo sapiens GN=SLC41A2 PE=1 SV=2
comp100391_c0_seq1	sp|P49917|DNLI4_HUMAN	31.08	74	51	0	6	227	749	822	7e-06	46.2	DNA ligase 4 OS=Homo sapiens GN=LIG4 PE=1 SV=2
comp100391_c0_seq1	sp|Q54CR9|DNLI4_DICDI	29.2	113	66	3	3	299	922	1033	5e-06	46.6	DNA ligase 4 OS=Dictyostelium discoideum GN=lig4 PE=3 SV=1
comp100391_c0_seq1	sp|Q5R6L3|DNLI4_PONAB	31.51	73	50	0	6	224	749	821	7e-06	46.2	DNA ligase 4 OS=Pongo abelii GN=DNL4 PE=2 SV=1
comp100394_c0_seq1	sp|C4L8Y4|DNAJ_TOLAT	57.14	49	21	0	1	147	20	68	3e-12	64.7	Chaperone protein DnaJ OS=Tolumonas auensis (strain DSM 9187 / TA4) GN=dnaJ PE=3 SV=1
comp100394_c0_seq1	sp|D3ZD82|DNJ5B_RAT	61.22	49	19	0	1	147	34	82	2e-12	63.9	DnaJ homolog subfamily C member 5B OS=Rattus norvegicus GN=Dnajc5b PE=3 SV=1
comp100394_c0_seq1	sp|F1RTY8|DNJ5B_PIG	61.22	49	19	0	1	147	34	82	2e-12	63.5	DnaJ homolog subfamily C member 5B OS=Sus scrofa GN=DNAJC5B PE=3 SV=1
comp100394_c0_seq1	sp|O42196|CSP_XENLA	57.14	49	21	0	1	147	30	78	4e-12	62.8	Cysteine string protein OS=Xenopus laevis GN=csp PE=2 SV=1
comp100394_c0_seq1	sp|P56101|CSP_TORCA	61.22	49	19	0	1	147	30	78	1e-13	66.6	Cysteine string protein OS=Torpedo californica PE=1 SV=1
comp100394_c0_seq1	sp|P60904|DNJC5_MOUSE	61.22	49	19	0	1	147	30	78	1e-13	66.6	DnaJ homolog subfamily C member 5 OS=Mus musculus GN=Dnajc5 PE=1 SV=1
comp100394_c0_seq1	sp|P60905|DNJC5_RAT	61.22	49	19	0	1	147	30	78	1e-13	66.6	DnaJ homolog subfamily C member 5 OS=Rattus norvegicus GN=Dnajc5 PE=1 SV=1
comp100394_c0_seq1	sp|Q1H3B9|DNAJ_METFK	59.18	49	20	0	1	147	20	68	2e-12	65.1	Chaperone protein DnaJ OS=Methylobacillus flagellatus (strain KT / ATCC 51484 / DSM 6875) GN=dnaJ PE=3 SV=1
comp100394_c0_seq1	sp|Q29455|DNJC5_BOVIN	61.22	49	19	0	1	147	30	78	1e-13	66.6	DnaJ homolog subfamily C member 5 OS=Bos taurus GN=DNAJC5 PE=2 SV=1
comp100394_c0_seq1	sp|Q2KI83|DJC17_BOVIN	66.09	115	34	1	1	330	26	140	4e-44	148	DnaJ homolog subfamily C member 17 OS=Bos taurus GN=DNAJC17 PE=2 SV=1
comp100394_c0_seq1	sp|Q2KIJ8|DNJ5B_BOVIN	61.22	49	19	0	1	147	34	82	2e-12	63.5	DnaJ homolog subfamily C member 5B OS=Bos taurus GN=DNAJC5B PE=2 SV=1
comp100394_c0_seq1	sp|Q91WT4|DJC17_MOUSE	65.22	115	35	1	1	330	26	140	2e-42	144	DnaJ homolog subfamily C member 17 OS=Mus musculus GN=Dnajc17 PE=2 SV=2
comp100394_c0_seq1	sp|Q9CQ94|DNJ5B_MOUSE	61.22	49	19	0	1	147	34	82	8e-13	64.7	DnaJ homolog subfamily C member 5B OS=Mus musculus GN=Dnajc5b PE=1 SV=1
comp100394_c0_seq1	sp|Q9H3Z4|DNJC5_HUMAN	61.22	49	19	0	1	147	30	78	1e-13	66.6	DnaJ homolog subfamily C member 5 OS=Homo sapiens GN=DNAJC5 PE=1 SV=1
comp100394_c0_seq1	sp|Q9N287|DJC12_BOVIN	34.55	110	70	1	1	324	29	138	3e-13	65.9	DnaJ homolog subfamily C member 12 OS=Bos taurus GN=DNAJC12 PE=2 SV=1
comp100394_c0_seq1	sp|Q9NVM6|DJC17_HUMAN	67.83	115	32	1	1	330	26	140	3e-45	150	DnaJ homolog subfamily C member 17 OS=Homo sapiens GN=DNAJC17 PE=1 SV=1
comp100394_c0_seq1	sp|Q9P7C6|CWC23_SCHPO	41.35	104	61	1	1	312	24	122	2e-16	75.5	Pre-mRNA-splicing factor cwf23 OS=Schizosaccharomyces pombe (strain 972 / ATCC 24843) GN=cwf23 PE=1 SV=2
comp100394_c0_seq1	sp|Q9UF47|DNJ5B_HUMAN	61.22	49	19	0	1	147	34	82	2e-12	63.5	DnaJ homolog subfamily C member 5B OS=Homo sapiens GN=DNAJC5B PE=1 SV=2
comp100394_c0_seq1	sp|Q9UKB3|DJC12_HUMAN	32.73	110	72	1	1	324	29	138	4e-13	65.5	DnaJ homolog subfamily C member 12 OS=Homo sapiens GN=DNAJC12 PE=1 SV=1
comp100394_c0_seq1	sp|Q9ZFC5|DNAJ_METSS	57.14	49	21	0	1	147	20	68	3e-12	64.7	Chaperone protein DnaJ OS=Methylovorus sp. (strain SS1 / DSM 11726) GN=dnaJ PE=3 SV=1
comp100399_c0_seq1	sp|D2HWM5|RFWD3_AILME	46.34	41	22	0	213	91	732	772	9e-07	47.4	E3 ubiquitin-protein ligase RFWD3 OS=Ailuropoda melanoleuca GN=RFWD3 PE=3 SV=1
comp100399_c0_seq1	sp|Q6PCD5|RFWD3_HUMAN	48.78	41	21	0	213	91	733	773	6e-08	50.8	E3 ubiquitin-protein ligase RFWD3 OS=Homo sapiens GN=RFWD3 PE=1 SV=3
comp100399_c0_seq1	sp|Q8CIK8|RFWD3_MOUSE	43.9	41	23	0	213	91	733	773	3e-06	45.8	E3 ubiquitin-protein ligase RFWD3 OS=Mus musculus GN=Rfwd3 PE=2 SV=1
comp100400_c0_seq1	sp|G5EGQ6|TEN1_CAEEL	46.81	47	25	0	32	172	1277	1323	1e-07	49.7	Teneurin-1 OS=Caenorhabditis elegans GN=ten-1 PE=1 SV=1
comp100400_c0_seq1	sp|O61307|TENM_DROME	67.65	68	22	0	8	211	1265	1332	4e-28	108	Teneurin-m OS=Drosophila melanogaster GN=Ten-m PE=1 SV=2
comp100400_c0_seq1	sp|Q3UHK6|TEN4_MOUSE	52.63	57	27	0	8	178	1329	1385	6e-11	59.3	Teneurin-4 OS=Mus musculus GN=Tenm4 PE=1 SV=2
comp100400_c0_seq1	sp|Q6N022|TEN4_HUMAN	50.88	57	28	0	8	178	1327	1383	8e-11	58.9	Teneurin-4 OS=Homo sapiens GN=TENM4 PE=1 SV=2
comp100400_c0_seq1	sp|Q9DER5|TEN2_CHICK	50.88	57	28	0	8	178	1363	1419	2e-10	57.8	Teneurin-2 OS=Gallus gallus GN=TENM2 PE=1 SV=1
comp100400_c0_seq1	sp|Q9NT68|TEN2_HUMAN	50.88	57	28	0	8	178	1335	1391	2e-10	57.8	Teneurin-2 OS=Homo sapiens GN=TENM2 PE=1 SV=3
comp100400_c0_seq1	sp|Q9P273|TEN3_HUMAN	54.39	57	26	0	8	178	1263	1319	6e-12	62	Teneurin-3 OS=Homo sapiens GN=TENM3 PE=2 SV=3
comp100400_c0_seq1	sp|Q9R1K2|TEN2_RAT	50.88	57	28	0	8	178	1335	1391	1e-10	58.2	Teneurin-2 OS=Rattus norvegicus GN=Tenm2 PE=1 SV=2
comp100400_c0_seq1	sp|Q9UKZ4|TEN1_HUMAN	49.12	57	29	0	8	178	1285	1341	1e-10	58.5	Teneurin-1 OS=Homo sapiens GN=TENM1 PE=1 SV=2
comp100400_c0_seq1	sp|Q9VYN8|TENA_DROME	56.72	67	29	0	8	208	1339	1405	5e-23	93.6	Teneurin-a OS=Drosophila melanogaster GN=Ten-a PE=1 SV=2
comp100400_c0_seq1	sp|Q9W6V6|TEN1_CHICK	50.88	57	28	0	8	178	1265	1321	3e-11	60.1	Teneurin-1 OS=Gallus gallus GN=TENM1 PE=1 SV=1
comp100400_c0_seq1	sp|Q9W7R3|TEN4_DANRE	49.12	57	29	0	8	178	1382	1438	8e-11	58.9	Teneurin-4 OS=Danio rerio GN=tenm4 PE=2 SV=1
comp100400_c0_seq1	sp|Q9W7R4|TEN3_DANRE	56.14	57	25	0	8	178	1153	1209	2e-12	63.2	Teneurin-3 OS=Danio rerio GN=tenm3 PE=2 SV=1
comp100400_c0_seq1	sp|Q9WTS4|TEN1_MOUSE	49.12	57	29	0	8	178	1291	1347	1e-10	58.5	Teneurin-1 OS=Mus musculus GN=Tenm1 PE=1 SV=1
comp100400_c0_seq1	sp|Q9WTS5|TEN2_MOUSE	50.88	57	28	0	8	178	1325	1381	1e-10	58.2	Teneurin-2 OS=Mus musculus GN=Tenm2 PE=2 SV=1
comp100400_c0_seq1	sp|Q9WTS6|TEN3_MOUSE	52.63	57	27	0	8	178	1279	1335	9e-12	61.6	Teneurin-3 OS=Mus musculus GN=Tenm3 PE=1 SV=1
comp100403_c0_seq1	sp|A6NHM9|MOXD2_HUMAN	31.25	80	53	1	5	238	325	404	6e-06	45.4	Putative DBH-like monooxygenase protein 2 OS=Homo sapiens GN=MOXD2P PE=5 SV=1
comp100403_c0_seq1	sp|P09172|DOPO_HUMAN	39.74	78	47	0	5	238	350	427	4e-13	65.9	Dopamine beta-hydroxylase OS=Homo sapiens GN=DBH PE=1 SV=3
comp100403_c0_seq1	sp|P15101|DOPO_BOVIN	42.25	71	41	0	5	217	343	413	7e-13	65.1	Dopamine beta-hydroxylase OS=Bos taurus GN=DBH PE=1 SV=2
comp100403_c0_seq1	sp|Q05754|DOPO_RAT	38.03	71	44	0	5	217	353	423	2e-10	58.5	Dopamine beta-hydroxylase OS=Rattus norvegicus GN=Dbh PE=1 SV=1
comp100403_c0_seq1	sp|Q08CS6|MOXD2_DANRE	35.44	79	50	1	5	238	318	396	6e-11	59.7	DBH-like monooxygenase protein 2 homolog OS=Danio rerio GN=moxd2 PE=2 SV=2
comp100403_c0_seq1	sp|Q5TZ24|MOXD1_DANRE	40.24	82	46	1	5	241	326	407	1e-15	72.8	DBH-like monooxygenase protein 1 homolog OS=Danio rerio GN=moxd1 PE=2 SV=2
comp100403_c0_seq1	sp|Q61P40|TBH1_CAEBR	35.44	79	51	1	2	238	324	401	5e-09	54.3	Tyramine beta-hydroxylase OS=Caenorhabditis briggsae GN=tbh-1 PE=3 SV=1
comp100403_c0_seq1	sp|Q64237|DOPO_MOUSE	40.85	71	42	0	5	217	354	424	1e-11	61.6	Dopamine beta-hydroxylase OS=Mus musculus GN=Dbh PE=2 SV=2
comp100403_c0_seq1	sp|Q68CI2|DOPO_CANFA	37.18	78	49	0	5	238	342	419	1e-11	61.6	Dopamine beta-hydroxylase OS=Canis familiaris GN=DBH PE=2 SV=1
comp100403_c0_seq1	sp|Q6NP60|MOX12_DROME	42.86	77	44	0	5	235	427	503	2e-13	67	MOXD1 homolog 2 OS=Drosophila melanogaster GN=olf413 PE=2 SV=1
comp100403_c0_seq1	sp|Q6UVY6|MOXD1_HUMAN	43.75	80	42	1	5	235	324	403	2e-14	69.7	DBH-like monooxygenase protein 1 OS=Homo sapiens GN=MOXD1 PE=2 SV=1
comp100403_c0_seq1	sp|Q7TT41|MOXD2_MOUSE	35	80	50	1	5	238	326	405	3e-07	49.3	DBH-like monooxygenase protein 2 OS=Mus musculus GN=Moxd2 PE=2 SV=1
comp100403_c0_seq1	sp|Q86B61|TBH1_DROME	38.46	78	48	0	2	235	398	475	5e-12	62.8	Tyramine beta-hydroxylase OS=Drosophila melanogaster GN=Tbh PE=1 SV=1
comp100403_c0_seq1	sp|Q98ST7|MOXD1_CHICK	45.68	81	41	1	5	238	324	404	1e-15	73.2	DBH-like monooxygenase protein 1 OS=Gallus gallus GN=MOXD1 PE=2 SV=1
comp100403_c0_seq1	sp|Q9CXI3|MOXD1_MOUSE	45	80	41	1	5	235	324	403	2e-14	69.3	DBH-like monooxygenase protein 1 OS=Mus musculus GN=Moxd1 PE=1 SV=1
comp100403_c0_seq1	sp|Q9VUY0|MOX11_DROME	44.87	78	43	0	2	235	362	439	9e-17	76.3	MOXD1 homolog 1 OS=Drosophila melanogaster GN=CG5235 PE=2 SV=2
comp100403_c0_seq1	sp|Q9XTA0|DOPO_HORSE	43.66	71	40	0	5	217	343	413	8e-14	67.8	Dopamine beta-hydroxylase OS=Equus caballus GN=DBH PE=2 SV=1
comp100403_c0_seq1	sp|Q9XTQ6|TBH1_CAEEL	34.62	78	51	1	2	235	324	400	5e-09	54.3	Tyramine beta-hydroxylase OS=Caenorhabditis elegans GN=tbh-1 PE=1 SV=2
comp100406_c0_seq1	sp|P08953|TOLL_DROME	24.48	143	100	6	11	415	527	659	1e-08	55.5	Protein toll OS=Drosophila melanogaster GN=Tl PE=1 SV=1
comp100406_c0_seq1	sp|P24014|SLIT_DROME	27.56	127	83	5	62	415	449	565	3e-06	48.9	Protein slit OS=Drosophila melanogaster GN=sli PE=1 SV=2
comp100406_c0_seq1	sp|P24014|SLIT_DROME	31.48	108	66	4	116	415	669	761	6e-07	50.8	Protein slit OS=Drosophila melanogaster GN=sli PE=1 SV=2
comp100416_c0_seq1	sp|P78316|NOP14_HUMAN	34.57	81	51	1	66	302	25	105	7e-08	52	Nucleolar protein 14 OS=Homo sapiens GN=NOP14 PE=1 SV=3
comp100416_c0_seq1	sp|Q8R3N1|NOP14_MOUSE	35.8	81	50	1	66	302	25	105	1e-08	53.9	Nucleolar protein 14 OS=Mus musculus GN=Nop14 PE=1 SV=2
comp100416_c0_seq1	sp|Q9VEJ2|NOP14_DROME	34.38	64	42	0	66	257	32	95	2e-06	47.8	Nucleolar protein 14 homolog OS=Drosophila melanogaster GN=l(3)07882 PE=2 SV=2
comp100418_c0_seq1	sp|A6NED2|RCCD1_HUMAN	36.71	79	50	1	1	237	165	242	8e-09	54.7	RCC1 domain-containing protein 1 OS=Homo sapiens GN=RCCD1 PE=1 SV=1
comp100418_c0_seq1	sp|O95714|HERC2_HUMAN	31	100	66	2	19	309	618	716	1e-07	51.2	E3 ubiquitin-protein ligase HERC2 OS=Homo sapiens GN=HERC2 PE=1 SV=2
comp100418_c0_seq1	sp|O95714|HERC2_HUMAN	32.35	102	69	1	7	312	4206	4306	4e-10	58.5	E3 ubiquitin-protein ligase HERC2 OS=Homo sapiens GN=HERC2 PE=1 SV=2
comp100418_c0_seq1	sp|O95714|HERC2_HUMAN	32.65	98	66	1	19	312	4158	4254	5e-09	55.5	E3 ubiquitin-protein ligase HERC2 OS=Homo sapiens GN=HERC2 PE=1 SV=2
comp100418_c0_seq1	sp|O95714|HERC2_HUMAN	32.93	82	51	2	13	246	506	586	5e-07	49.7	E3 ubiquitin-protein ligase HERC2 OS=Homo sapiens GN=HERC2 PE=1 SV=2
comp100418_c0_seq1	sp|O95714|HERC2_HUMAN	33.67	98	65	1	19	312	3218	3314	2e-10	59.7	E3 ubiquitin-protein ligase HERC2 OS=Homo sapiens GN=HERC2 PE=1 SV=2
comp100418_c0_seq1	sp|O95714|HERC2_HUMAN	35.29	102	64	2	13	312	4102	4202	3e-10	58.9	E3 ubiquitin-protein ligase HERC2 OS=Homo sapiens GN=HERC2 PE=1 SV=2
comp100418_c0_seq1	sp|O95714|HERC2_HUMAN	36.96	92	58	1	13	288	4050	4140	1e-12	65.9	E3 ubiquitin-protein ligase HERC2 OS=Homo sapiens GN=HERC2 PE=1 SV=2
comp100418_c0_seq1	sp|O95714|HERC2_HUMAN	38.54	96	57	2	7	288	3108	3202	3e-11	61.6	E3 ubiquitin-protein ligase HERC2 OS=Homo sapiens GN=HERC2 PE=1 SV=2
comp100418_c0_seq1	sp|O95714|HERC2_HUMAN	38.71	93	57	1	13	291	3058	3149	8e-13	66.2	E3 ubiquitin-protein ligase HERC2 OS=Homo sapiens GN=HERC2 PE=1 SV=2
comp100418_c0_seq1	sp|O95714|HERC2_HUMAN	40	90	54	1	19	288	3166	3254	2e-12	65.1	E3 ubiquitin-protein ligase HERC2 OS=Homo sapiens GN=HERC2 PE=1 SV=2
comp100418_c0_seq1	sp|O95714|HERC2_HUMAN	41.35	104	59	2	7	312	560	662	3e-14	70.5	E3 ubiquitin-protein ligase HERC2 OS=Homo sapiens GN=HERC2 PE=1 SV=2
comp100418_c0_seq1	sp|Q15751|HERC1_HUMAN	29.9	97	65	2	22	303	4041	4136	3e-06	47.4	Probable E3 ubiquitin-protein ligase HERC1 OS=Homo sapiens GN=HERC1 PE=1 SV=2
comp100418_c0_seq1	sp|Q15751|HERC1_HUMAN	32.67	101	67	3	13	312	522	619	9e-09	54.7	Probable E3 ubiquitin-protein ligase HERC1 OS=Homo sapiens GN=HERC1 PE=1 SV=2
comp100418_c0_seq1	sp|Q15751|HERC1_HUMAN	34.15	82	54	1	4	249	4090	4170	1e-09	57	Probable E3 ubiquitin-protein ligase HERC1 OS=Homo sapiens GN=HERC1 PE=1 SV=2
comp100418_c0_seq1	sp|Q15751|HERC1_HUMAN	35.71	98	63	0	4	297	466	563	2e-11	62	Probable E3 ubiquitin-protein ligase HERC1 OS=Homo sapiens GN=HERC1 PE=1 SV=2
comp100418_c0_seq1	sp|Q4R828|RCCD1_MACFA	36.71	79	50	1	1	237	165	242	3e-09	55.8	RCC1 domain-containing protein 1 OS=Macaca fascicularis GN=RCCD1 PE=2 SV=1
comp100418_c0_seq1	sp|Q4U2R1|HERC2_MOUSE	31	100	66	2	19	309	619	717	2e-07	50.8	E3 ubiquitin-protein ligase HERC2 OS=Mus musculus GN=Herc2 PE=1 SV=3
comp100418_c0_seq1	sp|Q4U2R1|HERC2_MOUSE	32.35	102	69	1	7	312	4208	4308	4e-10	58.5	E3 ubiquitin-protein ligase HERC2 OS=Mus musculus GN=Herc2 PE=1 SV=3
comp100418_c0_seq1	sp|Q4U2R1|HERC2_MOUSE	32.65	98	66	1	19	312	4160	4256	5e-09	55.5	E3 ubiquitin-protein ligase HERC2 OS=Mus musculus GN=Herc2 PE=1 SV=3
comp100418_c0_seq1	sp|Q4U2R1|HERC2_MOUSE	32.93	82	51	2	13	246	507	587	5e-07	49.7	E3 ubiquitin-protein ligase HERC2 OS=Mus musculus GN=Herc2 PE=1 SV=3
comp100418_c0_seq1	sp|Q4U2R1|HERC2_MOUSE	33.67	98	65	1	19	312	3219	3315	2e-10	59.7	E3 ubiquitin-protein ligase HERC2 OS=Mus musculus GN=Herc2 PE=1 SV=3
comp100418_c0_seq1	sp|Q4U2R1|HERC2_MOUSE	35.29	102	64	2	13	312	4104	4204	4e-10	58.5	E3 ubiquitin-protein ligase HERC2 OS=Mus musculus GN=Herc2 PE=1 SV=3
comp100418_c0_seq1	sp|Q4U2R1|HERC2_MOUSE	36.96	92	58	1	13	288	4052	4142	1e-12	65.9	E3 ubiquitin-protein ligase HERC2 OS=Mus musculus GN=Herc2 PE=1 SV=3
comp100418_c0_seq1	sp|Q4U2R1|HERC2_MOUSE	38.54	96	57	2	7	288	3109	3203	3e-11	61.6	E3 ubiquitin-protein ligase HERC2 OS=Mus musculus GN=Herc2 PE=1 SV=3
comp100418_c0_seq1	sp|Q4U2R1|HERC2_MOUSE	38.71	93	57	1	13	291	3059	3150	8e-13	66.2	E3 ubiquitin-protein ligase HERC2 OS=Mus musculus GN=Herc2 PE=1 SV=3
comp100418_c0_seq1	sp|Q4U2R1|HERC2_MOUSE	40	90	54	1	19	288	3167	3255	2e-12	65.1	E3 ubiquitin-protein ligase HERC2 OS=Mus musculus GN=Herc2 PE=1 SV=3
comp100418_c0_seq1	sp|Q4U2R1|HERC2_MOUSE	41.35	104	59	2	7	312	561	663	3e-14	70.5	E3 ubiquitin-protein ligase HERC2 OS=Mus musculus GN=Herc2 PE=1 SV=3
comp100418_c0_seq1	sp|Q52KW8|RCC2_XENLA	33.33	81	54	1	7	249	150	229	1e-09	57	Protein RCC2 homolog OS=Xenopus laevis GN=rcc2 PE=2 SV=1
comp100418_c0_seq1	sp|Q6NRS1|IBTK_XENLA	36.84	95	57	3	13	288	134	227	2e-10	59.3	Inhibitor of Bruton tyrosine kinase OS=Xenopus laevis GN=ibtk PE=2 SV=1
comp100418_c0_seq1	sp|Q6NYE2|RCC2_DANRE	33.33	81	54	1	7	249	132	211	2e-09	56.2	Protein RCC2 homolog OS=Danio rerio GN=rcc2 PE=2 SV=1
comp100418_c0_seq1	sp|Q6PAV2|HERC4_MOUSE	31.68	101	68	2	13	312	45	142	3e-06	47.4	Probable E3 ubiquitin-protein ligase HERC4 OS=Mus musculus GN=Herc4 PE=2 SV=2
comp100418_c0_seq1	sp|Q6PAV2|HERC4_MOUSE	33	100	67	1	13	312	201	299	3e-08	53.1	Probable E3 ubiquitin-protein ligase HERC4 OS=Mus musculus GN=Herc4 PE=2 SV=2
comp100418_c0_seq1	sp|Q6ZPR6|IBTK_MOUSE	34.72	72	47	1	1	216	184	254	7e-07	49.3	Inhibitor of Bruton tyrosine kinase OS=Mus musculus GN=Ibtk PE=1 SV=3
comp100418_c0_seq1	sp|Q6ZPR6|IBTK_MOUSE	36.54	104	63	3	10	312	132	234	8e-11	60.5	Inhibitor of Bruton tyrosine kinase OS=Mus musculus GN=Ibtk PE=1 SV=3
comp100418_c0_seq1	sp|Q7ZZC8|NEK9_XENLA	33.33	81	49	2	13	240	362	441	4e-08	52.8	Serine/threonine-protein kinase Nek9 OS=Xenopus laevis GN=nek9 PE=2 SV=1
comp100418_c0_seq1	sp|Q8BK67|RCC2_MOUSE	32.1	81	55	1	7	249	157	236	1e-08	54.3	Protein RCC2 OS=Mus musculus GN=Rcc2 PE=1 SV=1
comp100418_c0_seq1	sp|Q8BTU7|RCCD1_MOUSE	36.71	79	50	1	1	237	168	245	1e-09	57	RCC1 domain-containing protein 1 OS=Mus musculus GN=Rccd1 PE=2 SV=2
comp100418_c0_seq1	sp|Q8TD19|NEK9_HUMAN	33.73	83	50	2	7	240	378	459	3e-08	53.1	Serine/threonine-protein kinase Nek9 OS=Homo sapiens GN=NEK9 PE=1 SV=2
comp100418_c0_seq1	sp|Q90XC2|NEK8_DANRE	37.5	64	40	0	121	312	392	455	3e-08	53.1	Serine/threonine-protein kinase Nek8 OS=Danio rerio GN=nek8 PE=2 SV=1
comp100418_c0_seq1	sp|Q92834|RPGR_HUMAN	32.91	79	53	1	13	249	46	123	9e-07	48.9	X-linked retinitis pigmentosa GTPase regulator OS=Homo sapiens GN=RPGR PE=1 SV=2
comp100418_c0_seq1	sp|Q92834|RPGR_HUMAN	37.18	78	49	1	13	246	254	330	2e-08	53.5	X-linked retinitis pigmentosa GTPase regulator OS=Homo sapiens GN=RPGR PE=1 SV=2
comp100418_c0_seq1	sp|Q9N1T2|RPGR_CANFA	34.18	79	52	1	13	249	46	123	3e-07	50.4	X-linked retinitis pigmentosa GTPase regulator OS=Canis familiaris GN=RPGR PE=2 SV=1
comp100418_c0_seq1	sp|Q9N1T2|RPGR_CANFA	38.46	78	48	1	13	246	254	330	3e-08	53.1	X-linked retinitis pigmentosa GTPase regulator OS=Canis familiaris GN=RPGR PE=2 SV=1
comp100418_c0_seq1	sp|Q9P2D0|IBTK_HUMAN	37.5	104	62	3	10	312	132	234	6e-11	60.8	Inhibitor of Bruton tyrosine kinase OS=Homo sapiens GN=IBTK PE=1 SV=3
comp100418_c0_seq1	sp|Q9UII4|HERC5_HUMAN	33.7	92	61	0	13	288	149	240	1e-06	48.5	E3 ISG15--protein ligase HERC5 OS=Homo sapiens GN=HERC5 PE=1 SV=2
comp100418_c0_seq1	sp|Q9UII4|HERC5_HUMAN	38.75	80	48	2	10	246	253	331	5e-09	55.5	E3 ISG15--protein ligase HERC5 OS=Homo sapiens GN=HERC5 PE=1 SV=2
comp100418_c0_seq1	sp|Q9VR91|HERC2_DROME	30.53	95	64	2	10	288	678	771	8e-06	46.2	Probable E3 ubiquitin-protein ligase HERC2 OS=Drosophila melanogaster GN=HERC2 PE=1 SV=3
comp100418_c0_seq1	sp|Q9VR91|HERC2_DROME	32.22	90	61	1	19	288	4255	4343	6e-08	52.4	Probable E3 ubiquitin-protein ligase HERC2 OS=Drosophila melanogaster GN=HERC2 PE=1 SV=3
comp100418_c0_seq1	sp|Q9VR91|HERC2_DROME	32.65	98	66	1	19	312	3244	3340	1e-07	51.6	Probable E3 ubiquitin-protein ligase HERC2 OS=Drosophila melanogaster GN=HERC2 PE=1 SV=3
comp100418_c0_seq1	sp|Q9VR91|HERC2_DROME	33.66	101	65	2	7	303	3134	3233	4e-10	58.5	Probable E3 ubiquitin-protein ligase HERC2 OS=Drosophila melanogaster GN=HERC2 PE=1 SV=3
comp100418_c0_seq1	sp|Q9VR91|HERC2_DROME	36.17	94	60	1	7	288	4303	4395	8e-11	60.5	Probable E3 ubiquitin-protein ligase HERC2 OS=Drosophila melanogaster GN=HERC2 PE=1 SV=3
comp100418_c0_seq1	sp|Q9VR91|HERC2_DROME	37.5	104	63	2	7	312	4197	4299	2e-10	59.7	Probable E3 ubiquitin-protein ligase HERC2 OS=Drosophila melanogaster GN=HERC2 PE=1 SV=3
comp100418_c0_seq1	sp|Q9VR91|HERC2_DROME	39.78	93	56	1	13	291	4147	4238	2e-15	73.6	Probable E3 ubiquitin-protein ligase HERC2 OS=Drosophila melanogaster GN=HERC2 PE=1 SV=3
comp100418_c0_seq1	sp|Q9VR91|HERC2_DROME	40.79	76	45	1	19	246	3192	3266	9e-09	54.7	Probable E3 ubiquitin-protein ligase HERC2 OS=Drosophila melanogaster GN=HERC2 PE=1 SV=3
comp100418_c0_seq1	sp|Q9VR91|HERC2_DROME	41.3	92	54	1	13	288	3084	3174	8e-16	74.7	Probable E3 ubiquitin-protein ligase HERC2 OS=Drosophila melanogaster GN=HERC2 PE=1 SV=3
comp100418_c0_seq1	sp|Q9VR91|HERC2_DROME	42.86	77	44	3	13	243	733	804	5e-09	55.5	Probable E3 ubiquitin-protein ligase HERC2 OS=Drosophila melanogaster GN=HERC2 PE=1 SV=3
comp100422_c0_seq1	sp|O02740|GUC2F_BOVIN	43.94	66	37	1	5	202	802	866	2e-09	55.1	Retinal guanylyl cyclase 2 OS=Bos taurus GN=GUCY2F PE=2 SV=1
comp100422_c0_seq1	sp|P11528|GCY_ARBPU	58	50	21	0	59	208	846	895	2e-12	63.2	Resact receptor OS=Arbacia punctulata PE=1 SV=1
comp100422_c0_seq1	sp|P16065|GCY_STRPU	58	50	21	0	59	208	849	898	2e-12	63.2	Speract receptor OS=Strongylocentrotus purpuratus PE=2 SV=1
comp100422_c0_seq1	sp|P16066|ANPRA_HUMAN	72.06	68	19	1	5	208	794	860	2e-23	94.7	Atrial natriuretic peptide receptor 1 OS=Homo sapiens GN=NPR1 PE=1 SV=1
comp100422_c0_seq1	sp|P16067|ANPRB_RAT	71.01	69	20	1	2	208	778	845	2e-22	91.7	Atrial natriuretic peptide receptor 2 OS=Rattus norvegicus GN=Npr2 PE=1 SV=1
comp100422_c0_seq1	sp|P18293|ANPRA_MOUSE	73.53	68	18	1	5	208	790	856	7e-24	95.9	Atrial natriuretic peptide receptor 1 OS=Mus musculus GN=Npr1 PE=2 SV=2
comp100422_c0_seq1	sp|P18910|ANPRA_RAT	73.53	68	18	1	5	208	790	856	7e-24	95.9	Atrial natriuretic peptide receptor 1 OS=Rattus norvegicus GN=Npr1 PE=1 SV=1
comp100422_c0_seq1	sp|P20594|ANPRB_HUMAN	71.01	69	20	1	2	208	778	845	2e-22	91.7	Atrial natriuretic peptide receptor 2 OS=Homo sapiens GN=NPR2 PE=1 SV=1
comp100422_c0_seq1	sp|P46197|ANPRB_BOVIN	71.01	69	20	1	2	208	778	845	2e-22	91.7	Atrial natriuretic peptide receptor 2 OS=Bos taurus GN=NPR2 PE=2 SV=1
comp100422_c0_seq1	sp|P51840|GUC2E_RAT	45	60	33	1	23	202	807	865	2e-09	55.1	Guanylyl cyclase GC-E OS=Rattus norvegicus GN=Gucy2e PE=1 SV=1
comp100422_c0_seq1	sp|P51841|GUC2F_HUMAN	43.94	66	37	1	5	202	802	866	3e-09	54.3	Retinal guanylyl cyclase 2 OS=Homo sapiens GN=GUCY2F PE=2 SV=2
comp100422_c0_seq1	sp|P51842|GUC2F_RAT	43.94	66	37	1	5	202	802	866	3e-09	54.3	Retinal guanylyl cyclase 2 OS=Rattus norvegicus GN=Gucy2f PE=2 SV=1
comp100422_c0_seq1	sp|P52785|GUC2E_MOUSE	45	60	33	1	23	202	807	865	1e-09	55.5	Guanylyl cyclase GC-E OS=Mus musculus GN=Gucy2e PE=2 SV=2
comp100422_c0_seq1	sp|P55202|ANPRB_ANGJA	69.57	69	21	1	2	208	782	849	4e-22	90.9	Atrial natriuretic peptide receptor 2 OS=Anguilla japonica GN=npr2 PE=2 SV=1
comp100422_c0_seq1	sp|P55205|GUC2G_RAT	42.65	68	37	1	11	208	818	885	6e-09	53.5	Guanylate cyclase 2G OS=Rattus norvegicus GN=Gucy2g PE=2 SV=2
comp100422_c0_seq1	sp|Q02846|GUC2D_HUMAN	45	60	33	1	23	202	804	862	4e-09	53.9	Retinal guanylyl cyclase 1 OS=Homo sapiens GN=GUCY2D PE=1 SV=2
comp100422_c0_seq1	sp|Q07553|GCY3E_DROME	62.5	48	18	0	59	202	808	855	3e-11	60.1	Guanylate cyclase 32E OS=Drosophila melanogaster GN=Gyc32E PE=1 SV=4
comp100422_c0_seq1	sp|Q5SDA5|GUC2F_MOUSE	43.94	66	37	1	5	202	802	866	4e-09	53.9	Retinal guanylyl cyclase 2 OS=Mus musculus GN=Gucy2f PE=2 SV=1
comp100422_c0_seq1	sp|Q6TL19|GUC2G_MOUSE	44.62	65	34	1	20	208	821	885	3e-09	54.3	Guanylate cyclase 2G OS=Mus musculus GN=Gucy2g PE=1 SV=1
comp100422_c0_seq1	sp|Q6VVW5|ANPRB_MOUSE	71.01	69	20	1	2	208	778	845	2e-22	91.7	Atrial natriuretic peptide receptor 2 OS=Mus musculus GN=Npr2 PE=2 SV=2
comp100430_c0_seq1	sp|A0JM08|C170B_XENTR	34.25	73	48	2	224	6	23	90	9e-06	45.1	Centrosomal protein of 170 kDa protein B OS=Xenopus tropicalis GN=cep170b PE=2 SV=1
comp100430_c0_seq1	sp|P34648|YOT2_CAEEL	44.87	78	41	2	233	6	105	182	5e-18	79.7	Uncharacterized protein ZK632.2 OS=Caenorhabditis elegans GN=ZK632.2 PE=4 SV=1
comp100430_c0_seq1	sp|Q12972|PP1R8_HUMAN	34.62	78	50	2	236	6	45	118	1e-07	50.1	Nuclear inhibitor of protein phosphatase 1 OS=Homo sapiens GN=PPP1R8 PE=1 SV=2
comp100430_c0_seq1	sp|Q28147|PP1R8_BOVIN	34.62	78	50	2	236	6	45	118	1e-07	50.1	Nuclear inhibitor of protein phosphatase 1 OS=Bos taurus GN=PPP1R8 PE=1 SV=1
comp100430_c0_seq1	sp|Q54VU4|Y8013_DICDI	37.65	85	45	3	236	6	1396	1480	2e-07	49.7	Probable serine/threonine-protein kinase DDB_G0280133 OS=Dictyostelium discoideum GN=DDB_G0280133 PE=3 SV=1
comp100430_c0_seq1	sp|Q5M9G6|SNIP1_RAT	39.29	84	44	1	236	6	269	352	2e-11	61.2	Smad nuclear interacting protein 1 OS=Rattus norvegicus GN=Snip1 PE=2 SV=1
comp100430_c0_seq1	sp|Q5SW79|CE170_HUMAN	32.88	73	49	1	224	6	22	90	5e-06	45.8	Centrosomal protein of 170 kDa OS=Homo sapiens GN=CEP170 PE=1 SV=1
comp100430_c0_seq1	sp|Q6A065|CE170_MOUSE	32.88	73	49	1	224	6	22	90	9e-06	45.1	Centrosomal protein of 170 kDa OS=Mus musculus GN=Cep170 PE=1 SV=2
comp100430_c0_seq1	sp|Q80U49|C170B_MOUSE	32.88	73	49	1	224	6	22	90	2e-07	49.7	Centrosomal protein of 170 kDa protein B OS=Mus musculus GN=Cep170b PE=1 SV=2
comp100430_c0_seq1	sp|Q8BIZ6|SNIP1_MOUSE	39.29	84	44	1	236	6	265	348	2e-11	61.2	Smad nuclear-interacting protein 1 OS=Mus musculus GN=Snip1 PE=1 SV=1
comp100430_c0_seq1	sp|Q8R3G1|PP1R8_MOUSE	34.62	78	50	2	236	6	45	118	1e-07	50.1	Nuclear inhibitor of protein phosphatase 1 OS=Mus musculus GN=Ppp1r8 PE=1 SV=1
comp100430_c0_seq1	sp|Q8TAD8|SNIP1_HUMAN	39.29	84	44	1	236	6	278	361	2e-11	61.2	Smad nuclear-interacting protein 1 OS=Homo sapiens GN=SNIP1 PE=1 SV=1
comp100430_c0_seq1	sp|Q8W4D8|DDL_ARATH	36.47	85	46	2	236	6	215	299	1e-09	55.8	FHA domain-containing protein DDL OS=Arabidopsis thaliana GN=DDL PE=1 SV=1
comp100430_c0_seq1	sp|Q9BWU0|NADAP_HUMAN	53.66	82	33	2	233	3	186	267	2e-23	95.1	Kanadaptin OS=Homo sapiens GN=SLC4A1AP PE=1 SV=1
comp100430_c0_seq1	sp|Q9Y4F5|C170B_HUMAN	31.51	73	50	1	224	6	22	90	7e-07	48.1	Centrosomal protein of 170 kDa protein B OS=Homo sapiens GN=CEP170B PE=1 SV=4
comp100435_c0_seq1	sp|O19137|CPSF4_BOVIN	42.39	92	21	3	224	45	141	232	2e-15	70.9	Cleavage and polyadenylation specificity factor subunit 4 OS=Bos taurus GN=CPSF4 PE=1 SV=1
comp100435_c0_seq1	sp|O95639|CPSF4_HUMAN	62.79	43	16	0	224	96	141	183	2e-13	65.9	Cleavage and polyadenylation specificity factor subunit 4 OS=Homo sapiens GN=CPSF4 PE=1 SV=1
comp100435_c0_seq1	sp|Q59T36|YTH1_CANAL	66.67	30	10	0	224	135	145	174	3e-09	53.9	mRNA 3'-end-processing protein YTH1 OS=Candida albicans (strain SC5314 / ATCC MYA-2876) GN=YTH1 PE=3 SV=1
comp100435_c0_seq1	sp|Q5BGN2|YTH1_EMENI	45.24	42	23	0	224	99	166	207	3e-07	48.5	mRNA 3'-end-processing protein yth1 OS=Emericella nidulans (strain FGSC A4 / ATCC 38163 / CBS 112.46 / NRRL 194 / M139) GN=yth1 PE=3 SV=1
comp100435_c0_seq1	sp|Q5FVR7|CPSF4_RAT	41.3	92	22	3	224	45	141	232	5e-15	69.7	Cleavage and polyadenylation specificity factor subunit 4 OS=Rattus norvegicus GN=Cpsf4 PE=2 SV=1
comp100435_c0_seq1	sp|Q66KE3|CPSF4_XENTR	67.44	43	14	0	224	96	141	183	3e-15	70.5	Cleavage and polyadenylation specificity factor subunit 4 OS=Xenopus tropicalis GN=cpsf4 PE=2 SV=1
comp100435_c0_seq1	sp|Q6CKU1|YTH1_KLULA	40.48	42	25	0	224	99	141	182	7e-07	47.4	mRNA 3'-end-processing protein YTH1 OS=Kluyveromyces lactis (strain ATCC 8585 / CBS 2359 / DSM 70799 / NBRC 1267 / NRRL Y-1140 / WM37) GN=YTH1 PE=3 SV=1
comp100435_c0_seq1	sp|Q6DJP7|CPSF4_XENLA	67.44	43	14	0	224	96	141	183	3e-15	70.5	Cleavage and polyadenylation specificity factor subunit 4 OS=Xenopus laevis GN=cpsf4 PE=2 SV=1
comp100435_c0_seq1	sp|Q8BQZ5|CPSF4_MOUSE	41.3	92	22	3	224	45	109	200	3e-15	69.7	Cleavage and polyadenylation specificity factor subunit 4 OS=Mus musculus GN=Cpsf4 PE=2 SV=1
comp100435_c0_seq1	sp|Q9VPT8|CPSF4_DROME	49.28	69	33	1	224	24	143	211	4e-17	75.9	Cleavage and polyadenylation specificity factor subunit 4 OS=Drosophila melanogaster GN=Clp PE=1 SV=1
comp100441_c0_seq1	sp|A6QLE1|TDRD7_BOVIN	35.21	71	46	1	16	228	969	1036	1e-07	50.1	Tudor domain-containing protein 7 OS=Bos taurus GN=TDRD7 PE=2 SV=1
comp100441_c0_seq1	sp|A9CPT4|TDRD1_ORYLA	41.89	74	43	2	7	228	666	737	1e-08	52.8	Tudor domain-containing protein 1 OS=Oryzias latipes GN=tdrd1 PE=2 SV=1
comp100441_c0_seq1	sp|A9CPT4|TDRD1_ORYLA	48.65	74	38	1	4	225	444	516	2e-11	61.2	Tudor domain-containing protein 1 OS=Oryzias latipes GN=tdrd1 PE=2 SV=1
comp100441_c0_seq1	sp|B4F7C4|TDRD5_RAT	40.54	74	44	1	7	228	543	615	2e-07	49.3	Tudor domain-containing protein 5 OS=Rattus norvegicus GN=Tdrd5 PE=2 SV=1
comp100441_c0_seq1	sp|D2H0H6|TDRD7_AILME	35.21	71	46	1	16	228	972	1039	2e-07	49.3	Tudor domain-containing protein 7 OS=Ailuropoda melanoleuca GN=TDRD7 PE=3 SV=1
comp100441_c0_seq1	sp|D2H3M0|TDRD5_AILME	45.76	59	32	0	7	183	537	595	5e-07	48.5	Tudor domain-containing protein 5 OS=Ailuropoda melanoleuca GN=TDRD5 PE=3 SV=1
comp100441_c0_seq1	sp|E1BPH3|TDRD5_BOVIN	45.76	59	32	0	7	183	539	597	3e-07	48.9	Tudor domain-containing protein 5 OS=Bos taurus GN=TDRD5 PE=3 SV=1
comp100441_c0_seq1	sp|E1C3S7|TDRD7_CHICK	35.21	71	46	1	16	228	942	1009	9e-07	47.8	Tudor domain-containing protein 7 OS=Gallus gallus GN=TDRD7 PE=2 SV=1
comp100441_c0_seq1	sp|E2QTD3|TDRD5_CANFA	45.76	59	32	0	7	183	540	598	6e-07	48.1	Tudor domain-containing protein 5 OS=Canis familiaris GN=TDRD5 PE=3 SV=1
comp100441_c0_seq1	sp|Q4R3G4|RNF17_MACFA	47.22	72	37	1	19	231	650	721	3e-12	63.2	RING finger protein 17 OS=Macaca fascicularis GN=RNF17 PE=2 SV=2
comp100441_c0_seq1	sp|Q58EK5|TDRD1_DANRE	45.21	73	40	1	10	228	464	535	3e-11	60.5	Tudor domain-containing protein 1 OS=Danio rerio GN=tdrd1 PE=1 SV=2
comp100441_c0_seq1	sp|Q5RAH6|TDRD7_PONAB	33.8	71	47	1	16	228	969	1036	1e-06	47.4	Tudor domain-containing protein 7 OS=Pongo abelii GN=TDRD7 PE=2 SV=1
comp100441_c0_seq1	sp|Q5VCS6|TDRD5_MOUSE	45.76	59	32	0	7	183	543	601	3e-07	48.9	Tudor domain-containing protein 5 OS=Mus musculus GN=Tdrd5 PE=1 SV=3
comp100441_c0_seq1	sp|Q8K1H1|TDRD7_MOUSE	35.21	71	46	1	16	228	957	1024	6e-07	48.1	Tudor domain-containing protein 7 OS=Mus musculus GN=Tdrd7 PE=1 SV=1
comp100441_c0_seq1	sp|Q8NAT2|TDRD5_HUMAN	45.76	59	32	0	7	183	535	593	1e-06	47.4	Tudor domain-containing protein 5 OS=Homo sapiens GN=TDRD5 PE=1 SV=3
comp100441_c0_seq1	sp|Q8NHU6|TDRD7_HUMAN	35.21	71	46	1	16	228	969	1036	5e-07	48.5	Tudor domain-containing protein 7 OS=Homo sapiens GN=TDRD7 PE=1 SV=2
comp100441_c0_seq1	sp|Q99MV1|TDRD1_MOUSE	37.33	75	47	1	4	228	765	838	1e-07	50.1	Tudor domain-containing protein 1 OS=Mus musculus GN=Tdrd1 PE=1 SV=2
comp100441_c0_seq1	sp|Q99MV1|TDRD1_MOUSE	44.44	63	35	0	4	192	545	607	1e-07	50.4	Tudor domain-containing protein 1 OS=Mus musculus GN=Tdrd1 PE=1 SV=2
comp100441_c0_seq1	sp|Q99MV7|RNF17_MOUSE	46.48	71	38	0	19	231	764	834	2e-12	63.9	RING finger protein 17 OS=Mus musculus GN=Rnf17 PE=1 SV=2
comp100441_c0_seq1	sp|Q9BXT4|TDRD1_HUMAN	40	75	45	1	4	228	771	844	2e-10	58.2	Tudor domain-containing protein 1 OS=Homo sapiens GN=TDRD1 PE=2 SV=2
comp100441_c0_seq1	sp|Q9BXT4|TDRD1_HUMAN	44.44	63	35	0	4	192	550	612	1e-07	50.1	Tudor domain-containing protein 1 OS=Homo sapiens GN=TDRD1 PE=2 SV=2
comp100441_c0_seq1	sp|Q9BXT8|RNF17_HUMAN	47.22	72	37	1	19	231	739	810	2e-12	63.5	RING finger protein 17 OS=Homo sapiens GN=RNF17 PE=1 SV=3
comp100441_c0_seq1	sp|Q9R1R4|TDRD7_RAT	35.21	71	46	1	16	228	984	1051	6e-07	48.1	Tudor domain-containing protein 7 OS=Rattus norvegicus GN=Tdrd7 PE=1 SV=1
comp100447_c0_seq1	sp|O43462|MBTP2_HUMAN	39.18	97	59	0	308	18	191	287	2e-15	73.6	Membrane-bound transcription factor site-2 protease OS=Homo sapiens GN=MBTPS2 PE=1 SV=1
comp100447_c0_seq1	sp|O54862|MBTP2_CRIGR	39.18	97	59	0	308	18	182	278	2e-15	73.6	Membrane-bound transcription factor site-2 protease OS=Cricetulus griseus GN=MBTPS2 PE=2 SV=1
comp100447_c0_seq1	sp|Q0III2|MBTP2_BOVIN	40.21	97	58	0	308	18	188	284	1e-15	73.9	Membrane-bound transcription factor site-2 protease OS=Bos taurus GN=MBTPS2 PE=2 SV=1
comp100447_c0_seq1	sp|Q5RAC8|MBTP2_PONAB	39.18	97	59	0	308	18	193	289	2e-15	73.6	Membrane-bound transcription factor site-2 protease OS=Pongo abelii GN=MBTPS2 PE=2 SV=1
comp100447_c0_seq1	sp|Q8CHX6|MBTP2_MOUSE	39.18	97	59	0	308	18	187	283	2e-15	73.6	Membrane-bound transcription factor site-2 protease OS=Mus musculus GN=Mbtps2 PE=2 SV=1
comp100458_c0_seq1	sp|Q8C4Y3|NELFB_MOUSE	64.22	109	38	1	326	3	114	222	5e-40	142	Negative elongation factor B OS=Mus musculus GN=Nelfb PE=1 SV=2
comp100458_c0_seq1	sp|Q8WX92|NELFB_HUMAN	63.3	109	39	1	326	3	114	222	1e-39	141	Negative elongation factor B OS=Homo sapiens GN=NELFB PE=1 SV=1
comp100458_c0_seq1	sp|Q9Y113|NELFB_DROME	63.89	108	39	0	326	3	123	230	4e-41	145	Negative elongation factor B OS=Drosophila melanogaster GN=NELF-B PE=1 SV=1
comp100459_c0_seq1	sp|A5VA82|MNME_SPHWW	46.88	64	34	0	197	6	17	80	1e-08	53.9	tRNA modification GTPase MnmE OS=Sphingomonas wittichii (strain RW1 / DSM 6014 / JCM 10273) GN=mnmE PE=3 SV=1
comp100459_c0_seq1	sp|A7HSK9|MNME_PARL1	40	65	39	1	197	3	3	66	6e-07	49.3	tRNA modification GTPase MnmE OS=Parvibaculum lavamentivorans (strain DS-1 / DSM 13023 / NCIMB 13966) GN=mnmE PE=3 SV=1
comp100459_c0_seq1	sp|B0UJI9|MNME_METS4	46.88	64	34	1	197	6	4	66	3e-08	53.1	tRNA modification GTPase MnmE OS=Methylobacterium sp. (strain 4-46) GN=mnmE PE=3 SV=1
comp100459_c0_seq1	sp|B1M0E0|MNME_METRJ	49.23	65	33	1	197	3	6	68	6e-09	55.1	tRNA modification GTPase MnmE OS=Methylobacterium radiotolerans (strain ATCC 27329 / DSM 1819 / JCM 2831) GN=mnmE PE=3 SV=1
comp100459_c0_seq1	sp|B1ZGG9|MNME_METPB	43.75	64	36	1	197	6	11	72	6e-07	49.3	tRNA modification GTPase MnmE OS=Methylobacterium populi (strain ATCC BAA-705 / NCIMB 13946 / BJ001) GN=mnmE PE=3 SV=1
comp100459_c0_seq1	sp|B2IJQ3|MNME_BEII9	46.15	65	35	1	197	3	20	82	3e-09	55.8	tRNA modification GTPase MnmE OS=Beijerinckia indica subsp. indica (strain ATCC 9039 / DSM 1715 / NCIB 8712) GN=mnmE PE=3 SV=1
comp100459_c0_seq1	sp|B3Q8A8|MNME_RHOPT	44.62	65	36	2	197	3	7	68	3e-07	50.1	tRNA modification GTPase MnmE OS=Rhodopseudomonas palustris (strain TIE-1) GN=mnmE PE=3 SV=1
comp100459_c0_seq1	sp|Q0BW92|MNME_GRABC	46.15	65	35	2	197	3	5	66	7e-08	52	tRNA modification GTPase MnmE OS=Granulibacter bethesdensis (strain ATCC BAA-1260 / CGDNIH1) GN=mnmE PE=3 SV=1
comp100459_c0_seq1	sp|Q1GCM0|MNME_RUEST	46.15	65	35	3	197	3	3	64	1e-06	48.5	tRNA modification GTPase MnmE OS=Ruegeria sp. (strain TM1040) GN=mnmE PE=3 SV=1
comp100459_c0_seq1	sp|Q28VZ6|MNME_JANSC	50.77	65	32	2	197	3	3	64	2e-07	50.4	tRNA modification GTPase MnmE OS=Jannaschia sp. (strain CCS1) GN=mnmE PE=3 SV=1
comp100459_c0_seq1	sp|Q2GIJ8|MNME_ANAPZ	46.15	65	35	1	197	3	8	70	1e-08	54.3	tRNA modification GTPase MnmE OS=Anaplasma phagocytophilum (strain HZ) GN=mnmE PE=3 SV=1
comp100459_c0_seq1	sp|Q2RN77|MNME_RHORT	41.56	77	33	2	197	3	5	79	2e-07	50.8	tRNA modification GTPase MnmE OS=Rhodospirillum rubrum (strain ATCC 11170 / NCIB 8255) GN=mnmE PE=3 SV=1
comp100459_c0_seq1	sp|Q501Z5|GTPB3_DANRE	43.08	65	37	1	197	3	36	98	7e-08	52	tRNA modification GTPase GTPBP3, mitochondrial OS=Danio rerio GN=gtpbp3 PE=2 SV=1
comp100459_c0_seq1	sp|Q5NKZ8|MNME_ZYMMO	50	64	32	1	197	6	3	65	3e-09	55.8	tRNA modification GTPase MnmE OS=Zymomonas mobilis subsp. mobilis (strain ATCC 31821 / ZM4 / CP4) GN=mnmE PE=3 SV=1
comp100459_c0_seq1	sp|Q5PQQ1|GTPB3_RAT	50.77	65	32	0	197	3	35	99	1e-10	59.7	tRNA modification GTPase GTPBP3, mitochondrial OS=Rattus norvegicus GN=Gtpbp3 PE=2 SV=1
comp100459_c0_seq1	sp|Q6ND14|MNME_RHOPA	43.08	65	37	2	197	3	7	68	9e-07	48.9	tRNA modification GTPase MnmE OS=Rhodopseudomonas palustris (strain ATCC BAA-98 / CGA009) GN=mnmE PE=3 SV=1
comp100459_c0_seq1	sp|Q923K4|GTPB3_MOUSE	52.31	65	31	0	197	3	35	99	2e-11	62	tRNA modification GTPase GTPBP3, mitochondrial OS=Mus musculus GN=Gtpbp3 PE=2 SV=1
comp100459_c0_seq1	sp|Q969Y2|GTPB3_HUMAN	50.77	65	32	0	197	3	35	99	5e-10	58.2	tRNA modification GTPase GTPBP3, mitochondrial OS=Homo sapiens GN=GTPBP3 PE=1 SV=2
comp100459_c0_seq1	sp|Q9UTE7|MSS1_SCHPO	49.23	65	33	1	197	3	25	87	1e-10	59.7	tRNA modification GTPase mss1, mitochondrial OS=Schizosaccharomyces pombe (strain 972 / ATCC 24843) GN=mss1 PE=3 SV=1
comp100459_c0_seq1	sp|Q9ZJG6|MNME_HELPJ	43.08	65	37	2	197	3	15	76	6e-07	49.3	tRNA modification GTPase MnmE OS=Helicobacter pylori (strain J99 / ATCC 700824) GN=mnmE PE=3 SV=1
comp10045_c0_seq1	sp|Q3KPN2|TSR2_XENLA	31.25	80	55	0	3	242	6	85	4e-10	56.2	Pre-rRNA-processing protein TSR2 homolog OS=Xenopus laevis GN=tsr2 PE=2 SV=2
comp10045_c0_seq1	sp|Q3KRG3|TSR2_DANRE	34.18	79	52	0	6	242	7	85	1e-14	67.8	Pre-rRNA-processing protein TSR2 homolog OS=Danio rerio GN=tsr2 PE=2 SV=1
comp10045_c0_seq1	sp|Q3T090|TSR2_BOVIN	43.42	76	43	0	15	242	10	85	5e-15	68.9	Pre-rRNA-processing protein TSR2 homolog OS=Bos taurus GN=TSR2 PE=2 SV=1
comp10045_c0_seq1	sp|Q8C8T8|TSR2_MOUSE	40	75	45	0	18	242	11	85	5e-13	63.9	Pre-rRNA-processing protein TSR2 homolog OS=Mus musculus GN=Tsr2 PE=2 SV=1
comp10045_c0_seq1	sp|Q969E8|TSR2_HUMAN	39.47	76	46	0	15	242	10	85	5e-13	63.9	Pre-rRNA-processing protein TSR2 homolog OS=Homo sapiens GN=TSR2 PE=1 SV=1
comp100472_c0_seq1	sp|A8XSV3|NBEA_CAEBR	48.54	171	88	0	2	514	801	971	1e-46	166	Putative neurobeachin homolog OS=Caenorhabditis briggsae GN=sel-2 PE=3 SV=1
comp100472_c0_seq1	sp|P50851|LRBA_HUMAN	55.56	171	76	0	2	514	691	861	2e-58	199	Lipopolysaccharide-responsive and beige-like anchor protein OS=Homo sapiens GN=LRBA PE=1 SV=4
comp100472_c0_seq1	sp|Q19317|NBEA_CAEEL	47.95	171	89	0	2	514	794	964	6e-46	164	Putative neurobeachin homolog OS=Caenorhabditis elegans GN=sel-2 PE=2 SV=3
comp100472_c0_seq1	sp|Q8NFP9|NBEA_HUMAN	58.48	171	71	0	2	514	717	887	2e-63	213	Neurobeachin OS=Homo sapiens GN=NBEA PE=1 SV=3
comp100472_c0_seq1	sp|Q9EPN1|NBEA_MOUSE	58.48	171	71	0	2	514	707	877	2e-63	213	Neurobeachin OS=Mus musculus GN=Nbea PE=2 SV=1
comp100472_c0_seq1	sp|Q9ESE1|LRBA_MOUSE	54.97	171	77	0	2	514	691	861	4e-57	196	Lipopolysaccharide-responsive and beige-like anchor protein OS=Mus musculus GN=Lrba PE=1 SV=1
comp100472_c0_seq1	sp|Q9W4E2|NBEA_DROME	77.19	171	39	0	2	514	686	856	8e-86	277	Neurobeachin OS=Drosophila melanogaster GN=rg PE=1 SV=3
comp100478_c0_seq1	sp|O15254|ACOX3_HUMAN	35.82	134	86	0	79	480	12	145	4e-18	83.6	Peroxisomal acyl-coenzyme A oxidase 3 OS=Homo sapiens GN=ACOX3 PE=1 SV=2
comp100478_c0_seq1	sp|Q5RAU0|ACOX3_PONAB	35.07	134	87	0	79	480	12	145	8e-18	82.8	Peroxisomal acyl-coenzyme A oxidase 3 OS=Pongo abelii GN=ACOX3 PE=2 SV=1
comp100478_c0_seq1	sp|Q63448|ACOX3_RAT	35.11	131	85	0	88	480	15	145	2e-15	75.9	Peroxisomal acyl-coenzyme A oxidase 3 OS=Rattus norvegicus GN=Acox3 PE=1 SV=1
comp100478_c0_seq1	sp|Q9EPL9|ACOX3_MOUSE	34.35	131	86	0	88	480	15	145	2e-13	70.5	Peroxisomal acyl-coenzyme A oxidase 3 OS=Mus musculus GN=Acox3 PE=2 SV=2
comp100492_c0_seq1	sp|B4XMC6|DCDA_HELPX	46.6	103	55	0	13	321	65	167	4e-20	86.7	Diaminopimelate decarboxylase OS=Helicobacter pylori GN=lysA PE=1 SV=1
comp100492_c0_seq1	sp|O05321|DCDA_PSEFL	47.22	108	56	1	1	321	75	182	1e-25	102	Diaminopimelate decarboxylase OS=Pseudomonas fluorescens GN=lysA PE=3 SV=1
comp100492_c0_seq1	sp|O29458|DCDA_ARCFU	40	110	63	2	1	321	71	179	6e-14	69.3	Diaminopimelate decarboxylase OS=Archaeoglobus fulgidus (strain ATCC 49558 / VC-16 / DSM 4304 / JCM 9628 / NBRC 100126) GN=lysA PE=3 SV=1
comp100492_c0_seq1	sp|O67262|DCDA_AQUAE	41.51	106	62	0	1	318	80	185	8e-20	85.9	Diaminopimelate decarboxylase OS=Aquifex aeolicus (strain VF5) GN=lysA PE=1 SV=1
comp100492_c0_seq1	sp|P19572|DCDA_PSEAE	51.43	105	51	0	1	315	75	179	3e-30	114	Diaminopimelate decarboxylase OS=Pseudomonas aeruginosa (strain ATCC 15692 / PAO1 / 1C / PRS 101 / LMG 12228) GN=lysA PE=3 SV=2
comp100492_c0_seq1	sp|P23630|DCDA_BACSU	34.29	105	69	0	1	315	81	185	4e-15	72.8	Diaminopimelate decarboxylase OS=Bacillus subtilis (strain 168) GN=lysA PE=3 SV=5
comp100492_c0_seq1	sp|P41023|DCDA_BACMT	43.81	105	59	0	1	315	81	185	5e-19	83.6	Diaminopimelate decarboxylase OS=Bacillus methanolicus GN=lysA PE=3 SV=1
comp100492_c0_seq1	sp|P44316|DCDA_HAEIN	53.27	107	50	0	1	321	75	181	5e-30	113	Diaminopimelate decarboxylase OS=Haemophilus influenzae (strain ATCC 51907 / DSM 11121 / KW20 / Rd) GN=lysA PE=3 SV=1
comp100492_c0_seq1	sp|P56129|DCDA_HELPY	45.63	103	56	0	13	321	65	167	9e-19	82.8	Diaminopimelate decarboxylase OS=Helicobacter pylori (strain ATCC 700392 / 26695) GN=lysA PE=3 SV=1
comp100492_c0_seq1	sp|Q2A5D5|DCDA_FRATH	42.42	99	57	1	1	297	73	166	2e-16	76.3	Diaminopimelate decarboxylase OS=Francisella tularensis subsp. holarctica (strain LVS) GN=lysA PE=3 SV=1
comp100492_c0_seq1	sp|Q58497|DCDA_METJA	41.41	99	58	0	1	297	88	186	1e-14	71.2	Diaminopimelate decarboxylase OS=Methanocaldococcus jannaschii (strain ATCC 43067 / DSM 2661 / JAL-1 / JCM 10045 / NBRC 100440) GN=lysA PE=1 SV=1
comp100492_c0_seq1	sp|Q5HG20|DCDA_STAAC	41	100	59	1	4	303	78	174	2e-16	76.3	Diaminopimelate decarboxylase OS=Staphylococcus aureus (strain COL) GN=lysA PE=3 SV=1
comp100492_c0_seq1	sp|Q8A800|DCDA_BACTN	43.93	107	60	0	1	321	64	170	4e-24	97.4	Diaminopimelate decarboxylase OS=Bacteroides thetaiotaomicron (strain ATCC 29148 / DSM 2079 / NCTC 10582 / E50 / VPI-5482) GN=lysA PE=3 SV=1
comp100492_c0_seq1	sp|Q9JWA6|DCDA_NEIMA	47.17	106	56	0	1	318	67	172	2e-25	100	Diaminopimelate decarboxylase OS=Neisseria meningitidis serogroup A / serotype 4A (strain Z2491) GN=lysA PE=3 SV=1
comp100492_c0_seq1	sp|Q9JXM2|DCDA_NEIMB	47.17	106	56	0	1	318	67	172	3e-26	103	Diaminopimelate decarboxylase OS=Neisseria meningitidis serogroup B (strain MC58) GN=lysA PE=3 SV=1
comp100492_c0_seq1	sp|Q9KCM5|DCDA_BACHD	42.57	101	58	0	1	303	81	181	2e-19	85.1	Diaminopimelate decarboxylase OS=Bacillus halodurans (strain ATCC BAA-125 / DSM 18197 / FERM 7344 / JCM 9153 / C-125) GN=lysA PE=3 SV=1
comp100492_c0_seq1	sp|Q9KVL7|DCDA_VIBCH	47.66	107	56	0	1	321	76	182	4e-26	103	Diaminopimelate decarboxylase OS=Vibrio cholerae serotype O1 (strain ATCC 39315 / El Tor Inaba N16961) GN=lysA PE=1 SV=1
comp100492_c0_seq1	sp|Q9PII5|DCDA_CAMJE	44.23	104	58	0	10	321	63	166	2e-22	92.8	Diaminopimelate decarboxylase OS=Campylobacter jejuni subsp. jejuni serotype O:2 (strain NCTC 11168) GN=lysA PE=3 SV=1
comp100492_c0_seq1	sp|Q9Z661|DCDA_ZYMMO	45.19	104	57	0	1	312	78	181	4e-24	97.8	Diaminopimelate decarboxylase OS=Zymomonas mobilis subsp. mobilis (strain ATCC 31821 / ZM4 / CP4) GN=lysA PE=3 SV=1
comp100492_c0_seq1	sp|Q9ZME5|DCDA_HELPJ	46.73	107	57	0	1	321	61	167	6e-21	89	Diaminopimelate decarboxylase OS=Helicobacter pylori (strain J99 / ATCC 700824) GN=lysA PE=3 SV=1
comp100523_c0_seq1	sp|Q60HE8|MCLN1_MACFA	43.71	151	85	1	460	8	298	446	1e-29	116	Mucolipin-1 OS=Macaca fascicularis GN=MCOLN1 PE=2 SV=1
comp100523_c0_seq1	sp|Q8IZK6|MCLN2_HUMAN	40.88	159	94	2	484	8	284	438	2e-28	113	Mucolipin-2 OS=Homo sapiens GN=MCOLN2 PE=2 SV=2
comp100523_c0_seq1	sp|Q8K595|MCLN2_MOUSE	40.25	159	95	2	484	8	284	438	5e-27	109	Mucolipin-2 OS=Mus musculus GN=Mcoln2 PE=2 SV=1
comp100523_c0_seq1	sp|Q8R4F0|MCLN3_MOUSE	44.05	168	94	3	511	8	273	433	3e-37	137	Mucolipin-3 OS=Mus musculus GN=Mcoln3 PE=1 SV=1
comp100523_c0_seq1	sp|Q8TDD5|MCLN3_HUMAN	44.05	168	94	3	511	8	273	433	2e-38	140	Mucolipin-3 OS=Homo sapiens GN=MCOLN3 PE=2 SV=1
comp100523_c0_seq1	sp|Q99J21|MCLN1_MOUSE	42.77	166	95	2	505	8	286	446	4e-30	118	Mucolipin-1 OS=Mus musculus GN=Mcoln1 PE=1 SV=1
comp100523_c0_seq1	sp|Q9GZU1|MCLN1_HUMAN	43.71	151	85	1	460	8	298	446	8e-29	114	Mucolipin-1 OS=Homo sapiens GN=MCOLN1 PE=1 SV=1
comp100527_c0_seq1	sp|Q14CX7|NAA25_HUMAN	35.14	74	48	0	145	366	241	314	4e-13	57.4	N-alpha-acetyltransferase 25, NatB auxiliary subunit OS=Homo sapiens GN=NAA25 PE=1 SV=1
comp100527_c0_seq1	sp|Q14CX7|NAA25_HUMAN	53.12	32	15	0	3	98	194	225	4e-13	36.2	N-alpha-acetyltransferase 25, NatB auxiliary subunit OS=Homo sapiens GN=NAA25 PE=1 SV=1
comp100527_c0_seq1	sp|Q17DK2|NAA25_AEDAE	27.85	79	57	1	127	363	233	302	2e-09	47.4	Phagocyte signaling-impaired protein OS=Aedes aegypti GN=psidin PE=3 SV=2
comp100527_c0_seq1	sp|Q17DK2|NAA25_AEDAE	50	32	16	0	6	101	195	226	2e-09	33.9	Phagocyte signaling-impaired protein OS=Aedes aegypti GN=psidin PE=3 SV=2
comp100527_c0_seq1	sp|Q6QI44|NAA25_RAT	37.88	66	41	0	145	342	241	306	7e-12	53.1	N-alpha-acetyltransferase 25, NatB auxiliary subunit OS=Rattus norvegicus GN=Naa25 PE=2 SV=1
comp100527_c0_seq1	sp|Q6QI44|NAA25_RAT	53.12	32	15	0	3	98	194	225	7e-12	36.2	N-alpha-acetyltransferase 25, NatB auxiliary subunit OS=Rattus norvegicus GN=Naa25 PE=2 SV=1
comp100527_c0_seq1	sp|Q7PYI4|NAA25_ANOGA	30.26	76	53	1	127	354	232	298	2e-09	46.2	Phagocyte signaling-impaired protein OS=Anopheles gambiae GN=psidin PE=3 SV=5
comp100527_c0_seq1	sp|Q7PYI4|NAA25_ANOGA	50	32	16	0	6	101	194	225	2e-09	35	Phagocyte signaling-impaired protein OS=Anopheles gambiae GN=psidin PE=3 SV=5
comp100527_c0_seq1	sp|Q8BWZ3|NAA25_MOUSE	37.88	66	41	0	145	342	241	306	7e-12	53.1	N-alpha-acetyltransferase 25, NatB auxiliary subunit OS=Mus musculus GN=Naa25 PE=2 SV=1
comp100527_c0_seq1	sp|Q8BWZ3|NAA25_MOUSE	53.12	32	15	0	3	98	194	225	7e-12	36.2	N-alpha-acetyltransferase 25, NatB auxiliary subunit OS=Mus musculus GN=Naa25 PE=2 SV=1
comp100533_c0_seq1	sp|A0JPF9|ISPD_DANRE	51.16	86	42	0	307	50	219	304	2e-24	99	Isoprenoid synthase domain-containing protein OS=Danio rerio GN=ispd PE=2 SV=2
comp100533_c0_seq1	sp|A4D126|ISPD_HUMAN	57.78	90	36	1	304	41	199	288	6e-28	108	Isoprenoid synthase domain-containing protein OS=Homo sapiens GN=ISPD PE=1 SV=2
comp100533_c0_seq1	sp|E1BCH6|ISPD_BOVIN	58.89	90	35	1	304	41	199	288	2e-28	109	Isoprenoid synthase domain-containing protein OS=Bos taurus GN=ISPD PE=3 SV=2
comp100533_c0_seq1	sp|Q28CZ7|ISPD_XENTR	54.12	85	39	0	307	53	163	247	2e-25	100	Isoprenoid synthase domain-containing protein OS=Xenopus tropicalis GN=ispd PE=2 SV=1
comp100533_c0_seq1	sp|Q5RJG7|ISPD_MOUSE	58.89	90	35	1	304	41	197	286	2e-27	107	Isoprenoid synthase domain-containing protein OS=Mus musculus GN=Ispd PE=2 SV=1
comp100533_c0_seq1	sp|Q5S6T3|ISPD_RAT	57.78	90	36	1	304	41	197	286	4e-27	105	Isoprenoid synthase domain-containing protein OS=Rattus norvegicus GN=Ispd PE=2 SV=1
comp100541_c0_seq1	sp|Q19542|DYHC2_CAEEL	37.84	74	46	0	225	4	3986	4059	2e-11	61.6	Cytoplasmic dynein 2 heavy chain 1 OS=Caenorhabditis elegans GN=che-3 PE=3 SV=2
comp100541_c0_seq1	sp|Q27802|DYHC2_TRIGR	64.71	68	24	0	204	1	4134	4201	4e-25	100	Cytoplasmic dynein 2 heavy chain 1 OS=Tripneustes gratilla GN=DYH1B PE=2 SV=2
comp100541_c0_seq1	sp|Q45VK7|DYHC2_MOUSE	65.15	66	23	0	201	4	4123	4188	1e-23	95.9	Cytoplasmic dynein 2 heavy chain 1 OS=Mus musculus GN=Dync2h1 PE=1 SV=1
comp100541_c0_seq1	sp|Q8NCM8|DYHC2_HUMAN	69.7	66	20	0	201	4	4124	4189	3e-25	100	Cytoplasmic dynein 2 heavy chain 1 OS=Homo sapiens GN=DYNC2H1 PE=1 SV=4
comp100541_c0_seq1	sp|Q9JJ79|DYHC2_RAT	66.67	66	22	0	201	4	4123	4188	4e-24	97.4	Cytoplasmic dynein 2 heavy chain 1 OS=Rattus norvegicus GN=Dync2h1 PE=1 SV=1
comp100541_c0_seq1	sp|Q9SMH5|DYHC2_CHLRE	44.59	74	33	2	201	4	4140	4213	4e-11	60.5	Cytoplasmic dynein 2 heavy chain 1 OS=Chlamydomonas reinhardtii GN=DHC1B PE=1 SV=2
comp100544_c0_seq1	sp|O00339|MATN2_HUMAN	31.52	165	112	1	492	1	330	494	5e-27	109	Matrilin-2 OS=Homo sapiens GN=MATN2 PE=1 SV=4
comp100544_c0_seq1	sp|O00339|MATN2_HUMAN	32.61	138	93	1	414	1	235	371	1e-21	94	Matrilin-2 OS=Homo sapiens GN=MATN2 PE=1 SV=4
comp100544_c0_seq1	sp|O00339|MATN2_HUMAN	33.11	151	101	0	453	1	467	617	4e-28	112	Matrilin-2 OS=Homo sapiens GN=MATN2 PE=1 SV=4
comp100544_c0_seq1	sp|O00339|MATN2_HUMAN	33.33	165	109	1	492	1	371	535	8e-30	117	Matrilin-2 OS=Homo sapiens GN=MATN2 PE=1 SV=4
comp100544_c0_seq1	sp|O00339|MATN2_HUMAN	33.77	151	100	0	453	1	426	576	3e-29	115	Matrilin-2 OS=Homo sapiens GN=MATN2 PE=1 SV=4
comp100544_c0_seq1	sp|O00339|MATN2_HUMAN	34.57	162	106	0	486	1	292	453	2e-31	122	Matrilin-2 OS=Homo sapiens GN=MATN2 PE=1 SV=4
comp100544_c0_seq1	sp|O00339|MATN2_HUMAN	35.1	151	98	0	453	1	262	412	2e-31	122	Matrilin-2 OS=Homo sapiens GN=MATN2 PE=1 SV=4
comp100544_c0_seq1	sp|O00339|MATN2_HUMAN	36.88	141	89	0	453	31	508	648	5e-31	120	Matrilin-2 OS=Homo sapiens GN=MATN2 PE=1 SV=4
comp100544_c0_seq1	sp|O08746|MATN2_MOUSE	33.33	138	92	1	414	1	235	371	5e-23	97.8	Matrilin-2 OS=Mus musculus GN=Matn2 PE=2 SV=2
comp100544_c0_seq1	sp|O08746|MATN2_MOUSE	33.77	151	100	0	453	1	303	453	3e-30	118	Matrilin-2 OS=Mus musculus GN=Matn2 PE=2 SV=2
comp100544_c0_seq1	sp|O08746|MATN2_MOUSE	33.77	151	100	0	453	1	385	535	1e-29	116	Matrilin-2 OS=Mus musculus GN=Matn2 PE=2 SV=2
comp100544_c0_seq1	sp|O08746|MATN2_MOUSE	35	160	104	0	480	1	253	412	2e-32	124	Matrilin-2 OS=Mus musculus GN=Matn2 PE=2 SV=2
comp100544_c0_seq1	sp|O08746|MATN2_MOUSE	35.1	151	98	0	453	1	426	576	2e-30	119	Matrilin-2 OS=Mus musculus GN=Matn2 PE=2 SV=2
comp100544_c0_seq1	sp|O08746|MATN2_MOUSE	35.76	151	97	0	453	1	467	617	3e-31	121	Matrilin-2 OS=Mus musculus GN=Matn2 PE=2 SV=2
comp100544_c0_seq1	sp|O08746|MATN2_MOUSE	38.57	140	86	0	453	34	508	647	5e-32	123	Matrilin-2 OS=Mus musculus GN=Matn2 PE=2 SV=2
comp100544_c0_seq1	sp|O08746|MATN2_MOUSE	38.89	72	43	1	492	280	576	647	2e-09	58.9	Matrilin-2 OS=Mus musculus GN=Matn2 PE=2 SV=2
comp100544_c0_seq1	sp|O35701|MATN3_MOUSE	31.58	133	88	3	390	1	263	395	1e-17	82.4	Matrilin-3 OS=Mus musculus GN=Matn3 PE=1 SV=2
comp100544_c0_seq1	sp|O35701|MATN3_MOUSE	35.44	158	97	5	486	28	271	428	2e-25	104	Matrilin-3 OS=Mus musculus GN=Matn3 PE=1 SV=2
comp100544_c0_seq1	sp|O75095|MEGF6_HUMAN	25.42	177	104	6	453	7	1191	1354	8e-07	51.2	Multiple epidermal growth factor-like domains protein 6 OS=Homo sapiens GN=MEGF6 PE=1 SV=4
comp100544_c0_seq1	sp|O75095|MEGF6_HUMAN	25.45	165	115	5	483	13	844	994	1e-05	48.1	Multiple epidermal growth factor-like domains protein 6 OS=Homo sapiens GN=MEGF6 PE=1 SV=4
comp100544_c0_seq1	sp|O75095|MEGF6_HUMAN	32.69	156	100	2	480	28	300	454	3e-26	107	Multiple epidermal growth factor-like domains protein 6 OS=Homo sapiens GN=MEGF6 PE=1 SV=4
comp100544_c0_seq1	sp|O75095|MEGF6_HUMAN	33.61	119	78	2	480	127	346	463	2e-17	81.6	Multiple epidermal growth factor-like domains protein 6 OS=Homo sapiens GN=MEGF6 PE=1 SV=4
comp100544_c0_seq1	sp|O75095|MEGF6_HUMAN	35.76	151	92	1	456	19	226	376	1e-31	122	Multiple epidermal growth factor-like domains protein 6 OS=Homo sapiens GN=MEGF6 PE=1 SV=4
comp100544_c0_seq1	sp|O75095|MEGF6_HUMAN	36.76	68	43	0	486	283	384	451	2e-07	53.1	Multiple epidermal growth factor-like domains protein 6 OS=Homo sapiens GN=MEGF6 PE=1 SV=4
comp100544_c0_seq1	sp|O75095|MEGF6_HUMAN	37.43	171	100	3	492	1	171	341	3e-34	130	Multiple epidermal growth factor-like domains protein 6 OS=Homo sapiens GN=MEGF6 PE=1 SV=4
comp100544_c0_seq1	sp|O75095|MEGF6_HUMAN	38.82	152	91	3	468	19	142	289	1e-30	119	Multiple epidermal growth factor-like domains protein 6 OS=Homo sapiens GN=MEGF6 PE=1 SV=4
comp100544_c0_seq1	sp|O75095|MEGF6_HUMAN	41.43	70	40	2	207	1	147	212	2e-10	61.6	Multiple epidermal growth factor-like domains protein 6 OS=Homo sapiens GN=MEGF6 PE=1 SV=4
comp100544_c0_seq1	sp|O88281|MEGF6_RAT	24.68	158	104	6	492	64	540	694	8e-07	51.2	Multiple epidermal growth factor-like domains protein 6 OS=Rattus norvegicus GN=Megf6 PE=1 SV=1
comp100544_c0_seq1	sp|O88281|MEGF6_RAT	26.75	157	100	7	453	28	1410	1553	1e-06	50.8	Multiple epidermal growth factor-like domains protein 6 OS=Rattus norvegicus GN=Megf6 PE=1 SV=1
comp100544_c0_seq1	sp|O88281|MEGF6_RAT	30.91	165	109	2	480	1	262	425	2e-25	104	Multiple epidermal growth factor-like domains protein 6 OS=Rattus norvegicus GN=Megf6 PE=1 SV=1
comp100544_c0_seq1	sp|O88281|MEGF6_RAT	32.05	156	101	2	480	28	303	457	3e-25	104	Multiple epidermal growth factor-like domains protein 6 OS=Rattus norvegicus GN=Megf6 PE=1 SV=1
comp100544_c0_seq1	sp|O88281|MEGF6_RAT	35.29	68	44	0	486	283	387	454	1e-06	50.8	Multiple epidermal growth factor-like domains protein 6 OS=Rattus norvegicus GN=Megf6 PE=1 SV=1
comp100544_c0_seq1	sp|O88281|MEGF6_RAT	35.76	151	92	1	456	19	229	379	8e-30	117	Multiple epidermal growth factor-like domains protein 6 OS=Rattus norvegicus GN=Megf6 PE=1 SV=1
comp100544_c0_seq1	sp|O88281|MEGF6_RAT	37.34	158	98	2	489	19	136	292	5e-33	126	Multiple epidermal growth factor-like domains protein 6 OS=Rattus norvegicus GN=Megf6 PE=1 SV=1
comp100544_c0_seq1	sp|O88281|MEGF6_RAT	38.93	131	79	1	390	1	127	257	3e-29	115	Multiple epidermal growth factor-like domains protein 6 OS=Rattus norvegicus GN=Megf6 PE=1 SV=1
comp100544_c0_seq1	sp|O89029|MATN4_MOUSE	32.35	102	69	1	312	7	207	307	3e-10	61.2	Matrilin-4 OS=Mus musculus GN=Matn4 PE=2 SV=1
comp100544_c0_seq1	sp|O89029|MATN4_MOUSE	33.57	140	93	1	435	16	207	345	3e-21	92.8	Matrilin-4 OS=Mus musculus GN=Matn4 PE=2 SV=1
comp100544_c0_seq1	sp|O89029|MATN4_MOUSE	34.57	162	105	1	492	10	227	388	1e-26	108	Matrilin-4 OS=Mus musculus GN=Matn4 PE=2 SV=1
comp100544_c0_seq1	sp|O95460|MATN4_HUMAN	31.37	102	70	1	312	7	205	305	3e-10	61.2	Matrilin-4 OS=Homo sapiens GN=MATN4 PE=1 SV=3
comp100544_c0_seq1	sp|O95460|MATN4_HUMAN	35.71	140	90	1	435	16	205	343	3e-25	104	Matrilin-4 OS=Homo sapiens GN=MATN4 PE=1 SV=3
comp100544_c0_seq1	sp|O95460|MATN4_HUMAN	35.76	165	102	1	492	10	222	386	9e-31	119	Matrilin-4 OS=Homo sapiens GN=MATN4 PE=1 SV=3
comp100544_c0_seq1	sp|P37889|FBLN2_MOUSE	27.5	160	76	5	369	10	606	763	1e-11	65.1	Fibulin-2 OS=Mus musculus GN=Fbln2 PE=1 SV=2
comp100544_c0_seq1	sp|P37889|FBLN2_MOUSE	27.8	205	101	10	486	13	607	807	1e-13	71.2	Fibulin-2 OS=Mus musculus GN=Fbln2 PE=1 SV=2
comp100544_c0_seq1	sp|P37889|FBLN2_MOUSE	29.82	171	108	7	486	10	951	1119	2e-17	81.6	Fibulin-2 OS=Mus musculus GN=Fbln2 PE=1 SV=2
comp100544_c0_seq1	sp|P37889|FBLN2_MOUSE	30.82	159	100	6	459	13	831	986	2e-14	73.2	Fibulin-2 OS=Mus musculus GN=Fbln2 PE=1 SV=2
comp100544_c0_seq1	sp|P37889|FBLN2_MOUSE	31.58	152	101	3	450	4	879	1028	8e-21	91.7	Fibulin-2 OS=Mus musculus GN=Fbln2 PE=1 SV=2
comp100544_c0_seq1	sp|P37889|FBLN2_MOUSE	35.62	160	100	4	489	19	909	1066	2e-26	107	Fibulin-2 OS=Mus musculus GN=Fbln2 PE=1 SV=2
comp100544_c0_seq1	sp|P98095|FBLN2_HUMAN	23.98	221	108	6	486	4	691	910	2e-11	64.7	Fibulin-2 OS=Homo sapiens GN=FBLN2 PE=1 SV=2
comp100544_c0_seq1	sp|P98095|FBLN2_HUMAN	28.22	202	99	10	486	19	617	814	6e-13	68.9	Fibulin-2 OS=Homo sapiens GN=FBLN2 PE=1 SV=2
comp100544_c0_seq1	sp|P98095|FBLN2_HUMAN	31.21	157	98	6	459	19	794	947	5e-15	75.1	Fibulin-2 OS=Homo sapiens GN=FBLN2 PE=1 SV=2
comp100544_c0_seq1	sp|P98095|FBLN2_HUMAN	31.52	165	105	8	486	16	914	1074	1e-16	79.7	Fibulin-2 OS=Homo sapiens GN=FBLN2 PE=1 SV=2
comp100544_c0_seq1	sp|P98095|FBLN2_HUMAN	31.58	152	101	3	450	4	842	991	1e-20	90.9	Fibulin-2 OS=Homo sapiens GN=FBLN2 PE=1 SV=2
comp100544_c0_seq1	sp|P98095|FBLN2_HUMAN	31.67	120	82	3	369	10	616	726	6e-11	63.2	Fibulin-2 OS=Homo sapiens GN=FBLN2 PE=1 SV=2
comp100544_c0_seq1	sp|P98095|FBLN2_HUMAN	35	160	101	4	489	19	872	1029	3e-26	107	Fibulin-2 OS=Homo sapiens GN=FBLN2 PE=1 SV=2
comp100544_c0_seq1	sp|Q08879|FBLN1_MOUSE	27.43	175	108	8	486	19	190	362	2e-10	61.6	Fibulin-1 OS=Mus musculus GN=Fbln1 PE=1 SV=2
comp100544_c0_seq1	sp|Q08879|FBLN1_MOUSE	27.54	138	88	6	396	19	179	314	4e-06	49.3	Fibulin-1 OS=Mus musculus GN=Fbln1 PE=1 SV=2
comp100544_c0_seq1	sp|Q08879|FBLN1_MOUSE	30.13	156	100	6	489	49	414	567	2e-15	76.3	Fibulin-1 OS=Mus musculus GN=Fbln1 PE=1 SV=2
comp100544_c0_seq1	sp|Q08879|FBLN1_MOUSE	35.47	172	102	5	489	1	324	493	2e-24	101	Fibulin-1 OS=Mus musculus GN=Fbln1 PE=1 SV=2
comp100544_c0_seq1	sp|Q08879|FBLN1_MOUSE	38.2	89	49	3	261	13	183	270	3e-10	61.2	Fibulin-1 OS=Mus musculus GN=Fbln1 PE=1 SV=2
comp100544_c0_seq1	sp|Q08879|FBLN1_MOUSE	40.74	54	28	1	156	7	173	226	5e-06	48.9	Fibulin-1 OS=Mus musculus GN=Fbln1 PE=1 SV=2
comp100544_c0_seq1	sp|Q5G872|SCUB2_DANRE	28.88	232	93	2	480	1	85	316	4e-29	115	Signal peptide, CUB and EGF-like domain-containing protein 2 OS=Danio rerio GN=scube2 PE=2 SV=1
comp100544_c0_seq1	sp|Q5G872|SCUB2_DANRE	30.17	232	93	5	489	1	168	396	1e-27	111	Signal peptide, CUB and EGF-like domain-containing protein 2 OS=Danio rerio GN=scube2 PE=2 SV=1
comp100544_c0_seq1	sp|Q5G872|SCUB2_DANRE	33.79	145	91	4	456	37	8	150	3e-19	87	Signal peptide, CUB and EGF-like domain-containing protein 2 OS=Danio rerio GN=scube2 PE=2 SV=1
comp100544_c0_seq1	sp|Q5G872|SCUB2_DANRE	36	150	96	2	480	31	280	427	2e-25	104	Signal peptide, CUB and EGF-like domain-containing protein 2 OS=Danio rerio GN=scube2 PE=2 SV=1
comp100544_c0_seq1	sp|Q5G872|SCUB2_DANRE	40	70	41	2	207	1	54	121	7e-12	65.9	Signal peptide, CUB and EGF-like domain-containing protein 2 OS=Danio rerio GN=scube2 PE=2 SV=1
comp100544_c0_seq1	sp|Q66PY1|SCUB3_MOUSE	29.93	137	93	4	480	79	292	426	1e-11	65.1	Signal peptide, CUB and EGF-like domain-containing protein 3 OS=Mus musculus GN=Scube3 PE=1 SV=1
comp100544_c0_seq1	sp|Q66PY1|SCUB3_MOUSE	32.31	130	85	3	417	37	24	151	4e-18	84	Signal peptide, CUB and EGF-like domain-containing protein 3 OS=Mus musculus GN=Scube3 PE=1 SV=1
comp100544_c0_seq1	sp|Q66PY1|SCUB3_MOUSE	33.77	151	99	3	453	4	260	408	4e-21	92.4	Signal peptide, CUB and EGF-like domain-containing protein 3 OS=Mus musculus GN=Scube3 PE=1 SV=1
comp100544_c0_seq1	sp|Q66PY1|SCUB3_MOUSE	34.81	158	97	5	456	1	54	207	7e-25	103	Signal peptide, CUB and EGF-like domain-containing protein 3 OS=Mus musculus GN=Scube3 PE=1 SV=1
comp100544_c0_seq1	sp|Q66PY1|SCUB3_MOUSE	39.74	151	91	3	471	19	177	322	2e-30	119	Signal peptide, CUB and EGF-like domain-containing protein 3 OS=Mus musculus GN=Scube3 PE=1 SV=1
comp100544_c0_seq1	sp|Q66PY1|SCUB3_MOUSE	40.72	167	94	4	486	1	125	287	8e-33	125	Signal peptide, CUB and EGF-like domain-containing protein 3 OS=Mus musculus GN=Scube3 PE=1 SV=1
comp100544_c0_seq1	sp|Q6NZL8|SCUB1_MOUSE	30.4	227	86	2	465	1	96	322	2e-31	122	Signal peptide, CUB and EGF-like domain-containing protein 1 OS=Mus musculus GN=Scube1 PE=2 SV=2
comp100544_c0_seq1	sp|Q6NZL8|SCUB1_MOUSE	32.96	179	92	3	471	19	182	357	4e-28	112	Signal peptide, CUB and EGF-like domain-containing protein 1 OS=Mus musculus GN=Scube1 PE=2 SV=2
comp100544_c0_seq1	sp|Q6NZL8|SCUB1_MOUSE	33.58	134	85	4	390	1	37	163	4e-17	80.9	Signal peptide, CUB and EGF-like domain-containing protein 1 OS=Mus musculus GN=Scube1 PE=2 SV=2
comp100544_c0_seq1	sp|Q6NZL8|SCUB1_MOUSE	37.01	154	97	2	480	19	286	437	2e-27	110	Signal peptide, CUB and EGF-like domain-containing protein 1 OS=Mus musculus GN=Scube1 PE=2 SV=2
comp100544_c0_seq1	sp|Q75N90|FBN3_HUMAN	22.28	202	114	4	483	7	1211	1412	1e-12	68.2	Fibrillin-3 OS=Homo sapiens GN=FBN3 PE=2 SV=3
comp100544_c0_seq1	sp|Q75N90|FBN3_HUMAN	24.44	180	110	7	480	19	740	917	2e-06	50.4	Fibrillin-3 OS=Homo sapiens GN=FBN3 PE=2 SV=3
comp100544_c0_seq1	sp|Q75N90|FBN3_HUMAN	24.76	206	108	7	480	4	1419	1614	7e-09	57.4	Fibrillin-3 OS=Homo sapiens GN=FBN3 PE=2 SV=3
comp100544_c0_seq1	sp|Q75N90|FBN3_HUMAN	27.17	184	109	7	480	4	698	878	2e-10	62	Fibrillin-3 OS=Homo sapiens GN=FBN3 PE=2 SV=3
comp100544_c0_seq1	sp|Q75N90|FBN3_HUMAN	27.35	117	82	3	360	19	1736	1851	9e-07	51.2	Fibrillin-3 OS=Homo sapiens GN=FBN3 PE=2 SV=3
comp100544_c0_seq1	sp|Q75N90|FBN3_HUMAN	27.63	152	109	4	456	4	2348	2494	5e-11	63.5	Fibrillin-3 OS=Homo sapiens GN=FBN3 PE=2 SV=3
comp100544_c0_seq1	sp|Q75N90|FBN3_HUMAN	27.66	188	105	4	489	19	503	686	3e-17	81.3	Fibrillin-3 OS=Homo sapiens GN=FBN3 PE=2 SV=3
comp100544_c0_seq1	sp|Q75N90|FBN3_HUMAN	27.67	159	111	3	480	16	2100	2257	1e-13	70.9	Fibrillin-3 OS=Homo sapiens GN=FBN3 PE=2 SV=3
comp100544_c0_seq1	sp|Q75N90|FBN3_HUMAN	28.14	167	111	5	492	19	1287	1449	3e-14	72.8	Fibrillin-3 OS=Homo sapiens GN=FBN3 PE=2 SV=3
comp100544_c0_seq1	sp|Q75N90|FBN3_HUMAN	28.37	141	100	2	483	64	2501	2640	8e-14	71.6	Fibrillin-3 OS=Homo sapiens GN=FBN3 PE=2 SV=3
comp100544_c0_seq1	sp|Q75N90|FBN3_HUMAN	28.7	108	75	2	486	169	2539	2646	1e-06	50.8	Fibrillin-3 OS=Homo sapiens GN=FBN3 PE=2 SV=3
comp100544_c0_seq1	sp|Q75N90|FBN3_HUMAN	28.95	152	104	4	456	13	432	578	3e-13	70.1	Fibrillin-3 OS=Homo sapiens GN=FBN3 PE=2 SV=3
comp100544_c0_seq1	sp|Q75N90|FBN3_HUMAN	29.66	145	97	6	456	37	667	804	1e-11	65.1	Fibrillin-3 OS=Homo sapiens GN=FBN3 PE=2 SV=3
comp100544_c0_seq1	sp|Q75N90|FBN3_HUMAN	29.94	167	110	5	480	1	1002	1165	1e-15	77	Fibrillin-3 OS=Homo sapiens GN=FBN3 PE=2 SV=3
comp100544_c0_seq1	sp|Q75N90|FBN3_HUMAN	30.28	109	74	4	330	10	433	538	2e-08	55.8	Fibrillin-3 OS=Homo sapiens GN=FBN3 PE=2 SV=3
comp100544_c0_seq1	sp|Q75N90|FBN3_HUMAN	30.77	156	101	4	465	19	1134	1284	8e-19	85.9	Fibrillin-3 OS=Homo sapiens GN=FBN3 PE=2 SV=3
comp100544_c0_seq1	sp|Q75N90|FBN3_HUMAN	30.77	156	106	3	480	19	2420	2572	3e-21	92.8	Fibrillin-3 OS=Homo sapiens GN=FBN3 PE=2 SV=3
comp100544_c0_seq1	sp|Q75N90|FBN3_HUMAN	30.97	155	101	6	465	19	1785	1933	6e-14	72	Fibrillin-3 OS=Homo sapiens GN=FBN3 PE=2 SV=3
comp100544_c0_seq1	sp|Q75N90|FBN3_HUMAN	30.99	142	92	5	483	76	1902	2041	3e-11	64.3	Fibrillin-3 OS=Homo sapiens GN=FBN3 PE=2 SV=3
comp100544_c0_seq1	sp|Q75N90|FBN3_HUMAN	31.13	151	102	2	465	19	2384	2532	2e-23	99	Fibrillin-3 OS=Homo sapiens GN=FBN3 PE=2 SV=3
comp100544_c0_seq1	sp|Q75N90|FBN3_HUMAN	32.08	159	101	6	492	37	1857	2009	8e-14	71.6	Fibrillin-3 OS=Homo sapiens GN=FBN3 PE=2 SV=3
comp100544_c0_seq1	sp|Q75N90|FBN3_HUMAN	32.72	162	107	2	489	10	1084	1245	3e-25	104	Fibrillin-3 OS=Homo sapiens GN=FBN3 PE=2 SV=3
comp100544_c0_seq1	sp|Q80V70|MEGF6_MOUSE	26.75	157	100	7	453	28	1408	1551	2e-06	50.4	Multiple epidermal growth factor-like domains protein 6 OS=Mus musculus GN=Megf6 PE=2 SV=3
comp100544_c0_seq1	sp|Q80V70|MEGF6_MOUSE	29.7	165	111	2	480	1	261	424	1e-23	99.8	Multiple epidermal growth factor-like domains protein 6 OS=Mus musculus GN=Megf6 PE=2 SV=3
comp100544_c0_seq1	sp|Q80V70|MEGF6_MOUSE	32.03	153	99	2	480	37	302	453	4e-24	101	Multiple epidermal growth factor-like domains protein 6 OS=Mus musculus GN=Megf6 PE=2 SV=3
comp100544_c0_seq1	sp|Q80V70|MEGF6_MOUSE	33.82	68	45	0	486	283	386	453	1e-05	48.1	Multiple epidermal growth factor-like domains protein 6 OS=Mus musculus GN=Megf6 PE=2 SV=3
comp100544_c0_seq1	sp|Q80V70|MEGF6_MOUSE	34.44	151	94	1	456	19	228	378	3e-28	112	Multiple epidermal growth factor-like domains protein 6 OS=Mus musculus GN=Megf6 PE=2 SV=3
comp100544_c0_seq1	sp|Q80V70|MEGF6_MOUSE	37.34	158	98	2	489	19	135	291	3e-33	127	Multiple epidermal growth factor-like domains protein 6 OS=Mus musculus GN=Megf6 PE=2 SV=3
comp100544_c0_seq1	sp|Q80V70|MEGF6_MOUSE	38.93	131	79	1	390	1	126	256	3e-29	115	Multiple epidermal growth factor-like domains protein 6 OS=Mus musculus GN=Megf6 PE=2 SV=3
comp100544_c0_seq1	sp|Q8C088|EGFEM_MOUSE	32.91	158	100	3	480	25	219	375	3e-28	112	EGF-like and EMI domain-containing protein 1 OS=Mus musculus GN=Egfem1 PE=2 SV=1
comp100544_c0_seq1	sp|Q8C088|EGFEM_MOUSE	33.52	182	102	5	489	1	122	301	2e-26	107	EGF-like and EMI domain-containing protein 1 OS=Mus musculus GN=Egfem1 PE=2 SV=1
comp100544_c0_seq1	sp|Q8C088|EGFEM_MOUSE	35.58	163	100	2	486	13	177	338	6e-31	120	EGF-like and EMI domain-containing protein 1 OS=Mus musculus GN=Egfem1 PE=2 SV=1
comp100544_c0_seq1	sp|Q8C088|EGFEM_MOUSE	36.28	113	67	1	483	160	259	371	1e-15	76.6	EGF-like and EMI domain-containing protein 1 OS=Mus musculus GN=Egfem1 PE=2 SV=1
comp100544_c0_seq1	sp|Q8IWY4|SCUB1_HUMAN	32.84	134	86	4	390	1	37	163	8e-17	80.1	Signal peptide, CUB and EGF-like domain-containing protein 1 OS=Homo sapiens GN=SCUBE1 PE=1 SV=3
comp100544_c0_seq1	sp|Q8IWY4|SCUB1_HUMAN	35.68	199	84	2	465	1	96	292	5e-36	135	Signal peptide, CUB and EGF-like domain-containing protein 1 OS=Homo sapiens GN=SCUBE1 PE=1 SV=3
comp100544_c0_seq1	sp|Q8IWY4|SCUB1_HUMAN	35.71	154	99	2	480	19	256	407	4e-27	109	Signal peptide, CUB and EGF-like domain-containing protein 1 OS=Homo sapiens GN=SCUBE1 PE=1 SV=3
comp100544_c0_seq1	sp|Q8IWY4|SCUB1_HUMAN	39.74	151	91	3	471	19	182	327	2e-32	125	Signal peptide, CUB and EGF-like domain-containing protein 1 OS=Homo sapiens GN=SCUBE1 PE=1 SV=3
comp100544_c0_seq1	sp|Q8IX30|SCUB3_HUMAN	30.66	137	92	4	480	79	292	426	1e-11	65.5	Signal peptide, CUB and EGF-like domain-containing protein 3 OS=Homo sapiens GN=SCUBE3 PE=1 SV=1
comp100544_c0_seq1	sp|Q8IX30|SCUB3_HUMAN	33.77	151	99	3	453	4	260	408	1e-20	91.3	Signal peptide, CUB and EGF-like domain-containing protein 3 OS=Homo sapiens GN=SCUBE3 PE=1 SV=1
comp100544_c0_seq1	sp|Q8IX30|SCUB3_HUMAN	34.48	116	75	2	381	37	38	151	6e-17	80.5	Signal peptide, CUB and EGF-like domain-containing protein 3 OS=Homo sapiens GN=SCUBE3 PE=1 SV=1
comp100544_c0_seq1	sp|Q8IX30|SCUB3_HUMAN	34.81	158	97	5	456	1	54	207	5e-25	103	Signal peptide, CUB and EGF-like domain-containing protein 3 OS=Homo sapiens GN=SCUBE3 PE=1 SV=1
comp100544_c0_seq1	sp|Q8IX30|SCUB3_HUMAN	39.07	151	92	3	471	19	177	322	8e-30	117	Signal peptide, CUB and EGF-like domain-containing protein 3 OS=Homo sapiens GN=SCUBE3 PE=1 SV=1
comp100544_c0_seq1	sp|Q8IX30|SCUB3_HUMAN	40.12	167	95	4	486	1	125	287	2e-32	125	Signal peptide, CUB and EGF-like domain-containing protein 3 OS=Homo sapiens GN=SCUBE3 PE=1 SV=1
comp100544_c0_seq1	sp|Q9JJS0|SCUB2_MOUSE	29.52	227	88	2	465	1	105	331	6e-30	117	Signal peptide, CUB and EGF-like domain-containing protein 2 OS=Mus musculus GN=Scube2 PE=2 SV=1
comp100544_c0_seq1	sp|Q9JJS0|SCUB2_MOUSE	31.64	177	93	2	465	19	192	366	2e-26	107	Signal peptide, CUB and EGF-like domain-containing protein 2 OS=Mus musculus GN=Scube2 PE=2 SV=1
comp100544_c0_seq1	sp|Q9JJS0|SCUB2_MOUSE	31.96	194	102	6	492	1	221	411	6e-26	106	Signal peptide, CUB and EGF-like domain-containing protein 2 OS=Mus musculus GN=Scube2 PE=2 SV=1
comp100544_c0_seq1	sp|Q9JJS0|SCUB2_MOUSE	35.54	121	75	3	390	37	47	165	2e-19	87.4	Signal peptide, CUB and EGF-like domain-containing protein 2 OS=Mus musculus GN=Scube2 PE=2 SV=1
comp100544_c0_seq1	sp|Q9JJS0|SCUB2_MOUSE	37.5	152	94	4	480	28	295	443	8e-28	111	Signal peptide, CUB and EGF-like domain-containing protein 2 OS=Mus musculus GN=Scube2 PE=2 SV=1
comp100544_c0_seq1	sp|Q9JJS0|SCUB2_MOUSE	38.57	70	42	2	207	1	69	136	2e-09	58.5	Signal peptide, CUB and EGF-like domain-containing protein 2 OS=Mus musculus GN=Scube2 PE=2 SV=1
comp100544_c0_seq1	sp|Q9NQ36|SCUB2_HUMAN	31.19	109	71	2	315	1	30	138	1e-09	59.3	Signal peptide, CUB and EGF-like domain-containing protein 2 OS=Homo sapiens GN=SCUBE2 PE=2 SV=2
comp100544_c0_seq1	sp|Q9NQ36|SCUB2_HUMAN	32.77	177	91	2	465	19	194	368	8e-28	111	Signal peptide, CUB and EGF-like domain-containing protein 2 OS=Homo sapiens GN=SCUBE2 PE=2 SV=2
comp100544_c0_seq1	sp|Q9NQ36|SCUB2_HUMAN	33.84	198	97	5	492	1	138	333	3e-28	112	Signal peptide, CUB and EGF-like domain-containing protein 2 OS=Homo sapiens GN=SCUBE2 PE=2 SV=2
comp100544_c0_seq1	sp|Q9NQ36|SCUB2_HUMAN	35.33	150	92	3	465	31	107	254	2e-25	104	Signal peptide, CUB and EGF-like domain-containing protein 2 OS=Homo sapiens GN=SCUBE2 PE=2 SV=2
comp100544_c0_seq1	sp|Q9NQ36|SCUB2_HUMAN	35.54	121	75	3	390	37	49	167	2e-19	87.4	Signal peptide, CUB and EGF-like domain-containing protein 2 OS=Homo sapiens GN=SCUBE2 PE=2 SV=2
comp100544_c0_seq1	sp|Q9NQ36|SCUB2_HUMAN	36.18	152	96	4	480	28	297	445	1e-25	105	Signal peptide, CUB and EGF-like domain-containing protein 2 OS=Homo sapiens GN=SCUBE2 PE=2 SV=2
comp100546_c0_seq1	sp|P06784|STE7_YEAST	63.08	65	24	0	200	6	314	378	4e-24	96.3	Serine/threonine-protein kinase STE7 OS=Saccharomyces cerevisiae (strain ATCC 204508 / S288c) GN=STE7 PE=1 SV=1
comp100546_c0_seq1	sp|P10506|BYR1_SCHPO	63.64	66	24	0	203	6	168	233	3e-24	95.1	Protein kinase byr1 OS=Schizosaccharomyces pombe (strain 972 / ATCC 24843) GN=byr1 PE=1 SV=1
comp100546_c0_seq1	sp|P29678|MP2K1_RABIT	94.12	68	4	0	206	3	171	238	4e-38	132	Dual specificity mitogen-activated protein kinase kinase 1 OS=Oryctolagus cuniculus GN=MAP2K1 PE=1 SV=2
comp100546_c0_seq1	sp|P31938|MP2K1_MOUSE	94.12	68	4	0	206	3	171	238	4e-38	132	Dual specificity mitogen-activated protein kinase kinase 1 OS=Mus musculus GN=Map2k1 PE=1 SV=2
comp100546_c0_seq1	sp|P32490|MKK1_YEAST	59.09	66	27	1	203	6	332	396	2e-22	91.7	MAP kinase kinase MKK1/SSP32 OS=Saccharomyces cerevisiae (strain ATCC 204508 / S288c) GN=MKK1 PE=1 SV=1
comp100546_c0_seq1	sp|P36506|MP2K2_RAT	95.59	68	3	0	206	3	175	242	3e-38	133	Dual specificity mitogen-activated protein kinase kinase 2 OS=Rattus norvegicus GN=Map2k2 PE=2 SV=1
comp100546_c0_seq1	sp|P36507|MP2K2_HUMAN	94.12	68	4	0	206	3	175	242	9e-38	132	Dual specificity mitogen-activated protein kinase kinase 2 OS=Homo sapiens GN=MAP2K2 PE=1 SV=1
comp100546_c0_seq1	sp|Q01986|MP2K1_RAT	94.12	68	4	0	206	3	171	238	4e-38	132	Dual specificity mitogen-activated protein kinase kinase 1 OS=Rattus norvegicus GN=Map2k1 PE=1 SV=2
comp100546_c0_seq1	sp|Q02750|MP2K1_HUMAN	94.12	68	4	0	206	3	171	238	4e-38	132	Dual specificity mitogen-activated protein kinase kinase 1 OS=Homo sapiens GN=MAP2K1 PE=1 SV=2
comp100546_c0_seq1	sp|Q05116|MP2K1_XENLA	94.12	68	4	0	206	3	171	238	4e-38	132	Dual specificity mitogen-activated protein kinase kinase 1 OS=Xenopus laevis GN=map2k1 PE=1 SV=2
comp100546_c0_seq1	sp|Q10664|MEK2_CAEEL	75	68	17	0	206	3	176	243	4e-30	111	Dual specificity mitogen-activated protein kinase kinase mek-2 OS=Caenorhabditis elegans GN=mek-2 PE=1 SV=1
comp100546_c0_seq1	sp|Q1HG70|MP2K2_CANFA	95.59	68	3	0	206	3	175	242	3e-38	133	Dual specificity mitogen-activated protein kinase kinase 2 OS=Canis familiaris GN=MAP2K2 PE=2 SV=1
comp100546_c0_seq1	sp|Q24324|DSOR1_DROME	89.71	68	7	0	206	3	190	257	1e-35	126	Dual specificity mitogen-activated protein kinase kinase dSOR1 OS=Drosophila melanogaster GN=Dsor1 PE=1 SV=2
comp100546_c0_seq1	sp|Q63932|MP2K2_MOUSE	95.59	68	3	0	206	3	175	242	3e-38	133	Dual specificity mitogen-activated protein kinase kinase 2 OS=Mus musculus GN=Map2k2 PE=1 SV=2
comp100546_c0_seq1	sp|Q63980|MP2K1_CRIGR	94.12	68	4	0	206	3	171	238	4e-38	132	Dual specificity mitogen-activated protein kinase kinase 1 OS=Cricetulus griseus GN=MAP2K1 PE=1 SV=1
comp100546_c0_seq1	sp|Q90321|MP2K2_CYPCA	95.59	68	3	0	206	3	172	239	4e-38	132	Dual specificity mitogen-activated protein kinase kinase 2 OS=Cyprinus carpio GN=map2k2 PE=2 SV=1
comp100546_c0_seq1	sp|Q90891|MP2K2_CHICK	95.59	68	3	0	206	3	173	240	3e-38	133	Dual specificity mitogen-activated protein kinase kinase 2 OS=Gallus gallus GN=MAP2K2 PE=2 SV=1
comp100546_c0_seq1	sp|Q91447|MP2K1_SERCA	94.12	68	4	0	206	3	164	231	4e-38	132	Dual specificity mitogen-activated protein kinase kinase 1 (Fragment) OS=Serinus canaria GN=MAP2K1 PE=2 SV=1
comp100546_c0_seq1	sp|Q99078|FUZ7_USTMA	70.15	67	20	0	206	6	212	278	2e-26	102	Dual specificity protein kinase FUZ7 OS=Ustilago maydis (strain 521 / FGSC 9021) GN=FUZ7 PE=3 SV=2
comp100546_c0_seq1	sp|Q9XT09|MP2K1_PANTR	91.18	68	6	0	206	3	171	238	6e-37	129	Dual specificity mitogen-activated protein kinase kinase 1 OS=Pan troglodytes GN=MAP2K1 PE=2 SV=3
comp100548_c0_seq1	sp|B1WC39|TIGD5_RAT	30.3	33	23	0	126	28	229	261	9e-11	22.7	Tigger transposable element derived 5 OS=Rattus norvegicus GN=Tigd5 PE=2 SV=1
comp100548_c0_seq1	sp|B1WC39|TIGD5_RAT	30.82	146	95	5	592	173	57	198	9e-11	64.7	Tigger transposable element derived 5 OS=Rattus norvegicus GN=Tigd5 PE=2 SV=1
comp100548_c0_seq1	sp|B2RD01|CENP1_HUMAN	30.83	133	84	3	577	203	18	149	6e-08	54.7	CENPB DNA-binding domain-containing protein 1 OS=Homo sapiens GN=CENPBD1 PE=2 SV=1
comp100548_c0_seq1	sp|B2RRL2|JERKL_MOUSE	35.06	154	88	6	586	161	1	152	4e-18	77.4	Jerky protein homolog-like OS=Mus musculus GN=Jrkl PE=2 SV=1
comp100548_c0_seq1	sp|B2RRL2|JERKL_MOUSE	53.33	30	14	1	96	7	170	198	4e-18	35	Jerky protein homolog-like OS=Mus musculus GN=Jrkl PE=2 SV=1
comp100548_c0_seq1	sp|G3MY25|TIGD5_BOVIN	29.8	151	102	4	592	152	53	201	1e-10	64.3	Tigger transposable element-derived protein 5 OS=Bos taurus GN=TIGD5 PE=3 SV=2
comp100548_c0_seq1	sp|O75564|JERKY_HUMAN	33.06	124	77	3	472	119	2	125	2e-09	58.2	Jerky protein homolog OS=Homo sapiens GN=JRK PE=1 SV=2
comp100548_c0_seq1	sp|O75564|JERKY_HUMAN	50	18	9	0	87	34	135	152	2e-09	24.6	Jerky protein homolog OS=Homo sapiens GN=JRK PE=1 SV=2
comp100548_c0_seq1	sp|P07199|CENPB_HUMAN	38.97	136	79	3	586	191	1	134	1e-20	94	Major centromere autoantigen B OS=Homo sapiens GN=CENPB PE=1 SV=2
comp100548_c0_seq1	sp|P27790|CENPB_MOUSE	38.24	136	80	3	586	191	1	134	3e-20	92.8	Major centromere autoantigen B OS=Mus musculus GN=Cenpb PE=2 SV=2
comp100548_c0_seq1	sp|P48988|CENPB_CRIGR	38.24	136	80	3	586	191	1	134	3e-20	92.8	Major centromere autoantigen B OS=Cricetulus griseus GN=CENPB PE=3 SV=1
comp100548_c0_seq1	sp|Q0VBL1|TIGD2_MOUSE	34.06	138	83	6	586	197	1	135	8e-15	73.9	Tigger transposable element-derived protein 2 OS=Mus musculus GN=Tigd2 PE=2 SV=1
comp100548_c0_seq1	sp|Q0VBL1|TIGD2_MOUSE	50	22	11	0	96	31	170	191	8e-15	27.3	Tigger transposable element-derived protein 2 OS=Mus musculus GN=Tigd2 PE=2 SV=1
comp100548_c0_seq1	sp|Q17RP2|TIGD6_HUMAN	42.34	137	79	1	577	167	8	143	9e-33	114	Tigger transposable element-derived protein 6 OS=Homo sapiens GN=TIGD6 PE=2 SV=2
comp100548_c0_seq1	sp|Q17RP2|TIGD6_HUMAN	58.82	34	14	0	102	1	170	203	9e-33	47.4	Tigger transposable element-derived protein 6 OS=Homo sapiens GN=TIGD6 PE=2 SV=2
comp100548_c0_seq1	sp|Q499M4|TIGD5_MOUSE	30.87	149	97	5	592	164	58	202	4e-11	65.9	Tigger transposable element derived 5 OS=Mus musculus GN=Tigd5 PE=2 SV=1
comp100548_c0_seq1	sp|Q4W5G0|TIGD2_HUMAN	34.78	138	82	6	586	197	1	135	1e-17	77	Tigger transposable element-derived protein 2 OS=Homo sapiens GN=TIGD2 PE=2 SV=1
comp100548_c0_seq1	sp|Q4W5G0|TIGD2_HUMAN	43.75	32	18	0	96	1	170	201	1e-17	33.9	Tigger transposable element-derived protein 2 OS=Homo sapiens GN=TIGD2 PE=2 SV=1
comp100548_c0_seq1	sp|Q53EQ6|TIGD5_HUMAN	29.17	144	98	4	592	173	48	189	2e-09	60.8	Tigger transposable element-derived protein 5 OS=Homo sapiens GN=TIGD5 PE=2 SV=3
comp100548_c0_seq1	sp|Q60976|JERKY_MOUSE	30.19	159	105	4	577	119	16	173	4e-10	62.8	Jerky protein OS=Mus musculus GN=Jrk PE=2 SV=2
comp100548_c0_seq1	sp|Q6B0B8|TIGD3_HUMAN	34.65	127	83	1	577	197	8	133	9e-14	73.6	Tigger transposable element-derived protein 3 OS=Homo sapiens GN=TIGD3 PE=1 SV=1
comp100548_c0_seq1	sp|Q6NT04|TIGD7_HUMAN	37.09	151	88	5	580	149	5	153	2e-17	84.3	Tigger transposable element-derived protein 7 OS=Homo sapiens GN=TIGD7 PE=2 SV=1
comp100548_c0_seq1	sp|Q7TM95|TIGD3_MOUSE	34.65	127	83	1	577	197	8	133	9e-14	73.6	Tigger transposable element-derived protein 3 OS=Mus musculus GN=Tigd3 PE=2 SV=1
comp100548_c0_seq1	sp|Q8BUZ3|TIGD4_MOUSE	36.17	47	30	0	141	1	161	207	2e-30	41.6	Tigger transposable element-derived protein 4 OS=Mus musculus GN=Tigd4 PE=2 SV=1
comp100548_c0_seq1	sp|Q8BUZ3|TIGD4_MOUSE	45.31	128	70	1	577	194	17	143	2e-30	112	Tigger transposable element-derived protein 4 OS=Mus musculus GN=Tigd4 PE=2 SV=1
comp100548_c0_seq1	sp|Q8IY51|TIGD4_HUMAN	36.17	47	30	0	141	1	161	207	2e-30	41.2	Tigger transposable element-derived protein 4 OS=Homo sapiens GN=TIGD4 PE=2 SV=2
comp100548_c0_seq1	sp|Q8IY51|TIGD4_HUMAN	45.31	128	70	1	577	194	17	143	2e-30	112	Tigger transposable element-derived protein 4 OS=Homo sapiens GN=TIGD4 PE=2 SV=2
comp100548_c0_seq1	sp|Q9Y4A0|JERKL_HUMAN	35.06	154	88	6	586	161	1	152	3e-17	77	Jerky protein homolog-like OS=Homo sapiens GN=JRKL PE=2 SV=2
comp100548_c0_seq1	sp|Q9Y4A0|JERKL_HUMAN	50	30	15	1	96	7	170	198	3e-17	32.3	Jerky protein homolog-like OS=Homo sapiens GN=JRKL PE=2 SV=2
comp100550_c0_seq1	sp|B3NKK1|DCLK_DROER	50.91	55	27	0	166	2	471	525	1e-12	63.9	Serine/threonine-protein kinase GG21441 OS=Drosophila erecta GN=GG21441 PE=3 SV=1
comp100550_c0_seq1	sp|B4GXC2|DCLK_DROPE	47.27	55	29	0	166	2	476	530	3e-10	57	Serine/threonine-protein kinase GL21140 OS=Drosophila persimilis GN=GL21140 PE=3 SV=1
comp100550_c0_seq1	sp|B4IMC3|DCLK_DROSE	50.91	55	27	0	166	2	465	519	9e-13	64.3	Serine/threonine-protein kinase GM11705 OS=Drosophila sechellia GN=GM11705 PE=3 SV=1
comp100550_c0_seq1	sp|B4IT27|DCLK_DROYA	52.73	55	26	0	166	2	471	525	3e-13	65.9	Serine/threonine-protein kinase GE16371 OS=Drosophila yakuba GN=GE16371 PE=3 SV=2
comp100550_c0_seq1	sp|B4NSS9|DCLK_DROSI	50.91	55	27	0	166	2	465	519	9e-13	64.3	Serine/threonine-protein kinase GD17699 OS=Drosophila simulans GN=GD17699 PE=3 SV=1
comp100550_c0_seq1	sp|B5DK35|DCLK_DROPS	47.27	55	29	0	166	2	476	530	3e-10	57	Serine/threonine-protein kinase GA29083 OS=Drosophila pseudoobscura pseudoobscura GN=GA29083 PE=3 SV=1
comp100550_c0_seq1	sp|D2I3C6|DCLK2_AILME	58.82	51	21	0	154	2	407	457	6e-15	70.5	Serine/threonine-protein kinase DCLK2 OS=Ailuropoda melanoleuca GN=DCLK2 PE=3 SV=1
comp100550_c0_seq1	sp|O08875|DCLK1_RAT	61.82	55	21	0	166	2	75	129	3e-17	77	Serine/threonine-protein kinase DCLK1 OS=Rattus norvegicus GN=Dclk1 PE=2 SV=1
comp100550_c0_seq1	sp|O15075|DCLK1_HUMAN	60	55	22	0	166	2	382	436	4e-17	76.6	Serine/threonine-protein kinase DCLK1 OS=Homo sapiens GN=DCLK1 PE=1 SV=2
comp100550_c0_seq1	sp|Q03533|TDA1_YEAST	51.22	41	20	0	124	2	45	85	8e-06	44.7	Serine/threonine-protein kinase TDA1 OS=Saccharomyces cerevisiae (strain ATCC 204508 / S288c) GN=TDA1 PE=1 SV=1
comp100550_c0_seq1	sp|Q38873|CDPK7_ARATH	40	50	30	0	178	29	47	96	2e-06	46.6	Calcium-dependent protein kinase 7 OS=Arabidopsis thaliana GN=CPK7 PE=1 SV=1
comp100550_c0_seq1	sp|Q54MH0|FHKD_DICDI	41.67	48	28	0	178	35	187	234	2e-06	46.2	Probable serine/threonine-protein kinase fhkD OS=Dictyostelium discoideum GN=fhkD PE=3 SV=1
comp100550_c0_seq1	sp|Q5MPA9|DCLK2_RAT	58.82	51	21	0	154	2	405	455	8e-15	70.1	Serine/threonine-protein kinase DCLK2 OS=Rattus norvegicus GN=Dclk2 PE=1 SV=2
comp100550_c0_seq1	sp|Q6PGN3|DCLK2_MOUSE	58.82	51	21	0	154	2	389	439	3e-15	71.2	Serine/threonine-protein kinase DCLK2 OS=Mus musculus GN=Dclk2 PE=1 SV=1
comp100550_c0_seq1	sp|Q7PLI7|DCLK_DROME	50.91	55	27	0	166	2	469	523	7e-13	64.7	Serine/threonine-protein kinase CG17528 OS=Drosophila melanogaster GN=CG17528 PE=1 SV=1
comp100550_c0_seq1	sp|Q8BWQ5|DCLK3_MOUSE	50.91	55	27	0	166	2	506	560	4e-12	62.4	Serine/threonine-protein kinase DCLK3 OS=Mus musculus GN=Dclk3 PE=2 SV=2
comp100550_c0_seq1	sp|Q8N568|DCLK2_HUMAN	46.25	80	31	1	205	2	361	440	2e-15	72	Serine/threonine-protein kinase DCLK2 OS=Homo sapiens GN=DCLK2 PE=2 SV=4
comp100550_c0_seq1	sp|Q9C098|DCLK3_HUMAN	47.27	55	29	0	166	2	348	402	8e-12	61.6	Serine/threonine-protein kinase DCLK3 OS=Homo sapiens GN=DCLK3 PE=1 SV=2
comp100550_c0_seq1	sp|Q9JLM8|DCLK1_MOUSE	61.82	55	21	0	166	2	398	452	3e-17	77	Serine/threonine-protein kinase DCLK1 OS=Mus musculus GN=Dclk1 PE=1 SV=1
comp100550_c0_seq1	sp|Q9SIQ7|CDPKO_ARATH	46	50	27	0	178	29	54	103	1e-06	47	Calcium-dependent protein kinase 24 OS=Arabidopsis thaliana GN=CPK24 PE=2 SV=1
comp100559_c0_seq1	sp|A4FUD4|PEX12_BOVIN	45.07	71	37	1	208	2	1	71	2e-13	68.2	Peroxisome assembly protein 12 OS=Bos taurus GN=PEX12 PE=2 SV=1
comp100559_c0_seq1	sp|O00623|PEX12_HUMAN	49.3	71	34	1	208	2	1	71	4e-15	73.2	Peroxisome assembly protein 12 OS=Homo sapiens GN=PEX12 PE=1 SV=1
comp100559_c0_seq1	sp|O88177|PEX12_RAT	49.3	71	34	1	208	2	1	71	1e-14	72	Peroxisome assembly protein 12 OS=Rattus norvegicus GN=Pex12 PE=2 SV=1
comp100559_c0_seq1	sp|Q19189|PEX12_CAEEL	43.86	57	32	0	172	2	20	76	7e-09	55.5	Putative peroxisome assembly protein 12 OS=Caenorhabditis elegans GN=prx-12 PE=3 SV=1
comp100559_c0_seq1	sp|Q8VC48|PEX12_MOUSE	52.11	71	32	1	208	2	1	71	6e-16	75.5	Peroxisome assembly protein 12 OS=Mus musculus GN=Pex12 PE=2 SV=1
comp100559_c0_seq1	sp|Q9ET67|PEX12_CRILO	47.89	71	35	1	208	2	1	71	2e-14	71.2	Peroxisome assembly protein 12 OS=Cricetulus longicaudatus GN=PEX12 PE=2 SV=1
comp100560_c0_seq1	sp|B2RRL2|JERKL_MOUSE	35.75	179	101	6	524	30	166	343	5e-25	103	Jerky protein homolog-like OS=Mus musculus GN=Jrkl PE=2 SV=1
comp100560_c0_seq1	sp|O60035|PDC2_CANAX	28.16	206	105	9	524	36	175	378	6e-11	63.9	Protein PDC2 OS=Candida albicans GN=PDC2 PE=3 SV=1
comp100560_c0_seq1	sp|O60108|CBH2_SCHPO	29.71	175	112	5	530	39	168	338	2e-13	70.9	CENP-B homolog protein 2 OS=Schizosaccharomyces pombe (strain 972 / ATCC 24843) GN=cbh2 PE=4 SV=1
comp100560_c0_seq1	sp|O75564|JERKY_HUMAN	35.5	169	99	4	521	45	129	295	3e-25	104	Jerky protein homolog OS=Homo sapiens GN=JRK PE=1 SV=2
comp100560_c0_seq1	sp|P07199|CENPB_HUMAN	36.72	177	112	3	536	6	180	350	5e-28	112	Major centromere autoantigen B OS=Homo sapiens GN=CENPB PE=1 SV=2
comp100560_c0_seq1	sp|P27790|CENPB_MOUSE	36.16	177	113	3	536	6	180	350	6e-27	109	Major centromere autoantigen B OS=Mus musculus GN=Cenpb PE=2 SV=2
comp100560_c0_seq1	sp|P32896|PDC2_YEAST	32.02	178	102	4	512	36	167	338	1e-18	85.9	Protein PDC2 OS=Saccharomyces cerevisiae (strain ATCC 204508 / S288c) GN=PDC2 PE=1 SV=2
comp100560_c0_seq1	sp|P48988|CENPB_CRIGR	36.16	177	113	3	536	6	180	350	8e-27	109	Major centromere autoantigen B OS=Cricetulus griseus GN=CENPB PE=3 SV=1
comp100560_c0_seq1	sp|P49777|ABP1_SCHPO	32.95	173	105	5	515	30	174	342	7e-15	75.1	ARS-binding protein 1 OS=Schizosaccharomyces pombe (strain 972 / ATCC 24843) GN=abp1 PE=1 SV=2
comp100560_c0_seq1	sp|Q0VBL1|TIGD2_MOUSE	31.46	178	109	5	524	30	166	343	1e-21	94.4	Tigger transposable element-derived protein 2 OS=Mus musculus GN=Tigd2 PE=2 SV=1
comp100560_c0_seq1	sp|Q17RP2|TIGD6_HUMAN	44.31	167	93	1	530	30	166	331	2e-47	164	Tigger transposable element-derived protein 6 OS=Homo sapiens GN=TIGD6 PE=2 SV=2
comp100560_c0_seq1	sp|Q4W5G0|TIGD2_HUMAN	30.9	178	110	5	524	30	166	343	6e-21	92.4	Tigger transposable element-derived protein 2 OS=Homo sapiens GN=TIGD2 PE=2 SV=1
comp100560_c0_seq1	sp|Q60976|JERKY_MOUSE	32.18	174	103	5	521	45	177	343	4e-21	93.2	Jerky protein OS=Mus musculus GN=Jrk PE=2 SV=2
comp100560_c0_seq1	sp|Q6B0B8|TIGD3_HUMAN	27.59	174	122	6	539	30	160	313	1e-12	68.6	Tigger transposable element-derived protein 3 OS=Homo sapiens GN=TIGD3 PE=1 SV=1
comp100560_c0_seq1	sp|Q6NT04|TIGD7_HUMAN	34.81	181	101	6	509	18	172	352	5e-23	98.6	Tigger transposable element-derived protein 7 OS=Homo sapiens GN=TIGD7 PE=2 SV=1
comp100560_c0_seq1	sp|Q7TM95|TIGD3_MOUSE	29.48	173	118	7	536	30	161	313	6e-12	66.6	Tigger transposable element-derived protein 3 OS=Mus musculus GN=Tigd3 PE=2 SV=1
comp100560_c0_seq1	sp|Q8BUZ3|TIGD4_MOUSE	42.78	180	103	1	542	3	166	344	1e-45	160	Tigger transposable element-derived protein 4 OS=Mus musculus GN=Tigd4 PE=2 SV=1
comp100560_c0_seq1	sp|Q8IY51|TIGD4_HUMAN	40.78	179	106	1	542	6	166	343	1e-42	152	Tigger transposable element-derived protein 4 OS=Homo sapiens GN=TIGD4 PE=2 SV=2
comp100560_c0_seq1	sp|Q96MW7|TIGD1_HUMAN	36.17	188	105	6	521	3	177	360	9e-25	103	Tigger transposable element-derived protein 1 OS=Homo sapiens GN=TIGD1 PE=1 SV=1
comp100560_c0_seq1	sp|Q9Y4A0|JERKL_HUMAN	34.64	179	103	6	524	30	166	343	2e-23	99.8	Jerky protein homolog-like OS=Homo sapiens GN=JRKL PE=2 SV=2
comp100561_c0_seq1	sp|A2VEC9|SSPO_HUMAN	37.5	56	34	2	278	114	3314	3365	3e-06	47	SCO-spondin OS=Homo sapiens GN=SSPO PE=2 SV=1
comp100561_c0_seq1	sp|A2VEC9|SSPO_HUMAN	43.64	55	29	3	272	114	1278	1331	6e-07	48.9	SCO-spondin OS=Homo sapiens GN=SSPO PE=2 SV=1
comp100561_c0_seq1	sp|P04275|VWF_HUMAN	46.3	54	29	0	275	114	654	707	5e-10	57.8	von Willebrand factor OS=Homo sapiens GN=VWF PE=1 SV=4
comp100561_c0_seq1	sp|P0DM55|VPI1_SCOJE	42.11	57	30	2	275	114	36	92	4e-08	49.7	Venom peptide SjAPI OS=Scorpiops jendeki PE=2 SV=1
comp100561_c0_seq1	sp|P0DM56|VPI2_SCOJE	50.91	55	27	0	278	114	6	60	2e-17	72.4	Venom peptide SjAPI-2 OS=Scorpiops jendeki PE=2 SV=1
comp100561_c0_seq1	sp|P56682|AMCI_APIME	38.46	52	32	1	269	114	7	56	2e-07	47	Chymotrypsin inhibitor OS=Apis mellifera PE=1 SV=1
comp100561_c0_seq1	sp|P80012|VWF_BOVIN	47.17	53	28	0	272	114	654	706	2e-10	58.5	von Willebrand factor (Fragment) OS=Bos taurus GN=VWF PE=1 SV=2
comp100561_c0_seq1	sp|P83516|IXCI_RHIMP	39.62	53	32	1	272	114	12	62	8e-10	53.1	Chymotrypsin-elastase inhibitor ixodidin OS=Rhipicephalus microplus PE=1 SV=2
comp100561_c0_seq1	sp|P98167|SSPO_BOVIN	44.64	56	29	3	275	114	1273	1327	7e-08	51.6	SCO-spondin OS=Bos taurus GN=SSPO PE=2 SV=2
comp100561_c0_seq1	sp|Q28295|VWF_CANFA	42.59	54	31	0	275	114	654	707	8e-09	54.3	von Willebrand factor OS=Canis familiaris GN=VWF PE=1 SV=2
comp100561_c0_seq1	sp|Q28833|VWF_PIG	45.28	53	29	0	272	114	329	381	6e-10	57.4	von Willebrand factor (Fragment) OS=Sus scrofa GN=VWF PE=2 SV=2
comp100561_c0_seq1	sp|Q2PC93|SSPO_CHICK	47.27	55	27	3	272	114	1266	1319	1e-08	53.9	SCO-spondin OS=Gallus gallus GN=SSPO PE=2 SV=1
comp100561_c0_seq1	sp|Q700K0|SSPO_RAT	37.5	56	34	2	278	114	3299	3350	3e-06	47	SCO-spondin OS=Rattus norvegicus GN=Sspo PE=2 SV=1
comp100561_c0_seq1	sp|Q8CG65|SSPO_MOUSE	37.5	56	34	2	278	114	3150	3201	1e-06	48.1	SCO-spondin OS=Mus musculus GN=Sspo PE=2 SV=2
comp100561_c0_seq1	sp|Q8CIZ8|VWF_MOUSE	42.59	54	31	0	275	114	654	707	2e-09	55.8	von Willebrand factor OS=Mus musculus GN=Vwf PE=1 SV=2
comp100561_c0_seq1	sp|Q8T0W0|CVP6_PIMHY	47.06	51	27	1	266	114	29	76	8e-12	58.5	Cysteine-rich venom protein 6 OS=Pimpla hypochondriaca GN=cvp6 PE=1 SV=1
comp100561_c0_seq1	sp|Q8T0W5|CVP1_PIMHY	40.74	54	29	3	266	114	34	84	3e-08	49.7	Cysteine-rich venom protein 1 OS=Pimpla hypochondriaca GN=cvp1 PE=1 SV=1
comp100585_c0_seq1	sp|O61307|TENM_DROME	39.6	101	59	1	30	326	1838	1938	2e-17	79.3	Teneurin-m OS=Drosophila melanogaster GN=Ten-m PE=1 SV=2
comp100585_c0_seq1	sp|Q3UHK6|TEN4_MOUSE	31.48	108	74	1	3	326	1876	1981	1e-10	60.5	Teneurin-4 OS=Mus musculus GN=Tenm4 PE=1 SV=2
comp100585_c0_seq1	sp|Q6N022|TEN4_HUMAN	31.48	108	74	1	3	326	1874	1979	3e-11	62	Teneurin-4 OS=Homo sapiens GN=TENM4 PE=1 SV=2
comp100585_c0_seq1	sp|Q9DER5|TEN2_CHICK	34.26	108	71	1	3	326	1910	2015	1e-12	65.9	Teneurin-2 OS=Gallus gallus GN=TENM2 PE=1 SV=1
comp100585_c0_seq1	sp|Q9NT68|TEN2_HUMAN	34.26	108	71	1	3	326	1882	1987	2e-12	65.1	Teneurin-2 OS=Homo sapiens GN=TENM2 PE=1 SV=3
comp100585_c0_seq1	sp|Q9P273|TEN3_HUMAN	32.41	108	73	1	3	326	1810	1915	5e-13	67	Teneurin-3 OS=Homo sapiens GN=TENM3 PE=2 SV=3
comp100585_c0_seq1	sp|Q9R1K2|TEN2_RAT	34.26	108	71	1	3	326	1882	1987	2e-12	65.5	Teneurin-2 OS=Rattus norvegicus GN=Tenm2 PE=1 SV=2
comp100585_c0_seq1	sp|Q9UKZ4|TEN1_HUMAN	31.48	108	74	1	3	326	1832	1937	3e-11	62	Teneurin-1 OS=Homo sapiens GN=TENM1 PE=1 SV=2
comp100585_c0_seq1	sp|Q9VYN8|TENA_DROME	41	100	59	0	27	326	2053	2152	2e-19	85.1	Teneurin-a OS=Drosophila melanogaster GN=Ten-a PE=1 SV=2
comp100585_c0_seq1	sp|Q9W6V6|TEN1_CHICK	30.56	108	75	1	3	326	1812	1917	5e-11	61.2	Teneurin-1 OS=Gallus gallus GN=TENM1 PE=1 SV=1
comp100585_c0_seq1	sp|Q9W7R3|TEN4_DANRE	31.48	108	74	1	3	326	1929	2034	3e-10	59.3	Teneurin-4 OS=Danio rerio GN=tenm4 PE=2 SV=1
comp100585_c0_seq1	sp|Q9W7R4|TEN3_DANRE	28.7	108	77	1	3	326	1700	1805	4e-12	64.3	Teneurin-3 OS=Danio rerio GN=tenm3 PE=2 SV=1
comp100585_c0_seq1	sp|Q9WTS4|TEN1_MOUSE	31.48	108	74	1	3	326	1838	1943	1e-11	63.2	Teneurin-1 OS=Mus musculus GN=Tenm1 PE=1 SV=1
comp100585_c0_seq1	sp|Q9WTS5|TEN2_MOUSE	34.26	108	71	1	3	326	1872	1977	2e-12	65.5	Teneurin-2 OS=Mus musculus GN=Tenm2 PE=2 SV=1
comp100585_c0_seq1	sp|Q9WTS6|TEN3_MOUSE	32.41	108	73	1	3	326	1826	1931	4e-13	67.4	Teneurin-3 OS=Mus musculus GN=Tenm3 PE=1 SV=1
comp100595_c0_seq1	sp|P02241|HCYD_APHCL	61.22	98	38	1	295	2	238	334	4e-32	120	Hemocyanin D chain OS=Aphonopelma californicum GN=HCD PE=1 SV=3
comp100595_c0_seq1	sp|P02242|HCYE_APHCL	60.2	98	39	1	295	2	236	332	2e-29	113	Hemocyanin E chain OS=Aphonopelma californicum GN=HCE PE=1 SV=3
comp100595_c0_seq1	sp|P04253|HCY2_LIMPO	58.16	98	41	1	295	2	240	336	9e-30	114	Hemocyanin II OS=Limulus polyphemus PE=1 SV=2
comp100595_c0_seq1	sp|P04254|HCYA_PANIN	38.78	98	60	0	295	2	259	356	4e-14	69.7	Hemocyanin A chain OS=Panulirus interruptus PE=1 SV=2
comp100595_c0_seq1	sp|P14750|HCYA_APHCL	62.24	98	37	1	295	2	242	338	2e-31	118	Hemocyanin A chain OS=Aphonopelma californicum GN=HCA PE=1 SV=3
comp100595_c0_seq1	sp|P80476|HCY6_ANDAU	63.27	98	36	1	295	2	237	333	1e-32	122	Hemocyanin AA6 chain OS=Androctonus australis PE=1 SV=1
comp100595_c0_seq1	sp|Q27451|PRP1_BOMMO	39.81	103	57	1	295	2	276	378	1e-14	71.2	Phenoloxidase subunit 1 OS=Bombyx mori PE=1 SV=2
comp100595_c0_seq1	sp|Q6KF81|PHCY2_HOMAM	36.08	97	62	0	292	2	282	378	3e-15	72.8	Pseudohemocyanin-2 (Fragment) OS=Homarus americanus GN=phc-2 PE=1 SV=1
comp100595_c0_seq1	sp|Q6KF82|PHCY1_HOMAM	37.11	97	61	0	292	2	284	380	1e-16	77	Pseudohemocyanin-1 (Fragment) OS=Homarus americanus GN=phc-1 PE=1 SV=1
comp100595_c0_seq1	sp|Q8I1F6|PRPD3_DROER	39.81	103	57	1	295	2	276	378	3e-17	78.6	Diphenoloxidase subunit A3 OS=Drosophila erecta GN=Dox-A3 PE=3 SV=2
comp100595_c0_seq1	sp|Q8IFJ8|HCYB_SCUCO	44.09	93	52	1	280	2	274	365	5e-16	75.1	Hemocyanin subunit B OS=Scutigera coleoptrata GN=HCB PE=1 SV=1
comp100595_c0_seq1	sp|Q8T115|HCYC_SCUCO	44.9	98	54	1	295	2	274	370	2e-18	81.6	Hemocyanin subunit C OS=Scutigera coleoptrata GN=HCC PE=1 SV=1
comp100595_c0_seq1	sp|Q95P07|HCYD_SCUCO	39.78	93	56	1	280	2	278	369	4e-14	69.7	Hemocyanin subunit D OS=Scutigera coleoptrata GN=HCD PE=1 SV=1
comp100595_c0_seq1	sp|Q95P08|HCYA_SCUCO	47.96	98	51	1	295	2	264	360	7e-20	85.9	Hemocyanin subunit A OS=Scutigera coleoptrata GN=HCA PE=1 SV=1
comp100595_c0_seq1	sp|Q9NFH9|HCYB_APHCL	51.02	98	48	1	295	2	240	336	4e-23	95.1	Hemocyanin B chain OS=Aphonopelma californicum GN=HCB PE=2 SV=3
comp100595_c0_seq1	sp|Q9NFL4|HCYG_APHCL	59.18	98	40	1	295	2	238	334	2e-31	119	Hemocyanin G chain OS=Aphonopelma californicum GN=HCG PE=2 SV=3
comp100595_c0_seq1	sp|Q9NFL5|HCYF_APHCL	71.43	98	28	0	295	2	239	336	3e-39	140	Hemocyanin F chain OS=Aphonopelma californicum GN=HCF PE=2 SV=3
comp100595_c0_seq1	sp|Q9NFL6|HCYC_APHCL	55.1	98	44	1	295	2	242	338	7e-27	105	Hemocyanin C chain OS=Aphonopelma californicum GN=HCC PE=2 SV=3
comp100595_c0_seq1	sp|Q9V521|PRPA3_DROME	40.78	103	56	1	295	2	275	377	1e-17	79.7	Phenoloxidase subunit A3 OS=Drosophila melanogaster GN=proPo-A3 PE=1 SV=1
comp100595_c0_seq1	sp|Q9W1V6|PRPD3_DROME	39.81	103	57	1	295	2	276	378	4e-17	78.2	Diphenoloxidase subunit A3 OS=Drosophila melanogaster GN=Dox-A3 PE=1 SV=1
comp100617_c0_seq1	sp|P04004|VTNC_HUMAN	53.42	73	32	2	215	3	101	173	1e-14	70.1	Vitronectin OS=Homo sapiens GN=VTN PE=1 SV=1
comp100617_c0_seq1	sp|P22458|VTNC_RABIT	45.65	92	42	4	254	3	87	173	4e-12	63.2	Vitronectin OS=Oryctolagus cuniculus GN=VTN PE=1 SV=1
comp100617_c0_seq1	sp|P29788|VTNC_MOUSE	100	84	0	0	254	3	89	172	4e-55	179	Vitronectin OS=Mus musculus GN=Vtn PE=1 SV=2
comp100617_c0_seq1	sp|P48819|VTNC_PIG	46.43	84	45	4	254	3	87	150	3e-10	57.8	Vitronectin OS=Sus scrofa GN=VTN PE=1 SV=1
comp100624_c0_seq1	sp|O14607|UTY_HUMAN	74.29	35	9	0	109	5	93	127	3e-12	64.3	Histone demethylase UTY OS=Homo sapiens GN=UTY PE=1 SV=2
comp100624_c0_seq1	sp|O15550|KDM6A_HUMAN	36.84	95	60	2	289	5	68	130	3e-12	64.3	Lysine-specific demethylase 6A OS=Homo sapiens GN=KDM6A PE=1 SV=2
comp100624_c0_seq1	sp|O70546|KDM6A_MOUSE	36.84	95	60	2	289	5	70	132	3e-12	64.3	Lysine-specific demethylase 6A OS=Mus musculus GN=Kdm6a PE=1 SV=2
comp100624_c0_seq1	sp|P79457|UTY_MOUSE	71.43	35	10	0	109	5	91	125	7e-12	63.2	Histone demethylase UTY OS=Mus musculus GN=Uty PE=1 SV=2
comp100624_c0_seq1	sp|Q6B4Z3|UTY_PANTR	74.29	35	9	0	109	5	93	127	3e-12	64.3	Histone demethylase UTY OS=Pan troglodytes GN=UTY PE=2 SV=1
comp100630_c0_seq1	sp|A8X0C4|PAR4_CAEBR	40.62	64	38	0	4	195	249	312	1e-13	66.6	Serine/threonine-protein kinase par-4 OS=Caenorhabditis briggsae GN=par-4 PE=3 SV=2
comp100630_c0_seq1	sp|D4AE59|STK11_RAT	70.15	67	18	1	4	198	101	167	5e-25	98.6	Serine/threonine-protein kinase STK11 OS=Rattus norvegicus GN=Stk11 PE=1 SV=1
comp100630_c0_seq1	sp|O55076|CDK2_CRIGR	37.5	64	40	1	4	195	54	115	2e-06	46.6	Cyclin-dependent kinase 2 OS=Cricetulus griseus GN=CDK2 PE=2 SV=1
comp100630_c0_seq1	sp|P23437|CDK2_XENLA	35.94	64	41	1	4	195	54	115	6e-06	45.1	Cyclin-dependent kinase 2 OS=Xenopus laevis GN=cdk2 PE=1 SV=3
comp100630_c0_seq1	sp|P24941|CDK2_HUMAN	37.5	64	40	1	4	195	54	115	2e-06	46.2	Cyclin-dependent kinase 2 OS=Homo sapiens GN=CDK2 PE=1 SV=2
comp100630_c0_seq1	sp|P48609|CDK5_DROME	35.94	64	41	2	4	195	54	114	6e-06	45.1	Cyclin-dependent kinase 5 homolog OS=Drosophila melanogaster GN=Cdk5 PE=1 SV=2
comp100630_c0_seq1	sp|P48963|CDK2_MESAU	37.5	64	40	1	4	195	54	115	6e-06	45.1	Cyclin-dependent kinase 2 OS=Mesocricetus auratus GN=CDK2 PE=2 SV=1
comp100630_c0_seq1	sp|P97377|CDK2_MOUSE	37.5	64	40	1	4	195	54	115	2e-06	46.2	Cyclin-dependent kinase 2 OS=Mus musculus GN=Cdk2 PE=1 SV=2
comp100630_c0_seq1	sp|Q00526|CDK3_HUMAN	37.5	64	40	1	4	195	54	115	4e-09	53.9	Cyclin-dependent kinase 3 OS=Homo sapiens GN=CDK3 PE=1 SV=1
comp100630_c0_seq1	sp|Q09437|YP62_CAEEL	32.35	68	44	1	1	198	406	473	4e-06	45.4	Putative serine/threonine-protein kinase B0495.2 OS=Caenorhabditis elegans GN=B0495.2 PE=3 SV=1
comp100630_c0_seq1	sp|Q0GGW5|STK11_CHICK	76.92	65	15	0	4	198	101	165	8e-30	111	Serine/threonine-protein kinase STK11 OS=Gallus gallus GN=STK11 PE=2 SV=1
comp100630_c0_seq1	sp|Q15831|STK11_HUMAN	76.92	65	15	0	4	198	101	165	7e-30	111	Serine/threonine-protein kinase STK11 OS=Homo sapiens GN=STK11 PE=1 SV=1
comp100630_c0_seq1	sp|Q54WJ0|STK11_DICDI	39.39	66	39	1	4	198	92	157	4e-07	48.5	Serine/threonine-protein kinase stk11 homolog OS=Dictyostelium discoideum GN=lkb1 PE=3 SV=1
comp100630_c0_seq1	sp|Q5E9Y0|CDK2_BOVIN	37.5	64	40	1	4	195	54	115	2e-06	46.2	Cyclin-dependent kinase 2 OS=Bos taurus GN=CDK2 PE=2 SV=1
comp100630_c0_seq1	sp|Q63699|CDK2_RAT	37.5	64	40	1	4	195	54	115	2e-06	46.2	Cyclin-dependent kinase 2 OS=Rattus norvegicus GN=Cdk2 PE=1 SV=1
comp100630_c0_seq1	sp|Q80YP0|CDK3_MOUSE	39.06	64	39	1	4	195	54	115	8e-09	53.1	Cyclin-dependent kinase 3 OS=Mus musculus GN=Cdk3 PE=1 SV=2
comp100630_c0_seq1	sp|Q91604|STK11_XENLA	73.85	65	17	0	4	198	104	168	5e-28	106	Serine/threonine-protein kinase stk11 OS=Xenopus laevis GN=stk11 PE=1 SV=1
comp100630_c0_seq1	sp|Q9GN62|PAR4_CAEEL	43.75	64	36	0	4	195	235	298	3e-14	68.6	Serine/threonine-protein kinase par-4 OS=Caenorhabditis elegans GN=par-4 PE=1 SV=2
comp100630_c0_seq1	sp|Q9WTK7|STK11_MOUSE	73.85	65	17	0	4	198	101	165	1e-27	105	Serine/threonine-protein kinase STK11 OS=Mus musculus GN=Stk11 PE=1 SV=1
comp100634_c0_seq1	sp|O74759|NTO1_SCHPO	43.66	71	38	1	214	8	194	264	6e-17	76.3	Mst2 complex subunit nto1 OS=Schizosaccharomyces pombe (strain 972 / ATCC 24843) GN=nto1 PE=1 SV=1
comp100634_c0_seq1	sp|O95696|BRD1_HUMAN	55.56	72	30	2	217	8	213	284	2e-22	92	Bromodomain-containing protein 1 OS=Homo sapiens GN=BRD1 PE=1 SV=1
comp100634_c0_seq1	sp|P55201|BRPF1_HUMAN	51.39	72	33	1	217	8	272	343	2e-21	89	Peregrin OS=Homo sapiens GN=BRPF1 PE=1 SV=2
comp100634_c0_seq1	sp|Q0P4S5|JADE3_XENTR	76.06	71	17	0	217	5	201	271	2e-37	134	Protein Jade-3 OS=Xenopus tropicalis GN=jade3 PE=2 SV=1
comp100634_c0_seq1	sp|Q12311|NTO1_YEAST	49.3	71	34	1	214	8	263	333	4e-18	79.7	NuA3 HAT complex component NTO1 OS=Saccharomyces cerevisiae (strain ATCC 204508 / S288c) GN=NTO1 PE=1 SV=1
comp100634_c0_seq1	sp|Q20318|LIN49_CAEEL	49.3	71	32	2	214	14	195	263	9e-17	75.9	Protein lin-49 OS=Caenorhabditis elegans GN=lin-49 PE=1 SV=1
comp100634_c0_seq1	sp|Q29EQ3|RNO_DROPS	74.65	71	18	0	217	5	322	392	2e-36	131	PHD finger protein rhinoceros OS=Drosophila pseudoobscura pseudoobscura GN=rno PE=3 SV=2
comp100634_c0_seq1	sp|Q5E9T7|JADE1_BOVIN	71.83	71	20	0	217	5	202	272	2e-36	130	Protein Jade-1 OS=Bos taurus GN=JADE1 PE=2 SV=1
comp100634_c0_seq1	sp|Q6GQJ2|JADE1_XENLA	73.24	71	19	0	217	5	199	269	3e-37	134	Protein Jade-1 OS=Xenopus laevis GN=jade1 PE=2 SV=1
comp100634_c0_seq1	sp|Q6IE81|JADE1_HUMAN	73.24	71	19	0	217	5	202	272	3e-37	134	Protein Jade-1 OS=Homo sapiens GN=JADE1 PE=1 SV=1
comp100634_c0_seq1	sp|Q6IE82|JADE3_MOUSE	78.87	71	15	0	217	5	199	269	3e-38	137	Protein Jade-3 OS=Mus musculus GN=Jade3 PE=2 SV=1
comp100634_c0_seq1	sp|Q6ZPI0|JADE1_MOUSE	73.24	71	19	0	217	5	203	273	3e-37	134	Protein Jade-1 OS=Mus musculus GN=Jade1 PE=1 SV=2
comp100634_c0_seq1	sp|Q6ZQF7|JADE2_MOUSE	71.83	71	20	0	217	5	198	268	1e-36	132	Protein Jade-2 OS=Mus musculus GN=Jade2 PE=2 SV=2
comp100634_c0_seq1	sp|Q7YZH1|RNO_DROME	76.06	71	17	0	217	5	311	381	1e-37	135	PHD finger protein rhinoceros OS=Drosophila melanogaster GN=rno PE=1 SV=1
comp100634_c0_seq1	sp|Q7ZVP1|JADE3_DANRE	77.46	71	16	0	217	5	200	270	9e-38	135	Protein Jade-3 OS=Danio rerio GN=jade3 PE=2 SV=1
comp100634_c0_seq1	sp|Q803A0|JADE1_DANRE	74.65	71	18	0	217	5	195	265	3e-36	131	Protein Jade-1 OS=Danio rerio GN=jade1 PE=2 SV=1
comp100634_c0_seq1	sp|Q92613|JADE3_HUMAN	74.65	71	18	0	217	5	199	269	2e-37	134	Protein Jade-3 OS=Homo sapiens GN=JADE3 PE=1 SV=1
comp100634_c0_seq1	sp|Q9D4H9|PHF14_MOUSE	37.18	78	38	1	208	8	314	391	4e-14	68.2	PHD finger protein 14 OS=Mus musculus GN=Phf14 PE=1 SV=1
comp100634_c0_seq1	sp|Q9NQC1|JADE2_HUMAN	71.83	71	20	0	217	5	198	268	1e-36	132	Protein Jade-2 OS=Homo sapiens GN=JADE2 PE=1 SV=2
comp100634_c0_seq1	sp|Q9ULD4|BRPF3_HUMAN	52.78	72	32	2	217	8	211	282	1e-20	87	Bromodomain and PHD finger-containing protein 3 OS=Homo sapiens GN=BRPF3 PE=1 SV=2
comp10063_c0_seq1	sp|A6QLC7|TPC11_BOVIN	39.13	115	68	3	351	13	1013	1121	1e-18	83.6	Trafficking protein particle complex subunit 11 OS=Bos taurus GN=TRAPPC11 PE=2 SV=1
comp10063_c0_seq1	sp|B2RXC1|TPC11_MOUSE	39.13	115	68	3	351	13	1013	1121	1e-18	83.6	Trafficking protein particle complex subunit 11 OS=Mus musculus GN=Trappc11 PE=2 SV=1
comp10063_c0_seq1	sp|Q1RLX4|TPC11_DANRE	43.36	113	64	3	351	13	1013	1121	6e-21	90.1	Trafficking protein particle complex subunit 11 OS=Danio rerio GN=trappc11 PE=2 SV=1
comp10063_c0_seq1	sp|Q5ZI89|TPC11_CHICK	37.82	119	72	3	351	1	1012	1124	1e-19	86.3	Trafficking protein particle complex subunit 11 OS=Gallus gallus GN=TRAPPC11 PE=2 SV=1
comp10063_c0_seq1	sp|Q7Z392|TPC11_HUMAN	39.13	115	68	3	351	13	1013	1121	1e-18	83.6	Trafficking protein particle complex subunit 11 OS=Homo sapiens GN=TRAPPC11 PE=1 SV=2
comp100640_c0_seq1	sp|A2A8L5|PTPRF_MOUSE	34.33	134	88	2	411	10	1375	1505	4e-20	88.6	Receptor-type tyrosine-protein phosphatase F OS=Mus musculus GN=Ptprf PE=1 SV=1
comp100640_c0_seq1	sp|A2A8L5|PTPRF_MOUSE	36.57	134	85	2	411	10	1664	1794	4e-18	82.8	Receptor-type tyrosine-protein phosphatase F OS=Mus musculus GN=Ptprf PE=1 SV=1
comp100640_c0_seq1	sp|A4IFW2|PTPRF_DANRE	35.82	134	86	2	411	10	1386	1516	4e-20	88.6	Receptor-type tyrosine-protein phosphatase F OS=Danio rerio GN=ptprf PE=2 SV=1
comp100640_c0_seq1	sp|A4IFW2|PTPRF_DANRE	35.82	134	86	2	411	10	1675	1805	4e-18	82.8	Receptor-type tyrosine-protein phosphatase F OS=Danio rerio GN=ptprf PE=2 SV=1
comp100640_c0_seq1	sp|A7MBJ4|PTPRF_BOVIN	34.33	134	88	2	411	10	1375	1505	6e-20	88.2	Receptor-type tyrosine-protein phosphatase F OS=Bos taurus GN=PTPRF PE=2 SV=1
comp100640_c0_seq1	sp|A7MBJ4|PTPRF_BOVIN	36.57	134	85	2	411	10	1664	1794	4e-18	82.8	Receptor-type tyrosine-protein phosphatase F OS=Bos taurus GN=PTPRF PE=2 SV=1
comp100640_c0_seq1	sp|B0V2N1|PTPRS_MOUSE	35.77	137	85	3	411	10	1384	1514	1e-19	87	Receptor-type tyrosine-protein phosphatase S OS=Mus musculus GN=Ptprs PE=1 SV=1
comp100640_c0_seq1	sp|B0V2N1|PTPRS_MOUSE	35.82	134	86	2	411	10	1673	1803	7e-19	85.1	Receptor-type tyrosine-protein phosphatase S OS=Mus musculus GN=Ptprs PE=1 SV=1
comp100640_c0_seq1	sp|B2GV87|PTPRE_RAT	36.5	137	86	2	417	10	165	300	2e-20	89.7	Receptor-type tyrosine-protein phosphatase epsilon OS=Rattus norvegicus GN=Ptpre PE=2 SV=1
comp100640_c0_seq1	sp|B2GV87|PTPRE_RAT	42.14	140	75	5	411	10	459	594	4e-21	91.3	Receptor-type tyrosine-protein phosphatase epsilon OS=Rattus norvegicus GN=Ptpre PE=2 SV=1
comp100640_c0_seq1	sp|E9Q612|PTPRO_MOUSE	36.3	135	85	3	411	10	981	1110	3e-21	92	Receptor-type tyrosine-protein phosphatase O OS=Mus musculus GN=Ptpro PE=1 SV=1
comp100640_c0_seq1	sp|P10586|PTPRF_HUMAN	33.58	134	89	2	411	10	1384	1514	7e-19	85.1	Receptor-type tyrosine-protein phosphatase F OS=Homo sapiens GN=PTPRF PE=1 SV=2
comp100640_c0_seq1	sp|P10586|PTPRF_HUMAN	36.57	134	85	2	411	10	1673	1803	4e-18	82.8	Receptor-type tyrosine-protein phosphatase F OS=Homo sapiens GN=PTPRF PE=1 SV=2
comp100640_c0_seq1	sp|P18052|PTPRA_MOUSE	33.58	134	85	4	399	10	305	435	4e-17	80.1	Receptor-type tyrosine-protein phosphatase alpha OS=Mus musculus GN=Ptpra PE=1 SV=3
comp100640_c0_seq1	sp|P18052|PTPRA_MOUSE	40	135	80	3	411	10	594	724	2e-21	92.4	Receptor-type tyrosine-protein phosphatase alpha OS=Mus musculus GN=Ptpra PE=1 SV=3
comp100640_c0_seq1	sp|P18433|PTPRA_HUMAN	34.06	138	87	4	411	10	274	408	1e-18	84.3	Receptor-type tyrosine-protein phosphatase alpha OS=Homo sapiens GN=PTPRA PE=1 SV=2
comp100640_c0_seq1	sp|P18433|PTPRA_HUMAN	40	135	80	3	411	10	567	697	2e-21	92.4	Receptor-type tyrosine-protein phosphatase alpha OS=Homo sapiens GN=PTPRA PE=1 SV=2
comp100640_c0_seq1	sp|P23468|PTPRD_HUMAN	32.84	134	90	2	411	10	1389	1519	2e-18	83.6	Receptor-type tyrosine-protein phosphatase delta OS=Homo sapiens GN=PTPRD PE=1 SV=2
comp100640_c0_seq1	sp|P23468|PTPRD_HUMAN	35.82	134	86	2	411	10	1678	1808	7e-19	85.1	Receptor-type tyrosine-protein phosphatase delta OS=Homo sapiens GN=PTPRD PE=1 SV=2
comp100640_c0_seq1	sp|P23469|PTPRE_HUMAN	37.23	137	85	2	417	10	166	301	4e-21	91.3	Receptor-type tyrosine-protein phosphatase epsilon OS=Homo sapiens GN=PTPRE PE=1 SV=1
comp100640_c0_seq1	sp|P23469|PTPRE_HUMAN	39.42	137	80	3	411	10	460	595	7e-22	93.6	Receptor-type tyrosine-protein phosphatase epsilon OS=Homo sapiens GN=PTPRE PE=1 SV=1
comp100640_c0_seq1	sp|P49446|PTPRE_MOUSE	36.5	137	86	2	417	10	165	300	1e-20	90.1	Receptor-type tyrosine-protein phosphatase epsilon OS=Mus musculus GN=Ptpre PE=1 SV=3
comp100640_c0_seq1	sp|P49446|PTPRE_MOUSE	42.14	140	75	5	411	10	459	594	4e-21	91.3	Receptor-type tyrosine-protein phosphatase epsilon OS=Mus musculus GN=Ptpre PE=1 SV=3
comp100640_c0_seq1	sp|Q03348|PTPRA_RAT	33.33	138	88	4	411	10	268	402	4e-18	82.8	Receptor-type tyrosine-protein phosphatase alpha OS=Rattus norvegicus GN=Ptpra PE=1 SV=1
comp100640_c0_seq1	sp|Q03348|PTPRA_RAT	40	135	80	3	411	10	561	691	3e-21	91.7	Receptor-type tyrosine-protein phosphatase alpha OS=Rattus norvegicus GN=Ptpra PE=1 SV=1
comp100640_c0_seq1	sp|Q13332|PTPRS_HUMAN	36.57	134	85	2	411	10	1425	1555	1e-19	87.4	Receptor-type tyrosine-protein phosphatase S OS=Homo sapiens GN=PTPRS PE=1 SV=3
comp100640_c0_seq1	sp|Q13332|PTPRS_HUMAN	36.57	134	85	2	411	10	1714	1844	1e-19	87	Receptor-type tyrosine-protein phosphatase S OS=Homo sapiens GN=PTPRS PE=1 SV=3
comp100640_c0_seq1	sp|Q15262|PTPRK_HUMAN	36.57	134	85	3	411	10	919	1048	1e-19	87	Receptor-type tyrosine-protein phosphatase kappa OS=Homo sapiens GN=PTPRK PE=1 SV=2
comp100640_c0_seq1	sp|Q15262|PTPRK_HUMAN	37.29	118	74	1	357	4	1225	1340	2e-18	83.6	Receptor-type tyrosine-protein phosphatase kappa OS=Homo sapiens GN=PTPRK PE=1 SV=2
comp100640_c0_seq1	sp|Q16827|PTPRO_HUMAN	37.78	135	83	3	411	10	971	1100	1e-21	93.2	Receptor-type tyrosine-protein phosphatase O OS=Homo sapiens GN=PTPRO PE=1 SV=2
comp100640_c0_seq1	sp|Q64487|PTPRD_MOUSE	32.84	134	90	2	411	10	1389	1519	2e-18	83.6	Receptor-type tyrosine-protein phosphatase delta OS=Mus musculus GN=Ptprd PE=1 SV=3
comp100640_c0_seq1	sp|Q64487|PTPRD_MOUSE	35.82	134	86	2	411	10	1678	1808	1e-18	84.3	Receptor-type tyrosine-protein phosphatase delta OS=Mus musculus GN=Ptprd PE=1 SV=3
comp100640_c0_seq1	sp|Q64604|PTPRF_RAT	34.33	134	88	2	411	10	1375	1505	8e-20	87.8	Receptor-type tyrosine-protein phosphatase F OS=Rattus norvegicus GN=Ptprf PE=2 SV=1
comp100640_c0_seq1	sp|Q64604|PTPRF_RAT	36.57	134	85	2	411	10	1664	1794	4e-18	82.8	Receptor-type tyrosine-protein phosphatase F OS=Rattus norvegicus GN=Ptprf PE=2 SV=1
comp100640_c0_seq1	sp|Q64605|PTPRS_RAT	35.77	137	85	3	411	10	1384	1514	2e-19	86.7	Receptor-type tyrosine-protein phosphatase S OS=Rattus norvegicus GN=Ptprs PE=1 SV=2
comp100640_c0_seq1	sp|Q64605|PTPRS_RAT	35.82	134	86	2	411	10	1673	1803	7e-19	85.1	Receptor-type tyrosine-protein phosphatase S OS=Rattus norvegicus GN=Ptprs PE=1 SV=2
comp100640_c0_seq1	sp|Q9BMN8|LAR_CAEEL	32.33	133	90	2	408	10	1968	2097	2e-13	69.3	Tyrosine-protein phosphatase Lar-like OS=Caenorhabditis elegans GN=ptp-3 PE=1 SV=1
comp100640_c0_seq1	sp|Q9BMN8|LAR_CAEEL	37.31	134	84	2	411	10	1679	1809	8e-20	87.8	Tyrosine-protein phosphatase Lar-like OS=Caenorhabditis elegans GN=ptp-3 PE=1 SV=1
comp100644_c0_seq1	sp|Q22523|YCYL_CAEEL	27.71	83	59	1	14	259	38	120	5e-06	46.6	Putative zinc metalloproteinase T16A9.4 OS=Caenorhabditis elegans GN=T16A9.4 PE=1 SV=2
comp100644_c0_seq1	sp|Q495T6|MMEL1_HUMAN	37.29	59	37	1	86	262	69	124	1e-05	45.8	Membrane metallo-endopeptidase-like 1 OS=Homo sapiens GN=MMEL1 PE=1 SV=2
comp10064_c0_seq1	sp|P15498|VAV_HUMAN	57.41	54	23	0	167	6	73	126	1e-32	59.7	Proto-oncogene vav OS=Homo sapiens GN=VAV1 PE=1 SV=4
comp10064_c0_seq1	sp|P15498|VAV_HUMAN	63.38	71	26	0	378	166	3	73	1e-32	99.8	Proto-oncogene vav OS=Homo sapiens GN=VAV1 PE=1 SV=4
comp10064_c0_seq1	sp|P27870|VAV_MOUSE	57.41	54	23	0	167	6	73	126	9e-33	60.1	Proto-oncogene vav OS=Mus musculus GN=Vav1 PE=1 SV=1
comp10064_c0_seq1	sp|P27870|VAV_MOUSE	63.38	71	26	0	378	166	3	73	9e-33	99.8	Proto-oncogene vav OS=Mus musculus GN=Vav1 PE=1 SV=1
comp10064_c0_seq1	sp|P52735|VAV2_HUMAN	43.48	69	35	1	197	3	59	127	1e-08	55.5	Guanine nucleotide exchange factor VAV2 OS=Homo sapiens GN=VAV2 PE=1 SV=2
comp10064_c0_seq1	sp|P52735|VAV2_HUMAN	65.71	70	24	0	375	166	4	73	5e-24	99.8	Guanine nucleotide exchange factor VAV2 OS=Homo sapiens GN=VAV2 PE=1 SV=2
comp10064_c0_seq1	sp|P54100|VAV_RAT	57.41	54	23	0	167	6	73	126	9e-33	60.1	Proto-oncogene vav OS=Rattus norvegicus GN=Vav1 PE=2 SV=1
comp10064_c0_seq1	sp|P54100|VAV_RAT	63.38	71	26	0	378	166	3	73	9e-33	99.8	Proto-oncogene vav OS=Rattus norvegicus GN=Vav1 PE=2 SV=1
comp10064_c0_seq1	sp|Q08DN7|VAV_BOVIN	57.41	54	23	0	167	6	73	126	6e-33	60.8	Proto-oncogene vav OS=Bos taurus GN=VAV1 PE=2 SV=1
comp10064_c0_seq1	sp|Q08DN7|VAV_BOVIN	63.38	71	26	0	378	166	3	73	6e-33	99.8	Proto-oncogene vav OS=Bos taurus GN=VAV1 PE=2 SV=1
comp10064_c0_seq1	sp|Q45FX5|VAV_CAEEL	39.62	53	32	0	164	6	105	157	3e-12	39.7	Protein vav-1 OS=Caenorhabditis elegans GN=vav-1 PE=1 SV=1
comp10064_c0_seq1	sp|Q45FX5|VAV_CAEEL	43.48	69	39	1	378	172	39	102	3e-12	51.2	Protein vav-1 OS=Caenorhabditis elegans GN=vav-1 PE=1 SV=1
comp10064_c0_seq1	sp|Q60992|VAV2_MOUSE	43.48	69	35	1	197	3	59	127	5e-09	56.6	Guanine nucleotide exchange factor VAV2 OS=Mus musculus GN=Vav2 PE=1 SV=1
comp10064_c0_seq1	sp|Q60992|VAV2_MOUSE	65.71	70	24	0	375	166	4	73	5e-24	99.8	Guanine nucleotide exchange factor VAV2 OS=Mus musculus GN=Vav2 PE=1 SV=1
comp10064_c0_seq1	sp|Q9NHV9|VAV_DROME	46.48	71	38	0	378	166	20	90	4e-24	73.9	Protein vav OS=Drosophila melanogaster GN=Vav PE=1 SV=2
comp10064_c0_seq1	sp|Q9NHV9|VAV_DROME	56	50	22	0	167	18	90	139	4e-24	57	Protein vav OS=Drosophila melanogaster GN=Vav PE=1 SV=2
comp10064_c0_seq1	sp|Q9R0C8|VAV3_MOUSE	54.55	55	25	0	167	3	73	127	5e-34	59.3	Guanine nucleotide exchange factor VAV3 OS=Mus musculus GN=Vav3 PE=1 SV=2
comp10064_c0_seq1	sp|Q9R0C8|VAV3_MOUSE	70	70	21	0	375	166	4	73	5e-34	104	Guanine nucleotide exchange factor VAV3 OS=Mus musculus GN=Vav3 PE=1 SV=2
comp10064_c0_seq1	sp|Q9UKW4|VAV3_HUMAN	54.55	55	25	0	167	3	73	127	7e-33	58.9	Guanine nucleotide exchange factor VAV3 OS=Homo sapiens GN=VAV3 PE=1 SV=1
comp10064_c0_seq1	sp|Q9UKW4|VAV3_HUMAN	68.57	70	22	0	375	166	4	73	7e-33	101	Guanine nucleotide exchange factor VAV3 OS=Homo sapiens GN=VAV3 PE=1 SV=1
comp100658_c0_seq1	sp|Q8CFW7|C2D2A_MOUSE	45.31	64	30	1	248	72	973	1036	3e-10	57.8	Coiled-coil and C2 domain-containing protein 2A OS=Mus musculus GN=Cc2d2a PE=1 SV=1
comp100658_c0_seq1	sp|Q9P2K1|C2D2A_HUMAN	44.07	59	33	0	248	72	972	1030	1e-10	58.9	Coiled-coil and C2 domain-containing protein 2A OS=Homo sapiens GN=CC2D2A PE=1 SV=3
comp100661_c0_seq1	sp|O60469|DSCAM_HUMAN	40.3	67	38	1	1	195	1499	1565	1e-08	57	Down syndrome cell adhesion molecule OS=Homo sapiens GN=DSCAM PE=1 SV=2
comp100661_c0_seq1	sp|Q4VA61|DSCL1_MOUSE	36.36	66	41	1	1	195	1503	1568	2e-06	50.8	Down syndrome cell adhesion molecule-like protein 1 homolog OS=Mus musculus GN=Dscaml1 PE=1 SV=2
comp100661_c0_seq1	sp|Q8TD84|DSCL1_HUMAN	34.85	66	42	1	1	195	1503	1568	6e-06	49.3	Down syndrome cell adhesion molecule-like protein 1 OS=Homo sapiens GN=DSCAML1 PE=1 SV=2
comp100661_c0_seq1	sp|Q8VHZ8|DSCAM_RAT	40.3	67	38	1	1	195	1499	1565	1e-08	57	Down syndrome cell adhesion molecule homolog OS=Rattus norvegicus GN=Dscam PE=1 SV=1
comp100661_c0_seq1	sp|Q9ERC8|DSCAM_MOUSE	40.3	67	38	1	1	195	1499	1565	1e-08	57	Down syndrome cell adhesion molecule homolog OS=Mus musculus GN=Dscam PE=1 SV=1
comp100665_c0_seq1	sp|O14672|ADA10_HUMAN	43.81	105	57	3	372	64	62	164	3e-18	82.4	Disintegrin and metalloproteinase domain-containing protein 10 OS=Homo sapiens GN=ADAM10 PE=1 SV=1
comp100665_c0_seq1	sp|O35598|ADA10_MOUSE	40.38	104	61	2	372	64	62	164	4e-17	79.3	Disintegrin and metalloproteinase domain-containing protein 10 OS=Mus musculus GN=Adam10 PE=1 SV=2
comp100665_c0_seq1	sp|Q10741|ADA10_BOVIN	42.86	105	58	3	372	64	62	164	2e-17	80.1	Disintegrin and metalloproteinase domain-containing protein 10 OS=Bos taurus GN=ADAM10 PE=1 SV=1
comp100665_c0_seq1	sp|Q8JIY1|ADA10_XENLA	33.33	105	69	2	375	64	60	163	5e-11	62	Disintegrin and metalloproteinase domain-containing protein 10 OS=Xenopus laevis GN=adam10 PE=2 SV=1
comp100670_c0_seq1	sp|P53973|HDA1_YEAST	36.47	170	94	2	469	2	83	252	1e-31	122	Histone deacetylase HDA1 OS=Saccharomyces cerevisiae (strain ATCC 204508 / S288c) GN=HDA1 PE=1 SV=1
comp100670_c0_seq1	sp|P56523|CLR3_SCHPO	39.76	166	91	2	472	2	76	241	3e-34	130	Histone deacetylase clr3 OS=Schizosaccharomyces pombe (strain 972 / ATCC 24843) GN=clr3 PE=1 SV=1
comp100670_c0_seq1	sp|P83038|HDAC4_CHICK	41.38	174	85	3	472	2	670	843	2e-32	125	Histone deacetylase 4 OS=Gallus gallus GN=HDAC4 PE=2 SV=1
comp100670_c0_seq1	sp|Q20296|HDA6_CAEEL	35.54	166	106	2	496	2	25	189	1e-30	120	Histone deacetylase 6 OS=Caenorhabditis elegans GN=hda-6 PE=3 SV=2
comp100670_c0_seq1	sp|Q20296|HDA6_CAEEL	42.26	168	93	3	493	2	438	605	7e-40	146	Histone deacetylase 6 OS=Caenorhabditis elegans GN=hda-6 PE=3 SV=2
comp100670_c0_seq1	sp|Q569C4|HDA10_RAT	41.83	153	89	0	463	5	26	178	2e-36	135	Histone deacetylase 10 OS=Rattus norvegicus GN=Hdac10 PE=2 SV=1
comp100670_c0_seq1	sp|Q5A960|HDA1_CANAL	36.47	170	94	2	469	2	144	313	1e-33	128	Histone deacetylase HDA1 OS=Candida albicans (strain SC5314 / ATCC MYA-2876) GN=HDA1 PE=1 SV=1
comp100670_c0_seq1	sp|Q5R902|HDAC5_PONAB	43.1	174	81	3	469	2	704	877	7e-33	126	Histone deacetylase 5 OS=Pongo abelii GN=HDAC5 PE=2 SV=1
comp100670_c0_seq1	sp|Q6NZM9|HDAC4_MOUSE	41.04	173	86	4	472	2	671	839	3e-32	124	Histone deacetylase 4 OS=Mus musculus GN=Hdac4 PE=1 SV=1
comp100670_c0_seq1	sp|Q6P3E7|HDA10_MOUSE	42.48	153	88	0	463	5	26	178	1e-37	139	Histone deacetylase 10 OS=Mus musculus GN=Hdac10 PE=2 SV=2
comp100670_c0_seq1	sp|Q80ZH1|HDAC5_CRIGR	42.53	174	82	3	469	2	693	866	7e-33	126	Histone deacetylase 5 OS=Cricetulus griseus GN=HDAC5 PE=2 SV=1
comp100670_c0_seq1	sp|Q8C2B3|HDAC7_MOUSE	39.08	174	88	2	469	2	528	701	4e-31	121	Histone deacetylase 7 OS=Mus musculus GN=Hdac7 PE=1 SV=2
comp100670_c0_seq1	sp|Q8LRK8|HDA18_ARATH	41.04	173	96	3	502	2	68	238	3e-37	138	Histone deacetylase 18 OS=Arabidopsis thaliana GN=HDA18 PE=2 SV=1
comp100670_c0_seq1	sp|Q8RX28|HDA5_ARATH	40.7	172	97	3	502	2	35	205	7e-39	142	Histone deacetylase 5 OS=Arabidopsis thaliana GN=HDA5 PE=2 SV=1
comp100670_c0_seq1	sp|Q969S8|HDA10_HUMAN	40.52	153	91	0	463	5	26	178	2e-38	141	Histone deacetylase 10 OS=Homo sapiens GN=HDAC10 PE=1 SV=1
comp100670_c0_seq1	sp|Q99P99|HDAC4_RAT	41.62	173	85	4	472	2	672	840	3e-32	124	Histone deacetylase 4 OS=Rattus norvegicus GN=Hdac4 PE=1 SV=2
comp100670_c0_seq1	sp|Q9UBN7|HDAC6_HUMAN	43.4	159	90	0	478	2	102	260	6e-40	146	Histone deacetylase 6 OS=Homo sapiens GN=HDAC6 PE=1 SV=2
comp100670_c0_seq1	sp|Q9UBN7|HDAC6_HUMAN	44.97	169	91	2	502	2	489	656	8e-45	160	Histone deacetylase 6 OS=Homo sapiens GN=HDAC6 PE=1 SV=2
comp100670_c0_seq1	sp|Q9UKV0|HDAC9_HUMAN	39.08	174	88	2	469	2	654	827	6e-32	123	Histone deacetylase 9 OS=Homo sapiens GN=HDAC9 PE=1 SV=2
comp100670_c0_seq1	sp|Q9UQL6|HDAC5_HUMAN	43.1	174	81	3	469	2	704	877	4e-33	127	Histone deacetylase 5 OS=Homo sapiens GN=HDAC5 PE=1 SV=2
comp100670_c0_seq1	sp|Q9Z2V5|HDAC6_MOUSE	43.79	169	94	1	505	2	487	655	4e-45	161	Histone deacetylase 6 OS=Mus musculus GN=Hdac6 PE=1 SV=3
comp100670_c0_seq1	sp|Q9Z2V5|HDAC6_MOUSE	44.03	159	89	0	478	2	101	259	1e-40	148	Histone deacetylase 6 OS=Mus musculus GN=Hdac6 PE=1 SV=3
comp100670_c0_seq1	sp|Q9Z2V6|HDAC5_MOUSE	41.38	174	84	3	469	2	695	868	1e-31	122	Histone deacetylase 5 OS=Mus musculus GN=Hdac5 PE=1 SV=2
comp100675_c0_seq1	sp|A2A8L5|PTPRF_MOUSE	25.16	155	116	2	33	497	876	1023	4e-08	55.1	Receptor-type tyrosine-protein phosphatase F OS=Mus musculus GN=Ptprf PE=1 SV=1
comp100675_c0_seq1	sp|A2A8L5|PTPRF_MOUSE	27.78	144	104	3	18	449	476	610	6e-08	54.7	Receptor-type tyrosine-protein phosphatase F OS=Mus musculus GN=Ptprf PE=1 SV=1
comp100675_c0_seq1	sp|A2A8L5|PTPRF_MOUSE	30.97	155	106	2	36	497	678	831	2e-13	70.5	Receptor-type tyrosine-protein phosphatase F OS=Mus musculus GN=Ptprf PE=1 SV=1
comp100675_c0_seq1	sp|A2A8L5|PTPRF_MOUSE	32.52	163	107	4	18	497	377	532	2e-16	79	Receptor-type tyrosine-protein phosphatase F OS=Mus musculus GN=Ptprf PE=1 SV=1
comp100675_c0_seq1	sp|A2A8L5|PTPRF_MOUSE	33.33	141	94	1	27	449	573	712	3e-18	84.3	Receptor-type tyrosine-protein phosphatase F OS=Mus musculus GN=Ptprf PE=1 SV=1
comp100675_c0_seq1	sp|A4IFW2|PTPRF_DANRE	25.81	155	115	2	33	497	885	1032	1e-09	59.3	Receptor-type tyrosine-protein phosphatase F OS=Danio rerio GN=ptprf PE=2 SV=1
comp100675_c0_seq1	sp|A4IFW2|PTPRF_DANRE	27.66	141	102	1	27	449	573	712	8e-14	71.6	Receptor-type tyrosine-protein phosphatase F OS=Danio rerio GN=ptprf PE=2 SV=1
comp100675_c0_seq1	sp|A4IFW2|PTPRF_DANRE	30.67	150	94	1	36	455	678	827	3e-14	72.8	Receptor-type tyrosine-protein phosphatase F OS=Danio rerio GN=ptprf PE=2 SV=1
comp100675_c0_seq1	sp|A4IFW2|PTPRF_DANRE	33.13	163	106	4	18	497	378	533	6e-17	80.5	Receptor-type tyrosine-protein phosphatase F OS=Danio rerio GN=ptprf PE=2 SV=1
comp100675_c0_seq1	sp|A7MBJ4|PTPRF_BOVIN	24.52	155	117	2	33	497	876	1023	8e-08	54.3	Receptor-type tyrosine-protein phosphatase F OS=Bos taurus GN=PTPRF PE=2 SV=1
comp100675_c0_seq1	sp|A7MBJ4|PTPRF_BOVIN	27.08	144	105	3	18	449	476	610	6e-08	54.7	Receptor-type tyrosine-protein phosphatase F OS=Bos taurus GN=PTPRF PE=2 SV=1
comp100675_c0_seq1	sp|A7MBJ4|PTPRF_BOVIN	30.83	120	82	4	93	449	308	417	4e-06	49.3	Receptor-type tyrosine-protein phosphatase F OS=Bos taurus GN=PTPRF PE=2 SV=1
comp100675_c0_seq1	sp|A7MBJ4|PTPRF_BOVIN	31.61	155	105	2	36	497	678	831	3e-14	72.8	Receptor-type tyrosine-protein phosphatase F OS=Bos taurus GN=PTPRF PE=2 SV=1
comp100675_c0_seq1	sp|A7MBJ4|PTPRF_BOVIN	32.52	163	107	4	18	497	377	532	4e-16	78.2	Receptor-type tyrosine-protein phosphatase F OS=Bos taurus GN=PTPRF PE=2 SV=1
comp100675_c0_seq1	sp|A7MBJ4|PTPRF_BOVIN	32.62	141	95	1	27	449	573	712	3e-17	81.6	Receptor-type tyrosine-protein phosphatase F OS=Bos taurus GN=PTPRF PE=2 SV=1
comp100675_c0_seq1	sp|B0V2N1|PTPRS_MOUSE	31.9	163	108	4	18	497	377	532	7e-15	74.7	Receptor-type tyrosine-protein phosphatase S OS=Mus musculus GN=Ptprs PE=1 SV=1
comp100675_c0_seq1	sp|B0V2N1|PTPRS_MOUSE	32.17	115	77	4	108	449	313	417	4e-06	49.3	Receptor-type tyrosine-protein phosphatase S OS=Mus musculus GN=Ptprs PE=1 SV=1
comp100675_c0_seq1	sp|B0V2N1|PTPRS_MOUSE	34.04	141	93	1	27	449	572	711	1e-17	82.8	Receptor-type tyrosine-protein phosphatase S OS=Mus musculus GN=Ptprs PE=1 SV=1
comp100675_c0_seq1	sp|B0V2N1|PTPRS_MOUSE	34.13	126	80	2	36	404	677	800	2e-13	70.5	Receptor-type tyrosine-protein phosphatase S OS=Mus musculus GN=Ptprs PE=1 SV=1
comp100675_c0_seq1	sp|O60469|DSCAM_HUMAN	24.46	139	99	3	39	437	1343	1475	5e-06	48.9	Down syndrome cell adhesion molecule OS=Homo sapiens GN=DSCAM PE=1 SV=2
comp100675_c0_seq1	sp|O60469|DSCAM_HUMAN	27.1	155	112	2	36	497	1058	1209	2e-09	58.9	Down syndrome cell adhesion molecule OS=Homo sapiens GN=DSCAM PE=1 SV=2
comp100675_c0_seq1	sp|O60469|DSCAM_HUMAN	34.11	129	84	4	36	419	1159	1279	6e-07	51.6	Down syndrome cell adhesion molecule OS=Homo sapiens GN=DSCAM PE=1 SV=2
comp100675_c0_seq1	sp|O60469|DSCAM_HUMAN	36.17	141	89	1	30	449	952	1092	4e-26	107	Down syndrome cell adhesion molecule OS=Homo sapiens GN=DSCAM PE=1 SV=2
comp100675_c0_seq1	sp|P10586|PTPRF_HUMAN	26.28	156	114	3	33	497	885	1032	4e-10	60.8	Receptor-type tyrosine-protein phosphatase F OS=Homo sapiens GN=PTPRF PE=1 SV=2
comp100675_c0_seq1	sp|P10586|PTPRF_HUMAN	27.78	144	104	3	18	449	476	610	7e-09	57.4	Receptor-type tyrosine-protein phosphatase F OS=Homo sapiens GN=PTPRF PE=1 SV=2
comp100675_c0_seq1	sp|P10586|PTPRF_HUMAN	29.27	164	106	2	36	497	678	840	7e-13	68.9	Receptor-type tyrosine-protein phosphatase F OS=Homo sapiens GN=PTPRF PE=1 SV=2
comp100675_c0_seq1	sp|P10586|PTPRF_HUMAN	30.83	120	82	4	93	449	308	417	4e-06	49.3	Receptor-type tyrosine-protein phosphatase F OS=Homo sapiens GN=PTPRF PE=1 SV=2
comp100675_c0_seq1	sp|P10586|PTPRF_HUMAN	31.9	163	108	3	18	497	377	532	1e-16	79.7	Receptor-type tyrosine-protein phosphatase F OS=Homo sapiens GN=PTPRF PE=1 SV=2
comp100675_c0_seq1	sp|P10586|PTPRF_HUMAN	32.62	141	95	1	27	449	573	712	1e-17	82.4	Receptor-type tyrosine-protein phosphatase F OS=Homo sapiens GN=PTPRF PE=1 SV=2
comp100675_c0_seq1	sp|Q13332|PTPRS_HUMAN	31.21	141	97	1	27	449	585	724	6e-16	77.8	Receptor-type tyrosine-protein phosphatase S OS=Homo sapiens GN=PTPRS PE=1 SV=3
comp100675_c0_seq1	sp|Q13332|PTPRS_HUMAN	31.29	163	109	4	18	497	390	545	8e-14	71.6	Receptor-type tyrosine-protein phosphatase S OS=Homo sapiens GN=PTPRS PE=1 SV=3
comp100675_c0_seq1	sp|Q13332|PTPRS_HUMAN	33.83	133	78	2	36	404	690	822	1e-13	71.2	Receptor-type tyrosine-protein phosphatase S OS=Homo sapiens GN=PTPRS PE=1 SV=3
comp100675_c0_seq1	sp|Q3UH53|SDK1_MOUSE	25.74	136	101	3	42	449	1331	1462	4e-06	49.3	Protein sidekick-1 OS=Mus musculus GN=Sdk1 PE=2 SV=1
comp100675_c0_seq1	sp|Q3UH53|SDK1_MOUSE	28.78	139	98	2	36	449	1228	1363	3e-09	58.5	Protein sidekick-1 OS=Mus musculus GN=Sdk1 PE=2 SV=1
comp100675_c0_seq1	sp|Q3UH53|SDK1_MOUSE	28.95	152	108	1	42	497	1655	1804	4e-14	72.4	Protein sidekick-1 OS=Mus musculus GN=Sdk1 PE=2 SV=1
comp100675_c0_seq1	sp|Q3UH53|SDK1_MOUSE	29.1	134	95	0	36	437	821	954	2e-10	62	Protein sidekick-1 OS=Mus musculus GN=Sdk1 PE=2 SV=1
comp100675_c0_seq1	sp|Q3UH53|SDK1_MOUSE	31.29	163	90	4	27	449	1526	1687	1e-13	71.2	Protein sidekick-1 OS=Mus musculus GN=Sdk1 PE=2 SV=1
comp100675_c0_seq1	sp|Q3UH53|SDK1_MOUSE	32.87	143	93	3	30	449	1122	1262	6e-14	72	Protein sidekick-1 OS=Mus musculus GN=Sdk1 PE=2 SV=1
comp100675_c0_seq1	sp|Q3UH53|SDK1_MOUSE	33.8	142	92	3	30	449	717	855	2e-16	79	Protein sidekick-1 OS=Mus musculus GN=Sdk1 PE=2 SV=1
comp100675_c0_seq1	sp|Q4VA61|DSCL1_MOUSE	30.07	153	106	2	42	497	1062	1211	1e-09	59.7	Down syndrome cell adhesion molecule-like protein 1 homolog OS=Mus musculus GN=Dscaml1 PE=1 SV=2
comp100675_c0_seq1	sp|Q4VA61|DSCL1_MOUSE	30.37	135	93	4	36	437	1161	1289	9e-07	51.2	Down syndrome cell adhesion molecule-like protein 1 homolog OS=Mus musculus GN=Dscaml1 PE=1 SV=2
comp100675_c0_seq1	sp|Q4VA61|DSCL1_MOUSE	31.96	97	66	3	147	437	1389	1479	3e-06	49.7	Down syndrome cell adhesion molecule-like protein 1 homolog OS=Mus musculus GN=Dscaml1 PE=1 SV=2
comp100675_c0_seq1	sp|Q4VA61|DSCL1_MOUSE	37.59	141	87	1	30	449	954	1094	1e-27	111	Down syndrome cell adhesion molecule-like protein 1 homolog OS=Mus musculus GN=Dscaml1 PE=1 SV=2
comp100675_c0_seq1	sp|Q58EX2|SDK2_HUMAN	27.61	163	96	4	27	449	1467	1627	1e-11	65.5	Protein sidekick-2 OS=Homo sapiens GN=SDK2 PE=1 SV=3
comp100675_c0_seq1	sp|Q58EX2|SDK2_HUMAN	28.26	138	98	2	36	446	761	897	8e-08	54.3	Protein sidekick-2 OS=Homo sapiens GN=SDK2 PE=1 SV=3
comp100675_c0_seq1	sp|Q58EX2|SDK2_HUMAN	31.16	138	95	1	36	449	1169	1304	5e-11	63.5	Protein sidekick-2 OS=Homo sapiens GN=SDK2 PE=1 SV=3
comp100675_c0_seq1	sp|Q58EX2|SDK2_HUMAN	32.03	153	103	2	42	497	1595	1744	2e-16	79.3	Protein sidekick-2 OS=Homo sapiens GN=SDK2 PE=1 SV=3
comp100675_c0_seq1	sp|Q58EX2|SDK2_HUMAN	34.27	143	91	3	30	449	1063	1203	9e-17	80.1	Protein sidekick-2 OS=Homo sapiens GN=SDK2 PE=1 SV=3
comp100675_c0_seq1	sp|Q58EX2|SDK2_HUMAN	35.46	141	90	2	30	449	657	795	9e-17	80.1	Protein sidekick-2 OS=Homo sapiens GN=SDK2 PE=1 SV=3
comp100675_c0_seq1	sp|Q64604|PTPRF_RAT	25.16	155	116	2	33	497	876	1023	4e-09	58.2	Receptor-type tyrosine-protein phosphatase F OS=Rattus norvegicus GN=Ptprf PE=2 SV=1
comp100675_c0_seq1	sp|Q64604|PTPRF_RAT	27.78	144	104	3	18	449	476	610	3e-07	52.8	Receptor-type tyrosine-protein phosphatase F OS=Rattus norvegicus GN=Ptprf PE=2 SV=1
comp100675_c0_seq1	sp|Q64604|PTPRF_RAT	30.97	155	106	2	36	497	678	831	2e-13	70.5	Receptor-type tyrosine-protein phosphatase F OS=Rattus norvegicus GN=Ptprf PE=2 SV=1
comp100675_c0_seq1	sp|Q64604|PTPRF_RAT	32.52	163	107	4	18	497	377	532	3e-16	78.6	Receptor-type tyrosine-protein phosphatase F OS=Rattus norvegicus GN=Ptprf PE=2 SV=1
comp100675_c0_seq1	sp|Q64604|PTPRF_RAT	33.33	141	94	1	27	449	573	712	2e-18	84.7	Receptor-type tyrosine-protein phosphatase F OS=Rattus norvegicus GN=Ptprf PE=2 SV=1
comp100675_c0_seq1	sp|Q64605|PTPRS_RAT	31.9	163	108	4	18	497	377	532	7e-15	74.7	Receptor-type tyrosine-protein phosphatase S OS=Rattus norvegicus GN=Ptprs PE=1 SV=2
comp100675_c0_seq1	sp|Q64605|PTPRS_RAT	32.17	115	77	4	108	449	313	417	4e-06	49.3	Receptor-type tyrosine-protein phosphatase S OS=Rattus norvegicus GN=Ptprs PE=1 SV=2
comp100675_c0_seq1	sp|Q64605|PTPRS_RAT	34.04	141	93	1	27	449	572	711	1e-17	82.8	Receptor-type tyrosine-protein phosphatase S OS=Rattus norvegicus GN=Ptprs PE=1 SV=2
comp100675_c0_seq1	sp|Q64605|PTPRS_RAT	34.13	126	80	2	36	404	677	800	2e-13	70.5	Receptor-type tyrosine-protein phosphatase S OS=Rattus norvegicus GN=Ptprs PE=1 SV=2
comp100675_c0_seq1	sp|Q6V4S5|SDK2_MOUSE	26.99	163	97	4	27	449	1471	1631	7e-11	63.2	Protein sidekick-2 OS=Mus musculus GN=Sdk2 PE=2 SV=1
comp100675_c0_seq1	sp|Q6V4S5|SDK2_MOUSE	28.26	138	98	2	36	446	765	901	4e-08	55.1	Protein sidekick-2 OS=Mus musculus GN=Sdk2 PE=2 SV=1
comp100675_c0_seq1	sp|Q6V4S5|SDK2_MOUSE	31.16	138	95	1	36	449	1173	1308	4e-11	63.9	Protein sidekick-2 OS=Mus musculus GN=Sdk2 PE=2 SV=1
comp100675_c0_seq1	sp|Q6V4S5|SDK2_MOUSE	32.03	153	103	2	42	497	1599	1748	2e-16	79	Protein sidekick-2 OS=Mus musculus GN=Sdk2 PE=2 SV=1
comp100675_c0_seq1	sp|Q6V4S5|SDK2_MOUSE	34.97	143	90	3	30	449	1067	1207	3e-17	81.6	Protein sidekick-2 OS=Mus musculus GN=Sdk2 PE=2 SV=1
comp100675_c0_seq1	sp|Q6V4S5|SDK2_MOUSE	35.46	141	90	2	30	449	661	799	9e-17	80.1	Protein sidekick-2 OS=Mus musculus GN=Sdk2 PE=2 SV=1
comp100675_c0_seq1	sp|Q7Z5N4|SDK1_HUMAN	26.47	136	100	3	42	449	1349	1480	1e-06	50.8	Protein sidekick-1 OS=Homo sapiens GN=SDK1 PE=1 SV=3
comp100675_c0_seq1	sp|Q7Z5N4|SDK1_HUMAN	28.47	137	97	2	42	449	1248	1381	6e-08	54.7	Protein sidekick-1 OS=Homo sapiens GN=SDK1 PE=1 SV=3
comp100675_c0_seq1	sp|Q7Z5N4|SDK1_HUMAN	29.1	134	95	0	36	437	839	972	4e-11	63.9	Protein sidekick-1 OS=Homo sapiens GN=SDK1 PE=1 SV=3
comp100675_c0_seq1	sp|Q7Z5N4|SDK1_HUMAN	30.06	163	92	4	27	449	1544	1705	9e-13	68.6	Protein sidekick-1 OS=Homo sapiens GN=SDK1 PE=1 SV=3
comp100675_c0_seq1	sp|Q7Z5N4|SDK1_HUMAN	32.24	152	103	1	42	497	1673	1822	8e-16	77.4	Protein sidekick-1 OS=Homo sapiens GN=SDK1 PE=1 SV=3
comp100675_c0_seq1	sp|Q7Z5N4|SDK1_HUMAN	32.87	143	93	3	30	449	1140	1280	7e-13	68.9	Protein sidekick-1 OS=Homo sapiens GN=SDK1 PE=1 SV=3
comp100675_c0_seq1	sp|Q7Z5N4|SDK1_HUMAN	35.21	142	90	3	30	449	735	873	1e-17	82.4	Protein sidekick-1 OS=Homo sapiens GN=SDK1 PE=1 SV=3
comp100675_c0_seq1	sp|Q8AV57|SDK2_CHICK	26.09	161	99	3	27	449	1472	1632	2e-10	62	Protein sidekick-2 OS=Gallus gallus GN=SDK2 PE=2 SV=2
comp100675_c0_seq1	sp|Q8AV57|SDK2_CHICK	28.26	138	99	1	36	449	1174	1309	1e-09	59.7	Protein sidekick-2 OS=Gallus gallus GN=SDK2 PE=2 SV=2
comp100675_c0_seq1	sp|Q8AV57|SDK2_CHICK	28.99	138	97	2	36	446	766	902	8e-08	54.3	Protein sidekick-2 OS=Gallus gallus GN=SDK2 PE=2 SV=2
comp100675_c0_seq1	sp|Q8AV57|SDK2_CHICK	32.17	143	94	3	30	449	1068	1208	9e-13	68.6	Protein sidekick-2 OS=Gallus gallus GN=SDK2 PE=2 SV=2
comp100675_c0_seq1	sp|Q8AV57|SDK2_CHICK	33.33	153	101	2	42	497	1600	1749	2e-19	87.8	Protein sidekick-2 OS=Gallus gallus GN=SDK2 PE=2 SV=2
comp100675_c0_seq1	sp|Q8AV57|SDK2_CHICK	35.46	141	90	2	30	449	662	800	3e-16	78.6	Protein sidekick-2 OS=Gallus gallus GN=SDK2 PE=2 SV=2
comp100675_c0_seq1	sp|Q8AV58|SDK1_CHICK	27.21	136	99	3	42	449	1301	1432	2e-06	50.1	Protein sidekick-1 OS=Gallus gallus GN=SDK1 PE=2 SV=1
comp100675_c0_seq1	sp|Q8AV58|SDK1_CHICK	28.36	134	96	0	36	437	791	924	8e-10	60.1	Protein sidekick-1 OS=Gallus gallus GN=SDK1 PE=2 SV=1
comp100675_c0_seq1	sp|Q8AV58|SDK1_CHICK	28.95	152	108	1	42	497	1625	1774	1e-14	73.9	Protein sidekick-1 OS=Gallus gallus GN=SDK1 PE=2 SV=1
comp100675_c0_seq1	sp|Q8AV58|SDK1_CHICK	28.99	138	98	1	36	449	1198	1333	8e-12	65.9	Protein sidekick-1 OS=Gallus gallus GN=SDK1 PE=2 SV=1
comp100675_c0_seq1	sp|Q8AV58|SDK1_CHICK	29.86	144	97	4	30	449	1092	1232	3e-12	67	Protein sidekick-1 OS=Gallus gallus GN=SDK1 PE=2 SV=1
comp100675_c0_seq1	sp|Q8AV58|SDK1_CHICK	31.28	179	100	5	30	497	1497	1674	4e-14	72.4	Protein sidekick-1 OS=Gallus gallus GN=SDK1 PE=2 SV=1
comp100675_c0_seq1	sp|Q8AV58|SDK1_CHICK	34.51	142	91	3	30	449	687	825	4e-18	84	Protein sidekick-1 OS=Gallus gallus GN=SDK1 PE=2 SV=1
comp100675_c0_seq1	sp|Q8TD84|DSCL1_HUMAN	29.41	153	107	2	42	497	1062	1211	1e-09	59.3	Down syndrome cell adhesion molecule-like protein 1 OS=Homo sapiens GN=DSCAML1 PE=1 SV=2
comp100675_c0_seq1	sp|Q8TD84|DSCL1_HUMAN	30.37	135	93	4	36	437	1161	1289	9e-07	51.2	Down syndrome cell adhesion molecule-like protein 1 OS=Homo sapiens GN=DSCAML1 PE=1 SV=2
comp100675_c0_seq1	sp|Q8TD84|DSCL1_HUMAN	31.96	97	66	3	147	437	1389	1479	3e-06	49.7	Down syndrome cell adhesion molecule-like protein 1 OS=Homo sapiens GN=DSCAML1 PE=1 SV=2
comp100675_c0_seq1	sp|Q8TD84|DSCL1_HUMAN	37.59	141	87	1	30	449	954	1094	1e-27	111	Down syndrome cell adhesion molecule-like protein 1 OS=Homo sapiens GN=DSCAML1 PE=1 SV=2
comp100675_c0_seq1	sp|Q8VHZ8|DSCAM_RAT	25.18	139	98	3	39	437	1343	1475	4e-06	49.3	Down syndrome cell adhesion molecule homolog OS=Rattus norvegicus GN=Dscam PE=1 SV=1
comp100675_c0_seq1	sp|Q8VHZ8|DSCAM_RAT	27.74	155	111	2	36	497	1058	1209	2e-09	58.9	Down syndrome cell adhesion molecule homolog OS=Rattus norvegicus GN=Dscam PE=1 SV=1
comp100675_c0_seq1	sp|Q8VHZ8|DSCAM_RAT	34.11	129	84	4	36	419	1159	1279	6e-07	51.6	Down syndrome cell adhesion molecule homolog OS=Rattus norvegicus GN=Dscam PE=1 SV=1
comp100675_c0_seq1	sp|Q8VHZ8|DSCAM_RAT	36.17	141	89	1	30	449	952	1092	3e-26	107	Down syndrome cell adhesion molecule homolog OS=Rattus norvegicus GN=Dscam PE=1 SV=1
comp100675_c0_seq1	sp|Q9ERC8|DSCAM_MOUSE	24.46	139	99	3	39	437	1343	1475	5e-06	48.9	Down syndrome cell adhesion molecule homolog OS=Mus musculus GN=Dscam PE=1 SV=1
comp100675_c0_seq1	sp|Q9ERC8|DSCAM_MOUSE	27.74	155	111	2	36	497	1058	1209	2e-09	58.9	Down syndrome cell adhesion molecule homolog OS=Mus musculus GN=Dscam PE=1 SV=1
comp100675_c0_seq1	sp|Q9ERC8|DSCAM_MOUSE	34.11	129	84	4	36	419	1159	1279	6e-07	51.6	Down syndrome cell adhesion molecule homolog OS=Mus musculus GN=Dscam PE=1 SV=1
comp100675_c0_seq1	sp|Q9ERC8|DSCAM_MOUSE	36.17	141	89	1	30	449	952	1092	3e-26	107	Down syndrome cell adhesion molecule homolog OS=Mus musculus GN=Dscam PE=1 SV=1
comp100675_c0_seq1	sp|Q9VS29|DSCL_DROME	31.58	152	104	0	42	497	1082	1233	4e-13	69.7	Down syndrome cell adhesion molecule-like protein Dscam2 OS=Drosophila melanogaster GN=Dscam2 PE=2 SV=3
comp100675_c0_seq1	sp|Q9VS29|DSCL_DROME	34.27	143	92	2	27	449	972	1114	8e-21	91.7	Down syndrome cell adhesion molecule-like protein Dscam2 OS=Drosophila melanogaster GN=Dscam2 PE=2 SV=3
comp100676_c0_seq1	sp|Q9UKN7|MYO15_HUMAN	45.65	46	25	0	125	262	1206	1251	5e-06	46.2	Unconventional myosin-XV OS=Homo sapiens GN=MYO15A PE=1 SV=2
comp100680_c0_seq1	sp|O35132|CP27B_RAT	40.51	79	45	1	256	26	300	378	3e-12	63.5	25-hydroxyvitamin D-1 alpha hydroxylase, mitochondrial OS=Rattus norvegicus GN=Cyp27b1 PE=2 SV=2
comp100680_c0_seq1	sp|P08516|CP4AA_RAT	35.21	71	46	0	217	5	323	393	2e-11	61.2	Cytochrome P450 4A10 OS=Rattus norvegicus GN=Cyp4a10 PE=1 SV=2
comp100680_c0_seq1	sp|P10611|CP4A4_RABIT	39.44	71	43	0	217	5	324	394	6e-12	62.8	Cytochrome P450 4A4 OS=Oryctolagus cuniculus GN=CYP4A4 PE=1 SV=3
comp100680_c0_seq1	sp|P17177|CP27A_RABIT	41.33	75	44	0	238	14	334	408	4e-12	63.2	Sterol 26-hydroxylase, mitochondrial OS=Oryctolagus cuniculus GN=CYP27A1 PE=2 SV=1
comp100680_c0_seq1	sp|P17178|CP27A_RAT	42.17	83	48	0	253	5	328	410	2e-14	70.1	Sterol 26-hydroxylase, mitochondrial OS=Rattus norvegicus GN=Cyp27a1 PE=1 SV=1
comp100680_c0_seq1	sp|P20817|CP4AE_RAT	36.62	71	45	0	217	5	321	391	1e-11	61.6	Cytochrome P450 4A14 OS=Rattus norvegicus GN=Cyp4a14 PE=1 SV=2
comp100680_c0_seq1	sp|P48416|CP10_LYMST	48.68	76	38	1	256	32	341	416	1e-16	75.9	Cytochrome P450 10 OS=Lymnaea stagnalis GN=CYP10 PE=2 SV=1
comp100680_c0_seq1	sp|P58050|C71BD_ARATH	32.47	77	52	0	247	17	290	366	2e-11	61.2	Cytochrome P450 71B13 OS=Arabidopsis thaliana GN=CYP71B13 PE=2 SV=1
comp100680_c0_seq1	sp|Q02318|CP27A_HUMAN	42.67	75	43	0	238	14	331	405	4e-13	66.2	Sterol 26-hydroxylase, mitochondrial OS=Homo sapiens GN=CYP27A1 PE=1 SV=1
comp100680_c0_seq1	sp|Q07973|CP24A_HUMAN	41.56	77	45	0	244	14	320	396	1e-14	70.5	1,25-dihydroxyvitamin D(3) 24-hydroxylase, mitochondrial OS=Homo sapiens GN=CYP24A1 PE=1 SV=2
comp100680_c0_seq1	sp|Q09128|CP24A_RAT	38.96	77	47	0	244	14	320	396	7e-14	68.2	1,25-dihydroxyvitamin D(3) 24-hydroxylase, mitochondrial OS=Rattus norvegicus GN=Cyp24a1 PE=1 SV=1
comp100680_c0_seq1	sp|Q64441|CP24A_MOUSE	38.96	77	47	0	244	14	320	396	1e-13	67.8	1,25-dihydroxyvitamin D(3) 24-hydroxylase, mitochondrial OS=Mus musculus GN=Cyp24a1 PE=2 SV=1
comp100680_c0_seq1	sp|Q64464|CP3AD_MOUSE	45.78	83	42	1	253	14	293	375	1e-11	61.6	Cytochrome P450 3A13 OS=Mus musculus GN=Cyp3a13 PE=2 SV=1
comp100680_c0_seq1	sp|Q8VWZ7|C76B6_CATRO	34.18	79	52	0	256	20	287	365	1e-12	64.7	Geraniol 8-hydroxylase OS=Catharanthus roseus GN=CYP76B6 PE=1 SV=1
comp100680_c0_seq1	sp|Q93ZB2|KO1_ARATH	43.04	79	45	1	256	20	306	383	3e-12	63.5	Ent-kaurene oxidase, chloroplastic OS=Arabidopsis thaliana GN=KO PE=1 SV=2
comp100680_c0_seq1	sp|Q9DBG1|CP27A_MOUSE	41.03	78	46	0	238	5	333	410	2e-13	67	Sterol 26-hydroxylase, mitochondrial OS=Mus musculus GN=Cyp27a1 PE=1 SV=1
comp100680_c0_seq1	sp|Q9GJX5|CP4AL_PIG	35	80	52	0	244	5	309	388	1e-11	62	Taurochenodeoxycholic 6 alpha-hydroxylase OS=Sus scrofa GN=CYP4A21 PE=1 SV=1
comp100680_c0_seq1	sp|Q9LIP6|C71BV_ARATH	34.21	76	50	0	247	20	294	369	2e-11	61.2	Cytochrome P450 71B34 OS=Arabidopsis thaliana GN=CYP71B34 PE=2 SV=1
comp100680_c0_seq1	sp|Q9V674|CP6G1_DROME	43.24	74	41	1	226	8	312	385	3e-12	63.5	Cytochrome P450 6g1 OS=Drosophila melanogaster GN=Cyp6g1 PE=2 SV=1
comp100680_c0_seq1	sp|Q9Y8G7|C505_FUSOX	44.3	79	43	2	256	23	256	333	2e-12	63.9	Bifunctional P-450:NADPH-P450 reductase OS=Fusarium oxysporum GN=CYP505 PE=1 SV=1
comp100691_c0_seq1	sp|E9Q5F9|SETD2_MOUSE	45.31	64	30	1	311	135	1738	1801	3e-11	61.6	Histone-lysine N-methyltransferase SETD2 OS=Mus musculus GN=Setd2 PE=1 SV=1
comp100691_c0_seq1	sp|Q9BYW2|SETD2_HUMAN	45.31	64	30	1	311	135	1764	1827	3e-11	61.6	Histone-lysine N-methyltransferase SETD2 OS=Homo sapiens GN=SETD2 PE=1 SV=3
comp100691_c0_seq1	sp|Q9VYD1|C1716_DROME	47.54	61	31	1	314	135	1655	1715	6e-10	58.2	Probable histone-lysine N-methyltransferase CG1716 OS=Drosophila melanogaster GN=Set2 PE=1 SV=2
comp100692_c0_seq1	sp|Q09225|NRF6_CAEEL	31.55	168	103	5	1	468	384	547	3e-19	86.7	Nose resistant to fluoxetine protein 6 OS=Caenorhabditis elegans GN=nrf-6 PE=1 SV=3
comp100718_c0_seq1	sp|E9Q8I9|FRY_MOUSE	60	100	40	0	301	2	1807	1906	2e-31	119	Protein furry homolog OS=Mus musculus GN=Fry PE=1 SV=1
comp100718_c0_seq1	sp|O94915|FRYL_HUMAN	65.35	101	34	1	301	2	1765	1865	5e-34	127	Protein furry homolog-like OS=Homo sapiens GN=FRYL PE=1 SV=2
comp100718_c0_seq1	sp|P40468|TAO3_YEAST	35.85	106	68	2	319	2	1778	1878	2e-14	71.6	Cell morphogenesis protein PAG1 OS=Saccharomyces cerevisiae (strain ATCC 204508 / S288c) GN=TAO3 PE=1 SV=1
comp100718_c0_seq1	sp|Q5TBA9|FRY_HUMAN	59	100	41	0	301	2	1807	1906	6e-31	118	Protein furry homolog OS=Homo sapiens GN=FRY PE=1 SV=1
comp100718_c0_seq1	sp|Q9HDV6|MOR2_SCHPO	45.1	51	28	0	172	20	1572	1622	6e-07	50.1	Cell polarity protein mor2 OS=Schizosaccharomyces pombe (strain 972 / ATCC 24843) GN=mor2 PE=4 SV=1
comp100718_c0_seq1	sp|Q9VT28|FRY_DROME	75.96	104	25	0	313	2	2202	2305	5e-46	161	Protein furry OS=Drosophila melanogaster GN=fry PE=1 SV=2
comp10071_c0_seq1	sp|O08739|AMPD3_MOUSE	52.31	130	61	1	5	391	206	335	3e-39	143	AMP deaminase 3 OS=Mus musculus GN=Ampd3 PE=2 SV=2
comp10071_c0_seq1	sp|O09178|AMPD3_RAT	52.31	130	61	1	5	391	205	334	3e-39	143	AMP deaminase 3 OS=Rattus norvegicus GN=Ampd3 PE=2 SV=2
comp10071_c0_seq1	sp|O80452|AMPD_ARATH	40.97	144	85	1	2	433	285	424	3e-31	120	AMP deaminase OS=Arabidopsis thaliana GN=AMPD PE=1 SV=2
comp10071_c0_seq1	sp|P10759|AMPD1_RAT	50.77	130	63	1	5	391	193	322	2e-37	138	AMP deaminase 1 OS=Rattus norvegicus GN=Ampd1 PE=1 SV=1
comp10071_c0_seq1	sp|P15274|AMPD_YEAST	50.98	102	50	0	128	433	294	395	3e-28	112	AMP deaminase OS=Saccharomyces cerevisiae (strain ATCC 204508 / S288c) GN=AMD1 PE=1 SV=2
comp10071_c0_seq1	sp|P23109|AMPD1_HUMAN	48.2	139	71	1	5	418	226	364	4e-38	140	AMP deaminase 1 OS=Homo sapiens GN=AMPD1 PE=1 SV=2
comp10071_c0_seq1	sp|P38150|YB9Z_YEAST	30.93	97	67	0	128	418	214	310	6e-09	56.6	Inactive deaminase YBR284W OS=Saccharomyces cerevisiae (strain ATCC 204508 / S288c) GN=YBR284W PE=3 SV=1
comp10071_c0_seq1	sp|P40361|YJH0_YEAST	32.8	125	81	2	17	382	237	360	6e-11	62.4	Inactive deaminase YJL070C OS=Saccharomyces cerevisiae (strain ATCC 204508 / S288c) GN=YJL070C PE=1 SV=1
comp10071_c0_seq1	sp|P50998|AMPD_SCHPO	46.4	125	67	1	59	433	229	352	5e-30	117	AMP deaminase OS=Schizosaccharomyces pombe (strain 972 / ATCC 24843) GN=ada1 PE=1 SV=3
comp10071_c0_seq1	sp|Q01432|AMPD3_HUMAN	47.92	144	74	1	5	433	207	350	6e-40	145	AMP deaminase 3 OS=Homo sapiens GN=AMPD3 PE=1 SV=1
comp10071_c0_seq1	sp|Q01433|AMPD2_HUMAN	58.09	136	57	0	26	433	316	451	3e-48	169	AMP deaminase 2 OS=Homo sapiens GN=AMPD2 PE=1 SV=2
comp10071_c0_seq1	sp|Q02356|AMPD2_RAT	57.35	136	58	0	26	433	262	397	8e-48	167	AMP deaminase 2 OS=Rattus norvegicus GN=Ampd2 PE=2 SV=2
comp10071_c0_seq1	sp|Q3V1D3|AMPD1_MOUSE	50.77	130	63	1	5	391	191	320	9e-38	139	AMP deaminase 1 OS=Mus musculus GN=Ampd1 PE=2 SV=2
comp10071_c0_seq1	sp|Q54DD0|AMPD_DICDI	47.15	123	65	0	62	430	131	253	3e-30	117	AMP deaminase OS=Dictyostelium discoideum GN=amdA PE=1 SV=1
comp10071_c0_seq1	sp|Q84NP7|AMPD_ORYSJ	48.44	128	66	1	50	433	277	400	2e-33	127	Probable AMP deaminase OS=Oryza sativa subsp. japonica GN=AMPD PE=2 SV=1
comp10071_c0_seq1	sp|Q9DBT5|AMPD2_MOUSE	57.35	136	58	0	26	433	236	371	7e-48	167	AMP deaminase 2 OS=Mus musculus GN=Ampd2 PE=1 SV=1
comp100720_c0_seq1	sp|O34309|PPS_BACSU	29.36	109	77	2	371	45	252	351	3e-08	53.9	Putative phosphoenolpyruvate synthase OS=Bacillus subtilis (strain 168) GN=pps PE=3 SV=1
comp100720_c0_seq1	sp|Q57962|PPSA_METJA	32.26	62	42	0	368	183	269	330	2e-06	48.9	Probable phosphoenolpyruvate synthase OS=Methanocaldococcus jannaschii (strain ATCC 43067 / DSM 2661 / JAL-1 / JCM 10045 / NBRC 100440) GN=ppsA PE=3 SV=1
comp100721_c0_seq1	sp|Q06190|P2R3A_HUMAN	31.58	114	72	1	2	325	925	1038	5e-16	75.5	Serine/threonine-protein phosphatase 2A regulatory subunit B'' subunit alpha OS=Homo sapiens GN=PPP2R3A PE=1 SV=1
comp100721_c0_seq1	sp|Q5E9G1|P2R3C_BOVIN	74.07	108	28	0	2	325	300	407	2e-54	178	Serine/threonine-protein phosphatase 2A regulatory subunit B'' subunit gamma OS=Bos taurus GN=PPP2R3C PE=2 SV=1
comp100721_c0_seq1	sp|Q5QIT3|2AB2B_ARATH	29.2	113	75	1	2	325	341	453	6e-13	66.6	Serine/threonine protein phosphatase 2A regulatory subunit B''beta OS=Arabidopsis thaliana GN=B''BETA PE=1 SV=1
comp100721_c0_seq1	sp|Q6AXZ3|P2R3C_RAT	74.07	108	28	0	2	325	300	407	2e-54	178	Serine/threonine-protein phosphatase 2A regulatory subunit B'' subunit gamma OS=Rattus norvegicus GN=Ppp2r3c PE=2 SV=1
comp100721_c0_seq1	sp|Q6DJ05|P2R3C_XENTR	75	108	27	0	2	325	295	402	4e-54	177	Serine/threonine-protein phosphatase 2A regulatory subunit B'' subunit gamma OS=Xenopus tropicalis GN=ppp2r3c PE=2 SV=1
comp100721_c0_seq1	sp|Q803V3|P2R3C_DANRE	75	108	27	0	2	325	303	410	3e-55	180	Serine/threonine-protein phosphatase 2A regulatory subunit B'' subunit gamma OS=Danio rerio GN=ppp2r3c PE=2 SV=1
comp100721_c0_seq1	sp|Q84JI6|2AB2E_ARATH	30.19	106	69	1	2	304	335	440	5e-12	63.9	Probable serine/threonine protein phosphatase 2A regulatory subunit B''epsilon OS=Arabidopsis thaliana GN=B''EPSILON PE=2 SV=1
comp100721_c0_seq1	sp|Q8VZQ4|2AB2C_ARATH	29.2	113	75	1	2	325	341	453	6e-13	66.6	Probable serine/threonine protein phosphatase 2A regulatory subunit B''gamma OS=Arabidopsis thaliana GN=B''GAMMA PE=1 SV=1
comp100721_c0_seq1	sp|Q969Q6|P2R3C_HUMAN	74.07	108	28	0	2	325	300	407	2e-54	178	Serine/threonine-protein phosphatase 2A regulatory subunit B'' subunit gamma OS=Homo sapiens GN=PPP2R3C PE=1 SV=1
comp100721_c0_seq1	sp|Q9FEE2|TON2_ARATH	47.37	114	53	1	5	325	322	435	6e-27	105	Probable serine/threonine-protein phosphatase 2A regulatory subunit B'' subunit TON2 OS=Arabidopsis thaliana GN=TON2 PE=1 SV=1
comp100721_c0_seq1	sp|Q9JK24|P2R3C_MOUSE	74.07	108	28	0	2	325	300	407	2e-54	178	Serine/threonine-protein phosphatase 2A regulatory subunit B'' subunit gamma OS=Mus musculus GN=Ppp2r3c PE=1 SV=2
comp100721_c0_seq1	sp|Q9SLI8|2AB2D_ARATH	31.48	108	69	1	2	310	341	448	4e-14	70.1	Probable serine/threonine protein phosphatase 2A regulatory subunit B''delta OS=Arabidopsis thaliana GN=B''DELTA PE=3 SV=1
comp100721_c0_seq1	sp|Q9XGR4|2AB2A_ARATH	33.02	106	66	1	2	304	344	449	2e-14	70.9	Serine/threonine protein phosphatase 2A regulatory subunit B''alpha OS=Arabidopsis thaliana GN=B''ALPHA PE=1 SV=1
comp100721_c0_seq1	sp|Q9Y5P8|P2R3B_HUMAN	26.32	114	78	1	2	325	341	454	1e-11	63.2	Serine/threonine-protein phosphatase 2A regulatory subunit B'' subunit beta OS=Homo sapiens GN=PPP2R3B PE=1 SV=2
comp100721_c0_seq1	sp|Q9Z176|P2R3D_MOUSE	28.95	114	75	1	2	325	284	397	6e-15	72.4	Serine/threonine-protein phosphatase 2A regulatory subunit B'' subunit delta OS=Mus musculus GN=Ppp2r3d PE=2 SV=1
comp100723_c0_seq1	sp|A2AJ76|HMCN2_MOUSE	26.27	118	85	1	8	355	3771	3888	3e-09	58.2	Hemicentin-2 OS=Mus musculus GN=Hmcn2 PE=2 SV=1
comp100723_c0_seq1	sp|A2AJ76|HMCN2_MOUSE	27.27	110	75	3	8	322	3036	3144	4e-06	49.3	Hemicentin-2 OS=Mus musculus GN=Hmcn2 PE=2 SV=1
comp100723_c0_seq1	sp|A2AJ76|HMCN2_MOUSE	27.59	116	84	0	8	355	1893	2008	4e-07	52	Hemicentin-2 OS=Mus musculus GN=Hmcn2 PE=2 SV=1
comp100723_c0_seq1	sp|A2AJ76|HMCN2_MOUSE	27.64	123	85	3	2	358	2261	2382	4e-06	49.3	Hemicentin-2 OS=Mus musculus GN=Hmcn2 PE=2 SV=1
comp100723_c0_seq1	sp|A2AJ76|HMCN2_MOUSE	29.06	117	83	0	2	352	3678	3794	7e-10	60.1	Hemicentin-2 OS=Mus musculus GN=Hmcn2 PE=2 SV=1
comp100723_c0_seq1	sp|A2AJ76|HMCN2_MOUSE	29.63	108	73	3	8	322	4136	4238	9e-08	53.9	Hemicentin-2 OS=Mus musculus GN=Hmcn2 PE=2 SV=1
comp100723_c0_seq1	sp|A2AJ76|HMCN2_MOUSE	29.69	128	83	4	14	376	1697	1819	8e-07	51.2	Hemicentin-2 OS=Mus musculus GN=Hmcn2 PE=2 SV=1
comp100723_c0_seq1	sp|A2AJ76|HMCN2_MOUSE	29.91	117	82	0	8	358	3864	3980	2e-10	62	Hemicentin-2 OS=Mus musculus GN=Hmcn2 PE=2 SV=1
comp100723_c0_seq1	sp|A2AJ76|HMCN2_MOUSE	30.17	116	80	2	8	352	1134	1242	1e-06	50.8	Hemicentin-2 OS=Mus musculus GN=Hmcn2 PE=2 SV=1
comp100723_c0_seq1	sp|A2AJ76|HMCN2_MOUSE	30.77	117	79	1	8	352	760	876	5e-08	54.7	Hemicentin-2 OS=Mus musculus GN=Hmcn2 PE=2 SV=1
comp100723_c0_seq1	sp|A2AJ76|HMCN2_MOUSE	30.83	120	80	2	2	352	1217	1336	8e-09	57	Hemicentin-2 OS=Mus musculus GN=Hmcn2 PE=2 SV=1
comp100723_c0_seq1	sp|A2AJ76|HMCN2_MOUSE	30.97	113	78	1	14	352	3957	4068	9e-08	53.9	Hemicentin-2 OS=Mus musculus GN=Hmcn2 PE=2 SV=1
comp100723_c0_seq1	sp|A2AJ76|HMCN2_MOUSE	31.09	119	76	3	14	352	3225	3343	8e-07	51.2	Hemicentin-2 OS=Mus musculus GN=Hmcn2 PE=2 SV=1
comp100723_c0_seq1	sp|A2AJ76|HMCN2_MOUSE	31.36	118	78	3	8	352	2169	2286	8e-07	51.2	Hemicentin-2 OS=Mus musculus GN=Hmcn2 PE=2 SV=1
comp100723_c0_seq1	sp|A2AJ76|HMCN2_MOUSE	31.36	118	80	2	8	358	4225	4341	4e-08	55.1	Hemicentin-2 OS=Mus musculus GN=Hmcn2 PE=2 SV=1
comp100723_c0_seq1	sp|A2AJ76|HMCN2_MOUSE	31.67	120	77	4	8	352	3412	3524	1e-09	59.3	Hemicentin-2 OS=Mus musculus GN=Hmcn2 PE=2 SV=1
comp100723_c0_seq1	sp|A2AJ76|HMCN2_MOUSE	32.26	124	75	3	8	352	1036	1157	9e-12	65.5	Hemicentin-2 OS=Mus musculus GN=Hmcn2 PE=2 SV=1
comp100723_c0_seq1	sp|A2AJ76|HMCN2_MOUSE	33.04	115	77	0	8	352	4045	4159	2e-12	67.4	Hemicentin-2 OS=Mus musculus GN=Hmcn2 PE=2 SV=1
comp100723_c0_seq1	sp|A2AJ76|HMCN2_MOUSE	33.33	114	76	1	5	346	581	693	7e-10	60.1	Hemicentin-2 OS=Mus musculus GN=Hmcn2 PE=2 SV=1
comp100723_c0_seq1	sp|A2AJ76|HMCN2_MOUSE	33.96	106	69	2	8	322	4316	4419	3e-12	67	Hemicentin-2 OS=Mus musculus GN=Hmcn2 PE=2 SV=1
comp100723_c0_seq1	sp|A2AJ76|HMCN2_MOUSE	36.13	119	75	2	8	361	946	1062	3e-14	72.8	Hemicentin-2 OS=Mus musculus GN=Hmcn2 PE=2 SV=1
comp100723_c0_seq1	sp|A4IGL7|PXDN_XENTR	29.91	117	80	2	8	352	486	601	4e-08	55.1	Peroxidasin OS=Xenopus tropicalis GN=pxdn PE=2 SV=1
comp100723_c0_seq1	sp|A4IGL7|PXDN_XENTR	33.03	109	68	2	5	316	300	407	6e-11	63.2	Peroxidasin OS=Xenopus tropicalis GN=pxdn PE=2 SV=1
comp100723_c0_seq1	sp|A4IGL7|PXDN_XENTR	35.29	119	76	2	8	361	396	512	2e-14	73.2	Peroxidasin OS=Xenopus tropicalis GN=pxdn PE=2 SV=1
comp100723_c0_seq1	sp|A4IGL7|PXDN_XENTR	37.5	88	53	2	89	346	236	323	3e-09	58.2	Peroxidasin OS=Xenopus tropicalis GN=pxdn PE=2 SV=1
comp100723_c0_seq1	sp|B3MH43|PTK7_DROAN	33.33	120	77	4	2	352	347	465	3e-10	61.2	Tyrosine-protein kinase-like otk OS=Drosophila ananassae GN=otk PE=3 SV=1
comp100723_c0_seq1	sp|B3MH43|PTK7_DROAN	44.79	163	83	5	14	481	444	599	2e-33	127	Tyrosine-protein kinase-like otk OS=Drosophila ananassae GN=otk PE=3 SV=1
comp100723_c0_seq1	sp|B3NS99|PTK7_DROER	32.5	120	78	4	2	352	346	464	1e-09	59.3	Tyrosine-protein kinase-like otk OS=Drosophila erecta GN=otk PE=3 SV=1
comp100723_c0_seq1	sp|B3NS99|PTK7_DROER	42.77	166	89	4	2	481	439	598	3e-33	127	Tyrosine-protein kinase-like otk OS=Drosophila erecta GN=otk PE=3 SV=1
comp100723_c0_seq1	sp|B4GBH0|PTK7_DROPE	31.75	126	77	3	2	352	346	465	6e-10	60.1	Tyrosine-protein kinase-like otk OS=Drosophila persimilis GN=otk PE=3 SV=1
comp100723_c0_seq1	sp|B4GBH0|PTK7_DROPE	44.44	162	84	4	14	481	444	599	8e-34	128	Tyrosine-protein kinase-like otk OS=Drosophila persimilis GN=otk PE=3 SV=1
comp100723_c0_seq1	sp|B4HNW4|PTK7_DROSE	31.75	126	77	4	2	352	342	460	4e-09	57.8	Tyrosine-protein kinase-like otk OS=Drosophila sechellia GN=otk PE=3 SV=1
comp100723_c0_seq1	sp|B4HNW4|PTK7_DROSE	42.17	166	90	4	2	481	435	594	1e-32	125	Tyrosine-protein kinase-like otk OS=Drosophila sechellia GN=otk PE=3 SV=1
comp100723_c0_seq1	sp|B4KPU0|PTK7_DROMO	33.61	119	77	3	2	352	354	470	3e-10	60.8	Tyrosine-protein kinase-like otk OS=Drosophila mojavensis GN=otk PE=3 SV=1
comp100723_c0_seq1	sp|B4KPU0|PTK7_DROMO	46.3	162	81	4	14	481	449	604	2e-35	133	Tyrosine-protein kinase-like otk OS=Drosophila mojavensis GN=otk PE=3 SV=1
comp100723_c0_seq1	sp|B4MR28|PTK7_DROWI	33.33	120	77	4	2	352	358	476	1e-09	59.3	Tyrosine-protein kinase-like otk OS=Drosophila willistoni GN=otk PE=3 SV=1
comp100723_c0_seq1	sp|B4MR28|PTK7_DROWI	44.85	165	82	4	14	481	455	614	1e-34	130	Tyrosine-protein kinase-like otk OS=Drosophila willistoni GN=otk PE=3 SV=1
comp100723_c0_seq1	sp|B4P5Q9|PTK7_DROYA	30.95	126	78	4	2	352	346	464	4e-09	57.8	Tyrosine-protein kinase-like otk OS=Drosophila yakuba GN=otk PE=3 SV=1
comp100723_c0_seq1	sp|B4P5Q9|PTK7_DROYA	42.77	166	89	4	2	481	439	598	1e-32	125	Tyrosine-protein kinase-like otk OS=Drosophila yakuba GN=otk PE=3 SV=1
comp100723_c0_seq1	sp|B4QC63|PTK7_DROSI	31.75	126	77	4	2	352	342	460	4e-09	57.8	Tyrosine-protein kinase-like otk OS=Drosophila simulans GN=otk PE=3 SV=1
comp100723_c0_seq1	sp|B4QC63|PTK7_DROSI	42.77	166	89	4	2	481	435	594	3e-33	127	Tyrosine-protein kinase-like otk OS=Drosophila simulans GN=otk PE=3 SV=1
comp100723_c0_seq1	sp|Q13308|PTK7_HUMAN	30.19	106	74	1	5	322	384	488	3e-10	61.2	Inactive tyrosine-protein kinase 7 OS=Homo sapiens GN=PTK7 PE=1 SV=2
comp100723_c0_seq1	sp|Q13308|PTK7_HUMAN	35.19	162	101	4	8	481	564	721	6e-22	94.7	Inactive tyrosine-protein kinase 7 OS=Homo sapiens GN=PTK7 PE=1 SV=2
comp100723_c0_seq1	sp|Q290N5|PTK7_DROPS	31.75	126	77	3	2	352	346	465	3e-10	60.8	Tyrosine-protein kinase-like otk OS=Drosophila pseudoobscura pseudoobscura GN=otk PE=3 SV=2
comp100723_c0_seq1	sp|Q290N5|PTK7_DROPS	43.83	162	85	4	14	481	444	599	5e-33	126	Tyrosine-protein kinase-like otk OS=Drosophila pseudoobscura pseudoobscura GN=otk PE=3 SV=2
comp100723_c0_seq1	sp|Q3UQ28|PXDN_MOUSE	30.16	126	85	3	8	376	493	616	3e-09	58.2	Peroxidasin homolog OS=Mus musculus GN=Pxdn PE=2 SV=2
comp100723_c0_seq1	sp|Q3UQ28|PXDN_MOUSE	32.41	108	68	2	8	316	308	414	8e-09	57	Peroxidasin homolog OS=Mus musculus GN=Pxdn PE=2 SV=2
comp100723_c0_seq1	sp|Q3UQ28|PXDN_MOUSE	35.29	119	77	1	5	361	402	519	6e-15	74.7	Peroxidasin homolog OS=Mus musculus GN=Pxdn PE=2 SV=2
comp100723_c0_seq1	sp|Q3UQ28|PXDN_MOUSE	36.11	108	65	3	35	346	223	330	4e-09	57.8	Peroxidasin homolog OS=Mus musculus GN=Pxdn PE=2 SV=2
comp100723_c0_seq1	sp|Q6AWJ9|PTK7_DROME	32.5	120	78	4	2	352	346	464	1e-09	59.3	Tyrosine-protein kinase-like otk OS=Drosophila melanogaster GN=otk PE=1 SV=1
comp100723_c0_seq1	sp|Q6AWJ9|PTK7_DROME	43.37	166	88	4	2	481	439	598	1e-33	128	Tyrosine-protein kinase-like otk OS=Drosophila melanogaster GN=otk PE=1 SV=1
comp100723_c0_seq1	sp|Q8AV57|SDK2_CHICK	27.52	109	76	2	5	322	473	581	2e-06	50.1	Protein sidekick-2 OS=Gallus gallus GN=SDK2 PE=2 SV=2
comp100723_c0_seq1	sp|Q8AV57|SDK2_CHICK	29.77	131	85	4	8	379	283	411	1e-06	50.4	Protein sidekick-2 OS=Gallus gallus GN=SDK2 PE=2 SV=2
comp100723_c0_seq1	sp|Q8AV57|SDK2_CHICK	35.25	122	75	2	8	361	379	500	8e-15	74.3	Protein sidekick-2 OS=Gallus gallus GN=SDK2 PE=2 SV=2
comp100723_c0_seq1	sp|Q8BKG3|PTK7_MOUSE	32.08	106	72	1	5	322	376	480	9e-12	65.5	Inactive tyrosine-protein kinase 7 OS=Mus musculus GN=Ptk7 PE=1 SV=1
comp100723_c0_seq1	sp|Q8BKG3|PTK7_MOUSE	35.8	162	100	4	8	481	556	713	2e-22	95.9	Inactive tyrosine-protein kinase 7 OS=Mus musculus GN=Ptk7 PE=1 SV=1
comp100723_c0_seq1	sp|Q8NDA2|HMCN2_HUMAN	25.42	118	86	1	8	355	3737	3854	3e-08	55.5	Hemicentin-2 OS=Homo sapiens GN=HMCN2 PE=2 SV=2
comp100723_c0_seq1	sp|Q8NDA2|HMCN2_HUMAN	25.83	120	86	2	8	358	1380	1499	9e-06	48.1	Hemicentin-2 OS=Homo sapiens GN=HMCN2 PE=2 SV=2
comp100723_c0_seq1	sp|Q8NDA2|HMCN2_HUMAN	28.21	117	84	0	8	358	3830	3946	3e-09	58.2	Hemicentin-2 OS=Homo sapiens GN=HMCN2 PE=2 SV=2
comp100723_c0_seq1	sp|Q8NDA2|HMCN2_HUMAN	28.93	121	80	1	8	352	759	879	2e-07	53.1	Hemicentin-2 OS=Homo sapiens GN=HMCN2 PE=2 SV=2
comp100723_c0_seq1	sp|Q8NDA2|HMCN2_HUMAN	29.06	117	80	2	11	352	2324	2440	6e-07	51.6	Hemicentin-2 OS=Homo sapiens GN=HMCN2 PE=2 SV=2
comp100723_c0_seq1	sp|Q8NDA2|HMCN2_HUMAN	29.17	120	82	2	2	352	1176	1295	1e-08	56.2	Hemicentin-2 OS=Homo sapiens GN=HMCN2 PE=2 SV=2
comp100723_c0_seq1	sp|Q8NDA2|HMCN2_HUMAN	29.91	117	82	0	2	352	3644	3760	5e-12	66.2	Hemicentin-2 OS=Homo sapiens GN=HMCN2 PE=2 SV=2
comp100723_c0_seq1	sp|Q8NDA2|HMCN2_HUMAN	30.25	119	81	2	8	358	3467	3578	3e-06	49.7	Hemicentin-2 OS=Homo sapiens GN=HMCN2 PE=2 SV=2
comp100723_c0_seq1	sp|Q8NDA2|HMCN2_HUMAN	30.33	122	80	4	5	355	1949	2068	1e-06	50.4	Hemicentin-2 OS=Homo sapiens GN=HMCN2 PE=2 SV=2
comp100723_c0_seq1	sp|Q8NDA2|HMCN2_HUMAN	31.48	108	71	3	8	322	4102	4204	3e-08	55.5	Hemicentin-2 OS=Homo sapiens GN=HMCN2 PE=2 SV=2
comp100723_c0_seq1	sp|Q8NDA2|HMCN2_HUMAN	31.93	119	79	3	8	358	4191	4307	4e-07	52	Hemicentin-2 OS=Homo sapiens GN=HMCN2 PE=2 SV=2
comp100723_c0_seq1	sp|Q8NDA2|HMCN2_HUMAN	31.97	122	76	4	11	355	1662	1778	1e-06	50.8	Hemicentin-2 OS=Homo sapiens GN=HMCN2 PE=2 SV=2
comp100723_c0_seq1	sp|Q8NDA2|HMCN2_HUMAN	32.17	115	78	0	8	352	4011	4125	6e-13	68.9	Hemicentin-2 OS=Homo sapiens GN=HMCN2 PE=2 SV=2
comp100723_c0_seq1	sp|Q8NDA2|HMCN2_HUMAN	32.46	114	77	0	14	355	951	1064	5e-14	72	Hemicentin-2 OS=Homo sapiens GN=HMCN2 PE=2 SV=2
comp100723_c0_seq1	sp|Q8NDA2|HMCN2_HUMAN	32.46	114	77	1	5	346	580	692	1e-11	65.1	Hemicentin-2 OS=Homo sapiens GN=HMCN2 PE=2 SV=2
comp100723_c0_seq1	sp|Q8NDA2|HMCN2_HUMAN	33.02	106	67	2	8	313	4282	4382	2e-13	70.1	Hemicentin-2 OS=Homo sapiens GN=HMCN2 PE=2 SV=2
comp100723_c0_seq1	sp|Q8NDA2|HMCN2_HUMAN	33.05	118	76	3	8	352	3378	3490	5e-08	54.7	Hemicentin-2 OS=Homo sapiens GN=HMCN2 PE=2 SV=2
comp100723_c0_seq1	sp|Q8NDA2|HMCN2_HUMAN	33.61	122	72	4	14	352	3191	3309	5e-08	54.7	Hemicentin-2 OS=Homo sapiens GN=HMCN2 PE=2 SV=2
comp100723_c0_seq1	sp|Q8NDA2|HMCN2_HUMAN	33.62	116	76	2	8	352	1093	1201	2e-10	61.6	Hemicentin-2 OS=Homo sapiens GN=HMCN2 PE=2 SV=2
comp100723_c0_seq1	sp|Q8NDA2|HMCN2_HUMAN	33.63	113	75	1	14	352	3923	4034	4e-09	57.8	Hemicentin-2 OS=Homo sapiens GN=HMCN2 PE=2 SV=2
comp100723_c0_seq1	sp|Q91048|PTK7_CHICK	29.52	105	74	1	8	322	366	469	5e-10	60.5	Inactive tyrosine-protein kinase 7 OS=Gallus gallus GN=PTK7 PE=2 SV=1
comp100723_c0_seq1	sp|Q91048|PTK7_CHICK	32.2	118	76	5	11	352	277	389	4e-07	52	Inactive tyrosine-protein kinase 7 OS=Gallus gallus GN=PTK7 PE=2 SV=1
comp100723_c0_seq1	sp|Q91048|PTK7_CHICK	34.15	164	103	4	5	481	544	702	2e-22	95.9	Inactive tyrosine-protein kinase 7 OS=Gallus gallus GN=PTK7 PE=2 SV=1
comp100723_c0_seq1	sp|Q92626|PXDN_HUMAN	30.95	126	84	3	8	376	496	619	9e-10	59.7	Peroxidasin homolog OS=Homo sapiens GN=PXDN PE=1 SV=2
comp100723_c0_seq1	sp|Q92626|PXDN_HUMAN	32.11	109	69	2	5	316	310	417	2e-09	58.9	Peroxidasin homolog OS=Homo sapiens GN=PXDN PE=1 SV=2
comp100723_c0_seq1	sp|Q92626|PXDN_HUMAN	34.75	118	77	1	8	361	406	522	8e-15	74.3	Peroxidasin homolog OS=Homo sapiens GN=PXDN PE=1 SV=2
comp100723_c0_seq1	sp|Q92626|PXDN_HUMAN	35.19	108	66	3	35	346	226	333	6e-09	57.4	Peroxidasin homolog OS=Homo sapiens GN=PXDN PE=1 SV=2
comp100723_c0_seq1	sp|Q96RW7|HMCN1_HUMAN	24.59	122	88	3	5	358	2262	2382	1e-07	53.5	Hemicentin-1 OS=Homo sapiens GN=HMCN1 PE=1 SV=2
comp100723_c0_seq1	sp|Q96RW7|HMCN1_HUMAN	25	108	79	1	5	322	3406	3513	9e-06	48.1	Hemicentin-1 OS=Homo sapiens GN=HMCN1 PE=1 SV=2
comp100723_c0_seq1	sp|Q96RW7|HMCN1_HUMAN	26.27	118	84	2	8	352	1425	1542	5e-08	54.7	Hemicentin-1 OS=Homo sapiens GN=HMCN1 PE=1 SV=2
comp100723_c0_seq1	sp|Q96RW7|HMCN1_HUMAN	27.27	121	83	3	8	355	2842	2961	5e-06	48.9	Hemicentin-1 OS=Homo sapiens GN=HMCN1 PE=1 SV=2
comp100723_c0_seq1	sp|Q96RW7|HMCN1_HUMAN	27.59	116	84	0	8	355	3870	3985	6e-11	63.2	Hemicentin-1 OS=Homo sapiens GN=HMCN1 PE=1 SV=2
comp100723_c0_seq1	sp|Q96RW7|HMCN1_HUMAN	28.21	117	84	0	2	352	1142	1258	2e-10	61.6	Hemicentin-1 OS=Homo sapiens GN=HMCN1 PE=1 SV=2
comp100723_c0_seq1	sp|Q96RW7|HMCN1_HUMAN	28.33	120	83	3	8	358	675	791	5e-06	48.9	Hemicentin-1 OS=Homo sapiens GN=HMCN1 PE=1 SV=2
comp100723_c0_seq1	sp|Q96RW7|HMCN1_HUMAN	29.06	117	82	1	5	352	1984	2100	3e-08	55.5	Hemicentin-1 OS=Homo sapiens GN=HMCN1 PE=1 SV=2
comp100723_c0_seq1	sp|Q96RW7|HMCN1_HUMAN	29.06	117	82	1	5	352	2936	3052	7e-06	48.5	Hemicentin-1 OS=Homo sapiens GN=HMCN1 PE=1 SV=2
comp100723_c0_seq1	sp|Q96RW7|HMCN1_HUMAN	29.36	109	74	3	5	322	3123	3231	9e-06	48.1	Hemicentin-1 OS=Homo sapiens GN=HMCN1 PE=1 SV=2
comp100723_c0_seq1	sp|Q96RW7|HMCN1_HUMAN	29.41	119	82	2	5	355	1798	1916	9e-08	53.9	Hemicentin-1 OS=Homo sapiens GN=HMCN1 PE=1 SV=2
comp100723_c0_seq1	sp|Q96RW7|HMCN1_HUMAN	29.6	125	79	3	8	355	1045	1168	3e-08	55.5	Hemicentin-1 OS=Homo sapiens GN=HMCN1 PE=1 SV=2
comp100723_c0_seq1	sp|Q96RW7|HMCN1_HUMAN	30.16	126	79	5	5	355	1234	1356	5e-06	48.9	Hemicentin-1 OS=Homo sapiens GN=HMCN1 PE=1 SV=2
comp100723_c0_seq1	sp|Q96RW7|HMCN1_HUMAN	30.97	113	78	0	14	352	3963	4075	8e-11	62.8	Hemicentin-1 OS=Homo sapiens GN=HMCN1 PE=1 SV=2
comp100723_c0_seq1	sp|Q96RW7|HMCN1_HUMAN	31.09	119	79	3	8	355	1706	1823	7e-08	54.3	Hemicentin-1 OS=Homo sapiens GN=HMCN1 PE=1 SV=2
comp100723_c0_seq1	sp|Q96RW7|HMCN1_HUMAN	31.4	121	80	3	2	355	859	978	7e-10	60.1	Hemicentin-1 OS=Homo sapiens GN=HMCN1 PE=1 SV=2
comp100723_c0_seq1	sp|Q96RW7|HMCN1_HUMAN	31.62	117	79	1	5	352	492	608	1e-08	56.6	Hemicentin-1 OS=Homo sapiens GN=HMCN1 PE=1 SV=2
comp100723_c0_seq1	sp|Q96RW7|HMCN1_HUMAN	31.86	113	77	1	8	346	585	696	1e-10	62.4	Hemicentin-1 OS=Homo sapiens GN=HMCN1 PE=1 SV=2
comp100723_c0_seq1	sp|Q96RW7|HMCN1_HUMAN	32.38	105	71	1	8	322	4413	4516	9e-14	71.2	Hemicentin-1 OS=Homo sapiens GN=HMCN1 PE=1 SV=2
comp100723_c0_seq1	sp|Q96RW7|HMCN1_HUMAN	32.76	116	78	0	8	355	4142	4257	3e-13	69.7	Hemicentin-1 OS=Homo sapiens GN=HMCN1 PE=1 SV=2
comp100723_c0_seq1	sp|Q96RW7|HMCN1_HUMAN	33.61	119	75	1	8	352	766	884	5e-12	66.2	Hemicentin-1 OS=Homo sapiens GN=HMCN1 PE=1 SV=2
comp100723_c0_seq1	sp|Q96RW7|HMCN1_HUMAN	33.61	119	76	3	8	355	3593	3710	1e-08	56.6	Hemicentin-1 OS=Homo sapiens GN=HMCN1 PE=1 SV=2
comp100723_c0_seq1	sp|Q96RW7|HMCN1_HUMAN	33.61	122	75	5	8	355	1892	2009	2e-07	53.1	Hemicentin-1 OS=Homo sapiens GN=HMCN1 PE=1 SV=2
comp100723_c0_seq1	sp|Q96RW7|HMCN1_HUMAN	33.62	116	77	1	8	355	4052	4166	2e-10	62	Hemicentin-1 OS=Homo sapiens GN=HMCN1 PE=1 SV=2
comp100723_c0_seq1	sp|Q96RW7|HMCN1_HUMAN	33.9	118	76	1	5	352	3776	3893	3e-13	69.7	Hemicentin-1 OS=Homo sapiens GN=HMCN1 PE=1 SV=2
comp100723_c0_seq1	sp|Q96RW7|HMCN1_HUMAN	34.48	116	76	0	8	355	3686	3801	3e-15	75.5	Hemicentin-1 OS=Homo sapiens GN=HMCN1 PE=1 SV=2
comp100723_c0_seq1	sp|Q96RW7|HMCN1_HUMAN	34.55	110	68	3	5	322	3217	3326	3e-08	55.5	Hemicentin-1 OS=Homo sapiens GN=HMCN1 PE=1 SV=2
comp100723_c0_seq1	sp|Q96RW7|HMCN1_HUMAN	35.59	118	76	0	8	361	954	1071	2e-15	75.9	Hemicentin-1 OS=Homo sapiens GN=HMCN1 PE=1 SV=2
comp100723_c0_seq1	sp|Q96RW7|HMCN1_HUMAN	36.44	118	74	2	8	358	4322	4438	2e-12	67.4	Hemicentin-1 OS=Homo sapiens GN=HMCN1 PE=1 SV=2
comp100723_c0_seq1	sp|Q96RW7|HMCN1_HUMAN	36.79	106	66	2	8	322	4233	4335	4e-12	66.6	Hemicentin-1 OS=Homo sapiens GN=HMCN1 PE=1 SV=2
comp100727_c0_seq1	sp|Q9GPJ1|SKEL2_DROME	37.5	72	45	0	12	227	193	264	5e-09	53.9	Protein Skeletor, isoforms D/E OS=Drosophila melanogaster GN=Skeletor PE=1 SV=3
comp100727_c0_seq1	sp|Q9VGY6|SKEL1_DROME	37.5	72	45	0	12	227	193	264	5e-09	53.9	Protein Skeletor, isoforms B/C OS=Drosophila melanogaster GN=Skeletor PE=1 SV=2
comp100732_c0_seq1	sp|D2XV59|GTPB1_RAT	43.24	74	42	0	237	16	64	137	5e-11	60.1	GTP-binding protein 1 OS=Rattus norvegicus GN=Gtpbp1 PE=1 SV=1
comp100732_c0_seq1	sp|O00178|GTPB1_HUMAN	43.24	74	42	0	237	16	64	137	5e-11	60.1	GTP-binding protein 1 OS=Homo sapiens GN=GTPBP1 PE=1 SV=3
comp100732_c0_seq1	sp|O08582|GTPB1_MOUSE	43.24	74	42	0	237	16	64	137	5e-11	60.1	GTP-binding protein 1 OS=Mus musculus GN=Gtpbp1 PE=1 SV=2
comp100732_c0_seq1	sp|Q3UJK4|GTPB2_MOUSE	74.07	81	21	0	249	7	67	147	2e-34	126	GTP-binding protein 2 OS=Mus musculus GN=Gtpbp2 PE=2 SV=1
comp100732_c0_seq1	sp|Q58DC5|GTPB1_BOVIN	43.24	74	42	0	237	16	64	137	5e-11	60.1	GTP-binding protein 1 OS=Bos taurus GN=GTPBP1 PE=2 SV=2
comp100732_c0_seq1	sp|Q5R8Q7|GTPB1_PONAB	40	70	42	0	225	16	1	70	1e-08	53.1	GTP-binding protein 1 (Fragment) OS=Pongo abelii GN=GTPBP1 PE=2 SV=2
comp100732_c0_seq1	sp|Q5UR71|YR625_MIMIV	30.67	75	51	1	246	25	80	154	9e-06	44.7	Uncharacterized protein R625 OS=Acanthamoeba polyphaga mimivirus GN=MIMI_R625 PE=4 SV=1
comp100732_c0_seq1	sp|Q5XGS8|GTPB1_XENLA	37.66	77	48	0	249	19	49	125	6e-10	57	GTP-binding protein 1 OS=Xenopus laevis GN=gtpbp1 PE=2 SV=1
comp100732_c0_seq1	sp|Q9BX10|GTPB2_HUMAN	74.07	81	21	0	249	7	67	147	2e-34	126	GTP-binding protein 2 OS=Homo sapiens GN=GTPBP2 PE=1 SV=1
comp100734_c0_seq1	sp|A5PJJ7|S16C6_BOVIN	43.94	66	36	1	198	4	26	91	4e-10	57.4	Short-chain dehydrogenase/reductase family 16C member 6 OS=Bos taurus GN=SDR16C6 PE=2 SV=1
comp100734_c0_seq1	sp|Q05A13|S16C6_MOUSE	44.05	84	45	2	246	1	9	92	1e-12	64.7	Short-chain dehydrogenase/reductase family 16C member 6 OS=Mus musculus GN=Sdr16c6 PE=2 SV=1
comp100734_c0_seq1	sp|Q4JK73|DHB11_MACFA	35.29	85	55	0	258	4	6	90	2e-11	61.2	Estradiol 17-beta-dehydrogenase 11 OS=Macaca fascicularis GN=HSD17B11 PE=2 SV=1
comp100734_c0_seq1	sp|Q5M875|DHB13_RAT	40.91	66	39	0	210	13	22	87	7e-09	53.9	17-beta-hydroxysteroid dehydrogenase 13 OS=Rattus norvegicus GN=Hsd17b13 PE=2 SV=1
comp100734_c0_seq1	sp|Q5NVG2|DHB11_PONAB	35.29	85	55	0	258	4	6	90	2e-11	60.8	Estradiol 17-beta-dehydrogenase 11 OS=Pongo abelii GN=HSD17B11 PE=2 SV=1
comp100734_c0_seq1	sp|Q5XGF7|RDH10_XENTR	40	75	45	1	243	19	14	85	6e-10	57	Retinol dehydrogenase 10 OS=Xenopus tropicalis GN=rdh10 PE=2 SV=1
comp100734_c0_seq1	sp|Q6AYS8|DHB11_RAT	40	85	51	0	258	4	6	90	6e-12	62.4	Estradiol 17-beta-dehydrogenase 11 OS=Rattus norvegicus GN=Hsd17b11 PE=2 SV=1
comp100734_c0_seq1	sp|Q6DCT3|RD10A_XENLA	39.44	71	43	1	243	31	14	81	4e-09	54.7	Retinol dehydrogenase 10-A OS=Xenopus laevis GN=rdh10-a PE=2 SV=1
comp100734_c0_seq1	sp|Q6NRV4|RD10B_XENLA	40.85	71	42	1	243	31	14	81	1e-09	56.2	Retinol dehydrogenase 10-B OS=Xenopus laevis GN=rdh10-b PE=2 SV=1
comp100734_c0_seq1	sp|Q7T2D1|RD10B_DANRE	39.44	71	43	1	243	31	14	81	4e-09	54.7	Retinol dehydrogenase 10-B OS=Danio rerio GN=rdh10b PE=2 SV=2
comp100734_c0_seq1	sp|Q7TQA3|RDHE2_MOUSE	51.85	54	26	0	183	22	35	88	2e-11	61.2	Epidermal retinol dehydrogenase 2 OS=Mus musculus GN=Sdr16c5 PE=2 SV=1
comp100734_c0_seq1	sp|Q7Z5P4|DHB13_HUMAN	42.03	69	40	0	210	4	22	90	9e-12	62	17-beta-hydroxysteroid dehydrogenase 13 OS=Homo sapiens GN=HSD17B13 PE=2 SV=1
comp100734_c0_seq1	sp|Q80ZF7|RDH10_RAT	42.25	71	41	1	243	31	14	81	2e-10	58.5	Retinol dehydrogenase 10 OS=Rattus norvegicus GN=Rdh10 PE=1 SV=1
comp100734_c0_seq1	sp|Q8HZT6|RDH10_BOVIN	42.25	71	41	1	243	31	14	81	2e-10	58.5	Retinol dehydrogenase 10 OS=Bos taurus GN=RDH10 PE=1 SV=1
comp100734_c0_seq1	sp|Q8IZV5|RDH10_HUMAN	42.25	71	41	1	243	31	14	81	2e-10	58.5	Retinol dehydrogenase 10 OS=Homo sapiens GN=RDH10 PE=1 SV=1
comp100734_c0_seq1	sp|Q8N3Y7|RDHE2_HUMAN	54.1	61	28	0	198	16	30	90	4e-14	68.6	Epidermal retinol dehydrogenase 2 OS=Homo sapiens GN=SDR16C5 PE=2 SV=2
comp100734_c0_seq1	sp|Q8NBQ5|DHB11_HUMAN	35.29	85	55	0	258	4	6	90	3e-11	60.5	Estradiol 17-beta-dehydrogenase 11 OS=Homo sapiens GN=HSD17B11 PE=1 SV=3
comp100734_c0_seq1	sp|Q8VCH7|RDH10_MOUSE	42.25	71	41	1	243	31	14	81	2e-10	58.5	Retinol dehydrogenase 10 OS=Mus musculus GN=Rdh10 PE=1 SV=2
comp100734_c0_seq1	sp|Q8VCR2|DHB13_MOUSE	43.94	66	37	0	210	13	22	87	8e-10	56.6	17-beta-hydroxysteroid dehydrogenase 13 OS=Mus musculus GN=Hsd17b13 PE=1 SV=2
comp100734_c0_seq1	sp|Q9EQ06|DHB11_MOUSE	41.77	79	46	0	258	22	6	84	3e-12	63.2	Estradiol 17-beta-dehydrogenase 11 OS=Mus musculus GN=Hsd17b11 PE=2 SV=1
comp100744_c0_seq1	sp|A0JPQ8|ALKMO_RAT	38.67	75	45	1	223	2	28	102	4e-06	45.8	Alkylglycerol monooxygenase OS=Rattus norvegicus GN=Agmo PE=2 SV=1
comp100744_c0_seq1	sp|Q5M8F9|ALKMO_XENTR	42.47	73	42	0	223	5	28	100	9e-08	50.4	Alkylglycerol monooxygenase OS=Xenopus tropicalis GN=agmo PE=2 SV=1
comp100744_c0_seq1	sp|Q6ZNB7|ALKMO_HUMAN	40	75	44	1	223	2	28	102	2e-07	49.7	Alkylglycerol monooxygenase OS=Homo sapiens GN=AGMO PE=1 SV=1
comp100744_c0_seq1	sp|Q8BS35|ALKMO_MOUSE	40	75	44	1	223	2	28	102	6e-07	48.1	Alkylglycerol monooxygenase OS=Mus musculus GN=Agmo PE=2 SV=1
comp100758_c0_seq1	sp|B2ZFP3|SMAL1_DANRE	50	54	27	0	289	128	235	288	8e-13	67.4	SWI/SNF-related matrix-associated actin-dependent regulator of chromatin subfamily A-like protein 1 OS=Danio rerio GN=smarcal1 PE=2 SV=1
comp100758_c0_seq1	sp|B2ZFP3|SMAL1_DANRE	51.43	70	30	2	328	131	114	183	8e-13	67.4	SWI/SNF-related matrix-associated actin-dependent regulator of chromatin subfamily A-like protein 1 OS=Danio rerio GN=smarcal1 PE=2 SV=1
comp100758_c0_seq1	sp|B4F769|SMAL1_RAT	45.61	57	31	1	301	131	198	253	1e-08	55.5	SWI/SNF-related matrix-associated actin-dependent regulator of chromatin subfamily A-like protein 1 OS=Rattus norvegicus GN=Smarcal1 PE=2 SV=1
comp100758_c0_seq1	sp|B4F769|SMAL1_RAT	50	54	27	0	289	128	288	341	4e-12	65.5	SWI/SNF-related matrix-associated actin-dependent regulator of chromatin subfamily A-like protein 1 OS=Rattus norvegicus GN=Smarcal1 PE=2 SV=1
comp100758_c0_seq1	sp|Q0P4U8|SMAL1_XENTR	40.22	92	55	1	403	128	197	285	3e-11	62.8	SWI/SNF-related matrix-associated actin-dependent regulator of chromatin subfamily A-like protein 1 OS=Xenopus tropicalis GN=smarcal1 PE=2 SV=1
comp100758_c0_seq1	sp|Q0P4U8|SMAL1_XENTR	46.43	56	30	0	298	131	332	387	3e-12	65.9	SWI/SNF-related matrix-associated actin-dependent regulator of chromatin subfamily A-like protein 1 OS=Xenopus tropicalis GN=smarcal1 PE=2 SV=1
comp100758_c0_seq1	sp|Q498E7|SMAL1_XENLA	41.3	92	54	1	403	128	215	303	1e-11	64.3	SWI/SNF-related matrix-associated actin-dependent regulator of chromatin subfamily A-like protein 1 OS=Xenopus laevis GN=smarcal1 PE=2 SV=1
comp100758_c0_seq1	sp|Q498E7|SMAL1_XENLA	47.17	53	28	0	289	131	353	405	4e-12	65.5	SWI/SNF-related matrix-associated actin-dependent regulator of chromatin subfamily A-like protein 1 OS=Xenopus laevis GN=smarcal1 PE=2 SV=1
comp100758_c0_seq1	sp|Q8BJL0|SMAL1_MOUSE	39.71	68	39	2	328	131	188	254	2e-07	52	SWI/SNF-related matrix-associated actin-dependent regulator of chromatin subfamily A-like protein 1 OS=Mus musculus GN=Smarcal1 PE=2 SV=1
comp100758_c0_seq1	sp|Q8BJL0|SMAL1_MOUSE	48.15	54	28	0	289	128	290	343	2e-12	66.2	SWI/SNF-related matrix-associated actin-dependent regulator of chromatin subfamily A-like protein 1 OS=Mus musculus GN=Smarcal1 PE=2 SV=1
comp100758_c0_seq1	sp|Q9NZC9|SMAL1_HUMAN	46.15	52	28	1	286	131	238	288	1e-07	52.8	SWI/SNF-related matrix-associated actin-dependent regulator of chromatin subfamily A-like protein 1 OS=Homo sapiens GN=SMARCAL1 PE=1 SV=1
comp100758_c0_seq1	sp|Q9NZC9|SMAL1_HUMAN	46.3	54	29	0	289	128	331	384	2e-11	63.5	SWI/SNF-related matrix-associated actin-dependent regulator of chromatin subfamily A-like protein 1 OS=Homo sapiens GN=SMARCAL1 PE=1 SV=1
comp100758_c0_seq1	sp|Q9TTA5|SMAL1_BOVIN	44.23	52	29	1	286	131	235	285	2e-07	52	SWI/SNF-related matrix-associated actin-dependent regulator of chromatin subfamily A-like protein 1 OS=Bos taurus GN=SMARCAL1 PE=2 SV=1
comp100758_c0_seq1	sp|Q9TTA5|SMAL1_BOVIN	49.06	53	27	0	289	131	330	382	2e-11	63.5	SWI/SNF-related matrix-associated actin-dependent regulator of chromatin subfamily A-like protein 1 OS=Bos taurus GN=SMARCAL1 PE=2 SV=1
comp100758_c0_seq1	sp|Q9VMX6|SMAL1_DROME	42.55	47	26	1	271	134	154	200	6e-06	47.8	SWI/SNF-related matrix-associated actin-dependent regulator of chromatin subfamily A-like protein 1 OS=Drosophila melanogaster GN=Marcal1 PE=1 SV=2
comp100759_c0_seq1	sp|A0JMG1|SPOLB_DANRE	33.98	103	67	3	5	310	255	353	8e-08	53.1	Speckle-type POZ protein-like B OS=Danio rerio GN=spoplb PE=2 SV=2
comp100759_c0_seq1	sp|O22890|Y2045_ARATH	33.01	103	67	3	8	310	89	190	4e-07	50.4	Putative BTB/POZ domain-containing protein At2g40450 OS=Arabidopsis thaliana GN=At2g40450 PE=3 SV=1
comp100759_c0_seq1	sp|O43791|SPOP_HUMAN	33.88	121	79	2	5	364	255	374	5e-12	65.1	Speckle-type POZ protein OS=Homo sapiens GN=SPOP PE=1 SV=1
comp100759_c0_seq1	sp|P34568|BAT43_CAEEL	29.81	104	73	1	5	316	326	428	7e-09	56.2	BTB and MATH domain-containing protein 43 OS=Caenorhabditis elegans GN=bath-43 PE=3 SV=2
comp100759_c0_seq1	sp|Q0IHH9|SPOPB_XENLA	33.88	121	79	2	5	364	255	374	2e-12	66.2	Speckle-type POZ protein B OS=Xenopus laevis GN=spop-b PE=2 SV=1
comp100759_c0_seq1	sp|Q0VCW1|SPOP_BOVIN	33.88	121	79	2	5	364	255	374	5e-12	65.1	Speckle-type POZ protein OS=Bos taurus GN=SPOP PE=2 SV=1
comp100759_c0_seq1	sp|Q5NVK7|SPOP_PONAB	33.88	121	79	2	5	364	255	374	5e-12	65.1	Speckle-type POZ protein OS=Pongo abelii GN=SPOP PE=2 SV=1
comp100759_c0_seq1	sp|Q6IQ16|SPOPL_HUMAN	33.66	101	66	3	11	310	257	353	5e-07	50.8	Speckle-type POZ protein-like OS=Homo sapiens GN=SPOPL PE=1 SV=1
comp100759_c0_seq1	sp|Q6P8B3|SPOP_XENTR	33.88	121	79	2	5	364	255	374	2e-12	66.2	Speckle-type POZ protein OS=Xenopus tropicalis GN=spop PE=2 SV=1
comp100759_c0_seq1	sp|Q6YCH1|TDPZ5_MOUSE	32.98	94	62	1	11	289	245	338	4e-07	51.2	TD and POZ domain-containing protein 5 OS=Mus musculus GN=Tdpoz5 PE=2 SV=1
comp100759_c0_seq1	sp|Q6YCH2|TDPZ4_MOUSE	30.97	113	74	2	11	337	245	357	2e-08	55.1	TD and POZ domain-containing protein 4 OS=Mus musculus GN=Tdpoz4 PE=2 SV=2
comp100759_c0_seq1	sp|Q6ZWS8|SPOP_MOUSE	33.88	121	79	2	5	364	255	374	5e-12	65.1	Speckle-type POZ protein OS=Mus musculus GN=Spop PE=1 SV=1
comp100759_c0_seq1	sp|Q717B2|TDPZ2_MOUSE	31.43	105	71	1	11	322	245	349	1e-08	55.5	TD and POZ domain-containing protein 2 OS=Mus musculus GN=Tdpoz2 PE=2 SV=2
comp100759_c0_seq1	sp|Q717B3|TDPZ1_MOUSE	33.33	108	71	1	11	331	245	352	2e-11	63.5	TD and POZ domain-containing protein 1 OS=Mus musculus GN=Tdpoz1 PE=2 SV=2
comp100759_c0_seq1	sp|Q717B4|TDPZ3_MOUSE	31.86	113	76	1	11	346	245	357	4e-10	59.7	TD and POZ domain-containing protein 3 OS=Mus musculus GN=Tdpoz3 PE=2 SV=2
comp100759_c0_seq1	sp|Q7T330|SPOP_DANRE	32.23	121	81	2	5	364	255	374	3e-11	62.8	Speckle-type POZ protein OS=Danio rerio GN=spop PE=2 SV=1
comp100759_c0_seq1	sp|Q7ZX06|SPOPA_XENLA	33.88	121	79	2	5	364	255	374	2e-12	66.2	Speckle-type POZ protein A OS=Xenopus laevis GN=spop-a PE=2 SV=1
comp100759_c0_seq1	sp|Q94420|MEL26_CAEEL	31.68	101	69	0	11	313	259	359	5e-12	65.1	Protein maternal effect lethal 26 OS=Caenorhabditis elegans GN=mel-26 PE=1 SV=2
comp100759_c0_seq1	sp|Q9SJ29|Y2533_ARATH	30.83	133	81	5	8	373	78	203	4e-07	50.4	Putative BTB/POZ domain-containing protein At2g05330 OS=Arabidopsis thaliana GN=At2g05330 PE=3 SV=1
comp100759_c0_seq1	sp|Q9VFP2|RDX_DROME	30.36	112	78	2	5	340	710	818	8e-09	56.2	Protein roadkill OS=Drosophila melanogaster GN=rdx PE=1 SV=2
comp100761_c0_seq1	sp|Q9D668|ARRD2_MOUSE	32.11	109	74	5	484	158	205	306	2e-06	49.7	Arrestin domain-containing protein 2 OS=Mus musculus GN=Arrdc2 PE=2 SV=1
comp100787_c0_seq1	sp|A1CYS1|ATG26_NEOFI	33.01	103	68	3	39	344	290	388	1e-06	49.3	Sterol 3-beta-glucosyltransferase OS=Neosartorya fischeri (strain ATCC 1020 / DSM 3700 / FGSC A1164 / NRRL 181) GN=atg26 PE=3 SV=1
comp100787_c0_seq1	sp|A2QNQ5|ATG26_ASPNC	33.01	103	68	3	39	344	294	392	9e-07	49.7	Sterol 3-beta-glucosyltransferase OS=Aspergillus niger (strain CBS 513.88 / FGSC A1513) GN=atg26 PE=3 SV=2
comp100787_c0_seq1	sp|A7ERM5|ATG26_SCLS1	32.38	105	70	3	33	344	262	361	9e-07	49.7	Sterol 3-beta-glucosyltransferase OS=Sclerotinia sclerotiorum (strain ATCC 18683 / 1980 / Ss-1) GN=atg26 PE=3 SV=1
comp100787_c0_seq1	sp|O75689|ADAP1_HUMAN	41.8	122	69	1	3	362	242	363	3e-31	116	Arf-GAP with dual PH domain-containing protein 1 OS=Homo sapiens GN=ADAP1 PE=1 SV=2
comp100787_c0_seq1	sp|P34512|GRP1_CAEEL	28.8	125	72	4	42	365	264	384	8e-07	49.7	GTP exchange factor for ARFs 1 OS=Caenorhabditis elegans GN=grp-1 PE=3 SV=2
comp100787_c0_seq1	sp|P79114|MYO10_BOVIN	31.13	106	69	3	30	335	1205	1302	6e-06	47.4	Unconventional myosin-X OS=Bos taurus GN=MYO10 PE=1 SV=1
comp100787_c0_seq1	sp|Q0CKU4|ATG26_ASPTN	31.07	103	70	3	39	344	290	388	7e-07	50.1	Sterol 3-beta-glucosyltransferase OS=Aspergillus terreus (strain NIH 2624 / FGSC A1156) GN=atg26 PE=3 SV=1
comp100787_c0_seq1	sp|Q4LDD4|ARAP1_MOUSE	30	100	70	2	39	338	331	420	2e-06	48.5	Arf-GAP with Rho-GAP domain, ANK repeat and PH domain-containing protein 1 OS=Mus musculus GN=Arap1 PE=2 SV=2
comp100787_c0_seq1	sp|Q4WID6|ATG26_ASPFU	33.98	103	67	3	39	344	287	385	9e-07	49.7	Sterol 3-beta-glucosyltransferase OS=Neosartorya fumigata (strain ATCC MYA-4609 / Af293 / CBS 101355 / FGSC A1100) GN=atg26 PE=3 SV=2
comp100787_c0_seq1	sp|Q5B4C9|ATG26_EMENI	31.07	103	70	3	39	344	291	389	3e-07	51.2	Sterol 3-beta-glucosyltransferase OS=Emericella nidulans (strain FGSC A4 / ATCC 38163 / CBS 112.46 / NRRL 194 / M139) GN=atg26 PE=3 SV=1
comp100787_c0_seq1	sp|Q7S1I0|ATG26_NEUCR	33.33	105	69	4	33	344	374	471	9e-07	49.7	Sterol 3-beta-glucosyltransferase OS=Neurospora crassa (strain ATCC 24698 / 74-OR23-1A / CBS 708.71 / DSM 1257 / FGSC 987) GN=atg-26 PE=3 SV=1
comp100787_c0_seq1	sp|Q86I31|GACFF_DICDI	27.43	113	77	2	42	365	467	579	6e-07	50.1	Rho GTPase-activating protein gacFF OS=Dictyostelium discoideum GN=gacFF PE=2 SV=1
comp100787_c0_seq1	sp|Q8R2V5|ADAP2_MOUSE	36.89	122	73	2	3	356	245	366	2e-23	95.9	Arf-GAP with dual PH domain-containing protein 2 OS=Mus musculus GN=Adap2 PE=2 SV=1
comp100787_c0_seq1	sp|Q96P48|ARAP1_HUMAN	28.43	102	71	2	39	338	329	418	6e-06	47.4	Arf-GAP with Rho-GAP domain, ANK repeat and PH domain-containing protein 1 OS=Homo sapiens GN=ARAP1 PE=1 SV=3
comp100787_c0_seq1	sp|Q9JK15|ADAP2_RAT	37.7	122	72	2	3	356	244	365	1e-24	99.4	Arf-GAP with dual PH domain-containing protein 2 OS=Rattus norvegicus GN=Adap2 PE=1 SV=1
comp100787_c0_seq1	sp|Q9NPF8|ADAP2_HUMAN	39.34	122	70	2	3	356	245	366	9e-26	102	Arf-GAP with dual PH domain-containing protein 2 OS=Homo sapiens GN=ADAP2 PE=1 SV=1
comp100793_c0_seq1	sp|C6A5A3|Y1747_THESM	47.37	57	23	1	37	186	2	58	2e-06	45.8	UPF0130 protein TSIB_1747 OS=Thermococcus sibiricus (strain MM 739 / DSM 12597) GN=TSIB_1747 PE=3 SV=1
comp100793_c0_seq1	sp|Q19QT9|TYW3_PIG	42.59	54	31	0	25	186	3	56	1e-08	52.4	tRNA wybutosine-synthesizing protein 3 homolog OS=Sus scrofa GN=TYW3 PE=2 SV=1
comp100793_c0_seq1	sp|Q5E9U4|TYW3_BOVIN	50	54	27	0	34	195	6	59	1e-10	57.8	tRNA wybutosine-synthesizing protein 3 homolog OS=Bos taurus GN=TYW3 PE=2 SV=1
comp100793_c0_seq1	sp|Q5R5S9|TYW3_PONAB	48.15	54	28	0	25	186	3	56	9e-11	58.2	tRNA wybutosine-synthesizing protein 3 homolog OS=Pongo abelii GN=TYW3 PE=2 SV=1
comp100793_c0_seq1	sp|Q641F8|TYW3_XENLA	43.86	57	32	0	25	195	3	59	2e-09	54.3	tRNA wybutosine-synthesizing protein 3 homolog OS=Xenopus laevis GN=tyw3 PE=2 SV=1
comp100793_c0_seq1	sp|Q6DHJ1|TYW3_DANRE	53.06	49	23	0	37	183	6	54	4e-10	56.2	tRNA wybutosine-synthesizing protein 3 homolog OS=Danio rerio GN=tyw3 PE=2 SV=1
comp100793_c0_seq1	sp|Q6IPR3|TYW3_HUMAN	48.15	54	28	0	25	186	3	56	9e-11	58.2	tRNA wybutosine-synthesizing protein 3 homolog OS=Homo sapiens GN=TYW3 PE=2 SV=2
comp100793_c0_seq1	sp|Q8BSA9|TYW3_MOUSE	45.61	57	31	0	25	195	3	59	3e-10	56.6	tRNA wybutosine-synthesizing protein 3 homolog OS=Mus musculus GN=Tyw3 PE=2 SV=1
comp100795_c0_seq1	sp|Q27802|DYHC2_TRIGR	40	90	47	3	3	251	2537	2626	4e-09	55.1	Cytoplasmic dynein 2 heavy chain 1 OS=Tripneustes gratilla GN=DYH1B PE=2 SV=2
comp100795_c0_seq1	sp|Q45VK7|DYHC2_MOUSE	36.56	93	49	3	3	251	2528	2620	2e-09	55.8	Cytoplasmic dynein 2 heavy chain 1 OS=Mus musculus GN=Dync2h1 PE=1 SV=1
comp100795_c0_seq1	sp|Q8NCM8|DYHC2_HUMAN	34.41	93	51	3	3	251	2528	2620	5e-08	52	Cytoplasmic dynein 2 heavy chain 1 OS=Homo sapiens GN=DYNC2H1 PE=1 SV=4
comp100795_c0_seq1	sp|Q9JJ79|DYHC2_RAT	35.48	93	50	3	3	251	2528	2620	4e-09	55.1	Cytoplasmic dynein 2 heavy chain 1 OS=Rattus norvegicus GN=Dync2h1 PE=1 SV=1
comp100797_c0_seq1	sp|O60941|DTNB_HUMAN	39.78	93	48	2	314	60	260	352	2e-15	73.6	Dystrobrevin beta OS=Homo sapiens GN=DTNB PE=1 SV=1
comp100797_c0_seq1	sp|O70585|DTNB_MOUSE	40.86	93	47	2	314	60	260	352	6e-16	75.1	Dystrobrevin beta OS=Mus musculus GN=Dtnb PE=1 SV=3
comp100797_c0_seq1	sp|P84060|DTNB_RAT	39.78	93	48	2	314	60	260	352	4e-15	72.8	Dystrobrevin beta OS=Rattus norvegicus GN=Dtnb PE=2 SV=2
comp100797_c0_seq1	sp|Q9D2N4|DTNA_MOUSE	42.67	75	43	0	314	90	260	334	2e-16	76.3	Dystrobrevin alpha OS=Mus musculus GN=Dtna PE=1 SV=2
comp100797_c0_seq1	sp|Q9Y048|DTN1_CAEEL	67.31	52	16	1	314	162	281	332	5e-18	80.9	Dystrobrevin-1 OS=Caenorhabditis elegans GN=dyb-1 PE=1 SV=1
comp100797_c0_seq1	sp|Q9Y4J8|DTNA_HUMAN	42.86	77	44	0	314	84	260	336	6e-17	77.8	Dystrobrevin alpha OS=Homo sapiens GN=DTNA PE=1 SV=2
comp100805_c0_seq1	sp|A6QLU6|GP133_BOVIN	60.98	41	16	0	179	57	796	836	2e-10	57.8	Probable G-protein coupled receptor 133 OS=Bos taurus GN=GPR133 PE=2 SV=1
comp100805_c0_seq1	sp|B7ZCC9|GP112_MOUSE	53.66	41	19	0	179	57	2898	2938	4e-08	51.2	Probable G-protein coupled receptor 112 OS=Mus musculus GN=Gpr112 PE=3 SV=1
comp100805_c0_seq1	sp|C6KFA3|GP126_DANRE	52.5	40	19	0	179	60	1065	1104	8e-07	47.4	G-protein coupled receptor 126 OS=Danio rerio GN=gpr126 PE=2 SV=1
comp100805_c0_seq1	sp|O97827|LPHN3_BOVIN	46.34	41	22	0	179	57	1153	1193	8e-07	47.4	Latrophilin-3 OS=Bos taurus GN=LPHN3 PE=2 SV=1
comp100805_c0_seq1	sp|Q14246|EMR1_HUMAN	51.22	41	20	0	179	57	806	846	3e-07	48.5	EGF-like module-containing mucin-like hormone receptor-like 1 OS=Homo sapiens GN=EMR1 PE=2 SV=3
comp100805_c0_seq1	sp|Q2Q426|EMR2_MACMU	51.22	41	20	0	179	57	733	773	3e-06	45.8	EGF-like module-containing mucin-like hormone receptor-like 2 OS=Macaca mulatta GN=EMR2 PE=2 SV=1
comp100805_c0_seq1	sp|Q5Y4N8|EMR1_RAT	46.34	41	22	0	179	57	852	892	2e-06	46.6	EGF-like module-containing mucin-like hormone receptor-like 1 OS=Rattus norvegicus GN=Emr1 PE=2 SV=1
comp100805_c0_seq1	sp|Q61549|EMR1_MOUSE	48.78	41	21	0	179	57	851	891	3e-07	48.5	EGF-like module-containing mucin-like hormone receptor-like 1 OS=Mus musculus GN=Emr1 PE=2 SV=1
comp100805_c0_seq1	sp|Q6F3F9|GP126_MOUSE	52.5	40	19	0	179	60	1046	1085	2e-06	46.2	G-protein coupled receptor 126 OS=Mus musculus GN=Gpr126 PE=1 SV=1
comp100805_c0_seq1	sp|Q6QNK2|GP133_HUMAN	56.1	41	18	0	179	57	768	808	1e-08	52.8	Probable G-protein coupled receptor 133 OS=Homo sapiens GN=GPR133 PE=2 SV=1
comp100805_c0_seq1	sp|Q80T32|GP133_MOUSE	60.98	41	16	0	179	57	797	837	3e-10	57	Probable G-protein coupled receptor 133 OS=Mus musculus GN=Gpr133 PE=2 SV=2
comp100805_c0_seq1	sp|Q80TS3|LPHN3_MOUSE	46.34	41	22	0	179	57	1153	1193	8e-07	47.4	Latrophilin-3 OS=Mus musculus GN=Lphn3 PE=2 SV=3
comp100805_c0_seq1	sp|Q86SQ4|GP126_HUMAN	52.5	40	19	0	179	60	1076	1115	2e-06	46.2	G-protein coupled receptor 126 OS=Homo sapiens GN=GPR126 PE=1 SV=3
comp100805_c0_seq1	sp|Q8CJ11|GPR64_RAT	55	40	18	0	179	60	837	876	1e-07	49.7	G-protein coupled receptor 64 OS=Rattus norvegicus GN=Gpr64 PE=2 SV=1
comp100805_c0_seq1	sp|Q8CJ12|GPR64_MOUSE	52.5	40	19	0	179	60	833	872	3e-07	48.5	G-protein coupled receptor 64 OS=Mus musculus GN=Gpr64 PE=2 SV=1
comp100805_c0_seq1	sp|Q8IZF6|GP112_HUMAN	51.22	41	20	0	179	57	2948	2988	8e-07	47.4	Probable G-protein coupled receptor 112 OS=Homo sapiens GN=GPR112 PE=2 SV=2
comp100805_c0_seq1	sp|Q8IZP9|GPR64_HUMAN	51.22	41	20	0	179	57	841	881	2e-07	48.9	G-protein coupled receptor 64 OS=Homo sapiens GN=GPR64 PE=1 SV=2
comp100805_c0_seq1	sp|Q9BY15|EMR3_HUMAN	53.66	41	19	0	179	57	560	600	3e-07	48.5	EGF-like module-containing mucin-like hormone receptor-like 3 OS=Homo sapiens GN=EMR3 PE=2 SV=2
[truncated: 685,436+ more rows]
