# Supplementary material for: De novo characterization of venom apparatus transcriptome of Pardosa pseudoannulata and analysis of its gene expression in response to Bt protein
Source: BMC Biotechnol. 2017 Nov 7;17:73. doi: 10.1186/s12896-017-0392-z (PMC5678584; doi:10.1186/s12896-017-0392-z)
Supplement: Supplementary file 3 — GO annotation of unigene. (XLSX 2004 kb) [file 12896_2017_392_MOESM3_ESM.xlsx]

## Sheet: anno.gene2go
gene_id	go_id	go_term
comp17715_c0_seq1	GO:0046854;GO:0046872;GO:0035556;GO:0005524;GO:0044267;GO:0000285	phosphatidylinositol phosphorylation|metal ion binding|intracellular signal transduction|ATP binding|cellular protein metabolic process|1-phosphatidylinositol-3-phosphate 5-kinase activity
comp27182_c0_seq1	GO:2000098;GO:1900016;GO:0006810;GO:0042246;GO:0015485;GO:0048662;GO:0022626;GO:0010642;GO:0007568;GO:0051895;GO:0005615;GO:0031409;GO:0042308;GO:0000302;GO:0030425;GO:0007420;GO:0060588;GO:0043025;GO:0071638;GO:0014012;GO:0006629;GO:0006006;GO:0042493;GO:2000405;GO:0005215;GO:0048471;GO:0005783	negative regulation of smooth muscle cell-matrix adhesion|negative regulation of cytokine production involved in inflammatory response|transport|tissue regeneration|cholesterol binding|negative regulation of smooth muscle cell proliferation|cytosolic ribosome|negative regulation of platelet-derived growth factor receptor signaling pathway|aging|negative regulation of focal adhesion assembly|extra…
comp67122_c0_seq1	GO:0006979;GO:0008289;GO:0097305;GO:0005254;GO:0048060;GO:0005509;GO:0008340;GO:0006821	response to oxidative stress|lipid binding|response to alcohol|chloride channel activity|negative gravitaxis|calcium ion binding|determination of adult lifespan|chloride transport
comp13646_c0_seq1	GO:0005975;GO:0001525;GO:0004563	carbohydrate metabolic process|angiogenesis|beta-N-acetylhexosaminidase activity
comp42204_c0_seq1	GO:0004493	methylmalonyl-CoA epimerase activity
comp85832_c0_seq1	GO:0046872;GO:0003676	metal ion binding|nucleic acid binding
comp82707_c0_seq1	GO:0005083;GO:0004402;GO:0007165;GO:0016573	small GTPase regulator activity|histone acetyltransferase activity|signal transduction|histone acetylation
comp90505_c0_seq1	GO:0008270	zinc ion binding
comp26347_c0_seq1	GO:0055085;GO:0016021;GO:0008559;GO:0006200;GO:0005524	transmembrane transport|integral component of membrane|xenobiotic-transporting ATPase activity|ATP catabolic process|ATP binding
comp10888_c1_seq1	GO:0005200;GO:0000086;GO:0007338;GO:0005829;GO:0007020;GO:0043015;GO:0005827;GO:0005814	structural constituent of cytoskeleton|G2/M transition of mitotic cell cycle|single fertilization|cytosol|microtubule nucleation|gamma-tubulin binding|polar microtubule|centriole
comp7437_c0_seq1	GO:0016021;GO:0007165;GO:0003677;GO:0008270	integral component of membrane|signal transduction|DNA binding|zinc ion binding
comp22575_c0_seq1	GO:0042572;GO:0055114;GO:0031301;GO:0042904;GO:0004745;GO:0005788;GO:0042803	retinol metabolic process|oxidation-reduction process|integral component of organelle membrane|9-cis-retinoic acid biosynthetic process|retinol dehydrogenase activity|endoplasmic reticulum lumen|protein homodimerization activity
comp56146_c0_seq1	GO:0043293;GO:0043525;GO:0071549;GO:0042770;GO:0006508;GO:0004197;GO:0034644;GO:0006919;GO:0019901;GO:0008630;GO:2001020;GO:0005634;GO:0017124	apoptosome|positive regulation of neuron apoptotic process|cellular response to dexamethasone stimulus|signal transduction in response to DNA damage|proteolysis|cysteine-type endopeptidase activity|cellular response to UV|activation of cysteine-type endopeptidase activity involved in apoptotic process|protein kinase binding|intrinsic apoptotic signaling pathway in response to DNA damage|regulatio…
comp68199_c1_seq1	GO:0008270;GO:0003676	zinc ion binding|nucleic acid binding
comp110163_c0_seq1	GO:0006313;GO:0004803;GO:0003677;GO:0015074	transposition, DNA-mediated|transposase activity|DNA binding|DNA integration
comp67388_c0_seq1	GO:0008565;GO:0006468;GO:0000139;GO:0048280;GO:0005524;GO:0006886;GO:0004683	protein transporter activity|protein phosphorylation|Golgi membrane|vesicle fusion with Golgi apparatus|ATP binding|intracellular protein transport|calmodulin-dependent protein kinase activity
comp71133_c0_seq1	GO:0008017	microtubule binding
comp65418_c1_seq9	GO:0006313;GO:0003677;GO:0008270;GO:0004803;GO:0015074	transposition, DNA-mediated|DNA binding|zinc ion binding|transposase activity|DNA integration
comp36205_c0_seq1	GO:0006355;GO:0046872;GO:0003700;GO:0006351;GO:0003676;GO:0005634	regulation of transcription, DNA-templated|metal ion binding|sequence-specific DNA binding transcription factor activity|transcription, DNA-templated|nucleic acid binding|nucleus
comp34633_c0_seq1	GO:0007165	signal transduction
comp89625_c0_seq1	GO:0005525;GO:0005622;GO:0007264	GTP binding|intracellular|small GTPase mediated signal transduction
comp6386_c0_seq1	GO:0003876;GO:0005515;GO:0006188	AMP deaminase activity|protein binding|IMP biosynthetic process
comp102666_c0_seq1	GO:0016021;GO:0005216;GO:0005509;GO:0006811;GO:0055085	integral component of membrane|ion channel activity|calcium ion binding|ion transport|transmembrane transport
comp56055_c0_seq2	GO:0004828;GO:0006434;GO:0005524;GO:0005737	serine-tRNA ligase activity|seryl-tRNA aminoacylation|ATP binding|cytoplasm
comp86205_c0_seq1	GO:0005507;GO:0005388;GO:0016021;GO:0004008;GO:0005524;GO:0060003	copper ion binding|calcium-transporting ATPase activity|integral component of membrane|copper-exporting ATPase activity|ATP binding|copper ion export
comp109246_c0_seq1	GO:0008270	zinc ion binding
comp75843_c0_seq1	GO:0019058;GO:0004252;GO:0048566;GO:0001822;GO:0007507;GO:0006465;GO:0030141;GO:0005615;GO:0035108;GO:0048706;GO:0005794;GO:0042089;GO:0002001;GO:0030323;GO:0007566;GO:0042277;GO:0016021;GO:0016486;GO:0009952;GO:0006508;GO:0043043	viral life cycle|serine-type endopeptidase activity|embryonic digestive tract development|kidney development|heart development|signal peptide processing|secretory granule|extracellular space|limb morphogenesis|embryonic skeletal system development|Golgi apparatus|cytokine biosynthetic process|renin secretion into blood stream|respiratory tube development|embryo implantation|peptide binding|integr…
comp16151_c1_seq1	GO:0045467;GO:0022416;GO:0008360;GO:0008045;GO:0042802;GO:0048058;GO:0051124;GO:0031005;GO:0005887;GO:0007155;GO:0031594;GO:0045211;GO:0005578;GO:0003944;GO:0016200	R7 cell development|chaeta development|regulation of cell shape|motor neuron axon guidance|identical protein binding|compound eye corneal lens development|synaptic growth at neuromuscular junction|filamin binding|integral component of plasma membrane|cell adhesion|neuromuscular junction|postsynaptic membrane|proteinaceous extracellular matrix|N-acetylglucosamine-1-phosphodiester alpha-N-acetylglu…
comp76024_c0_seq1	GO:0005044;GO:0016020;GO:0030246	scavenger receptor activity|membrane|carbohydrate binding
comp60209_c0_seq1	GO:0005840;GO:0003735;GO:0006412;GO:0005739	ribosome|structural constituent of ribosome|translation|mitochondrion
comp62367_c1_seq1	GO:0003870;GO:0030170;GO:0006783;GO:0005759	5-aminolevulinate synthase activity|pyridoxal phosphate binding|heme biosynthetic process|mitochondrial matrix
comp26481_c0_seq1	GO:0050660;GO:0004499;GO:0055114;GO:0050661	flavin adenine dinucleotide binding|N,N-dimethylaniline monooxygenase activity|oxidation-reduction process|NADP binding
comp66833_c1_seq4	GO:0003676;GO:0045892;GO:0005634	nucleic acid binding|negative regulation of transcription, DNA-templated|nucleus
comp14027_c0_seq1	GO:0043065;GO:0006954;GO:0004601;GO:0042803;GO:0004129;GO:0042640;GO:0045986;GO:0016021;GO:0043005;GO:0005901;GO:0008289;GO:0031622;GO:0005507;GO:0030282;GO:0045429;GO:0005783;GO:0042346;GO:0090271;GO:0034097;GO:0019371;GO:0010575;GO:0031915;GO:0007613;GO:0090362;GO:0019233;GO:0020037;GO:0022900;GO:0008217;GO:0006979;GO:0004666;GO:0007612;GO:0090336;GO:0030216;GO:0045277;GO:0046697;GO:0016702;GO:…	positive regulation of apoptotic process|inflammatory response|peroxidase activity|protein homodimerization activity|cytochrome-c oxidase activity|anagen|negative regulation of smooth muscle contraction|integral component of membrane|neuron projection|caveola|lipid binding|positive regulation of fever generation|copper ion binding|bone mineralization|positive regulation of nitric oxide biosynthet…
comp111553_c0_seq1	GO:0003964;GO:0006278;GO:0003723;GO:0004190;GO:0006508;GO:0008270;GO:0015074	RNA-directed DNA polymerase activity|RNA-dependent DNA replication|RNA binding|aspartic-type endopeptidase activity|proteolysis|zinc ion binding|DNA integration
comp11879_c0_seq1	GO:0090385;GO:0090383;GO:0007264;GO:0004767;GO:0045335;GO:0005525	phagosome-lysosome fusion|phagosome acidification|small GTPase mediated signal transduction|sphingomyelin phosphodiesterase activity|phagocytic vesicle|GTP binding
comp59139_c0_seq1	GO:0017069;GO:0000398;GO:0019013;GO:0030529;GO:0000166	snRNA binding|mRNA splicing, via spliceosome|viral nucleocapsid|ribonucleoprotein complex|nucleotide binding
comp80199_c0_seq1	GO:0008270;GO:0003676	zinc ion binding|nucleic acid binding
comp51349_c0_seq4	GO:0003777;GO:0030286;GO:0006200;GO:0005524;GO:0007018;GO:0016887	microtubule motor activity|dynein complex|ATP catabolic process|ATP binding|microtubule-based movement|ATPase activity
comp80623_c0_seq1	GO:0016459;GO:0005524;GO:0003774	myosin complex|ATP binding|motor activity
comp46927_c0_seq1	GO:0008152;GO:0018112;GO:0050346	metabolic process|proline racemase activity|trans-L-3-hydroxyproline dehydratase activity
comp79287_c0_seq1	GO:0008026;GO:0003676;GO:0005524;GO:0071013	ATP-dependent helicase activity|nucleic acid binding|ATP binding|catalytic step 2 spliceosome
comp67973_c0_seq1	GO:0016525;GO:0005887;GO:0030027;GO:0010842;GO:0005001;GO:0045296;GO:0005913;GO:0035335;GO:0010596;GO:0007156;GO:0042802;GO:0001937;GO:0007165;GO:0042493;GO:0045909;GO:0031290;GO:0048471	negative regulation of angiogenesis|integral component of plasma membrane|lamellipodium|retina layer formation|transmembrane receptor protein tyrosine phosphatase activity|cadherin binding|cell-cell adherens junction|peptidyl-tyrosine dephosphorylation|negative regulation of endothelial cell migration|homophilic cell adhesion|identical protein binding|negative regulation of endothelial cell proli…
comp94277_c0_seq1	GO:0009749;GO:0006089;GO:0005929;GO:0042542;GO:0051287;GO:0043627;GO:0044262;GO:0005829;GO:0019674;GO:0006096;GO:0042802;GO:0001666;GO:0043065;GO:0042493;GO:0051591;GO:0031668;GO:0004459;GO:0048569;GO:0055114;GO:0019900;GO:0007584;GO:0005739	response to glucose|lactate metabolic process|cilium|response to hydrogen peroxide|NAD binding|response to estrogen|cellular carbohydrate metabolic process|cytosol|NAD metabolic process|glycolysis|identical protein binding|response to hypoxia|positive regulation of apoptotic process|response to drug|response to cAMP|cellular response to extracellular stimulus|L-lactate dehydrogenase activity|post…
comp63901_c0_seq1	GO:0003824;GO:0008152	catalytic activity|metabolic process
comp32813_c0_seq1	GO:0008233;GO:0001510;GO:0005524;GO:0008568;GO:0009452;GO:0006508;GO:0008168	peptidase activity|RNA methylation|ATP binding|microtubule-severing ATPase activity|7-methylguanosine RNA capping|proteolysis|methyltransferase activity
comp62153_c0_seq2	GO:0005737;GO:0006508;GO:0060027;GO:0008233	cytoplasm|proteolysis|convergent extension involved in gastrulation|peptidase activity
comp107813_c0_seq1	GO:0005975;GO:0004568;GO:0006032	carbohydrate metabolic process|chitinase activity|chitin catabolic process
comp50131_c0_seq1	GO:0000175;GO:0000177;GO:0016075;GO:0003723;GO:0019899	3'-5'-exoribonuclease activity|cytoplasmic exosome (RNase complex)|rRNA catabolic process|RNA binding|enzyme binding
comp56740_c0_seq2	GO:0005737;GO:0007368;GO:0005654;GO:0003677;GO:0005515;GO:0070121	cytoplasm|determination of left/right symmetry|nucleoplasm|DNA binding|protein binding|Kupffer's vesicle development
comp111472_c0_seq1	GO:0005739;GO:0006184;GO:0003924;GO:0006400;GO:0005525	mitochondrion|GTP catabolic process|GTPase activity|tRNA modification|GTP binding
comp88271_c0_seq1	GO:0003964;GO:0006278;GO:0003723;GO:0004190;GO:0006508;GO:0008270;GO:0015074;GO:0005739	RNA-directed DNA polymerase activity|RNA-dependent DNA replication|RNA binding|aspartic-type endopeptidase activity|proteolysis|zinc ion binding|DNA integration|mitochondrion
comp48956_c0_seq5	GO:0016301;GO:0003676;GO:0016310;GO:0000166	kinase activity|nucleic acid binding|phosphorylation|nucleotide binding
comp61299_c0_seq1	GO:0005634;GO:0005737	nucleus|cytoplasm
comp49857_c0_seq1	GO:0007528;GO:0005587;GO:0005201;GO:0048407;GO:0071230	neuromuscular junction development|collagen type IV|extracellular matrix structural constituent|platelet-derived growth factor binding|cellular response to amino acid stimulus
comp88758_c0_seq1	GO:0003964;GO:0006278;GO:0003723;GO:0004190;GO:0006508;GO:0008270;GO:0015074	RNA-directed DNA polymerase activity|RNA-dependent DNA replication|RNA binding|aspartic-type endopeptidase activity|proteolysis|zinc ion binding|DNA integration
comp3005_c0_seq2	GO:0030170;GO:0004758;GO:0017059;GO:0046520	pyridoxal phosphate binding|serine C-palmitoyltransferase activity|serine C-palmitoyltransferase complex|sphingoid biosynthetic process
comp118704_c0_seq1	GO:0006355;GO:0046872;GO:0003677;GO:0006351;GO:0005634	regulation of transcription, DNA-templated|metal ion binding|DNA binding|transcription, DNA-templated|nucleus
comp2518_c0_seq1	GO:0006313;GO:0004803;GO:0003677;GO:0015074	transposition, DNA-mediated|transposase activity|DNA binding|DNA integration
comp103826_c0_seq1	GO:0055085;GO:0016021;GO:0008559;GO:0006200;GO:0005524	transmembrane transport|integral component of membrane|xenobiotic-transporting ATPase activity|ATP catabolic process|ATP binding
comp84454_c0_seq1	GO:0007165;GO:0005578;GO:0005509	signal transduction|proteinaceous extracellular matrix|calcium ion binding
comp15827_c0_seq1	GO:0005634;GO:0007155	nucleus|cell adhesion
comp76013_c0_seq1	GO:0007492;GO:0045893;GO:0000122;GO:0008094;GO:0008270;GO:0004402;GO:0006351;GO:0001892;GO:0016589;GO:0007420;GO:0043565;GO:0006338;GO:0009952;GO:0008134;GO:0016573	endoderm development|positive regulation of transcription, DNA-templated|negative regulation of transcription from RNA polymerase II promoter|DNA-dependent ATPase activity|zinc ion binding|histone acetyltransferase activity|transcription, DNA-templated|embryonic placenta development|NURF complex|brain development|sequence-specific DNA binding|chromatin remodeling|anterior/posterior pattern specif…
comp48246_c0_seq2	GO:0005509	calcium ion binding
comp118139_c0_seq1	GO:0016021;GO:0005622;GO:0006810;GO:0005215	integral component of membrane|intracellular|transport|transporter activity
comp12878_c0_seq1	GO:0050660;GO:0005794;GO:0016709;GO:0006744;GO:0055114;GO:0042995	flavin adenine dinucleotide binding|Golgi apparatus|oxidoreductase activity, acting on paired donors, with incorporation or reduction of molecular oxygen, NAD(P)H as one donor, and incorporation of one atom of oxygen|ubiquinone biosynthetic process|oxidation-reduction process|cell projection
comp74987_c0_seq1	GO:0008593;GO:0007035;GO:0005834;GO:0007186;GO:0003924	regulation of Notch signaling pathway|vacuolar acidification|heterotrimeric G-protein complex|G-protein coupled receptor signaling pathway|GTPase activity
comp61433_c0_seq1	GO:0001948;GO:0043008;GO:0007268;GO:0005886;GO:0042470;GO:0008021;GO:0043524	glycoprotein binding|ATP-dependent protein binding|synaptic transmission|plasma membrane|melanosome|synaptic vesicle|negative regulation of neuron apoptotic process
comp8631_c0_seq1	GO:0016363;GO:0045944;GO:0046872;GO:0006091;GO:0003677;GO:0003700;GO:0051101;GO:0042803;GO:0030851;GO:0003682;GO:0006351;GO:0045444	nuclear matrix|positive regulation of transcription from RNA polymerase II promoter|metal ion binding|generation of precursor metabolites and energy|DNA binding|sequence-specific DNA binding transcription factor activity|regulation of DNA binding|protein homodimerization activity|granulocyte differentiation|chromatin binding|transcription, DNA-templated|fat cell differentiation
comp18350_c0_seq1	GO:0031418;GO:0005506;GO:0004656;GO:0016702;GO:0005783;GO:0055114	L-ascorbic acid binding|iron ion binding|procollagen-proline 4-dioxygenase activity|oxidoreductase activity, acting on single donors with incorporation of molecular oxygen, incorporation of two atoms of oxygen|endoplasmic reticulum|oxidation-reduction process
comp68180_c1_seq3	GO:0016021	integral component of membrane
comp68575_c1_seq1	GO:0005576;GO:0009986;GO:0008061;GO:0005618;GO:0007155;GO:0006030	extracellular region|cell surface|chitin binding|cell wall|cell adhesion|chitin metabolic process
comp113798_c0_seq1	GO:0005737;GO:0005730;GO:0004872;GO:0035048;GO:0008536	cytoplasm|nucleolus|receptor activity|splicing factor protein import into nucleus|Ran GTPase binding
comp48355_c0_seq1	GO:0005829;GO:0008270;GO:0005730;GO:0032728;GO:0006386;GO:0045087;GO:0003677;GO:0032549;GO:0005666;GO:0001056;GO:0051607;GO:0003682;GO:0006385	cytosol|zinc ion binding|nucleolus|positive regulation of interferon-beta production|termination of RNA polymerase III transcription|innate immune response|DNA binding|ribonucleoside binding|DNA-directed RNA polymerase III complex|RNA polymerase III activity|defense response to virus|chromatin binding|transcription elongation from RNA polymerase III promoter
comp61797_c0_seq1	GO:0030658;GO:0043005;GO:0030670;GO:0043308;GO:1900483;GO:0017156;GO:0006906;GO:0005789;GO:0005765;GO:0006911;GO:0005794;GO:0031902;GO:0043312;GO:0006888;GO:0016021;GO:0008333;GO:0045177;GO:0030054;GO:0048471;GO:0043001;GO:0031201;GO:0045202	transport vesicle membrane|neuron projection|phagocytic vesicle membrane|eosinophil degranulation|regulation of protein targeting to vacuolar membrane|calcium ion-dependent exocytosis|vesicle fusion|endoplasmic reticulum membrane|lysosomal membrane|phagocytosis, engulfment|Golgi apparatus|late endosome membrane|neutrophil degranulation|ER to Golgi vesicle-mediated transport|integral component of …
comp67789_c0_seq1	GO:0055114;GO:0045480	oxidation-reduction process|galactose oxidase activity
comp81813_c0_seq1	GO:0008026;GO:0006355;GO:0003677;GO:0005524;GO:0016740;GO:0005634;GO:0006351	ATP-dependent helicase activity|regulation of transcription, DNA-templated|DNA binding|ATP binding|transferase activity|nucleus|transcription, DNA-templated
comp44824_c0_seq4	GO:0016021	integral component of membrane
comp57156_c0_seq1	GO:0008270;GO:0016740	zinc ion binding|transferase activity
comp64724_c0_seq3	GO:0005737;GO:0005543;GO:0006887;GO:0005634;GO:0015031	cytoplasm|phospholipid binding|exocytosis|nucleus|protein transport
comp61536_c0_seq1	GO:0055085;GO:0016021	transmembrane transport|integral component of membrane
comp9799_c1_seq1	GO:0004519;GO:0003964;GO:0006278;GO:0003723	endonuclease activity|RNA-directed DNA polymerase activity|RNA-dependent DNA replication|RNA binding
comp52709_c0_seq1	GO:0008270;GO:0003676	zinc ion binding|nucleic acid binding
comp56016_c0_seq2	GO:0000502	proteasome complex
comp57995_c0_seq2	GO:0035023;GO:0005737;GO:0005543;GO:0005886;GO:0016740;GO:0005089	regulation of Rho protein signal transduction|cytoplasm|phospholipid binding|plasma membrane|transferase activity|Rho guanyl-nucleotide exchange factor activity
comp85092_c0_seq1	GO:0003964;GO:0006278;GO:0003723;GO:0008270;GO:0015074	RNA-directed DNA polymerase activity|RNA-dependent DNA replication|RNA binding|zinc ion binding|DNA integration
comp68465_c0_seq3	GO:0002161;GO:0004823;GO:0006450;GO:0005524;GO:0006429;GO:0005737	aminoacyl-tRNA editing activity|leucine-tRNA ligase activity|regulation of translational fidelity|ATP binding|leucyl-tRNA aminoacylation|cytoplasm
comp29522_c0_seq1	GO:0006310;GO:0006281;GO:0030261;GO:0005524;GO:0007062;GO:0005694;GO:0005634	DNA recombination|DNA repair|chromosome condensation|ATP binding|sister chromatid cohesion|chromosome|nucleus
comp35228_c0_seq1	GO:0003968	RNA-directed RNA polymerase activity
comp96291_c0_seq1	GO:0016021	integral component of membrane
comp68433_c0_seq2	GO:0007165;GO:0004623	signal transduction|phospholipase A2 activity
comp65471_c0_seq1	GO:0007430;GO:0001077;GO:0008586;GO:0033613;GO:0045944;GO:0035154;GO:0002168;GO:0003677;GO:0046983;GO:0007475;GO:0035209;GO:0005634;GO:0006351;GO:0030431	terminal branching, open tracheal system|RNA polymerase II core promoter proximal region sequence-specific DNA binding transcription factor activity involved in positive regulation of transcription|imaginal disc-derived wing vein morphogenesis|activating transcription factor binding|positive regulation of transcription from RNA polymerase II promoter|terminal cell fate specification, open trachea…
comp49763_c0_seq1	GO:0016021;GO:0009620;GO:0004888;GO:0060049;GO:0048935;GO:0002227;GO:0007352;GO:0004721;GO:0006963;GO:0008063;GO:0050830;GO:0005886	integral component of membrane|response to fungus|transmembrane signaling receptor activity|regulation of protein glycosylation|peripheral nervous system neuron development|innate immune response in mucosa|zygotic specification of dorsal/ventral axis|phosphoprotein phosphatase activity|positive regulation of antibacterial peptide biosynthetic process|Toll signaling pathway|defense response to Gra…
comp66243_c0_seq4	GO:0004871;GO:0007265;GO:0008360;GO:0008355;GO:0007614;GO:0007175;GO:0045500;GO:0045678;GO:0007015;GO:0001700;GO:0008293;GO:0008595;GO:0005070;GO:0005886;GO:0005118;GO:0007476	signal transducer activity|Ras protein signal transduction|regulation of cell shape|olfactory learning|short-term memory|negative regulation of epidermal growth factor-activated receptor activity|sevenless signaling pathway|positive regulation of R7 cell differentiation|actin filament organization|embryonic development via the syncytial blastoderm|torso signaling pathway|anterior/posterior axis s…
comp121731_c0_seq1	GO:0072686;GO:0008270;GO:0004402;GO:0006366;GO:0031647;GO:0000125;GO:0003712;GO:0031063;GO:0006355;GO:0005671;GO:0001932;GO:0005694;GO:0007067;GO:0003677;GO:0043966;GO:0003700;GO:0003682;GO:0090043	mitotic spindle|zinc ion binding|histone acetyltransferase activity|transcription from RNA polymerase II promoter|regulation of protein stability|PCAF complex|transcription cofactor activity|regulation of histone deacetylation|regulation of transcription, DNA-templated|Ada2/Gcn5/Ada3 transcription activator complex|regulation of protein phosphorylation|chromosome|mitosis|DNA binding|histone H3 ac…
comp102621_c0_seq1	GO:0008017;GO:0000226;GO:0016787;GO:0005874	microtubule binding|microtubule cytoskeleton organization|hydrolase activity|microtubule
comp30109_c0_seq1	GO:0008483;GO:0006348;GO:0016573;GO:0004402;GO:0005634	transaminase activity|chromatin silencing at telomere|histone acetylation|histone acetyltransferase activity|nucleus
comp119562_c0_seq1	GO:0005543;GO:0005097;GO:0032851	phospholipid binding|Rab GTPase activator activity|positive regulation of Rab GTPase activity
comp12618_c0_seq1	GO:0006633;GO:0004768;GO:0005506;GO:0016021;GO:0005783;GO:0055114	fatty acid biosynthetic process|stearoyl-CoA 9-desaturase activity|iron ion binding|integral component of membrane|endoplasmic reticulum|oxidation-reduction process
comp25874_c0_seq1	GO:0005730;GO:0006396	nucleolus|RNA processing
comp65464_c0_seq1	GO:0008144;GO:0043021;GO:0016607;GO:0005786;GO:0006412;GO:0008312;GO:0005525;GO:0006184;GO:0005730;GO:0005829;GO:0042493;GO:0030942;GO:0019003;GO:0003924;GO:0006617;GO:0006616	drug binding|ribonucleoprotein complex binding|nuclear speck|signal recognition particle, endoplasmic reticulum targeting|translation|7S RNA binding|GTP binding|GTP catabolic process|nucleolus|cytosol|response to drug|endoplasmic reticulum signal peptide binding|GDP binding|GTPase activity|SRP-dependent cotranslational protein targeting to membrane, signal sequence recognition|SRP-dependent cotra…
comp2775_c0_seq1	GO:0016567;GO:0004842;GO:0008270;GO:0005829;GO:0005739	protein ubiquitination|ubiquitin-protein ligase activity|zinc ion binding|cytosol|mitochondrion
comp82577_c0_seq1	GO:0022416;GO:0050807;GO:0007041;GO:0008340;GO:0030424;GO:0046872;GO:0031594;GO:0007409;GO:0048749;GO:0005737;GO:0048786;GO:0031396	chaeta development|regulation of synapse organization|lysosomal transport|determination of adult lifespan|axon|metal ion binding|neuromuscular junction|axonogenesis|compound eye development|cytoplasm|presynaptic active zone|regulation of protein ubiquitination
comp78317_c0_seq1	GO:0005086;GO:0032012	ARF guanyl-nucleotide exchange factor activity|regulation of ARF protein signal transduction
comp63451_c0_seq4	GO:0009411;GO:0031593;GO:0003684;GO:0006281;GO:0008270;GO:0001741;GO:0000403;GO:0031625;GO:0016874;GO:0007283;GO:0016567;GO:0000785;GO:0005657;GO:0045910;GO:0005634	response to UV|polyubiquitin binding|damaged DNA binding|DNA repair|zinc ion binding|XY body|Y-form DNA binding|ubiquitin protein ligase binding|ligase activity|spermatogenesis|protein ubiquitination|chromatin|replication fork|negative regulation of DNA recombination|nucleus
comp83575_c0_seq1	GO:0009235;GO:0005739	cobalamin metabolic process|mitochondrion
comp100634_c0_seq1	GO:0034968;GO:0043983;GO:0008270;GO:0043981;GO:0018024;GO:0003677;GO:0043966;GO:0043982;GO:0000123	histone lysine methylation|histone H4-K12 acetylation|zinc ion binding|histone H4-K5 acetylation|histone-lysine N-methyltransferase activity|DNA binding|histone H3 acetylation|histone H4-K8 acetylation|histone acetyltransferase complex
comp18855_c0_seq1	GO:0008198;GO:0004519;GO:0006307;GO:0035511;GO:0043734;GO:0051747;GO:0004527;GO:0005654	ferrous iron binding|endonuclease activity|DNA dealkylation involved in DNA repair|oxidative DNA demethylation|DNA-N1-methyladenine dioxygenase activity|cytosine C-5 DNA demethylase activity|exonuclease activity|nucleoplasm
comp97995_c0_seq1	GO:0046872;GO:0000122;GO:0005700;GO:0016581;GO:0005515;GO:0048813;GO:0070615;GO:0003682	metal ion binding|negative regulation of transcription from RNA polymerase II promoter|polytene chromosome|NuRD complex|protein binding|dendrite morphogenesis|nucleosome-dependent ATPase activity|chromatin binding
comp105558_c0_seq1	GO:0003964;GO:0006278;GO:0003723;GO:0004190;GO:0006508;GO:0015074	RNA-directed DNA polymerase activity|RNA-dependent DNA replication|RNA binding|aspartic-type endopeptidase activity|proteolysis|DNA integration
comp77868_c0_seq1	GO:0006579;GO:0004047;GO:0055114;GO:0009055;GO:0032259;GO:0006546;GO:0019695;GO:0047865;GO:0005759	amino-acid betaine catabolic process|aminomethyltransferase activity|oxidation-reduction process|electron carrier activity|methylation|glycine catabolic process|choline metabolic process|dimethylglycine dehydrogenase activity|mitochondrial matrix
comp84197_c0_seq1	GO:0005737;GO:0036317;GO:0030145;GO:0016605;GO:0070260;GO:0003697;GO:0006302	cytoplasm|tyrosyl-RNA phosphodiesterase activity|manganese ion binding|PML body|5'-tyrosyl-DNA phosphodiesterase activity|single-stranded DNA binding|double-strand break repair
comp48440_c0_seq2	GO:0004252;GO:0016055;GO:0042813;GO:0006508	serine-type endopeptidase activity|Wnt signaling pathway|Wnt-activated receptor activity|proteolysis
comp23180_c0_seq1	GO:0016477;GO:0016021;GO:0032580;GO:0033578;GO:0036071;GO:0007229;GO:0043112;GO:0007179;GO:0007585;GO:0008424;GO:0017124	cell migration|integral component of membrane|Golgi cisterna membrane|protein glycosylation in Golgi|N-glycan fucosylation|integrin-mediated signaling pathway|receptor metabolic process|transforming growth factor beta receptor signaling pathway|respiratory gaseous exchange|glycoprotein 6-alpha-L-fucosyltransferase activity|SH3 domain binding
comp65027_c0_seq1	GO:0042393;GO:0006351;GO:0061086;GO:0032968;GO:0071599;GO:0001756;GO:0003746;GO:0006414;GO:0035050;GO:0003677;GO:0016788;GO:0005634	histone binding|transcription, DNA-templated|negative regulation of histone H3-K27 methylation|positive regulation of transcription elongation from RNA polymerase II promoter|otic vesicle development|somitogenesis|translation elongation factor activity|translational elongation|embryonic heart tube development|DNA binding|hydrolase activity, acting on ester bonds|nucleus
comp62035_c0_seq2	GO:0046854;GO:0046872;GO:0016311;GO:0016021;GO:0006021;GO:0008934;GO:0052832;GO:0052833	phosphatidylinositol phosphorylation|metal ion binding|dephosphorylation|integral component of membrane|inositol biosynthetic process|inositol monophosphate 1-phosphatase activity|inositol monophosphate 3-phosphatase activity|inositol monophosphate 4-phosphatase activity
comp15507_c0_seq1	GO:0022402;GO:0005739;GO:0030274;GO:0043966;GO:0005671;GO:0004402;GO:0009790	cell cycle process|mitochondrion|LIM domain binding|histone H3 acetylation|Ada2/Gcn5/Ada3 transcription activator complex|histone acetyltransferase activity|embryo development
comp114309_c0_seq1	GO:0016757	transferase activity, transferring glycosyl groups
comp63269_c0_seq1	GO:0005784;GO:0006613;GO:0016021;GO:0005829	Sec61 translocon complex|cotranslational protein targeting to membrane|integral component of membrane|cytosol
comp76245_c0_seq1	GO:0005606;GO:0030334;GO:0045995;GO:0004714;GO:0030155;GO:0007155;GO:0005102	laminin-1 complex|regulation of cell migration|regulation of embryonic development|transmembrane receptor protein tyrosine kinase activity|regulation of cell adhesion|cell adhesion|receptor binding
comp66046_c0_seq1	GO:0005730	nucleolus
comp112011_c0_seq1	GO:0008156;GO:0043517;GO:0007275;GO:0032405;GO:0010951;GO:0030162;GO:0032407;GO:0016605;GO:0001741;GO:0043393;GO:0034446;GO:0008630;GO:0005615;GO:0090399;GO:0004867;GO:0046777;GO:0046872;GO:0018105;GO:0004674;GO:0000077;GO:0003677;GO:0016021;GO:0034644;GO:0071480;GO:0031527;GO:0051015;GO:0031258;GO:0031532;GO:0005518;GO:0004888;GO:0005524;GO:0022414;GO:0006260;GO:0006281	negative regulation of DNA replication|positive regulation of DNA damage response, signal transduction by p53 class mediator|multicellular organismal development|MutLalpha complex binding|negative regulation of endopeptidase activity|regulation of proteolysis|MutSalpha complex binding|PML body|XY body|regulation of protein binding|substrate adhesion-dependent cell spreading|intrinsic apoptotic si…
comp88558_c0_seq1	GO:0008017;GO:0005875;GO:0007528;GO:0005874;GO:0008088;GO:0000226;GO:0060052;GO:0007409;GO:0043524;GO:0008355;GO:0048749;GO:0008582;GO:0016787;GO:0048813	microtubule binding|microtubule associated complex|neuromuscular junction development|microtubule|axon cargo transport|microtubule cytoskeleton organization|neurofilament cytoskeleton organization|axonogenesis|negative regulation of neuron apoptotic process|olfactory learning|compound eye development|regulation of synaptic growth at neuromuscular junction|hydrolase activity|dendrite morphogenesis
comp68680_c0_seq4	GO:0045454;GO:0005886;GO:0003756	cell redox homeostasis|plasma membrane|protein disulfide isomerase activity
comp110651_c0_seq1	GO:0003964;GO:0006278;GO:0003723;GO:0004190;GO:0006508;GO:0008270;GO:0015074	RNA-directed DNA polymerase activity|RNA-dependent DNA replication|RNA binding|aspartic-type endopeptidase activity|proteolysis|zinc ion binding|DNA integration
comp81764_c0_seq1	GO:0046872;GO:0003676	metal ion binding|nucleic acid binding
comp61541_c0_seq1	GO:0031410;GO:0009986;GO:0045468;GO:0007451;GO:0050768;GO:0035172;GO:0007015;GO:0007398;GO:0042052;GO:0046329;GO:0048052;GO:0007601;GO:0035155;GO:0005887;GO:0005764;GO:0008284;GO:0007498;GO:0045316;GO:0007314;GO:0048190;GO:0035171;GO:0009608;GO:0007474;GO:0042676;GO:0043234;GO:0007156;GO:0007521;GO:0061331;GO:0007446;GO:0008347;GO:0051298;GO:1900087;GO:0030713;GO:0035165;GO:0045747;GO:0046843;GO:…	cytoplasmic vesicle|cell surface|regulation of R8 cell spacing in compound eye|dorsal/ventral lineage restriction, imaginal disc|negative regulation of neurogenesis|hemocyte proliferation|actin filament organization|ectoderm development|rhabdomere development|negative regulation of JNK cascade|R1/R6 cell differentiation|visual perception|negative regulation of terminal cell fate specification, op…
comp64713_c0_seq6	GO:0008036;GO:0005184;GO:0005887;GO:0008188;GO:0009755;GO:0007186;GO:0004948	diuretic hormone receptor activity|neuropeptide hormone activity|integral component of plasma membrane|neuropeptide receptor activity|hormone-mediated signaling pathway|G-protein coupled receptor signaling pathway|calcitonin receptor activity
comp39977_c0_seq1	GO:0003746;GO:0005622;GO:0006414;GO:0006184;GO:0003924;GO:0005525	translation elongation factor activity|intracellular|translational elongation|GTP catabolic process|GTPase activity|GTP binding
comp73456_c0_seq1	GO:0050660;GO:0008762;GO:0003885;GO:0019853;GO:0050105;GO:0016021;GO:0005783;GO:0055114	flavin adenine dinucleotide binding|UDP-N-acetylmuramate dehydrogenase activity|D-arabinono-1,4-lactone oxidase activity|L-ascorbic acid biosynthetic process|L-gulonolactone oxidase activity|integral component of membrane|endoplasmic reticulum|oxidation-reduction process
comp124859_c0_seq1	GO:0036109;GO:0036042;GO:0000800;GO:0006915;GO:0051301;GO:0050632;GO:0007140;GO:0006470;GO:0015914;GO:0043234;GO:0005102;GO:0006701;GO:0046872;GO:0009566;GO:0005654;GO:0007130;GO:0072659;GO:0008420;GO:0007143;GO:0032385;GO:0015485;GO:0008526;GO:0033814;GO:0005739;GO:0032959;GO:0010893;GO:0003677;GO:0007031;GO:0006637;GO:0046982;GO:0048808;GO:0006987;GO:1901373;GO:0070538;GO:0005782;GO:0033540;GO:…	alpha-linolenic acid metabolic process|long-chain fatty acyl-CoA binding|lateral element|apoptotic process|cell division|propionyl-CoA C2-trimethyltridecanoyltransferase activity|male meiosis|protein dephosphorylation|phospholipid transport|protein complex|receptor binding|progesterone biosynthetic process|metal ion binding|fertilization|nucleoplasm|synaptonemal complex assembly|protein localizat…
comp122576_c0_seq1	GO:0008270;GO:0000086;GO:0030274;GO:0043966;GO:0005671;GO:0004402;GO:0005737;GO:0009790	zinc ion binding|G2/M transition of mitotic cell cycle|LIM domain binding|histone H3 acetylation|Ada2/Gcn5/Ada3 transcription activator complex|histone acetyltransferase activity|cytoplasm|embryo development
comp32041_c0_seq2	GO:0046872;GO:0003676	metal ion binding|nucleic acid binding
comp17911_c0_seq1	GO:0006313;GO:0004803;GO:0003677;GO:0015074	transposition, DNA-mediated|transposase activity|DNA binding|DNA integration
comp35122_c0_seq1	GO:0000077;GO:0034048	DNA damage checkpoint|negative regulation of protein phosphatase type 2A activity
comp119726_c0_seq1	GO:0034765;GO:0001518;GO:0005248;GO:0035725;GO:0042048	regulation of ion transmembrane transport|voltage-gated sodium channel complex|voltage-gated sodium channel activity|sodium ion transmembrane transport|olfactory behavior
comp36966_c0_seq1	GO:0016905	myosin heavy chain kinase activity
comp43899_c0_seq1	GO:0003964;GO:0006278;GO:0003723;GO:0004190;GO:0006508;GO:0008270;GO:0015074	RNA-directed DNA polymerase activity|RNA-dependent DNA replication|RNA binding|aspartic-type endopeptidase activity|proteolysis|zinc ion binding|DNA integration
comp81712_c0_seq1	GO:0030054;GO:0006810;GO:0016021;GO:0042169;GO:0048169;GO:0030672;GO:0071310;GO:0042802;GO:0048172;GO:0042734;GO:0015485;GO:0044306;GO:0005215;GO:0048786	cell junction|transport|integral component of membrane|SH2 domain binding|regulation of long-term neuronal synaptic plasticity|synaptic vesicle membrane|cellular response to organic substance|identical protein binding|regulation of short-term neuronal synaptic plasticity|presynaptic membrane|cholesterol binding|neuron projection terminus|transporter activity|presynaptic active zone
comp33464_c0_seq2	GO:0005975;GO:0004568;GO:0005576;GO:0008061;GO:0006032	carbohydrate metabolic process|chitinase activity|extracellular region|chitin binding|chitin catabolic process
comp63628_c0_seq1	GO:0007165;GO:0007601	signal transduction|visual perception
comp80155_c0_seq1	GO:0006184;GO:0007165;GO:0003924;GO:0016020;GO:0005525	GTP catabolic process|signal transduction|GTPase activity|membrane|GTP binding
comp14740_c0_seq1	GO:0007420;GO:0016021	brain development|integral component of membrane
comp45382_c0_seq1	GO:0000139;GO:0005789;GO:0046513;GO:0044281;GO:0050291;GO:0016021	Golgi membrane|endoplasmic reticulum membrane|ceramide biosynthetic process|small molecule metabolic process|sphingosine N-acyltransferase activity|integral component of membrane
comp106438_c0_seq1	GO:0001764;GO:0016049;GO:0010811;GO:0043524;GO:0010976;GO:0031012;GO:0008201;GO:0005576;GO:0019800;GO:0030198	neuron migration|cell growth|positive regulation of cell-substrate adhesion|negative regulation of neuron apoptotic process|positive regulation of neuron projection development|extracellular matrix|heparin binding|extracellular region|peptide cross-linking via chondroitin 4-sulfate glycosaminoglycan|extracellular matrix organization
comp58175_c0_seq1	GO:0005802;GO:0032012;GO:0016192;GO:0005086	trans-Golgi network|regulation of ARF protein signal transduction|vesicle-mediated transport|ARF guanyl-nucleotide exchange factor activity
comp73570_c0_seq1	GO:0003964;GO:0006278;GO:0003723;GO:0008270;GO:0015074	RNA-directed DNA polymerase activity|RNA-dependent DNA replication|RNA binding|zinc ion binding|DNA integration
comp92472_c0_seq1	GO:0097056;GO:0001514;GO:0005515;GO:0000049;GO:0005737;GO:0030170;GO:0005634;GO:0016785	selenocysteinyl-tRNA(Sec) biosynthetic process|selenocysteine incorporation|protein binding|tRNA binding|cytoplasm|pyridoxal phosphate binding|nucleus|transferase activity, transferring selenium-containing groups
comp72638_c0_seq1	GO:0019079;GO:0019028;GO:0016021;GO:0003723;GO:0003968;GO:0008270;GO:0006508;GO:0004197;GO:0005524;GO:0033644;GO:0005198;GO:0003724;GO:0006351	viral genome replication|viral capsid|integral component of membrane|RNA binding|RNA-directed RNA polymerase activity|zinc ion binding|proteolysis|cysteine-type endopeptidase activity|ATP binding|host cell membrane|structural molecule activity|RNA helicase activity|transcription, DNA-templated
comp111620_c0_seq1	GO:0005044;GO:0016020	scavenger receptor activity|membrane
comp77609_c0_seq1	GO:0003723;GO:0004000;GO:0006396	RNA binding|adenosine deaminase activity|RNA processing
comp93589_c0_seq1	GO:0046922;GO:0036066	peptide-O-fucosyltransferase activity|protein O-linked fucosylation
comp62020_c0_seq2	GO:0001104;GO:0016592;GO:0006357	RNA polymerase II transcription cofactor activity|mediator complex|regulation of transcription from RNA polymerase II promoter
comp83495_c0_seq1	GO:0003964;GO:0006278;GO:0003723;GO:0008270;GO:0015074	RNA-directed DNA polymerase activity|RNA-dependent DNA replication|RNA binding|zinc ion binding|DNA integration
comp29686_c0_seq1	GO:0008297;GO:0043504;GO:0005739	single-stranded DNA exodeoxyribonuclease activity|mitochondrial DNA repair|mitochondrion
comp119831_c0_seq1	GO:0008270	zinc ion binding
comp94452_c0_seq1	GO:0008270;GO:0016874	zinc ion binding|ligase activity
comp51727_c0_seq1	GO:0008237;GO:0006508;GO:0008270;GO:0004177	metallopeptidase activity|proteolysis|zinc ion binding|aminopeptidase activity
comp62227_c0_seq1	GO:0016020;GO:0008152;GO:0004571;GO:0005509	membrane|metabolic process|mannosyl-oligosaccharide 1,2-alpha-mannosidase activity|calcium ion binding
comp68289_c0_seq2	GO:0005319;GO:0006869	lipid transporter activity|lipid transport
comp46347_c0_seq2	GO:0016021;GO:0006865;GO:0006814	integral component of membrane|amino acid transport|sodium ion transport
comp16850_c0_seq1	GO:0007015	actin filament organization
comp36281_c0_seq1	GO:0005975;GO:0004553	carbohydrate metabolic process|hydrolase activity, hydrolyzing O-glycosyl compounds
comp43456_c0_seq1	GO:0004713;GO:0006468;GO:0005524	protein tyrosine kinase activity|protein phosphorylation|ATP binding
comp100275_c0_seq1	GO:0005576;GO:0007218;GO:0005184	extracellular region|neuropeptide signaling pathway|neuropeptide hormone activity
comp11849_c0_seq1	GO:0016525;GO:0005887;GO:0030027;GO:0010842;GO:0005001;GO:0045296;GO:0005913;GO:0035335;GO:0010596;GO:0007156;GO:0042802;GO:0001937;GO:0007165;GO:0042493;GO:0045909;GO:0031290;GO:0048471	negative regulation of angiogenesis|integral component of plasma membrane|lamellipodium|retina layer formation|transmembrane receptor protein tyrosine phosphatase activity|cadherin binding|cell-cell adherens junction|peptidyl-tyrosine dephosphorylation|negative regulation of endothelial cell migration|homophilic cell adhesion|identical protein binding|negative regulation of endothelial cell proli…
comp63450_c0_seq2	GO:0030674;GO:0005856;GO:0005737;GO:0051015	protein binding, bridging|cytoskeleton|cytoplasm|actin filament binding
comp57458_c0_seq2	GO:0000022;GO:0004337;GO:0006412;GO:0008354;GO:0022008;GO:0003735;GO:0051298;GO:0004161;GO:0004311;GO:0035050;GO:0043025;GO:0022625;GO:0008299	mitotic spindle elongation|geranyltranstransferase activity|translation|germ cell migration|neurogenesis|structural constituent of ribosome|centrosome duplication|dimethylallyltranstransferase activity|farnesyltranstransferase activity|embryonic heart tube development|neuronal cell body|cytosolic large ribosomal subunit|isoprenoid biosynthetic process
comp67156_c0_seq1	GO:0016021;GO:0006833;GO:0005215	integral component of membrane|water transport|transporter activity
comp60030_c0_seq1	GO:0003964;GO:0006278;GO:0003723;GO:0008270;GO:0015074	RNA-directed DNA polymerase activity|RNA-dependent DNA replication|RNA binding|zinc ion binding|DNA integration
comp106316_c0_seq1	GO:0004040;GO:0016021;GO:0017064;GO:0005811;GO:0016884;GO:0016740	amidase activity|integral component of membrane|fatty acid amide hydrolase activity|lipid particle|carbon-nitrogen ligase activity, with glutamine as amido-N-donor|transferase activity
comp31765_c0_seq1	GO:0006310;GO:0006281;GO:0030261;GO:0005524;GO:0007062;GO:0005694;GO:0005634	DNA recombination|DNA repair|chromosome condensation|ATP binding|sister chromatid cohesion|chromosome|nucleus
comp66685_c0_seq1	GO:0060169;GO:0050862;GO:0050728;GO:0033089;GO:0006154;GO:0046061;GO:0070256;GO:0002636;GO:0005764;GO:0002906;GO:0033632;GO:0048541;GO:0001829;GO:0005829;GO:0009168;GO:0002314;GO:0046103;GO:0043103;GO:0001889;GO:0046111;GO:0030054;GO:0002686;GO:0048566;GO:0001666;GO:0050850;GO:0010460;GO:0030890;GO:0004000;GO:0060407;GO:0008270;GO:0001890;GO:0009897;GO:0070244;GO:0046638;GO:0045987;GO:0032261;GO:…	negative regulation of adenosine receptor signaling pathway|positive regulation of T cell receptor signaling pathway|negative regulation of inflammatory response|positive regulation of T cell differentiation in thymus|adenosine catabolic process|dATP catabolic process|negative regulation of mucus secretion|positive regulation of germinal center formation|lysosome|negative regulation of mature B c…
comp122217_c0_seq1	GO:0007411;GO:0016021;GO:0008046;GO:0007165;GO:0001569	axon guidance|integral component of membrane|axon guidance receptor activity|signal transduction|patterning of blood vessels
comp85141_c0_seq1	GO:0000902;GO:0045475	cell morphogenesis|locomotor rhythm
comp57347_c0_seq1	GO:0005856;GO:0035091;GO:0005769;GO:0030659;GO:0007165;GO:0005829;GO:0015031	cytoskeleton|phosphatidylinositol binding|early endosome|cytoplasmic vesicle membrane|signal transduction|cytosol|protein transport
comp61437_c0_seq1	GO:0032440;GO:0055114	2-alkenal reductase [NAD(P)] activity|oxidation-reduction process
comp18315_c0_seq1	GO:0005234;GO:0016021;GO:0004970;GO:0008270;GO:0003676;GO:0006811;GO:0035235;GO:0015074	extracellular-glutamate-gated ion channel activity|integral component of membrane|ionotropic glutamate receptor activity|zinc ion binding|nucleic acid binding|ion transport|ionotropic glutamate receptor signaling pathway|DNA integration
comp20224_c0_seq1	GO:0005737;GO:0046835;GO:0005524;GO:0006012;GO:0004335;GO:0033858	cytoplasm|carbohydrate phosphorylation|ATP binding|galactose metabolic process|galactokinase activity|N-acetylgalactosamine kinase activity
comp60321_c0_seq1	GO:0000172;GO:0003723;GO:0005655;GO:0006364;GO:0004540;GO:0008033;GO:0006379	ribonuclease MRP complex|RNA binding|nucleolar ribonuclease P complex|rRNA processing|ribonuclease activity|tRNA processing|mRNA cleavage
comp57528_c0_seq1	GO:0007411;GO:0007097;GO:0000185;GO:0009611;GO:0042656;GO:0005083;GO:0046580;GO:0001748;GO:0008594;GO:0001736;GO:0007391;GO:0007254;GO:0006468;GO:0046529;GO:0048477;GO:0016476;GO:0005524;GO:0007476;GO:0005938	axon guidance|nuclear migration|activation of MAPKKK activity|response to wounding|JUN kinase kinase kinase kinase activity|small GTPase regulator activity|negative regulation of Ras protein signal transduction|optic lobe placode development|photoreceptor cell morphogenesis|establishment of planar polarity|dorsal closure|JNK cascade|protein phosphorylation|imaginal disc fusion, thorax closure|oog…
comp93518_c0_seq1	GO:0046872;GO:0003676;GO:0005622;GO:0006355	metal ion binding|nucleic acid binding|intracellular|regulation of transcription, DNA-templated
comp51895_c0_seq1	GO:0070062;GO:0006954;GO:0016005	extracellular vesicular exosome|inflammatory response|phospholipase A2 activator activity
comp25650_c0_seq1	GO:0044237;GO:0050662;GO:0003824	cellular metabolic process|coenzyme binding|catalytic activity
comp52813_c0_seq1	GO:0016021	integral component of membrane
comp55587_c1_seq1	GO:0045121;GO:2000169;GO:0002027;GO:0060314;GO:0008270;GO:0034613;GO:0008065;GO:0004725;GO:0016010;GO:0046716;GO:0051017;GO:0030055;GO:0051647;GO:0050998;GO:0048747;GO:0005509;GO:0021629;GO:0006355;GO:0003779;GO:0051764;GO:0035335;GO:0044306;GO:0042383;GO:0007519;GO:0014904;GO:0001954;GO:0010881;GO:1901385;GO:0043623;GO:0086001;GO:0030018;GO:0045213;GO:0014809;GO:0060857;GO:2000651;GO:0033137;GO:…	membrane raft|regulation of peptidyl-cysteine S-nitrosylation|regulation of heart rate|regulation of ryanodine-sensitive calcium-release channel activity|zinc ion binding|cellular protein localization|establishment of blood-nerve barrier|protein tyrosine phosphatase activity|dystrophin-associated glycoprotein complex|muscle cell cellular homeostasis|actin filament bundle assembly|cell-substrate j…
comp49572_c0_seq1	GO:0005576;GO:0007155;GO:0005509	extracellular region|cell adhesion|calcium ion binding
comp46675_c0_seq1	GO:0015379;GO:0016021;GO:0006811;GO:0055085	potassium:chloride symporter activity|integral component of membrane|ion transport|transmembrane transport
comp67947_c0_seq1	GO:0017056;GO:0042277;GO:0031080;GO:0042405;GO:0031965;GO:0051292;GO:0006260;GO:0044615;GO:0000776;GO:0034399;GO:0005515;GO:0005654;GO:0000059;GO:0051028	structural constituent of nuclear pore|peptide binding|nuclear pore outer ring|nuclear inclusion body|nuclear membrane|nuclear pore complex assembly|DNA replication|nuclear pore nuclear basket|kinetochore|nuclear periphery|protein binding|nucleoplasm|protein import into nucleus, docking|mRNA transport
comp95489_c0_seq1	GO:0001607;GO:0050254;GO:0016021;GO:0007218	neuromedin U receptor activity|rhodopsin kinase activity|integral component of membrane|neuropeptide signaling pathway
comp54462_c0_seq2	GO:0005739;GO:0006200;GO:0005524;GO:0016887	mitochondrion|ATP catabolic process|ATP binding|ATPase activity
comp23403_c0_seq1	GO:0008270;GO:0003676;GO:0000166	zinc ion binding|nucleic acid binding|nucleotide binding
comp70126_c0_seq1	GO:0004842;GO:0016567;GO:0008270	ubiquitin-protein ligase activity|protein ubiquitination|zinc ion binding
comp49498_c1_seq1	GO:0046872;GO:0005634;GO:0003677	metal ion binding|nucleus|DNA binding
comp60938_c0_seq1	GO:0015031;GO:0000139;GO:0005789;GO:0005795;GO:0016192	protein transport|Golgi membrane|endoplasmic reticulum membrane|Golgi stack|vesicle-mediated transport
comp65653_c0_seq3	GO:0004185;GO:0006508	serine-type carboxypeptidase activity|proteolysis
comp59405_c0_seq1	GO:0016021	integral component of membrane
comp60147_c0_seq1	GO:0005524;GO:0004012;GO:0000287;GO:0006812;GO:0016021;GO:0015914;GO:0015662;GO:0019829	ATP binding|phospholipid-translocating ATPase activity|magnesium ion binding|cation transport|integral component of membrane|phospholipid transport|ATPase activity, coupled to transmembrane movement of ions, phosphorylative mechanism|cation-transporting ATPase activity
comp107668_c0_seq1	GO:0008270	zinc ion binding
comp57220_c0_seq1	GO:0008270;GO:0043565;GO:0003700;GO:0045892;GO:0005634;GO:0006351	zinc ion binding|sequence-specific DNA binding|sequence-specific DNA binding transcription factor activity|negative regulation of transcription, DNA-templated|nucleus|transcription, DNA-templated
comp26831_c0_seq1	GO:0009451;GO:0016021;GO:0008963;GO:0003976;GO:0042853;GO:0006047;GO:0004021;GO:0019408;GO:0003975;GO:0006488;GO:0030170;GO:0005789;GO:0016757;GO:0006487	RNA modification|integral component of membrane|phospho-N-acetylmuramoyl-pentapeptide-transferase activity|UDP-N-acetylglucosamine-lysosomal-enzyme N-acetylglucosaminephosphotransferase activity|L-alanine catabolic process|UDP-N-acetylglucosamine metabolic process|L-alanine:2-oxoglutarate aminotransferase activity|dolichol biosynthetic process|UDP-N-acetylglucosamine-dolichyl-phosphate N-acetylgl…
comp7069_c0_seq1	GO:0007156;GO:0005887;GO:0016339;GO:0007424;GO:0005509;GO:0004022;GO:0055114	homophilic cell adhesion|integral component of plasma membrane|calcium-dependent cell-cell adhesion|open tracheal system development|calcium ion binding|alcohol dehydrogenase (NAD) activity|oxidation-reduction process
comp84410_c0_seq1	GO:0016021;GO:0030301;GO:0005509;GO:0008158	integral component of membrane|cholesterol transport|calcium ion binding|hedgehog receptor activity
comp98450_c0_seq1	GO:0016740	transferase activity
comp65722_c0_seq2	GO:0004519;GO:0003964;GO:0006278;GO:0003723	endonuclease activity|RNA-directed DNA polymerase activity|RNA-dependent DNA replication|RNA binding
comp81551_c0_seq1	GO:0007156;GO:0005887;GO:0016324;GO:0016339;GO:0005902;GO:0005509;GO:0044331;GO:0046843;GO:0042803	homophilic cell adhesion|integral component of plasma membrane|apical plasma membrane|calcium-dependent cell-cell adhesion|microvillus|calcium ion binding|cell-cell adhesion mediated by cadherin|dorsal appendage formation|protein homodimerization activity
comp69668_c0_seq1	GO:0046854;GO:0004430;GO:0048015	phosphatidylinositol phosphorylation|1-phosphatidylinositol 4-kinase activity|phosphatidylinositol-mediated signaling
comp56661_c0_seq2	GO:0008270;GO:0051260;GO:0043022;GO:0003677;GO:0032575;GO:0032797;GO:0005524;GO:0043141;GO:0008134;GO:0000049;GO:0005737;GO:0005634	zinc ion binding|protein homooligomerization|ribosome binding|DNA binding|ATP-dependent 5'-3' RNA helicase activity|SMN complex|ATP binding|ATP-dependent 5'-3' DNA helicase activity|transcription factor binding|tRNA binding|cytoplasm|nucleus
comp57776_c0_seq1	GO:0050560;GO:0003676;GO:0005524;GO:0004815;GO:0006418;GO:0005759;GO:0042803;GO:0005634	aspartate-tRNA(Asn) ligase activity|nucleic acid binding|ATP binding|aspartate-tRNA ligase activity|tRNA aminoacylation for protein translation|mitochondrial matrix|protein homodimerization activity|nucleus
comp67437_c0_seq1	GO:0005083;GO:0005768;GO:0005764;GO:0005515;GO:0016192;GO:0006886;GO:0030897	small GTPase regulator activity|endosome|lysosome|protein binding|vesicle-mediated transport|intracellular protein transport|HOPS complex
comp72964_c0_seq1	GO:0008270	zinc ion binding
comp91704_c0_seq1	GO:0046872;GO:0003676	metal ion binding|nucleic acid binding
comp45959_c0_seq3	GO:0016311;GO:0016791;GO:0005737;GO:0030234	dephosphorylation|phosphatase activity|cytoplasm|enzyme regulator activity
comp55652_c0_seq1	GO:0006313;GO:0004803;GO:0003677;GO:0015074	transposition, DNA-mediated|transposase activity|DNA binding|DNA integration
comp75973_c0_seq1	GO:0016296;GO:0004314;GO:0004319;GO:0004313;GO:0004320;GO:0004316;GO:0004315;GO:0005811;GO:0016295;GO:0009058;GO:0008270;GO:0047451;GO:0004317;GO:0055114	palmitoyl-[acyl-carrier-protein] hydrolase activity|[acyl-carrier-protein] S-malonyltransferase activity|enoyl-[acyl-carrier-protein] reductase (NADPH, B-specific) activity|[acyl-carrier-protein] S-acetyltransferase activity|oleoyl-[acyl-carrier-protein] hydrolase activity|3-oxoacyl-[acyl-carrier-protein] reductase (NADPH) activity|3-oxoacyl-[acyl-carrier-protein] synthase activity|lipid particle…
comp71355_c0_seq1	GO:0006468;GO:0055114;GO:0004672;GO:0005739;GO:0006744;GO:0005524;GO:0042995;GO:0050660;GO:0016709;GO:0005794	protein phosphorylation|oxidation-reduction process|protein kinase activity|mitochondrion|ubiquinone biosynthetic process|ATP binding|cell projection|flavin adenine dinucleotide binding|oxidoreductase activity, acting on paired donors, with incorporation or reduction of molecular oxygen, NAD(P)H as one donor, and incorporation of one atom of oxygen|Golgi apparatus
comp121054_c0_seq1	GO:0016021;GO:0015171;GO:0003333	integral component of membrane|amino acid transmembrane transporter activity|amino acid transmembrane transport
comp54459_c0_seq1	GO:0008270;GO:0003676;GO:0008168;GO:0032259	zinc ion binding|nucleic acid binding|methyltransferase activity|methylation
comp62708_c0_seq2	GO:0008152;GO:0003983	metabolic process|UTP:glucose-1-phosphate uridylyltransferase activity
comp47185_c0_seq1	GO:0006284;GO:0004519;GO:0003964;GO:0090305;GO:0003676;GO:0003779;GO:0004190;GO:0006508;GO:0008270;GO:0016043;GO:0015074	base-excision repair|endonuclease activity|RNA-directed DNA polymerase activity|nucleic acid phosphodiester bond hydrolysis|nucleic acid binding|actin binding|aspartic-type endopeptidase activity|proteolysis|zinc ion binding|cellular component organization|DNA integration
comp64215_c0_seq4	GO:0005840;GO:0003735;GO:0006412;GO:0000166	ribosome|structural constituent of ribosome|translation|nucleotide binding
comp44080_c0_seq1	GO:0046872;GO:0005737;GO:0003796	metal ion binding|cytoplasm|lysozyme activity
comp67047_c0_seq5	GO:0005737;GO:0030554;GO:0019343;GO:0046872;GO:0070814;GO:0004122;GO:0006535;GO:0005634	cytoplasm|adenyl nucleotide binding|cysteine biosynthetic process via cystathionine|metal ion binding|hydrogen sulfide biosynthetic process|cystathionine beta-synthase activity|cysteine biosynthetic process from serine|nucleus
comp18803_c0_seq1	GO:0016620;GO:0055114	oxidoreductase activity, acting on the aldehyde or oxo group of donors, NAD or NADP as acceptor|oxidation-reduction process
comp68174_c0_seq3	GO:0007411;GO:0007097;GO:0000185;GO:0009611;GO:0042656;GO:0005083;GO:0046580;GO:0001748;GO:0008594;GO:0001736;GO:0007391;GO:0007254;GO:0006468;GO:0046529;GO:0048477;GO:0016476;GO:0005524;GO:0007476;GO:0005938	axon guidance|nuclear migration|activation of MAPKKK activity|response to wounding|JUN kinase kinase kinase kinase activity|small GTPase regulator activity|negative regulation of Ras protein signal transduction|optic lobe placode development|photoreceptor cell morphogenesis|establishment of planar polarity|dorsal closure|JNK cascade|protein phosphorylation|imaginal disc fusion, thorax closure|oog…
comp94647_c0_seq1	GO:0008611;GO:0007416;GO:0042594;GO:0005739;GO:0030913;GO:0070542;GO:0061024;GO:0021587;GO:0007584;GO:0005778;GO:0005102;GO:0006650;GO:0016290;GO:0004366;GO:0042493;GO:0016287;GO:0005782;GO:0008654	ether lipid biosynthetic process|synapse assembly|response to starvation|mitochondrion|paranodal junction assembly|response to fatty acid|membrane organization|cerebellum morphogenesis|response to nutrient|peroxisomal membrane|receptor binding|glycerophospholipid metabolic process|palmitoyl-CoA hydrolase activity|glycerol-3-phosphate O-acyltransferase activity|response to drug|glycerone-phosphate…
comp46490_c0_seq1	GO:0003964;GO:0006278;GO:0003723;GO:0004190;GO:0006508;GO:0015074	RNA-directed DNA polymerase activity|RNA-dependent DNA replication|RNA binding|aspartic-type endopeptidase activity|proteolysis|DNA integration
comp15839_c0_seq1	GO:0003964;GO:0003677;GO:0006278;GO:0003723;GO:0005524;GO:0008270;GO:0009536;GO:0015074	RNA-directed DNA polymerase activity|DNA binding|RNA-dependent DNA replication|RNA binding|ATP binding|zinc ion binding|plastid|DNA integration
comp63563_c0_seq11	GO:0000139;GO:0005789;GO:0008203;GO:0012507;GO:0016021	Golgi membrane|endoplasmic reticulum membrane|cholesterol metabolic process|ER to Golgi transport vesicle membrane|integral component of membrane
comp48100_c0_seq2	GO:0000166;GO:0003723	nucleotide binding|RNA binding
comp68316_c0_seq2	GO:0005875;GO:0004736;GO:0006090;GO:0046872;GO:0003677;GO:0005524;GO:0006094;GO:0004075;GO:0005759;GO:0005811	microtubule associated complex|pyruvate carboxylase activity|pyruvate metabolic process|metal ion binding|DNA binding|ATP binding|gluconeogenesis|biotin carboxylase activity|mitochondrial matrix|lipid particle
comp68673_c0_seq1	GO:0005507;GO:0005576;GO:0016020;GO:0004598;GO:0006518;GO:0004504;GO:0055114	copper ion binding|extracellular region|membrane|peptidylamidoglycolate lyase activity|peptide metabolic process|peptidylglycine monooxygenase activity|oxidation-reduction process
comp37034_c0_seq2	GO:0071466;GO:0006508;GO:0004181;GO:0008270	cellular response to xenobiotic stimulus|proteolysis|metallocarboxypeptidase activity|zinc ion binding
comp114301_c0_seq1	GO:0016021;GO:0022891;GO:0055085	integral component of membrane|substrate-specific transmembrane transporter activity|transmembrane transport
comp122572_c0_seq1	GO:0003824;GO:0008152	catalytic activity|metabolic process
comp12870_c0_seq1	GO:0005509	calcium ion binding
comp7781_c0_seq1	GO:0090305;GO:0008297;GO:0043504;GO:0005739	nucleic acid phosphodiester bond hydrolysis|single-stranded DNA exodeoxyribonuclease activity|mitochondrial DNA repair|mitochondrion
comp100900_c0_seq1	GO:0034968;GO:0018024;GO:0005634;GO:0008270	histone lysine methylation|histone-lysine N-methyltransferase activity|nucleus|zinc ion binding
comp52621_c0_seq1	GO:0010466;GO:0005576;GO:0004867;GO:0006508;GO:0006810;GO:0005215;GO:0008233	negative regulation of peptidase activity|extracellular region|serine-type endopeptidase inhibitor activity|proteolysis|transport|transporter activity|peptidase activity
comp60236_c0_seq1	GO:0008270;GO:0000123;GO:0045926;GO:0006915;GO:0008285;GO:0007050;GO:0045892;GO:0006978;GO:0003713;GO:0043065;GO:0043983;GO:0043966;GO:0043984;GO:0043982;GO:0006260;GO:0035064;GO:0043981	zinc ion binding|histone acetyltransferase complex|negative regulation of growth|apoptotic process|negative regulation of cell proliferation|cell cycle arrest|negative regulation of transcription, DNA-templated|DNA damage response, signal transduction by p53 class mediator resulting in transcription of p21 class mediator|transcription coactivator activity|positive regulation of apoptotic process|…
comp11152_c0_seq1	GO:0000175;GO:0008380;GO:0090305;GO:0034477;GO:0006397;GO:0005634	3'-5'-exoribonuclease activity|RNA splicing|nucleic acid phosphodiester bond hydrolysis|U6 snRNA 3'-end processing|mRNA processing|nucleus
comp64652_c0_seq5	GO:0015695;GO:0055085;GO:0015101;GO:0032440;GO:0016021;GO:0006915;GO:0055114	organic cation transport|transmembrane transport|organic cation transmembrane transporter activity|2-alkenal reductase [NAD(P)] activity|integral component of membrane|apoptotic process|oxidation-reduction process
comp10388_c0_seq1	GO:0003964;GO:0006278;GO:0003723;GO:0004190;GO:0006508;GO:0005634;GO:0015074	RNA-directed DNA polymerase activity|RNA-dependent DNA replication|RNA binding|aspartic-type endopeptidase activity|proteolysis|nucleus|DNA integration
comp15061_c0_seq1	GO:0016905	myosin heavy chain kinase activity
comp57480_c0_seq2	GO:0005730	nucleolus
comp60272_c0_seq2	GO:0003743;GO:0006413;GO:0017148;GO:0005845;GO:0031625;GO:0005737;GO:0001701	translation initiation factor activity|translational initiation|negative regulation of translation|mRNA cap binding complex|ubiquitin protein ligase binding|cytoplasm|in utero embryonic development
comp41595_c0_seq1	GO:0019013;GO:0030529	viral nucleocapsid|ribonucleoprotein complex
comp24349_c0_seq1	GO:0006396;GO:0005634	RNA processing|nucleus
comp80741_c0_seq1	GO:0005578;GO:0043395;GO:0009897;GO:0031225	proteinaceous extracellular matrix|heparan sulfate proteoglycan binding|external side of plasma membrane|anchored component of membrane
comp53370_c0_seq2	GO:0016192;GO:0015721;GO:0045176;GO:0005765;GO:0008270;GO:0008333;GO:0031902;GO:0043485;GO:0060036;GO:0048069;GO:0006886;GO:0007634	vesicle-mediated transport|bile acid and bile salt transport|apical protein localization|lysosomal membrane|zinc ion binding|endosome to lysosome transport|late endosome membrane|endosome to pigment granule transport|notochord cell vacuolation|eye pigmentation|intracellular protein transport|optokinetic behavior
comp73361_c0_seq1	GO:0005925;GO:0007411;GO:0007010;GO:0046331;GO:0001751;GO:0004702;GO:0008360;GO:0005515;GO:0016319;GO:0007155;GO:0019991;GO:0045315;GO:0005913;GO:0045887;GO:0007030;GO:0007391;GO:0007254;GO:0016328;GO:0006468;GO:0045792;GO:0005856;GO:0016601;GO:0005524;GO:0050770;GO:0000187	focal adhesion|axon guidance|cytoskeleton organization|lateral inhibition|compound eye photoreceptor cell differentiation|receptor signaling protein serine/threonine kinase activity|regulation of cell shape|protein binding|mushroom body development|cell adhesion|septate junction assembly|positive regulation of compound eye photoreceptor development|cell-cell adherens junction|positive regulation …
comp65195_c0_seq4	GO:0040008;GO:0043967;GO:0047485;GO:0043968;GO:0016575;GO:0000724;GO:0006355;GO:0035267;GO:0008283;GO:0003682;GO:0016580;GO:0006338;GO:0006351	regulation of growth|histone H4 acetylation|protein N-terminus binding|histone H2A acetylation|histone deacetylation|double-strand break repair via homologous recombination|regulation of transcription, DNA-templated|NuA4 histone acetyltransferase complex|cell proliferation|chromatin binding|Sin3 complex|chromatin remodeling|transcription, DNA-templated
comp62856_c0_seq4	GO:0016593;GO:0045638;GO:2001162;GO:0032968;GO:0055087;GO:0051571;GO:0045944;GO:0080182;GO:0016905;GO:0035327	Cdc73/Paf1 complex|negative regulation of myeloid cell differentiation|positive regulation of histone H3-K79 methylation|positive regulation of transcription elongation from RNA polymerase II promoter|Ski complex|positive regulation of histone H3-K4 methylation|positive regulation of transcription from RNA polymerase II promoter|histone H3-K4 trimethylation|myosin heavy chain kinase activity|tran…
comp92541_c0_seq1	GO:0005634;GO:0003677	nucleus|DNA binding
comp26419_c0_seq1	GO:0046872;GO:0003676;GO:0005622;GO:0006355	metal ion binding|nucleic acid binding|intracellular|regulation of transcription, DNA-templated
comp62226_c0_seq2	GO:0007252;GO:0005524;GO:0008384	I-kappaB phosphorylation|ATP binding|IkappaB kinase activity
comp37550_c1_seq1	GO:0032259;GO:0008168	methylation|methyltransferase activity
comp59828_c0_seq2	GO:0008270	zinc ion binding
comp8638_c0_seq1	GO:0035006;GO:0009986;GO:0005112;GO:0010092;GO:0045468;GO:0007451;GO:0050768;GO:0030139;GO:0070491;GO:0007015;GO:0007479;GO:0016021;GO:0035155;GO:0008284;GO:0001715;GO:0007501;GO:0007314;GO:0070379;GO:0048190;GO:0007507;GO:0008063;GO:0000381;GO:0009950;GO:0007474;GO:0007424;GO:0042676;GO:0031594;GO:0006964;GO:0048935;GO:0048728;GO:0008347;GO:0030713;GO:0003705;GO:0016015;GO:0007419;GO:0007464;GO:…	melanization defense response|cell surface|Notch binding|specification of organ identity|regulation of R8 cell spacing in compound eye|dorsal/ventral lineage restriction, imaginal disc|negative regulation of neurogenesis|endocytic vesicle|repressing transcription factor binding|actin filament organization|leg disc proximal/distal pattern formation|integral component of membrane|negative regulatio…
comp51153_c0_seq1	GO:0016021;GO:0007275;GO:0004872;GO:0007155;GO:0007229	integral component of membrane|multicellular organismal development|receptor activity|cell adhesion|integrin-mediated signaling pathway
comp52447_c0_seq1	GO:0004721;GO:0008152;GO:0005739	phosphoprotein phosphatase activity|metabolic process|mitochondrion
comp60014_c0_seq2	GO:0042789;GO:0000003;GO:0007369;GO:0005515;GO:0004252;GO:0016023;GO:0001055;GO:0005840;GO:0040010;GO:0006412;GO:0007052;GO:0020037;GO:0008356;GO:0046872;GO:0004601;GO:0009792;GO:0005665;GO:0003677;GO:0003735;GO:0010458;GO:0055114;GO:0006508;GO:0006479;GO:0006979	mRNA transcription from RNA polymerase II promoter|reproduction|gastrulation|protein binding|serine-type endopeptidase activity|cytoplasmic membrane-bounded vesicle|RNA polymerase II activity|ribosome|positive regulation of growth rate|translation|mitotic spindle organization|heme binding|asymmetric cell division|metal ion binding|peroxidase activity|embryo development ending in birth or egg hatc…
comp40923_c0_seq2	GO:0019915;GO:0005789	lipid storage|endoplasmic reticulum membrane
comp120108_c0_seq1	GO:0035909;GO:0060411;GO:0061309;GO:0045665;GO:0031016;GO:0003215;GO:0072017;GO:0048793;GO:0097150;GO:0072070;GO:0005509;GO:0045747;GO:0061444;GO:0002011;GO:0021514;GO:0045639;GO:0061156;GO:0016021;GO:0045177;GO:0032495;GO:0045944;GO:0061314;GO:0001889;GO:0005886;GO:0021522;GO:0045599;GO:0005112;GO:0003184;GO:0042491;GO:2000737	aorta morphogenesis|cardiac septum morphogenesis|cardiac neural crest cell development involved in outflow tract morphogenesis|negative regulation of neuron differentiation|pancreas development|cardiac right ventricle morphogenesis|distal tubule development|pronephros development|neuronal stem cell maintenance|loop of Henle development|calcium ion binding|positive regulation of Notch signaling pa…
comp63833_c0_seq2	GO:0005737;GO:0008017;GO:0007018;GO:0005524;GO:0005871;GO:0003777;GO:0042995;GO:0005874	cytoplasm|microtubule binding|microtubule-based movement|ATP binding|kinesin complex|microtubule motor activity|cell projection|microtubule
comp34444_c0_seq3	GO:0007368;GO:0044458	determination of left/right symmetry|motile cilium assembly
comp41670_c0_seq1	GO:0004565;GO:0005975	beta-galactosidase activity|carbohydrate metabolic process
comp62595_c0_seq1	GO:0006810;GO:0036066;GO:0016021;GO:0045747;GO:0005793;GO:0010629;GO:0005801	transport|protein O-linked fucosylation|integral component of membrane|positive regulation of Notch signaling pathway|endoplasmic reticulum-Golgi intermediate compartment|negative regulation of gene expression|cis-Golgi network
comp97875_c0_seq1	GO:0030097;GO:0016055;GO:0008270;GO:0043993;GO:0043971;GO:0032922;GO:0000123;GO:0007269;GO:0045466;GO:0043974;GO:0007464;GO:0044017;GO:0045475;GO:0007088;GO:0008347;GO:0008140;GO:0040040;GO:0043983;GO:0007224;GO:0000076;GO:0045944;GO:0008134;GO:0007416;GO:0043982	hemopoiesis|Wnt signaling pathway|zinc ion binding|histone acetyltransferase activity (H3-K18 specific)|histone H3-K18 acetylation|circadian regulation of gene expression|histone acetyltransferase complex|neurotransmitter secretion|R7 cell differentiation|histone H3-K27 acetylation|R3/R4 cell fate commitment|histone acetyltransferase activity (H3-K27 specific)|locomotor rhythm|regulation of mitos…
comp53250_c0_seq1	GO:0003723;GO:0008270;GO:0006278;GO:0003964;GO:0004523;GO:0006355;GO:0003700;GO:0015074;GO:0005634	RNA binding|zinc ion binding|RNA-dependent DNA replication|RNA-directed DNA polymerase activity|RNA-DNA hybrid ribonuclease activity|regulation of transcription, DNA-templated|sequence-specific DNA binding transcription factor activity|DNA integration|nucleus
comp35483_c0_seq1	GO:0016021;GO:0005797;GO:0030512;GO:0000139;GO:0010955;GO:0032330;GO:0005102;GO:0060349;GO:0017134;GO:0031012;GO:0006886;GO:0005886	integral component of membrane|Golgi medial cisterna|negative regulation of transforming growth factor beta receptor signaling pathway|Golgi membrane|negative regulation of protein processing|regulation of chondrocyte differentiation|receptor binding|bone morphogenesis|fibroblast growth factor binding|extracellular matrix|intracellular protein transport|plasma membrane
comp60400_c0_seq2	GO:0008270	zinc ion binding
comp1905_c0_seq1	GO:0046872;GO:0003676	metal ion binding|nucleic acid binding
comp65588_c0_seq4	GO:0030170;GO:0006563;GO:0035999;GO:0032259;GO:0005634;GO:0005829;GO:0008168;GO:0004372;GO:0006544	pyridoxal phosphate binding|L-serine metabolic process|tetrahydrofolate interconversion|methylation|nucleus|cytosol|methyltransferase activity|glycine hydroxymethyltransferase activity|glycine metabolic process
comp86437_c0_seq1	GO:0055085;GO:0016021;GO:0042626;GO:0006200;GO:0005524	transmembrane transport|integral component of membrane|ATPase activity, coupled to transmembrane movement of substances|ATP catabolic process|ATP binding
comp65419_c0_seq1	GO:0004697;GO:0006468;GO:0005524	protein kinase C activity|protein phosphorylation|ATP binding
comp60664_c0_seq1	GO:0007431;GO:0000139;GO:0005886;GO:0051119;GO:0008643;GO:0016021	salivary gland development|Golgi membrane|plasma membrane|sugar transmembrane transporter activity|carbohydrate transport|integral component of membrane
comp9368_c0_seq1	GO:0005525;GO:0031982;GO:0032482;GO:0004767;GO:0016192;GO:0045202;GO:0003924;GO:0015031	GTP binding|vesicle|Rab protein signal transduction|sphingomyelin phosphodiesterase activity|vesicle-mediated transport|synapse|GTPase activity|protein transport
comp34627_c0_seq1	GO:0006355;GO:0046872;GO:0003700;GO:0006970;GO:0001102;GO:0000980;GO:0019901;GO:0008140	regulation of transcription, DNA-templated|metal ion binding|sequence-specific DNA binding transcription factor activity|response to osmotic stress|RNA polymerase II activating transcription factor binding|RNA polymerase II distal enhancer sequence-specific DNA binding|protein kinase binding|cAMP response element binding protein binding
comp59816_c0_seq1	GO:0042593;GO:0008152;GO:0004346;GO:0016020;GO:0050796;GO:0005783	glucose homeostasis|metabolic process|glucose-6-phosphatase activity|membrane|regulation of insulin secretion|endoplasmic reticulum
comp94971_c0_seq1	GO:0005975;GO:0004568;GO:0005576;GO:0008061;GO:0006032	carbohydrate metabolic process|chitinase activity|extracellular region|chitin binding|chitin catabolic process
comp34556_c0_seq1	GO:0005911;GO:0045744;GO:0005930;GO:0005813;GO:0031870	cell-cell junction|negative regulation of G-protein coupled receptor protein signaling pathway|axoneme|centrosome|thromboxane A2 receptor binding
comp42972_c0_seq1	GO:0005234;GO:0016021;GO:0004970;GO:0008270;GO:0003676;GO:0006811;GO:0035235;GO:0015074	extracellular-glutamate-gated ion channel activity|integral component of membrane|ionotropic glutamate receptor activity|zinc ion binding|nucleic acid binding|ion transport|ionotropic glutamate receptor signaling pathway|DNA integration
comp69306_c0_seq1	GO:0006071;GO:0008889;GO:0006629;GO:2001070	glycerol metabolic process|glycerophosphodiester phosphodiesterase activity|lipid metabolic process|starch binding
comp120913_c0_seq1	GO:0004252;GO:0016021	serine-type endopeptidase activity|integral component of membrane
comp110451_c0_seq1	GO:0003964;GO:0006278;GO:0003723;GO:0004190;GO:0006508;GO:0008270;GO:0015074	RNA-directed DNA polymerase activity|RNA-dependent DNA replication|RNA binding|aspartic-type endopeptidase activity|proteolysis|zinc ion binding|DNA integration
comp76762_c0_seq1	GO:0034968;GO:0003677;GO:0018024;GO:0005694;GO:0005634;GO:0008270	histone lysine methylation|DNA binding|histone-lysine N-methyltransferase activity|chromosome|nucleus|zinc ion binding
comp61676_c0_seq1	GO:0005634;GO:0005515	nucleus|protein binding
comp91980_c0_seq1	GO:0001104;GO:0016592;GO:0006357	RNA polymerase II transcription cofactor activity|mediator complex|regulation of transcription from RNA polymerase II promoter
comp35851_c0_seq1	GO:0006355;GO:0003700;GO:0003964;GO:0006278;GO:0003723;GO:0005634;GO:0008270;GO:0015074	regulation of transcription, DNA-templated|sequence-specific DNA binding transcription factor activity|RNA-directed DNA polymerase activity|RNA-dependent DNA replication|RNA binding|nucleus|zinc ion binding|DNA integration
comp14465_c0_seq1	GO:0016787;GO:0005634	hydrolase activity|nucleus
comp58411_c0_seq1	GO:0050727;GO:0032680;GO:0005097;GO:0032851;GO:0032755	regulation of inflammatory response|regulation of tumor necrosis factor production|Rab GTPase activator activity|positive regulation of Rab GTPase activity|positive regulation of interleukin-6 production
comp98139_c0_seq1	GO:0007015	actin filament organization
comp28104_c0_seq1	GO:0008270;GO:0007049;GO:0006355;GO:0043565;GO:0016605;GO:0005515;GO:0001935;GO:0006351;GO:0007346	zinc ion binding|cell cycle|regulation of transcription, DNA-templated|sequence-specific DNA binding|PML body|protein binding|endothelial cell proliferation|transcription, DNA-templated|regulation of mitotic cell cycle
comp87494_c0_seq1	GO:0003676;GO:0046983;GO:0005622;GO:0006355	nucleic acid binding|protein dimerization activity|intracellular|regulation of transcription, DNA-templated
comp61983_c0_seq1	GO:0006999;GO:0031080;GO:0051315;GO:0007080;GO:0000777;GO:0015031;GO:0051028	nuclear pore organization|nuclear pore outer ring|attachment of spindle microtubules to kinetochore involved in mitotic sister chromatid segregation|mitotic metaphase plate congression|condensed chromosome kinetochore|protein transport|mRNA transport
comp27874_c0_seq1	GO:0031508;GO:0033044;GO:0001667;GO:0000776;GO:0032467;GO:0005737;GO:0016846;GO:0051233;GO:0005634	centromeric heterochromatin assembly|regulation of chromosome organization|ameboidal cell migration|kinetochore|positive regulation of cytokinesis|cytoplasm|carbon-sulfur lyase activity|spindle midzone|nucleus
comp88957_c0_seq1	GO:0005856;GO:0004871;GO:0007172;GO:0005925;GO:0050771;GO:0016324;GO:0008284;GO:0051964;GO:0018108;GO:0014068;GO:0030027;GO:0005829;GO:0042169;GO:2000811;GO:0048013;GO:0043542;GO:0000226;GO:0040023;GO:0046621;GO:0045667;GO:0008432;GO:0030198;GO:0005524;GO:0060396;GO:0030335;GO:0051897;GO:0001570;GO:0046777;GO:0007229;GO:0001525;GO:0033628;GO:2000060;GO:0008360;GO:0021955;GO:0004715;GO:0005634;GO:…	cytoskeleton|signal transducer activity|signal complex assembly|focal adhesion|negative regulation of axonogenesis|apical plasma membrane|positive regulation of cell proliferation|negative regulation of synapse assembly|peptidyl-tyrosine phosphorylation|positive regulation of phosphatidylinositol 3-kinase signaling|lamellipodium|cytosol|SH2 domain binding|negative regulation of anoikis|ephrin rec…
comp31852_c1_seq1	GO:0005319;GO:0006869	lipid transporter activity|lipid transport
comp23414_c0_seq1	GO:0006355;GO:0003700;GO:0043565;GO:0006351;GO:0000287;GO:0005634	regulation of transcription, DNA-templated|sequence-specific DNA binding transcription factor activity|sequence-specific DNA binding|transcription, DNA-templated|magnesium ion binding|nucleus
comp52736_c0_seq1	GO:0005509	calcium ion binding
comp85991_c0_seq1	GO:0003964;GO:0006278;GO:0003723;GO:0004190;GO:0006508;GO:0008270;GO:0015074	RNA-directed DNA polymerase activity|RNA-dependent DNA replication|RNA binding|aspartic-type endopeptidase activity|proteolysis|zinc ion binding|DNA integration
comp84941_c0_seq1	GO:0008076;GO:0005249;GO:0060072;GO:0006813	voltage-gated potassium channel complex|voltage-gated potassium channel activity|large conductance calcium-activated potassium channel activity|potassium ion transport
comp118302_c0_seq1	GO:0004725;GO:0035335	protein tyrosine phosphatase activity|peptidyl-tyrosine dephosphorylation
comp52509_c0_seq1	GO:0003723;GO:0001522;GO:0009982	RNA binding|pseudouridine synthesis|pseudouridine synthase activity
comp43588_c0_seq1	GO:0005622	intracellular
comp56778_c0_seq1	GO:0005507;GO:0005615;GO:0031404;GO:0005344;GO:0016491;GO:0015671;GO:0055114	copper ion binding|extracellular space|chloride ion binding|oxygen transporter activity|oxidoreductase activity|oxygen transport|oxidation-reduction process
comp62513_c0_seq1	GO:0006457;GO:0000413;GO:0003755	protein folding|protein peptidyl-prolyl isomerization|peptidyl-prolyl cis-trans isomerase activity
comp92424_c0_seq1	GO:0016021;GO:0007156;GO:0005509;GO:0005886	integral component of membrane|homophilic cell adhesion|calcium ion binding|plasma membrane
comp60616_c0_seq1	GO:0007229;GO:0007155;GO:0004621;GO:0008305	integrin-mediated signaling pathway|cell adhesion|glycosylphosphatidylinositol phospholipase D activity|integrin complex
comp84641_c0_seq1	GO:0016810;GO:0006468;GO:0005524;GO:0008270;GO:0004674	hydrolase activity, acting on carbon-nitrogen (but not peptide) bonds|protein phosphorylation|ATP binding|zinc ion binding|protein serine/threonine kinase activity
comp57779_c1_seq1	GO:0016021;GO:0097250;GO:0005739	integral component of membrane|mitochondrial respiratory chain supercomplex assembly|mitochondrion
comp9801_c0_seq2	GO:0046872;GO:0003676	metal ion binding|nucleic acid binding
comp1166_c0_seq1	GO:0003964;GO:0006278;GO:0003723;GO:0004190;GO:0006508;GO:0008270;GO:0015074	RNA-directed DNA polymerase activity|RNA-dependent DNA replication|RNA binding|aspartic-type endopeptidase activity|proteolysis|zinc ion binding|DNA integration
comp123742_c0_seq1	GO:0003964;GO:0006278;GO:0003723;GO:0004190;GO:0006508;GO:0015074	RNA-directed DNA polymerase activity|RNA-dependent DNA replication|RNA binding|aspartic-type endopeptidase activity|proteolysis|DNA integration
comp93652_c0_seq1	GO:0016021;GO:0016757	integral component of membrane|transferase activity, transferring glycosyl groups
comp7804_c0_seq1	GO:0005622;GO:0006508;GO:0004198	intracellular|proteolysis|calcium-dependent cysteine-type endopeptidase activity
comp11794_c0_seq1	GO:0019013;GO:0030529;GO:0003723	viral nucleocapsid|ribonucleoprotein complex|RNA binding
comp49273_c0_seq2	GO:0046872;GO:0004521;GO:0005847;GO:0003723;GO:0006398;GO:0008409	metal ion binding|endoribonuclease activity|mRNA cleavage and polyadenylation specificity factor complex|RNA binding|histone mRNA 3'-end processing|5'-3' exonuclease activity
comp26744_c0_seq1	GO:0005249;GO:0043005;GO:0045433;GO:0008076;GO:0060072;GO:0071805;GO:0005515;GO:0043025;GO:0042493;GO:0048512	voltage-gated potassium channel activity|neuron projection|male courtship behavior, veined wing generated song production|voltage-gated potassium channel complex|large conductance calcium-activated potassium channel activity|potassium ion transmembrane transport|protein binding|neuronal cell body|response to drug|circadian behavior
comp61030_c0_seq1	GO:0005615;GO:0006457;GO:0005875;GO:0032504;GO:0005811;GO:0000413;GO:0003755	extracellular space|protein folding|microtubule associated complex|multicellular organism reproduction|lipid particle|protein peptidyl-prolyl isomerization|peptidyl-prolyl cis-trans isomerase activity
comp50668_c0_seq2	GO:0003899;GO:0032728;GO:0045089;GO:0045087;GO:0003677;GO:0060041;GO:0051607;GO:0005634;GO:0006351	DNA-directed RNA polymerase activity|positive regulation of interferon-beta production|positive regulation of innate immune response|innate immune response|DNA binding|retina development in camera-type eye|defense response to virus|nucleus|transcription, DNA-templated
comp67110_c1_seq4	GO:0004523;GO:0003964;GO:0006278;GO:0003723;GO:0008270	RNA-DNA hybrid ribonuclease activity|RNA-directed DNA polymerase activity|RNA-dependent DNA replication|RNA binding|zinc ion binding
comp56456_c0_seq1	GO:0047485;GO:0003729;GO:0010608;GO:0002089;GO:0033391;GO:0007283;GO:0043186;GO:0005759;GO:0007281;GO:0070306	protein N-terminus binding|mRNA binding|posttranscriptional regulation of gene expression|lens morphogenesis in camera-type eye|chromatoid body|spermatogenesis|P granule|mitochondrial matrix|germ cell development|lens fiber cell differentiation
comp60773_c0_seq1	GO:0016021;GO:0015031;GO:0005789	integral component of membrane|protein transport|endoplasmic reticulum membrane
comp66270_c0_seq1	GO:0030170;GO:0006520;GO:0009058;GO:0004069;GO:0080130	pyridoxal phosphate binding|cellular amino acid metabolic process|biosynthetic process|L-aspartate:2-oxoglutarate aminotransferase activity|L-phenylalanine:2-oxoglutarate aminotransferase activity
comp17554_c0_seq1	GO:0016021;GO:0003944	integral component of membrane|N-acetylglucosamine-1-phosphodiester alpha-N-acetylglucosaminidase activity
comp51288_c0_seq1	GO:0006470;GO:0046872;GO:0004722	protein dephosphorylation|metal ion binding|protein serine/threonine phosphatase activity
comp50987_c0_seq1	GO:0016021;GO:0006468;GO:0051536;GO:0007169;GO:0005524;GO:0007275;GO:0004714;GO:0004715;GO:0016787	integral component of membrane|protein phosphorylation|iron-sulfur cluster binding|transmembrane receptor protein tyrosine kinase signaling pathway|ATP binding|multicellular organismal development|transmembrane receptor protein tyrosine kinase activity|non-membrane spanning protein tyrosine kinase activity|hydrolase activity
comp30957_c0_seq1	GO:0008233;GO:0003964;GO:0003677;GO:0006278;GO:0003723;GO:0006508;GO:0008270;GO:0015074;GO:0006310	peptidase activity|RNA-directed DNA polymerase activity|DNA binding|RNA-dependent DNA replication|RNA binding|proteolysis|zinc ion binding|DNA integration|DNA recombination
comp55006_c0_seq1	GO:0004930;GO:0007602;GO:0018298;GO:0007186;GO:0009881;GO:0007601;GO:0016021	G-protein coupled receptor activity|phototransduction|protein-chromophore linkage|G-protein coupled receptor signaling pathway|photoreceptor activity|visual perception|integral component of membrane
comp67948_c0_seq1	GO:0005789;GO:0009055;GO:0005506;GO:0020037;GO:0016021;GO:0070330;GO:0055114	endoplasmic reticulum membrane|electron carrier activity|iron ion binding|heme binding|integral component of membrane|aromatase activity|oxidation-reduction process
comp63847_c0_seq3	GO:0045892;GO:0005634	negative regulation of transcription, DNA-templated|nucleus
comp122801_c0_seq1	GO:0030127;GO:0006886;GO:0006888;GO:0008270	COPII vesicle coat|intracellular protein transport|ER to Golgi vesicle-mediated transport|zinc ion binding
comp93616_c0_seq1	GO:0016491;GO:0005739;GO:0055114	oxidoreductase activity|mitochondrion|oxidation-reduction process
comp91955_c0_seq1	GO:0005509;GO:0006874	calcium ion binding|cellular calcium ion homeostasis
comp64062_c0_seq6	GO:0042332	gravitaxis
comp21594_c0_seq1	GO:0008270;GO:0003676	zinc ion binding|nucleic acid binding
comp59577_c0_seq1	GO:0001671;GO:0008198;GO:0032781;GO:0008270	ATPase activator activity|ferrous iron binding|positive regulation of ATPase activity|zinc ion binding
comp115288_c0_seq1	GO:0019915;GO:0005789	lipid storage|endoplasmic reticulum membrane
comp65835_c0_seq1	GO:0019013;GO:0003723;GO:0030529;GO:0005634;GO:0000166	viral nucleocapsid|RNA binding|ribonucleoprotein complex|nucleus|nucleotide binding
comp74347_c0_seq1	GO:0005737;GO:0004715;GO:0035556;GO:0006468;GO:0005524	cytoplasm|non-membrane spanning protein tyrosine kinase activity|intracellular signal transduction|protein phosphorylation|ATP binding
comp79924_c0_seq1	GO:0097056;GO:0001514;GO:0000049;GO:0005737;GO:0030170;GO:0005634;GO:0016785	selenocysteinyl-tRNA(Sec) biosynthetic process|selenocysteine incorporation|tRNA binding|cytoplasm|pyridoxal phosphate binding|nucleus|transferase activity, transferring selenium-containing groups
comp59411_c0_seq1	GO:0016021;GO:0006810	integral component of membrane|transport
comp26533_c0_seq1	GO:0048190	wing disc dorsal/ventral pattern formation
comp42566_c0_seq1	GO:0001525;GO:0001570;GO:0051897;GO:0003676;GO:0060841	angiogenesis|vasculogenesis|positive regulation of protein kinase B signaling|nucleic acid binding|venous blood vessel development
comp59887_c0_seq1	GO:0005856;GO:0007165	cytoskeleton|signal transduction
comp94143_c0_seq1	GO:0016021	integral component of membrane
comp23347_c0_seq1	GO:0005576;GO:0007339	extracellular region|binding of sperm to zona pellucida
comp32691_c0_seq1	GO:0005737;GO:0005085;GO:0006909;GO:0016477;GO:0016020;GO:0006915;GO:0017124;GO:0007264	cytoplasm|guanyl-nucleotide exchange factor activity|phagocytosis|cell migration|membrane|apoptotic process|SH3 domain binding|small GTPase mediated signal transduction
comp107927_c0_seq1	GO:0007224;GO:0036064;GO:0042384;GO:0005737;GO:0035845;GO:0036038	smoothened signaling pathway|ciliary basal body|cilium assembly|cytoplasm|photoreceptor cell outer segment organization|TCTN-B9D complex
comp58609_c1_seq1	GO:0005840;GO:0003735;GO:0006412	ribosome|structural constituent of ribosome|translation
comp60657_c0_seq3	GO:0005789;GO:0050660;GO:0050661;GO:0004499;GO:0016021;GO:0055114	endoplasmic reticulum membrane|flavin adenine dinucleotide binding|NADP binding|N,N-dimethylaniline monooxygenase activity|integral component of membrane|oxidation-reduction process
comp71197_c0_seq1	GO:0003676;GO:0000166	nucleic acid binding|nucleotide binding
comp116989_c0_seq1	GO:0009411;GO:0003684;GO:0042276;GO:0003887;GO:0006260;GO:0000287;GO:0017125;GO:0005634	response to UV|damaged DNA binding|error-prone translesion synthesis|DNA-directed DNA polymerase activity|DNA replication|magnesium ion binding|deoxycytidyl transferase activity|nucleus
comp83282_c0_seq1	GO:0004721	phosphoprotein phosphatase activity
comp64809_c0_seq1	GO:0006511;GO:0008234;GO:0004221	ubiquitin-dependent protein catabolic process|cysteine-type peptidase activity|ubiquitin thiolesterase activity
comp64961_c0_seq1	GO:0003677;GO:0004003;GO:0005524;GO:0006289	DNA binding|ATP-dependent DNA helicase activity|ATP binding|nucleotide-excision repair
comp45701_c0_seq4	GO:0006355;GO:0006413;GO:0003743;GO:0005634	regulation of transcription, DNA-templated|translational initiation|translation initiation factor activity|nucleus
comp60001_c0_seq1	GO:0005737	cytoplasm
comp94904_c0_seq1	GO:0046872;GO:0005737;GO:0016706;GO:0005634;GO:0055114	metal ion binding|cytoplasm|oxidoreductase activity, acting on paired donors, with incorporation or reduction of molecular oxygen, 2-oxoglutarate as one donor, and incorporation of one atom each of oxygen into both donors|nucleus|oxidation-reduction process
comp27665_c0_seq1	GO:0010951;GO:0001955;GO:0004866;GO:0030198;GO:0007566	negative regulation of endopeptidase activity|blood vessel maturation|endopeptidase inhibitor activity|extracellular matrix organization|embryo implantation
comp68661_c0_seq2	GO:0016324;GO:0048082;GO:0004714;GO:0040003;GO:0005041;GO:0005509;GO:0016787;GO:0016021;GO:0030100	apical plasma membrane|regulation of adult chitin-containing cuticle pigmentation|transmembrane receptor protein tyrosine kinase activity|chitin-based cuticle development|low-density lipoprotein receptor activity|calcium ion binding|hydrolase activity|integral component of membrane|regulation of endocytosis
comp112595_c0_seq1	GO:0016021	integral component of membrane
comp66198_c0_seq2	GO:0005737;GO:0032259;GO:0006464;GO:0004719	cytoplasm|methylation|cellular protein modification process|protein-L-isoaspartate (D-aspartate) O-methyltransferase activity
comp63375_c0_seq1	GO:0005743;GO:0055085;GO:0016021;GO:0005215	mitochondrial inner membrane|transmembrane transport|integral component of membrane|transporter activity
comp48478_c0_seq1	GO:0042802;GO:0019899;GO:0005719;GO:0005720;GO:0019904;GO:0005819;GO:0010369;GO:0045892	identical protein binding|enzyme binding|nuclear euchromatin|nuclear heterochromatin|protein domain specific binding|spindle|chromocenter|negative regulation of transcription, DNA-templated
comp7928_c0_seq1	GO:0016021;GO:0007165;GO:0007275;GO:0004872;GO:0005622	integral component of membrane|signal transduction|multicellular organismal development|receptor activity|intracellular
comp65218_c0_seq2	GO:0030279;GO:0032580;GO:0047238;GO:0005576;GO:0030206	negative regulation of ossification|Golgi cisterna membrane|glucuronosyl-N-acetylgalactosaminyl-proteoglycan 4-beta-N-acetylgalactosaminyltransferase activity|extracellular region|chondroitin sulfate biosynthetic process
comp19390_c0_seq1	GO:0006313;GO:0004803;GO:0003677;GO:0015074	transposition, DNA-mediated|transposase activity|DNA binding|DNA integration
comp20197_c0_seq1	GO:0006779;GO:0055114;GO:0004729	porphyrin-containing compound biosynthetic process|oxidation-reduction process|oxygen-dependent protoporphyrinogen oxidase activity
comp53639_c0_seq1	GO:0003676;GO:0006397;GO:0008270;GO:0071013	nucleic acid binding|mRNA processing|zinc ion binding|catalytic step 2 spliceosome
comp61139_c0_seq2	GO:0005737;GO:0004139;GO:0046121;GO:0009264;GO:0046386	cytoplasm|deoxyribose-phosphate aldolase activity|deoxyribonucleoside catabolic process|deoxyribonucleotide catabolic process|deoxyribose phosphate catabolic process
comp56860_c0_seq1	GO:0035314;GO:0000122;GO:0046331;GO:0007469;GO:0016360;GO:0008270;GO:0042981;GO:0035170;GO:0007498;GO:0044214;GO:0045747;GO:0044212;GO:0007220;GO:0046672;GO:0003705;GO:0043565;GO:0007486;GO:0042675;GO:0007165;GO:0035165;GO:0035211;GO:0048477;GO:0045944;GO:0045467;GO:0006952;GO:0001713;GO:0005634;GO:0005524	scab formation|negative regulation of transcription from RNA polymerase II promoter|lateral inhibition|antennal development|sensory organ precursor cell fate determination|zinc ion binding|regulation of apoptotic process|lymph gland crystal cell differentiation|mesoderm development|fully spanning plasma membrane|positive regulation of Notch signaling pathway|transcription regulatory region DNA bi…
comp45588_c0_seq1	GO:0048675;GO:0015030;GO:0005681;GO:0000245;GO:0000387;GO:0005737	axon extension|Cajal body|spliceosomal complex|spliceosomal complex assembly|spliceosomal snRNP assembly|cytoplasm
comp22798_c0_seq1	GO:0007498;GO:0006468;GO:0030018;GO:0008307;GO:0045214;GO:0008586;GO:0005524;GO:0005200;GO:0004687	mesoderm development|protein phosphorylation|Z disc|structural constituent of muscle|sarcomere organization|imaginal disc-derived wing vein morphogenesis|ATP binding|structural constituent of cytoskeleton|myosin light chain kinase activity
comp23369_c0_seq1	GO:0003676;GO:0005524;GO:0008026	nucleic acid binding|ATP binding|ATP-dependent helicase activity
comp61382_c1_seq1	GO:0003796	lysozyme activity
comp88566_c0_seq1	GO:0006355;GO:0046872;GO:0003700;GO:0016787;GO:0005634	regulation of transcription, DNA-templated|metal ion binding|sequence-specific DNA binding transcription factor activity|hydrolase activity|nucleus
comp35223_c0_seq1	GO:0016021	integral component of membrane
comp90795_c0_seq1	GO:0005739;GO:0006754;GO:0006119;GO:2000984	mitochondrion|ATP biosynthetic process|oxidative phosphorylation|negative regulation of ATP citrate synthase activity
comp89149_c0_seq1	GO:0005975;GO:0004568;GO:0005576;GO:0008061;GO:0006032	carbohydrate metabolic process|chitinase activity|extracellular region|chitin binding|chitin catabolic process
comp57990_c0_seq1	GO:0042254;GO:0019013;GO:0001522;GO:0031429	ribosome biogenesis|viral nucleocapsid|pseudouridine synthesis|box H/ACA snoRNP complex
comp84892_c0_seq1	GO:0005097;GO:0010507;GO:2000785;GO:0005776;GO:0019901;GO:0032851	Rab GTPase activator activity|negative regulation of autophagy|regulation of autophagic vacuole assembly|autophagic vacuole|protein kinase binding|positive regulation of Rab GTPase activity
comp46317_c0_seq1	GO:0003676;GO:0008270;GO:0015074	nucleic acid binding|zinc ion binding|DNA integration
comp59609_c0_seq1	GO:0033743;GO:0008113;GO:0006464;GO:0055114	peptide-methionine (R)-S-oxide reductase activity|peptide-methionine (S)-S-oxide reductase activity|cellular protein modification process|oxidation-reduction process
comp65874_c0_seq1	GO:0006950;GO:0005524;GO:0032440;GO:0005634;GO:0055114	response to stress|ATP binding|2-alkenal reductase [NAD(P)] activity|nucleus|oxidation-reduction process
comp106665_c0_seq1	GO:0005730;GO:0005524;GO:0045040;GO:0006986;GO:0051131;GO:0005737	nucleolus|ATP binding|protein import into mitochondrial outer membrane|response to unfolded protein|chaperone-mediated protein complex assembly|cytoplasm
comp74410_c0_seq1	GO:0005858;GO:0005509;GO:0003777;GO:0001539;GO:0016887;GO:0006200;GO:0007018;GO:0005524	axonemal dynein complex|calcium ion binding|microtubule motor activity|ciliary or bacterial-type flagellar motility|ATPase activity|ATP catabolic process|microtubule-based movement|ATP binding
comp37454_c0_seq1	GO:0001913;GO:0006508;GO:0004252;GO:0008234	T cell mediated cytotoxicity|proteolysis|serine-type endopeptidase activity|cysteine-type peptidase activity
comp61035_c2_seq1	GO:0003964;GO:0006278;GO:0003723;GO:0004190;GO:0006508;GO:0008270;GO:0015074	RNA-directed DNA polymerase activity|RNA-dependent DNA replication|RNA binding|aspartic-type endopeptidase activity|proteolysis|zinc ion binding|DNA integration
comp15701_c0_seq1	GO:0032259;GO:0005739;GO:0008168	methylation|mitochondrion|methyltransferase activity
comp65604_c0_seq1	GO:0048038;GO:0051287;GO:0008137;GO:0005747;GO:0048812;GO:0046331;GO:0006120	quinone binding|NAD binding|NADH dehydrogenase (ubiquinone) activity|mitochondrial respiratory chain complex I|neuron projection morphogenesis|lateral inhibition|mitochondrial electron transport, NADH to ubiquinone
comp33454_c0_seq1	GO:0035556	intracellular signal transduction
comp60199_c0_seq2	GO:0055085;GO:0042593;GO:0050796;GO:0032592	transmembrane transport|glucose homeostasis|regulation of insulin secretion|integral component of mitochondrial membrane
comp107231_c0_seq1	GO:0032508;GO:0006310;GO:0006281;GO:0015630;GO:0003676;GO:0006260;GO:0005524;GO:0000733;GO:0043140;GO:0005634	DNA duplex unwinding|DNA recombination|DNA repair|microtubule cytoskeleton|nucleic acid binding|DNA replication|ATP binding|DNA strand renaturation|ATP-dependent 3'-5' DNA helicase activity|nucleus
comp66047_c0_seq4	GO:0004643;GO:0010035;GO:0005829;GO:0046654;GO:0006144;GO:0031100;GO:0005739;GO:0021987;GO:0003937;GO:0003360;GO:0009116;GO:0021549;GO:0046452;GO:0042803;GO:0006189	phosphoribosylaminoimidazolecarboxamide formyltransferase activity|response to inorganic substance|cytosol|tetrahydrofolate biosynthetic process|purine nucleobase metabolic process|organ regeneration|mitochondrion|cerebral cortex development|IMP cyclohydrolase activity|brainstem development|nucleoside metabolic process|cerebellum development|dihydrofolate metabolic process|protein homodimerizatio…
comp109833_c0_seq1	GO:0000075;GO:0043249;GO:0019048;GO:0006915;GO:0001701;GO:0047485;GO:0008022;GO:0004003;GO:0030282;GO:0021510;GO:0071817;GO:0008353;GO:0006283;GO:0048820;GO:0007059;GO:0046872;GO:0009791;GO:0035264;GO:0006363;GO:0005675;GO:0001666;GO:0009650;GO:0000718;GO:0040016;GO:0006979;GO:0045944;GO:0044281;GO:0007568;GO:0006362;GO:0005737;GO:0019907;GO:0060218;GO:0050434;GO:0032289;GO:0006367;GO:0030198;GO:…	cell cycle checkpoint|erythrocyte maturation|modulation by virus of host morphology or physiology|apoptotic process|in utero embryonic development|protein N-terminus binding|protein C-terminus binding|ATP-dependent DNA helicase activity|bone mineralization|spinal cord development|MMXD complex|RNA polymerase II carboxy-terminal domain kinase activity|transcription-coupled nucleotide-excision repai…
comp62125_c0_seq3	GO:0032982;GO:0030016;GO:0003774;GO:0032440;GO:0055114	myosin filament|myofibril|motor activity|2-alkenal reductase [NAD(P)] activity|oxidation-reduction process
comp86285_c0_seq1	GO:0006284;GO:0090305;GO:0070914;GO:0000014;GO:0003697;GO:0006289;GO:0005634	base-excision repair|nucleic acid phosphodiester bond hydrolysis|UV-damage excision repair|single-stranded DNA endodeoxyribonuclease activity|single-stranded DNA binding|nucleotide-excision repair|nucleus
comp32816_c0_seq1	GO:0004725;GO:0003964;GO:0006278;GO:0003723;GO:0035335;GO:0008270;GO:0015074	protein tyrosine phosphatase activity|RNA-directed DNA polymerase activity|RNA-dependent DNA replication|RNA binding|peptidyl-tyrosine dephosphorylation|zinc ion binding|DNA integration
comp104056_c0_seq1	GO:0016301;GO:0003676;GO:0016310;GO:0000166	kinase activity|nucleic acid binding|phosphorylation|nucleotide binding
comp92648_c0_seq1	GO:0016021	integral component of membrane
comp44285_c1_seq1	GO:0016459;GO:0005524;GO:0003774	myosin complex|ATP binding|motor activity
comp15831_c0_seq1	GO:0007050;GO:0006260;GO:0032066;GO:0006355;GO:0050821;GO:0008285;GO:0005634;GO:0006351	cell cycle arrest|DNA replication|nucleolus to nucleoplasm transport|regulation of transcription, DNA-templated|protein stabilization|negative regulation of cell proliferation|nucleus|transcription, DNA-templated
comp50315_c0_seq1	GO:0018105;GO:0005829;GO:0042277;GO:0004674;GO:0005730;GO:0001948;GO:0000902;GO:0016607;GO:0007507;GO:0005813;GO:0005524;GO:0016055;GO:0000287;GO:0007067;GO:0051219;GO:0030529;GO:0000777;GO:0005847	peptidyl-serine phosphorylation|cytosol|peptide binding|protein serine/threonine kinase activity|nucleolus|glycoprotein binding|cell morphogenesis|nuclear speck|heart development|centrosome|ATP binding|Wnt signaling pathway|magnesium ion binding|mitosis|phosphoprotein binding|ribonucleoprotein complex|condensed chromosome kinetochore|mRNA cleavage and polyadenylation specificity factor complex
comp52357_c0_seq1	GO:0003964;GO:0003677;GO:0006278;GO:0003723;GO:0004190;GO:0006508;GO:0005634;GO:0008270;GO:0015074;GO:0006310	RNA-directed DNA polymerase activity|DNA binding|RNA-dependent DNA replication|RNA binding|aspartic-type endopeptidase activity|proteolysis|nucleus|zinc ion binding|DNA integration|DNA recombination
comp17567_c0_seq2	GO:0005576;GO:0006030;GO:0008061	extracellular region|chitin metabolic process|chitin binding
comp114822_c0_seq1	GO:0032490;GO:0070593;GO:0030424;GO:0008046;GO:0006909;GO:0048814;GO:0030425;GO:0016319;GO:0050770;GO:0005887;GO:0007413;GO:0007422;GO:0043025;GO:0021551;GO:0003823;GO:0042803;GO:0048846	detection of molecule of bacterial origin|dendrite self-avoidance|axon|axon guidance receptor activity|phagocytosis|regulation of dendrite morphogenesis|dendrite|mushroom body development|regulation of axonogenesis|integral component of plasma membrane|axonal fasciculation|peripheral nervous system development|neuronal cell body|central nervous system morphogenesis|antigen binding|protein homodim…
comp61497_c0_seq3	GO:0016568;GO:0003677;GO:0003682;GO:0016589;GO:0071339	chromatin modification|DNA binding|chromatin binding|NURF complex|MLL1 complex
comp42385_c0_seq1	GO:0005319;GO:0006869	lipid transporter activity|lipid transport
comp105693_c0_seq1	GO:0005096;GO:0051056;GO:0043547;GO:0005622;GO:0007165	GTPase activator activity|regulation of small GTPase mediated signal transduction|positive regulation of GTPase activity|intracellular|signal transduction
comp97212_c0_seq1	GO:0016236;GO:0006468;GO:0004674;GO:0034198;GO:0005524;GO:0006963	macroautophagy|protein phosphorylation|protein serine/threonine kinase activity|cellular response to amino acid starvation|ATP binding|positive regulation of antibacterial peptide biosynthetic process
comp80309_c0_seq1	GO:0003676;GO:0005634;GO:0008270	nucleic acid binding|nucleus|zinc ion binding
comp52501_c0_seq3	GO:0005730;GO:0031965	nucleolus|nuclear membrane
comp86011_c0_seq1	GO:0003964;GO:0006278;GO:0003723;GO:0004190;GO:0006508;GO:0008270;GO:0015074	RNA-directed DNA polymerase activity|RNA-dependent DNA replication|RNA binding|aspartic-type endopeptidase activity|proteolysis|zinc ion binding|DNA integration
comp84651_c0_seq1	GO:0005524;GO:0004386;GO:0003677	ATP binding|helicase activity|DNA binding
comp62742_c0_seq2	GO:0051087;GO:0009408	chaperone binding|response to heat
comp5858_c0_seq1	GO:0007160;GO:0005518;GO:0007165;GO:0016021;GO:0010544	cell-matrix adhesion|collagen binding|signal transduction|integral component of membrane|negative regulation of platelet activation
comp61863_c2_seq1	GO:0046872;GO:0003676	metal ion binding|nucleic acid binding
comp51518_c0_seq2	GO:0003723;GO:0071546;GO:0008270;GO:0005739;GO:0009566;GO:0006355;GO:0007283;GO:0031047;GO:0043046;GO:0030154;GO:0005515;GO:0071547;GO:0034587;GO:0007140;GO:0005634	RNA binding|pi-body|zinc ion binding|mitochondrion|fertilization|regulation of transcription, DNA-templated|spermatogenesis|gene silencing by RNA|DNA methylation involved in gamete generation|cell differentiation|protein binding|piP-body|piRNA metabolic process|male meiosis|nucleus
comp18779_c0_seq1	GO:0005655;GO:0004526;GO:0008033	nucleolar ribonuclease P complex|ribonuclease P activity|tRNA processing
comp60451_c0_seq1	GO:0016787;GO:0019013;GO:0030529	hydrolase activity|viral nucleocapsid|ribonucleoprotein complex
comp60772_c0_seq2	GO:0010466;GO:0005576;GO:0042742;GO:0030414	negative regulation of peptidase activity|extracellular region|defense response to bacterium|peptidase inhibitor activity
comp8146_c0_seq1	GO:0006355;GO:0005634;GO:0008270	regulation of transcription, DNA-templated|nucleus|zinc ion binding
comp61894_c0_seq2	GO:0000502	proteasome complex
comp82343_c0_seq1	GO:0003964;GO:0003677;GO:0006278;GO:0003723;GO:0008270;GO:0015074;GO:0006310	RNA-directed DNA polymerase activity|DNA binding|RNA-dependent DNA replication|RNA binding|zinc ion binding|DNA integration|DNA recombination
comp95444_c0_seq1	GO:0007067;GO:0005634;GO:0030261	mitosis|nucleus|chromosome condensation
comp96491_c0_seq1	GO:0006810;GO:0005815;GO:0016023;GO:0006357;GO:0043190;GO:0048545;GO:0008203;GO:0005765;GO:0042493;GO:0032383;GO:0042626;GO:0006200;GO:0005524;GO:0010008;GO:0042632	transport|microtubule organizing center|cytoplasmic membrane-bounded vesicle|regulation of transcription from RNA polymerase II promoter|ATP-binding cassette (ABC) transporter complex|response to steroid hormone|cholesterol metabolic process|lysosomal membrane|response to drug|regulation of intracellular cholesterol transport|ATPase activity, coupled to transmembrane movement of substances|ATP ca…
comp80150_c0_seq1	GO:0045211;GO:0030054;GO:0005234;GO:0006811;GO:0004970;GO:0016021;GO:0035235	postsynaptic membrane|cell junction|extracellular-glutamate-gated ion channel activity|ion transport|ionotropic glutamate receptor activity|integral component of membrane|ionotropic glutamate receptor signaling pathway
comp109339_c0_seq1	GO:0016021;GO:0008513;GO:0055085	integral component of membrane|secondary active organic cation transmembrane transporter activity|transmembrane transport
comp62961_c0_seq1	GO:0045727;GO:0017148;GO:0030371;GO:0045202	positive regulation of translation|negative regulation of translation|translation repressor activity|synapse
comp64693_c0_seq1	GO:0001666;GO:0006457;GO:0005874;GO:0005832;GO:0005813;GO:0007339;GO:0042470;GO:0005524;GO:0016740;GO:0051082;GO:0005634;GO:0002199	response to hypoxia|protein folding|microtubule|chaperonin-containing T-complex|centrosome|binding of sperm to zona pellucida|melanosome|ATP binding|transferase activity|unfolded protein binding|nucleus|zona pellucida receptor complex
comp51148_c0_seq1	GO:0055085;GO:0016021;GO:0016428;GO:0005730;GO:0008033;GO:0006811;GO:0032259;GO:0005216;GO:0000049;GO:0005737	transmembrane transport|integral component of membrane|tRNA (cytosine-5-)-methyltransferase activity|nucleolus|tRNA processing|ion transport|methylation|ion channel activity|tRNA binding|cytoplasm
comp42422_c0_seq1	GO:0031931;GO:0005737;GO:0005634;GO:0032947;GO:0032403;GO:0031932;GO:0032006	TORC1 complex|cytoplasm|nucleus|protein complex scaffold|protein complex binding|TORC2 complex|regulation of TOR signaling
comp65414_c0_seq2	GO:0007173;GO:0021766;GO:0038095;GO:0043025;GO:0048156;GO:2000466;GO:0045719;GO:0001837;GO:0031333;GO:0090090;GO:2000738;GO:0032007;GO:0030877;GO:0030426;GO:0032855;GO:0007623;GO:0032091;GO:0000320;GO:0003073;GO:0033138;GO:0030529;GO:0045892;GO:0006349;GO:0071407;GO:0043407;GO:0045087;GO:0031625;GO:0045444;GO:0008013;GO:0042802;GO:0043066;GO:0043198;GO:0061052;GO:0006983;GO:0045944;GO:0001954;GO:…	epidermal growth factor receptor signaling pathway|hippocampus development|Fc-epsilon receptor signaling pathway|neuronal cell body|tau protein binding|negative regulation of glycogen (starch) synthase activity|negative regulation of glycogen biosynthetic process|epithelial to mesenchymal transition|negative regulation of protein complex assembly|negative regulation of canonical Wnt signaling pat…
comp66710_c0_seq3	GO:0019013;GO:0030529;GO:0019843	viral nucleocapsid|ribonucleoprotein complex|rRNA binding
comp94462_c0_seq1	GO:0005911;GO:0016339;GO:0005887;GO:0007412;GO:0004022;GO:0045296;GO:0005509;GO:0050774;GO:0030425;GO:0007156;GO:0030424;GO:0044331;GO:0048846;GO:0007413;GO:0055114;GO:0031290;GO:0004872;GO:0042803;GO:0045467;GO:0008013;GO:0016318;GO:0045463;GO:0048841	cell-cell junction|calcium-dependent cell-cell adhesion|integral component of plasma membrane|axon target recognition|alcohol dehydrogenase (NAD) activity|cadherin binding|calcium ion binding|negative regulation of dendrite morphogenesis|dendrite|homophilic cell adhesion|axon|cell-cell adhesion mediated by cadherin|axon extension involved in axon guidance|axonal fasciculation|oxidation-reduction …
comp16735_c0_seq1	GO:0030154;GO:0004623;GO:0050793;GO:0007219;GO:0007275;GO:0005509;GO:0016021	cell differentiation|phospholipase A2 activity|regulation of developmental process|Notch signaling pathway|multicellular organismal development|calcium ion binding|integral component of membrane
comp51104_c0_seq1	GO:0000077;GO:0071479;GO:0005694;GO:0016180;GO:0032039	DNA damage checkpoint|cellular response to ionizing radiation|chromosome|snRNA processing|integrator complex
comp64545_c0_seq1	GO:0006954;GO:0005509;GO:0016042;GO:0036148;GO:0036150;GO:0006654;GO:0036149;GO:0005576;GO:0004623;GO:0036151;GO:0036152	inflammatory response|calcium ion binding|lipid catabolic process|phosphatidylglycerol acyl-chain remodeling|phosphatidylserine acyl-chain remodeling|phosphatidic acid biosynthetic process|phosphatidylinositol acyl-chain remodeling|extracellular region|phospholipase A2 activity|phosphatidylcholine acyl-chain remodeling|phosphatidylethanolamine acyl-chain remodeling
comp66702_c2_seq1	GO:0032580;GO:0036065;GO:0006486;GO:0018392;GO:0016021	Golgi cisterna membrane|fucosylation|protein glycosylation|glycoprotein 3-alpha-L-fucosyltransferase activity|integral component of membrane
comp50235_c0_seq1	GO:0048675;GO:0015030;GO:0005681;GO:0000245;GO:0000387;GO:0005737	axon extension|Cajal body|spliceosomal complex|spliceosomal complex assembly|spliceosomal snRNP assembly|cytoplasm
comp106112_c0_seq1	GO:0000290;GO:0016787	deadenylation-dependent decapping of nuclear-transcribed mRNA|hydrolase activity
comp83938_c0_seq1	GO:0016301;GO:0046872;GO:0005543;GO:0016310;GO:0005083;GO:0035556	kinase activity|metal ion binding|phospholipid binding|phosphorylation|small GTPase regulator activity|intracellular signal transduction
comp73809_c0_seq1	GO:0046784;GO:0000445	viral mRNA export from host cell nucleus|THO complex part of transcription export complex
comp85521_c0_seq1	GO:0004869;GO:0010466;GO:0006954;GO:0007596;GO:0042311;GO:0005102;GO:0005576	cysteine-type endopeptidase inhibitor activity|negative regulation of peptidase activity|inflammatory response|blood coagulation|vasodilation|receptor binding|extracellular region
comp121808_c0_seq1	GO:0003677	DNA binding
comp33851_c0_seq1	GO:0004519;GO:0003964;GO:0006278;GO:0003723	endonuclease activity|RNA-directed DNA polymerase activity|RNA-dependent DNA replication|RNA binding
comp63293_c0_seq1	GO:0004871;GO:0032956;GO:0046847;GO:0007165;GO:0017124;GO:0008093	signal transducer activity|regulation of actin cytoskeleton organization|filopodium assembly|signal transduction|SH3 domain binding|cytoskeletal adaptor activity
comp27355_c0_seq1	GO:0016021	integral component of membrane
comp61750_c0_seq1	GO:0006098;GO:0017057	pentose-phosphate shunt|6-phosphogluconolactonase activity
comp85620_c0_seq1	GO:0044292;GO:0032391;GO:0005794;GO:0036064;GO:0006919	dendrite terminus|photoreceptor connecting cilium|Golgi apparatus|ciliary basal body|activation of cysteine-type endopeptidase activity involved in apoptotic process
comp14475_c0_seq1	GO:0071203	WASH complex
comp54425_c0_seq1	GO:0003964;GO:0006278;GO:0003723;GO:0004190;GO:0006508;GO:0015074	RNA-directed DNA polymerase activity|RNA-dependent DNA replication|RNA binding|aspartic-type endopeptidase activity|proteolysis|DNA integration
comp51654_c0_seq3	GO:0005789;GO:0006488;GO:0018279;GO:0030246;GO:0030259;GO:0043687;GO:0004577	endoplasmic reticulum membrane|dolichol-linked oligosaccharide biosynthetic process|protein N-linked glycosylation via asparagine|carbohydrate binding|lipid glycosylation|post-translational protein modification|N-acetylglucosaminyldiphosphodolichol N-acetylglucosaminyltransferase activity
comp30532_c0_seq1	GO:0005097;GO:0032851;GO:0005509	Rab GTPase activator activity|positive regulation of Rab GTPase activity|calcium ion binding
comp48237_c0_seq1	GO:0005829;GO:0003723;GO:0055114;GO:0015630;GO:0046872;GO:0016706;GO:0016300;GO:0000166;GO:0030488;GO:0006974;GO:0005634	cytosol|RNA binding|oxidation-reduction process|microtubule cytoskeleton|metal ion binding|oxidoreductase activity, acting on paired donors, with incorporation or reduction of molecular oxygen, 2-oxoglutarate as one donor, and incorporation of one atom each of oxygen into both donors|tRNA (uracil) methyltransferase activity|nucleotide binding|tRNA methylation|cellular response to DNA damage stimu…
comp51456_c0_seq1	GO:0006879;GO:0008199;GO:0005576;GO:0006826	cellular iron ion homeostasis|ferric iron binding|extracellular region|iron ion transport
comp103056_c0_seq1	GO:0006281;GO:0005730;GO:0008026;GO:0006200;GO:0003677;GO:0005524	DNA repair|nucleolus|ATP-dependent helicase activity|ATP catabolic process|DNA binding|ATP binding
comp30466_c0_seq1	GO:0007224;GO:0060271;GO:0005515;GO:0016021;GO:0006915	smoothened signaling pathway|cilium morphogenesis|protein binding|integral component of membrane|apoptotic process
comp56506_c1_seq1	GO:0016021;GO:0008271;GO:0008272;GO:0055085	integral component of membrane|secondary active sulfate transmembrane transporter activity|sulfate transport|transmembrane transport
comp111036_c0_seq1	GO:0008270;GO:0016491;GO:0055114;GO:0030170	zinc ion binding|oxidoreductase activity|oxidation-reduction process|pyridoxal phosphate binding
comp24268_c0_seq2	GO:0060674;GO:0042994;GO:0008219;GO:0048763;GO:0071910;GO:0072686;GO:1901727;GO:0046777;GO:0051209;GO:0071458;GO:0030949;GO:0033138;GO:0070588;GO:0072075;GO:0050852;GO:0007050;GO:0042803;GO:0051117;GO:0032793;GO:0030814;GO:0001892;GO:0001525;GO:0035725;GO:0071556;GO:0071805;GO:0005267;GO:0009925;GO:0004697;GO:0071158;GO:0045180;GO:0031659;GO:0005245;GO:0031513;GO:0045785;GO:0045944;GO:0005509;GO:…	placenta blood vessel development|cytoplasmic sequestering of transcription factor|cell death|calcium-induced calcium release activity|determination of liver left/right asymmetry|mitotic spindle|positive regulation of histone deacetylase activity|protein autophosphorylation|release of sequestered calcium ion into cytosol|integral component of cytoplasmic side of endoplasmic reticulum membrane|pos…
comp39385_c0_seq1	GO:0009411;GO:0006979;GO:0016363;GO:0045739;GO:0006283;GO:0043161;GO:0000209;GO:0010165;GO:0032403;GO:0031464;GO:0004842;GO:0051865;GO:0000109	response to UV|response to oxidative stress|nuclear matrix|positive regulation of DNA repair|transcription-coupled nucleotide-excision repair|proteasome-mediated ubiquitin-dependent protein catabolic process|protein polyubiquitination|response to X-ray|protein complex binding|Cul4A-RING ubiquitin ligase complex|ubiquitin-protein ligase activity|protein autoubiquitination|nucleotide-excision repai…
comp67004_c0_seq1	GO:0050660;GO:0003995;GO:0055114	flavin adenine dinucleotide binding|acyl-CoA dehydrogenase activity|oxidation-reduction process
comp95525_c0_seq1	GO:0005829;GO:0005730;GO:0007064;GO:0003677;GO:0008285;GO:0000775;GO:0005524;GO:0000785;GO:0005515;GO:0005654;GO:0008283	cytosol|nucleolus|mitotic sister chromatid cohesion|DNA binding|negative regulation of cell proliferation|chromosome, centromeric region|ATP binding|chromatin|protein binding|nucleoplasm|cell proliferation
comp68669_c0_seq2	GO:0000139;GO:0048280;GO:0004871;GO:0006886;GO:0007165;GO:0016021	Golgi membrane|vesicle fusion with Golgi apparatus|signal transducer activity|intracellular protein transport|signal transduction|integral component of membrane
comp62140_c0_seq4	GO:0005739;GO:0008289	mitochondrion|lipid binding
comp64833_c0_seq1	GO:0019673;GO:0050577;GO:0042351;GO:0019835;GO:0016853;GO:0050662;GO:0055114	GDP-mannose metabolic process|GDP-L-fucose synthase activity|'de novo' GDP-L-fucose biosynthetic process|cytolysis|isomerase activity|coenzyme binding|oxidation-reduction process
comp44061_c0_seq1	GO:0005234;GO:0030054;GO:0016021;GO:0006811;GO:0035235;GO:0060025;GO:0045211;GO:0015277	extracellular-glutamate-gated ion channel activity|cell junction|integral component of membrane|ion transport|ionotropic glutamate receptor signaling pathway|regulation of synaptic activity|postsynaptic membrane|kainate selective glutamate receptor activity
comp59903_c0_seq2	GO:0044292;GO:0051642;GO:0005794;GO:0036064;GO:0030030;GO:0030992;GO:0005814	dendrite terminus|centrosome localization|Golgi apparatus|ciliary basal body|cell projection organization|intraciliary transport particle B|centriole
comp48837_c0_seq2	GO:0006468;GO:0004672;GO:0031672;GO:0031674;GO:0005524;GO:0009792;GO:0016787	protein phosphorylation|protein kinase activity|A band|I band|ATP binding|embryo development ending in birth or egg hatching|hydrolase activity
comp64584_c0_seq1	GO:0005856;GO:0030833;GO:0003779	cytoskeleton|regulation of actin filament polymerization|actin binding
comp61949_c1_seq2	GO:0009314;GO:0000718;GO:0006979;GO:0046404;GO:0046939;GO:0019201;GO:0003684;GO:0003690;GO:0042769;GO:0004519;GO:0005730;GO:0016311;GO:0046403;GO:0006261;GO:0005524;GO:0005515	response to radiation|nucleotide-excision repair, DNA damage removal|response to oxidative stress|ATP-dependent polydeoxyribonucleotide 5'-hydroxyl-kinase activity|nucleotide phosphorylation|nucleotide kinase activity|damaged DNA binding|double-stranded DNA binding|DNA damage response, detection of DNA damage|endonuclease activity|nucleolus|dephosphorylation|polynucleotide 3'-phosphatase activity…
comp32438_c0_seq1	GO:0030170;GO:0005524;GO:0003824;GO:0008033	pyridoxal phosphate binding|ATP binding|catalytic activity|tRNA processing
comp19632_c0_seq1	GO:0004519;GO:0010466;GO:0005576;GO:0004867;GO:0051539;GO:0005509	endonuclease activity|negative regulation of peptidase activity|extracellular region|serine-type endopeptidase inhibitor activity|4 iron, 4 sulfur cluster binding|calcium ion binding
comp52272_c0_seq1	GO:0006511;GO:0004221	ubiquitin-dependent protein catabolic process|ubiquitin thiolesterase activity
comp26097_c0_seq1	GO:0005730;GO:0031965;GO:0016905;GO:0032440;GO:0055114	nucleolus|nuclear membrane|myosin heavy chain kinase activity|2-alkenal reductase [NAD(P)] activity|oxidation-reduction process
comp71106_c0_seq1	GO:0051018;GO:0003779;GO:0042470;GO:0006886;GO:0000145;GO:0017022;GO:0045202;GO:0015629;GO:0017137;GO:0001750	protein kinase A binding|actin binding|melanosome|intracellular protein transport|exocyst|myosin binding|synapse|actin cytoskeleton|Rab GTPase binding|photoreceptor outer segment
comp17011_c0_seq2	GO:0005641;GO:0003676;GO:0007049;GO:0030374;GO:0006915;GO:0000398;GO:0043065;GO:0006355;GO:0051301;GO:0005515;GO:0048471;GO:0005654;GO:0006351	nuclear envelope lumen|nucleic acid binding|cell cycle|ligand-dependent nuclear receptor transcription coactivator activity|apoptotic process|mRNA splicing, via spliceosome|positive regulation of apoptotic process|regulation of transcription, DNA-templated|cell division|protein binding|perinuclear region of cytoplasm|nucleoplasm|transcription, DNA-templated
comp30488_c0_seq1	GO:0000785;GO:0006268;GO:0003697;GO:0030174;GO:0046872;GO:0042555;GO:0004003;GO:0003682;GO:0006200;GO:0006270;GO:0005634;GO:0005524;GO:0007049	chromatin|DNA unwinding involved in DNA replication|single-stranded DNA binding|regulation of DNA-dependent DNA replication initiation|metal ion binding|MCM complex|ATP-dependent DNA helicase activity|chromatin binding|ATP catabolic process|DNA replication initiation|nucleus|ATP binding|cell cycle
comp43194_c0_seq1	GO:0003964;GO:0006278;GO:0003723;GO:0004190;GO:0006508;GO:0008270;GO:0015074	RNA-directed DNA polymerase activity|RNA-dependent DNA replication|RNA binding|aspartic-type endopeptidase activity|proteolysis|zinc ion binding|DNA integration
comp60910_c0_seq1	GO:0008083	growth factor activity
comp75698_c0_seq1	GO:0003887;GO:0046872;GO:0005543;GO:0003676;GO:0030246;GO:0006139;GO:0016021;GO:0000166	DNA-directed DNA polymerase activity|metal ion binding|phospholipid binding|nucleic acid binding|carbohydrate binding|nucleobase-containing compound metabolic process|integral component of membrane|nucleotide binding
comp63815_c0_seq1	GO:0003998	acylphosphatase activity
comp61275_c0_seq4	GO:0006370;GO:0045292;GO:0000339;GO:0005846;GO:0005634;GO:0000166;GO:0031047	7-methylguanosine mRNA capping|mRNA cis splicing, via spliceosome|RNA cap binding|nuclear cap binding complex|nucleus|nucleotide binding|gene silencing by RNA
comp58669_c0_seq1	GO:0006457;GO:0000413;GO:0003755	protein folding|protein peptidyl-prolyl isomerization|peptidyl-prolyl cis-trans isomerase activity
comp8259_c0_seq1	GO:0048190	wing disc dorsal/ventral pattern formation
comp64860_c0_seq1	GO:0008092;GO:0048675;GO:0007016;GO:0007528;GO:0000226;GO:0043195;GO:1900074;GO:0070050;GO:0042734;GO:0031594;GO:0007165;GO:0005200;GO:0007605;GO:0004623;GO:0036062	cytoskeletal protein binding|axon extension|cytoskeletal anchoring at plasma membrane|neuromuscular junction development|microtubule cytoskeleton organization|terminal bouton|negative regulation of neuromuscular synaptic transmission|neuron cellular homeostasis|presynaptic membrane|neuromuscular junction|signal transduction|structural constituent of cytoskeleton|sensory perception of sound|phosph…
comp55295_c0_seq2	GO:0008270;GO:0016491;GO:0055114	zinc ion binding|oxidoreductase activity|oxidation-reduction process
comp55215_c0_seq1	GO:0005085;GO:0005622;GO:0007264	guanyl-nucleotide exchange factor activity|intracellular|small GTPase mediated signal transduction
comp88237_c0_seq1	GO:0016021	integral component of membrane
comp25745_c0_seq1	GO:0016021	integral component of membrane
comp65668_c1_seq2	GO:0035335;GO:0005618;GO:0008270;GO:0003676;GO:0016459;GO:0005524;GO:0004725;GO:0003774;GO:0003779	peptidyl-tyrosine dephosphorylation|cell wall|zinc ion binding|nucleic acid binding|myosin complex|ATP binding|protein tyrosine phosphatase activity|motor activity|actin binding
comp78798_c0_seq1	GO:0005829;GO:0006281;GO:0035093;GO:0016607;GO:1990111;GO:0070577;GO:0010499;GO:0007275;GO:0016504;GO:0010952	cytosol|DNA repair|spermatogenesis, exchange of chromosomal proteins|nuclear speck|spermatoproteasome complex|histone acetyl-lysine binding|proteasomal ubiquitin-independent protein catabolic process|multicellular organismal development|peptidase activator activity|positive regulation of peptidase activity
comp107166_c0_seq1	GO:0016021;GO:0007186;GO:0004930	integral component of membrane|G-protein coupled receptor signaling pathway|G-protein coupled receptor activity
comp57951_c0_seq2	GO:0003723;GO:0006417;GO:0016607;GO:0008380;GO:0006397;GO:0005737;GO:0000184;GO:0051028	RNA binding|regulation of translation|nuclear speck|RNA splicing|mRNA processing|cytoplasm|nuclear-transcribed mRNA catabolic process, nonsense-mediated decay|mRNA transport
comp1332_c1_seq1	GO:0016020;GO:0005576;GO:0004222;GO:0006508;GO:0008270	membrane|extracellular region|metalloendopeptidase activity|proteolysis|zinc ion binding
comp14238_c0_seq1	GO:0005615	extracellular space
comp55850_c0_seq1	GO:0016301;GO:0016310;GO:0008270	kinase activity|phosphorylation|zinc ion binding
comp110245_c0_seq1	GO:0016021;GO:0070588;GO:0005220;GO:0048016;GO:0005783	integral component of membrane|calcium ion transmembrane transport|inositol 1,4,5-trisphosphate-sensitive calcium-release channel activity|inositol phosphate-mediated signaling|endoplasmic reticulum
comp15181_c0_seq1	GO:0006468;GO:0005524;GO:0007165;GO:0004674	protein phosphorylation|ATP binding|signal transduction|protein serine/threonine kinase activity
comp15234_c0_seq1	GO:0006379;GO:0022008;GO:0006378;GO:0034472;GO:0032039;GO:0016787;GO:0005847	mRNA cleavage|neurogenesis|mRNA polyadenylation|snRNA 3'-end processing|integrator complex|hydrolase activity|mRNA cleavage and polyadenylation specificity factor complex
comp85559_c0_seq1	GO:0005524;GO:0004363;GO:0006750	ATP binding|glutathione synthase activity|glutathione biosynthetic process
comp41956_c0_seq1	GO:0006457;GO:0000413;GO:0003755	protein folding|protein peptidyl-prolyl isomerization|peptidyl-prolyl cis-trans isomerase activity
comp99389_c0_seq1	GO:0006355;GO:0003700;GO:0006351;GO:0003676;GO:0005634;GO:0008270	regulation of transcription, DNA-templated|sequence-specific DNA binding transcription factor activity|transcription, DNA-templated|nucleic acid binding|nucleus|zinc ion binding
comp63694_c0_seq2	GO:0005737;GO:0048009;GO:0004871;GO:0005543;GO:0005159;GO:0005158;GO:0005634;GO:0042169;GO:0008286	cytoplasm|insulin-like growth factor receptor signaling pathway|signal transducer activity|phospholipid binding|insulin-like growth factor receptor binding|insulin receptor binding|nucleus|SH2 domain binding|insulin receptor signaling pathway
comp34915_c0_seq1	GO:0004842;GO:0016567;GO:0008270	ubiquitin-protein ligase activity|protein ubiquitination|zinc ion binding
comp95468_c0_seq1	GO:0050770;GO:0051017;GO:0035017;GO:0035152;GO:0003779;GO:0044295;GO:0051491;GO:0017048	regulation of axonogenesis|actin filament bundle assembly|cuticle pattern formation|regulation of tube architecture, open tracheal system|actin binding|axonal growth cone|positive regulation of filopodium assembly|Rho GTPase binding
comp41872_c0_seq1	GO:0005543	phospholipid binding
comp61209_c1_seq2	GO:0043065;GO:0030326;GO:1900106;GO:0007179;GO:0030501;GO:0050768;GO:0045665;GO:0007015;GO:0072133;GO:0048636;GO:0007411;GO:0045669;GO:0048754;GO:0007474;GO:0042475;GO:0045892;GO:0010862;GO:0001707;GO:0001823;GO:0005834;GO:0008083;GO:0055059;GO:0072134;GO:0060445;GO:0009880;GO:0045176;GO:0005615;GO:0045839;GO:1900006;GO:0001503;GO:0046928;GO:0005160;GO:0061343;GO:0060272;GO:0030707;GO:0007274;GO:…	positive regulation of apoptotic process|embryonic limb morphogenesis|positive regulation of hyaluranon cable assembly|transforming growth factor beta receptor signaling pathway|positive regulation of bone mineralization|negative regulation of neurogenesis|negative regulation of neuron differentiation|actin filament organization|metanephric mesenchyme morphogenesis|positive regulation of muscle o…
comp67092_c0_seq2	GO:0005815;GO:0000086;GO:0005509;GO:0005829;GO:0005874	microtubule organizing center|G2/M transition of mitotic cell cycle|calcium ion binding|cytosol|microtubule
comp83952_c0_seq1	GO:0005578;GO:0043395;GO:0031225;GO:0005886	proteinaceous extracellular matrix|heparan sulfate proteoglycan binding|anchored component of membrane|plasma membrane
comp7304_c0_seq1	GO:0046961;GO:0005840;GO:0006412;GO:0046933;GO:0015991;GO:0022900;GO:0045261;GO:0015986;GO:0016021;GO:0003735;GO:0005524	proton-transporting ATPase activity, rotational mechanism|ribosome|translation|proton-transporting ATP synthase activity, rotational mechanism|ATP hydrolysis coupled proton transport|electron transport chain|proton-transporting ATP synthase complex, catalytic core F(1)|ATP synthesis coupled proton transport|integral component of membrane|structural constituent of ribosome|ATP binding
comp36309_c0_seq1	GO:0004725;GO:0016491;GO:0035335;GO:0008270;GO:0055114	protein tyrosine phosphatase activity|oxidoreductase activity|peptidyl-tyrosine dephosphorylation|zinc ion binding|oxidation-reduction process
comp58827_c0_seq1	GO:0004578	chitobiosyldiphosphodolichol beta-mannosyltransferase activity
comp60317_c0_seq1	GO:0032259;GO:0008168	methylation|methyltransferase activity
comp72213_c0_seq1	GO:0008286;GO:0007468;GO:0042574;GO:0060042;GO:0046872;GO:0071257;GO:0052885;GO:0007601;GO:0052884;GO:0003834;GO:0031090;GO:0004744;GO:0005783;GO:0005886	insulin receptor signaling pathway|regulation of rhodopsin gene expression|retinal metabolic process|retina morphogenesis in camera-type eye|metal ion binding|cellular response to electrical stimulus|all-trans-retinyl-ester hydrolase, 11-cis retinol forming activity|visual perception|all-trans-retinyl-palmitate hydrolase, 11-cis retinol forming activity|beta-carotene 15,15'-monooxygenase activity…
comp59697_c0_seq1	GO:0003746;GO:0006511;GO:0006414	translation elongation factor activity|ubiquitin-dependent protein catabolic process|translational elongation
comp104594_c0_seq1	GO:0003777;GO:0030286;GO:0005874;GO:0006200;GO:0005524;GO:0007018;GO:0016887;GO:0005737	microtubule motor activity|dynein complex|microtubule|ATP catabolic process|ATP binding|microtubule-based movement|ATPase activity|cytoplasm
comp31619_c0_seq2	GO:0046872;GO:0003676;GO:0005622;GO:0006355	metal ion binding|nucleic acid binding|intracellular|regulation of transcription, DNA-templated
comp14182_c0_seq1	GO:0003943;GO:0008152	N-acetylgalactosamine-4-sulfatase activity|metabolic process
comp71508_c0_seq1	GO:0033674;GO:0032508;GO:0003684;GO:0000784;GO:0016605;GO:0042405;GO:0008283;GO:0030870;GO:0047485;GO:0006915;GO:0006302;GO:0031954;GO:0005730;GO:0000723;GO:0050885;GO:0001832;GO:0004003;GO:0007095;GO:0008134;GO:0045190;GO:0005657;GO:0048145	positive regulation of kinase activity|DNA duplex unwinding|damaged DNA binding|nuclear chromosome, telomeric region|PML body|nuclear inclusion body|cell proliferation|Mre11 complex|protein N-terminus binding|apoptotic process|double-strand break repair|positive regulation of protein autophosphorylation|nucleolus|telomere maintenance|neuromuscular process controlling balance|blastocyst growth|ATP…
comp12400_c0_seq1	GO:0008017;GO:0007018;GO:0005524;GO:0005871;GO:0003777;GO:0005874	microtubule binding|microtubule-based movement|ATP binding|kinesin complex|microtubule motor activity|microtubule
comp30118_c0_seq1	GO:0003676	nucleic acid binding
comp60922_c0_seq2	GO:0044292;GO:0051642;GO:0005794;GO:0036064;GO:0030030;GO:0030992;GO:0005814	dendrite terminus|centrosome localization|Golgi apparatus|ciliary basal body|cell projection organization|intraciliary transport particle B|centriole
comp1172_c0_seq1	GO:0000155;GO:0023014;GO:0000160;GO:0005543;GO:0003779;GO:0016020	phosphorelay sensor kinase activity|signal transduction by phosphorylation|phosphorelay signal transduction system|phospholipid binding|actin binding|membrane
comp51843_c0_seq1	GO:0050660;GO:0003995;GO:0055114	flavin adenine dinucleotide binding|acyl-CoA dehydrogenase activity|oxidation-reduction process
comp64434_c0_seq1	GO:0047372;GO:0032281;GO:0007628;GO:0010996;GO:0006660	acylglycerol lipase activity|alpha-amino-3-hydroxy-5-methyl-4-isoxazolepropionic acid selective glutamate receptor complex|adult walking behavior|response to auditory stimulus|phosphatidylserine catabolic process
comp67835_c0_seq4	GO:0005622;GO:0007165	intracellular|signal transduction
comp69370_c0_seq1	GO:0005739	mitochondrion
comp43076_c0_seq1	GO:0016021	integral component of membrane
comp67545_c0_seq5	GO:0006355;GO:0046872;GO:0006351;GO:0005634	regulation of transcription, DNA-templated|metal ion binding|transcription, DNA-templated|nucleus
comp16243_c0_seq1	GO:0050660;GO:0050237;GO:0008812;GO:0055114;GO:0006066	flavin adenine dinucleotide binding|pyridoxine 4-oxidase activity|choline dehydrogenase activity|oxidation-reduction process|alcohol metabolic process
comp60233_c0_seq1	GO:0005737;GO:0006729;GO:0004757;GO:0055114	cytoplasm|tetrahydrobiopterin biosynthetic process|sepiapterin reductase activity|oxidation-reduction process
comp40672_c0_seq1	GO:0032259;GO:0008168	methylation|methyltransferase activity
comp43514_c0_seq2	GO:0007219;GO:0001841;GO:0045665;GO:0005515;GO:0008270;GO:0031965;GO:0001568;GO:0001756;GO:0005829;GO:0001947;GO:0004842;GO:0016567;GO:0005813;GO:0031410;GO:0045807;GO:0005886;GO:0001701	Notch signaling pathway|neural tube formation|negative regulation of neuron differentiation|protein binding|zinc ion binding|nuclear membrane|blood vessel development|somitogenesis|cytosol|heart looping|ubiquitin-protein ligase activity|protein ubiquitination|centrosome|cytoplasmic vesicle|positive regulation of endocytosis|plasma membrane|in utero embryonic development
comp113273_c0_seq1	GO:0004252;GO:0006508	serine-type endopeptidase activity|proteolysis
comp73235_c0_seq1	GO:0006355;GO:0006351;GO:0003723;GO:0005634;GO:0000166	regulation of transcription, DNA-templated|transcription, DNA-templated|RNA binding|nucleus|nucleotide binding
comp108784_c0_seq1	GO:0016021	integral component of membrane
comp123795_c0_seq1	GO:0004871;GO:0005667;GO:0006355;GO:0003677;GO:0046983;GO:0003700;GO:0007165;GO:0005737;GO:0005634;GO:0006351	signal transducer activity|transcription factor complex|regulation of transcription, DNA-templated|DNA binding|protein dimerization activity|sequence-specific DNA binding transcription factor activity|signal transduction|cytoplasm|nucleus|transcription, DNA-templated
comp64968_c0_seq1	GO:0035242;GO:0005840;GO:0046872;GO:0005515;GO:0005829;GO:0006479	protein-arginine omega-N asymmetric methyltransferase activity|ribosome|metal ion binding|protein binding|cytosol|protein methylation
comp62617_c0_seq1	GO:0008233;GO:0006465;GO:0016021;GO:0005787	peptidase activity|signal peptide processing|integral component of membrane|signal peptidase complex
comp9344_c0_seq1	GO:0015379;GO:0016021;GO:0006811;GO:0055085	potassium:chloride symporter activity|integral component of membrane|ion transport|transmembrane transport
comp57107_c0_seq2	GO:0051865;GO:0004842;GO:0008270;GO:0005829	protein autoubiquitination|ubiquitin-protein ligase activity|zinc ion binding|cytosol
comp43266_c0_seq1	GO:0020037;GO:0016712;GO:0005506;GO:0009055;GO:0055114	heme binding|oxidoreductase activity, acting on paired donors, with incorporation or reduction of molecular oxygen, reduced flavin or flavoprotein as one donor, and incorporation of one atom of oxygen|iron ion binding|electron carrier activity|oxidation-reduction process
comp50335_c0_seq1	GO:0006779;GO:0055114;GO:0004729	porphyrin-containing compound biosynthetic process|oxidation-reduction process|oxygen-dependent protoporphyrinogen oxidase activity
comp64801_c1_seq1	GO:0005764;GO:0005739;GO:0031101;GO:0005615;GO:0006508;GO:0004197;GO:0042470;GO:0048471;GO:0097067;GO:0050790	lysosome|mitochondrion|fin regeneration|extracellular space|proteolysis|cysteine-type endopeptidase activity|melanosome|perinuclear region of cytoplasm|cellular response to thyroid hormone stimulus|regulation of catalytic activity
comp34835_c0_seq1	GO:0000785;GO:0042393;GO:0071353;GO:0006268;GO:0030174;GO:0046872;GO:0003688;GO:0042555;GO:0016887;GO:0005664;GO:0003682;GO:0006200;GO:0006270;GO:0006334;GO:0005524;GO:0003678;GO:0007049	chromatin|histone binding|cellular response to interleukin-4|DNA unwinding involved in DNA replication|regulation of DNA-dependent DNA replication initiation|metal ion binding|DNA replication origin binding|MCM complex|ATPase activity|nuclear origin of replication recognition complex|chromatin binding|ATP catabolic process|DNA replication initiation|nucleosome assembly|ATP binding|DNA helicase ac…
comp47191_c0_seq1	GO:0004252;GO:0006508	serine-type endopeptidase activity|proteolysis
comp39519_c0_seq1	GO:0003777;GO:0008017;GO:0005874;GO:0005524;GO:0007018;GO:0006886	microtubule motor activity|microtubule binding|microtubule|ATP binding|microtubule-based movement|intracellular protein transport
comp69865_c0_seq1	GO:0003676;GO:0005524;GO:0008026	nucleic acid binding|ATP binding|ATP-dependent helicase activity
comp110920_c0_seq1	GO:0032259;GO:0008168	methylation|methyltransferase activity
comp8105_c0_seq1	GO:0006024;GO:0007224;GO:0007367;GO:0016021;GO:0001888;GO:0031227;GO:0015014;GO:0016055;GO:0008101;GO:0006044;GO:0042328;GO:0005794	glycosaminoglycan biosynthetic process|smoothened signaling pathway|segment polarity determination|integral component of membrane|glucuronyl-galactosyl-proteoglycan 4-alpha-N-acetylglucosaminyltransferase activity|intrinsic component of endoplasmic reticulum membrane|heparan sulfate proteoglycan biosynthetic process, polysaccharide chain biosynthetic process|Wnt signaling pathway|decapentaplegic …
comp50083_c0_seq1	GO:0016021	integral component of membrane
comp31628_c0_seq1	GO:0016021	integral component of membrane
comp30997_c0_seq1	GO:0046872;GO:0003676;GO:0005622;GO:0006355	metal ion binding|nucleic acid binding|intracellular|regulation of transcription, DNA-templated
comp33528_c0_seq1	GO:0005737;GO:0005730;GO:0031464;GO:0016567;GO:0043161;GO:0016020;GO:0004176	cytoplasm|nucleolus|Cul4A-RING ubiquitin ligase complex|protein ubiquitination|proteasome-mediated ubiquitin-dependent protein catabolic process|membrane|ATP-dependent peptidase activity
comp54863_c0_seq2	GO:0005829;GO:0000334;GO:0008198;GO:0055114;GO:0009435;GO:0070050;GO:0010043;GO:0046686	cytosol|3-hydroxyanthranilate 3,4-dioxygenase activity|ferrous iron binding|oxidation-reduction process|NAD biosynthetic process|neuron cellular homeostasis|response to zinc ion|response to cadmium ion
comp37872_c0_seq1	GO:0003676;GO:0008270;GO:0015074	nucleic acid binding|zinc ion binding|DNA integration
comp83733_c0_seq1	GO:0046872;GO:0007275;GO:0007155;GO:0005578;GO:0006508;GO:0008236	metal ion binding|multicellular organismal development|cell adhesion|proteinaceous extracellular matrix|proteolysis|serine-type peptidase activity
comp67965_c0_seq1	GO:0006468;GO:0005524;GO:0004674	protein phosphorylation|ATP binding|protein serine/threonine kinase activity
comp15917_c0_seq2	GO:0003824;GO:0008152	catalytic activity|metabolic process
comp66863_c0_seq1	GO:0006950	response to stress
comp57594_c0_seq2	GO:0005730	nucleolus
comp102766_c0_seq1	GO:0035091;GO:0007154;GO:0008152;GO:0005794;GO:0005768;GO:0003824	phosphatidylinositol binding|cell communication|metabolic process|Golgi apparatus|endosome|catalytic activity
comp65869_c0_seq2	GO:0005737;GO:0004527;GO:0000012;GO:0003697;GO:0017005;GO:0006302;GO:0005634;GO:0003690	cytoplasm|exonuclease activity|single strand break repair|single-stranded DNA binding|3'-tyrosyl-DNA phosphodiesterase activity|double-strand break repair|nucleus|double-stranded DNA binding
comp28229_c0_seq1	GO:0004725;GO:0051764;GO:0005543;GO:0003779;GO:0035335;GO:0051017	protein tyrosine phosphatase activity|actin crosslink formation|phospholipid binding|actin binding|peptidyl-tyrosine dephosphorylation|actin filament bundle assembly
comp50252_c0_seq1	GO:0008270	zinc ion binding
comp53392_c0_seq2	GO:0030032;GO:0042127;GO:0030027;GO:0006275;GO:0035091;GO:0032440;GO:0010975;GO:0005794;GO:0005829;GO:0003779;GO:0008017;GO:0032148;GO:0032956;GO:0031410;GO:0043422;GO:0055114;GO:0042803;GO:0005783;GO:0005886;GO:0031929;GO:0016477	lamellipodium assembly|regulation of cell proliferation|lamellipodium|regulation of DNA replication|phosphatidylinositol binding|2-alkenal reductase [NAD(P)] activity|regulation of neuron projection development|Golgi apparatus|cytosol|actin binding|microtubule binding|activation of protein kinase B activity|regulation of actin cytoskeleton organization|cytoplasmic vesicle|protein kinase B binding…
comp64463_c1_seq14	GO:0000166;GO:0003723	nucleotide binding|RNA binding
comp36700_c0_seq1	GO:0016021	integral component of membrane
comp64823_c2_seq1	GO:0016324;GO:0048082;GO:0004714;GO:0040003;GO:0005041;GO:0005509;GO:0016787;GO:0016021;GO:0030100	apical plasma membrane|regulation of adult chitin-containing cuticle pigmentation|transmembrane receptor protein tyrosine kinase activity|chitin-based cuticle development|low-density lipoprotein receptor activity|calcium ion binding|hydrolase activity|integral component of membrane|regulation of endocytosis
comp52617_c0_seq1	GO:0000786;GO:0005739;GO:0008219;GO:0048936;GO:0045110;GO:0000226;GO:0003677;GO:0060052;GO:0006334;GO:0005883;GO:0005198	nucleosome|mitochondrion|cell death|peripheral nervous system neuron axonogenesis|intermediate filament bundle assembly|microtubule cytoskeleton organization|DNA binding|neurofilament cytoskeleton organization|nucleosome assembly|neurofilament|structural molecule activity
comp111034_c0_seq1	GO:2000124;GO:0050727;GO:0019369;GO:0046464;GO:0047372;GO:0051930;GO:0042803	regulation of endocannabinoid signaling pathway|regulation of inflammatory response|arachidonic acid metabolic process|acylglycerol catabolic process|acylglycerol lipase activity|regulation of sensory perception of pain|protein homodimerization activity
comp42214_c0_seq1	GO:0007210;GO:0004715;GO:0004993;GO:0016021	serotonin receptor signaling pathway|non-membrane spanning protein tyrosine kinase activity|serotonin receptor activity|integral component of membrane
comp61008_c0_seq2	GO:0005763;GO:0003735;GO:0006412	mitochondrial small ribosomal subunit|structural constituent of ribosome|translation
comp9997_c0_seq1	GO:0005730;GO:0006184;GO:0042254;GO:0003924;GO:0005525	nucleolus|GTP catabolic process|ribosome biogenesis|GTPase activity|GTP binding
comp65337_c0_seq1	GO:0003743;GO:0001731;GO:0005829;GO:0016282;GO:0005730;GO:0043022;GO:0005852;GO:0033290;GO:0005515;GO:0006446	translation initiation factor activity|formation of translation preinitiation complex|cytosol|eukaryotic 43S preinitiation complex|nucleolus|ribosome binding|eukaryotic translation initiation factor 3 complex|eukaryotic 48S preinitiation complex|protein binding|regulation of translational initiation
comp6489_c0_seq1	GO:0003964;GO:0006278;GO:0003723;GO:0004190;GO:0019048;GO:0006508;GO:0019031;GO:0008270;GO:0015074	RNA-directed DNA polymerase activity|RNA-dependent DNA replication|RNA binding|aspartic-type endopeptidase activity|modulation by virus of host morphology or physiology|proteolysis|viral envelope|zinc ion binding|DNA integration
comp106773_c0_seq1	GO:0019221;GO:0006979;GO:0005886;GO:0005515;GO:0020037;GO:0005509;GO:0004601;GO:0042335;GO:0016021;GO:0072593;GO:0051591;GO:0055114	cytokine-mediated signaling pathway|response to oxidative stress|plasma membrane|protein binding|heme binding|calcium ion binding|peroxidase activity|cuticle development|integral component of membrane|reactive oxygen species metabolic process|response to cAMP|oxidation-reduction process
comp22218_c0_seq1	GO:0000226;GO:0006094;GO:0017148;GO:0051287;GO:0007275;GO:0050661;GO:0015630;GO:0035605;GO:0050821;GO:0051402;GO:0005829;GO:0008017;GO:0004365;GO:0006096;GO:0042802;GO:0035606;GO:0070062;GO:0071346;GO:0055114;GO:0005811;GO:0005886;GO:0005634;GO:0060359;GO:0030529;GO:0005739	microtubule cytoskeleton organization|gluconeogenesis|negative regulation of translation|NAD binding|multicellular organismal development|NADP binding|microtubule cytoskeleton|peptidyl-cysteine S-nitrosylase activity|protein stabilization|neuron apoptotic process|cytosol|microtubule binding|glyceraldehyde-3-phosphate dehydrogenase (NAD+) (phosphorylating) activity|glycolysis|identical protein bin…
comp59081_c0_seq1	GO:0004343	glucosamine 6-phosphate N-acetyltransferase activity
comp68492_c0_seq15	GO:0003779	actin binding
comp66901_c1_seq1	GO:0006313;GO:0004803;GO:0003677;GO:0015074	transposition, DNA-mediated|transposase activity|DNA binding|DNA integration
comp49777_c0_seq1	GO:0007498;GO:0006468;GO:0030018;GO:0008307;GO:0045214;GO:0008586;GO:0005524;GO:0005200;GO:0004687	mesoderm development|protein phosphorylation|Z disc|structural constituent of muscle|sarcomere organization|imaginal disc-derived wing vein morphogenesis|ATP binding|structural constituent of cytoskeleton|myosin light chain kinase activity
comp87679_c0_seq1	GO:0042393;GO:0043966;GO:0008270;GO:0070776	histone binding|histone H3 acetylation|zinc ion binding|MOZ/MORF histone acetyltransferase complex
comp101258_c0_seq1	GO:0004721;GO:0016021;GO:0007165	phosphoprotein phosphatase activity|integral component of membrane|signal transduction
comp112683_c0_seq1	GO:0003964;GO:0006278;GO:0003723;GO:0004190;GO:0006508;GO:0008270;GO:0015074	RNA-directed DNA polymerase activity|RNA-dependent DNA replication|RNA binding|aspartic-type endopeptidase activity|proteolysis|zinc ion binding|DNA integration
comp56601_c0_seq2	GO:0010468;GO:0045669;GO:0033689;GO:0048471;GO:0005635;GO:0030501;GO:2000599	regulation of gene expression|positive regulation of osteoblast differentiation|negative regulation of osteoblast proliferation|perinuclear region of cytoplasm|nuclear envelope|positive regulation of bone mineralization|negative regulation of cyclin catabolic process
comp25474_c0_seq1	GO:0005680;GO:0070979	anaphase-promoting complex|protein K11-linked ubiquitination
comp64754_c0_seq2	GO:0003964;GO:0006278;GO:0003723;GO:0004190;GO:0006508;GO:0008270;GO:0015074	RNA-directed DNA polymerase activity|RNA-dependent DNA replication|RNA binding|aspartic-type endopeptidase activity|proteolysis|zinc ion binding|DNA integration
comp61506_c0_seq1	GO:0035556	intracellular signal transduction
comp67735_c0_seq1	GO:0035622;GO:0004872;GO:0004190;GO:0009897;GO:0043408;GO:0032914;GO:0016021	intrahepatic bile duct development|receptor activity|aspartic-type endopeptidase activity|external side of plasma membrane|regulation of MAPK cascade|positive regulation of transforming growth factor beta1 production|integral component of membrane
comp97396_c0_seq1	GO:0003676;GO:0000166	nucleic acid binding|nucleotide binding
comp90263_c0_seq1	GO:0003964;GO:0006278;GO:0003723;GO:0004190;GO:0006508;GO:0016020;GO:0005634;GO:0015074	RNA-directed DNA polymerase activity|RNA-dependent DNA replication|RNA binding|aspartic-type endopeptidase activity|proteolysis|membrane|nucleus|DNA integration
comp28069_c0_seq1	GO:0030175;GO:0007391;GO:0016461;GO:0042623;GO:0046847;GO:0005524;GO:0003774;GO:0005515;GO:0043025;GO:0006886	filopodium|dorsal closure|unconventional myosin complex|ATPase activity, coupled|filopodium assembly|ATP binding|motor activity|protein binding|neuronal cell body|intracellular protein transport
comp43170_c0_seq1	GO:0003777;GO:0008017;GO:0005874;GO:0005524;GO:0007018;GO:0006886	microtubule motor activity|microtubule binding|microtubule|ATP binding|microtubule-based movement|intracellular protein transport
comp123123_c0_seq1	GO:0046777;GO:0008286;GO:0016021;GO:0042169;GO:0051425;GO:0043560;GO:0046872;GO:0043559;GO:0005009;GO:0051290;GO:0005524;GO:0048589;GO:0043548;GO:0009790	protein autophosphorylation|insulin receptor signaling pathway|integral component of membrane|SH2 domain binding|PTB domain binding|insulin receptor substrate binding|metal ion binding|insulin binding|insulin-activated receptor activity|protein heterotetramerization|ATP binding|developmental growth|phosphatidylinositol 3-kinase binding|embryo development
comp76246_c0_seq1	GO:0004871;GO:0005667;GO:0006355;GO:0003677;GO:0046983;GO:0003700;GO:0007165;GO:0005737;GO:0005634;GO:0006351	signal transducer activity|transcription factor complex|regulation of transcription, DNA-templated|DNA binding|protein dimerization activity|sequence-specific DNA binding transcription factor activity|signal transduction|cytoplasm|nucleus|transcription, DNA-templated
comp116475_c0_seq1	GO:0045820;GO:0006094;GO:0046658;GO:0051289;GO:0032869;GO:0016208;GO:0006111;GO:0031526;GO:0006620;GO:0006000;GO:0005764;GO:0046580;GO:0005829;GO:0042132;GO:0005905;GO:0071286;GO:0046872;GO:0008517;GO:0042802;GO:0031410;GO:0030308;GO:0005856;GO:0006897;GO:0035690;GO:0008289;GO:0046655;GO:0015884;GO:0016311;GO:0005542;GO:0048029;GO:0007399;GO:0004872;GO:0006002	negative regulation of glycolysis|gluconeogenesis|anchored component of plasma membrane|protein homotetramerization|cellular response to insulin stimulus|AMP binding|regulation of gluconeogenesis|brush border membrane|posttranslational protein targeting to membrane|fructose metabolic process|lysosome|negative regulation of Ras protein signal transduction|cytosol|fructose 1,6-bisphosphate 1-phosph…
comp38642_c0_seq1	GO:0072686;GO:0031063;GO:0001932;GO:0008270;GO:0000125;GO:0003677;GO:0031647;GO:0043966;GO:0007067;GO:0005671;GO:0004402;GO:0090043;GO:0003682	mitotic spindle|regulation of histone deacetylation|regulation of protein phosphorylation|zinc ion binding|PCAF complex|DNA binding|regulation of protein stability|histone H3 acetylation|mitosis|Ada2/Gcn5/Ada3 transcription activator complex|histone acetyltransferase activity|regulation of tubulin deacetylation|chromatin binding
comp40203_c0_seq1	GO:0004222;GO:0005578;GO:0006508;GO:0008270	metalloendopeptidase activity|proteinaceous extracellular matrix|proteolysis|zinc ion binding
comp62432_c0_seq1	GO:0005840;GO:0003735;GO:0006412;GO:0019843	ribosome|structural constituent of ribosome|translation|rRNA binding
comp107264_c0_seq1	GO:0008104;GO:0005886;GO:0038032;GO:0005739	protein localization|plasma membrane|termination of G-protein coupled receptor signaling pathway|mitochondrion
comp60253_c1_seq1	GO:0032486;GO:0022008;GO:0006184;GO:0003924;GO:0016020;GO:0005525;GO:0030718	Rap protein signal transduction|neurogenesis|GTP catabolic process|GTPase activity|membrane|GTP binding|germ-line stem cell maintenance
comp64450_c0_seq1	GO:0009235;GO:0005739	cobalamin metabolic process|mitochondrion
comp32497_c0_seq1	GO:0004725;GO:0035556;GO:0005089;GO:0005543;GO:0035023;GO:0016740;GO:0035335	protein tyrosine phosphatase activity|intracellular signal transduction|Rho guanyl-nucleotide exchange factor activity|phospholipid binding|regulation of Rho protein signal transduction|transferase activity|peptidyl-tyrosine dephosphorylation
comp8704_c0_seq1	GO:0016020	membrane
comp66275_c0_seq2	GO:0032580;GO:0017060;GO:0036065;GO:0006486;GO:0005509;GO:0016021	Golgi cisterna membrane|3-galactosyl-N-acetylglucosaminide 4-alpha-L-fucosyltransferase activity|fucosylation|protein glycosylation|calcium ion binding|integral component of membrane
comp106050_c0_seq1	GO:0004252;GO:0006508	serine-type endopeptidase activity|proteolysis
comp68050_c0_seq2	GO:0052633;GO:0003994;GO:0006099;GO:0051539	isocitrate hydro-lyase (cis-aconitate-forming) activity|aconitate hydratase activity|tricarboxylic acid cycle|4 iron, 4 sulfur cluster binding
comp87911_c0_seq1	GO:0003824;GO:0008152	catalytic activity|metabolic process
comp52959_c0_seq1	GO:0003676;GO:0005634;GO:0008270	nucleic acid binding|nucleus|zinc ion binding
comp99109_c0_seq1	GO:0006468;GO:0035556;GO:0055114;GO:0046872;GO:0005543;GO:0005524;GO:0004697;GO:0032440;GO:0017048	protein phosphorylation|intracellular signal transduction|oxidation-reduction process|metal ion binding|phospholipid binding|ATP binding|protein kinase C activity|2-alkenal reductase [NAD(P)] activity|Rho GTPase binding
comp61008_c1_seq1	GO:0005763;GO:0003735;GO:0006412	mitochondrial small ribosomal subunit|structural constituent of ribosome|translation
comp53573_c0_seq1	GO:0005737;GO:0005856;GO:0046872;GO:0003779;GO:0006810;GO:0016021;GO:0051693;GO:0005215	cytoplasm|cytoskeleton|metal ion binding|actin binding|transport|integral component of membrane|actin filament capping|transporter activity
comp30571_c0_seq1	GO:0005319;GO:0006869	lipid transporter activity|lipid transport
comp54548_c1_seq1	GO:0045211;GO:0030054;GO:0005234;GO:0006811;GO:0004970;GO:0016021;GO:0035235	postsynaptic membrane|cell junction|extracellular-glutamate-gated ion channel activity|ion transport|ionotropic glutamate receptor activity|integral component of membrane|ionotropic glutamate receptor signaling pathway
comp8373_c0_seq1	GO:0006412;GO:0005739	translation|mitochondrion
comp23586_c0_seq1	GO:0009986;GO:0007224;GO:0042803;GO:0016321;GO:0048813;GO:0030858;GO:0005887;GO:0035224;GO:0048592;GO:0000980;GO:0007416;GO:0042043;GO:0004872;GO:0046872;GO:1900087;GO:0019991;GO:0035151;GO:0061343;GO:0035321;GO:0001077;GO:0052689;GO:0007367;GO:0045944;GO:0005737;GO:0035277;GO:0035301;GO:0000122;GO:0045202;GO:0007298;GO:0035017;GO:0048100;GO:0060914;GO:0001205;GO:0008039;GO:0005918;GO:0005634;GO:…	cell surface|smoothened signaling pathway|protein homodimerization activity|female meiosis chromosome segregation|dendrite morphogenesis|positive regulation of epithelial cell differentiation|integral component of plasma membrane|genital disc anterior/posterior pattern formation|eye morphogenesis|RNA polymerase II distal enhancer sequence-specific DNA binding|synapse assembly|neurexin family prot…
comp64901_c0_seq5	GO:0008455;GO:0005797;GO:0009312;GO:0016021;GO:0006487	alpha-1,6-mannosylglycoprotein 2-beta-N-acetylglucosaminyltransferase activity|Golgi medial cisterna|oligosaccharide biosynthetic process|integral component of membrane|protein N-linked glycosylation
comp63770_c0_seq1	GO:0020037;GO:0032440;GO:0055114	heme binding|2-alkenal reductase [NAD(P)] activity|oxidation-reduction process
comp57631_c0_seq1	GO:0010466;GO:0005576;GO:0042742;GO:0030414	negative regulation of peptidase activity|extracellular region|defense response to bacterium|peptidase inhibitor activity
comp72485_c0_seq1	GO:0007154;GO:0035091	cell communication|phosphatidylinositol binding
comp54405_c0_seq1	GO:0005764;GO:0030203;GO:0008449	lysosome|glycosaminoglycan metabolic process|N-acetylglucosamine-6-sulfatase activity
comp89984_c0_seq1	GO:0035553;GO:0001666;GO:0046872;GO:0035515;GO:0016607;GO:0016706;GO:0007283;GO:0006406;GO:0006397	oxidative single-stranded RNA demethylation|response to hypoxia|metal ion binding|oxidative RNA demethylase activity|nuclear speck|oxidoreductase activity, acting on paired donors, with incorporation or reduction of molecular oxygen, 2-oxoglutarate as one donor, and incorporation of one atom each of oxygen into both donors|spermatogenesis|mRNA export from nucleus|mRNA processing
comp33074_c0_seq1	GO:0004725;GO:0050254;GO:0035335	protein tyrosine phosphatase activity|rhodopsin kinase activity|peptidyl-tyrosine dephosphorylation
comp60496_c0_seq1	GO:0003824;GO:0008152	catalytic activity|metabolic process
comp57545_c0_seq1	GO:0005615;GO:0007155;GO:0031012;GO:0005520;GO:0001558;GO:0048839	extracellular space|cell adhesion|extracellular matrix|insulin-like growth factor binding|regulation of cell growth|inner ear development
comp96817_c0_seq1	GO:0050699;GO:0005095;GO:0005154;GO:0007166;GO:0070436;GO:0030659;GO:0004715;GO:0030426;GO:0004712;GO:0005905;GO:0046872;GO:0030425;GO:0007264;GO:0043025;GO:0006468;GO:0004674;GO:0030424;GO:0050731;GO:0006897;GO:0005768;GO:0005912;GO:0030136;GO:2000369;GO:0005634;GO:0005524	WW domain binding|GTPase inhibitor activity|epidermal growth factor receptor binding|cell surface receptor signaling pathway|Grb2-EGFR complex|cytoplasmic vesicle membrane|non-membrane spanning protein tyrosine kinase activity|growth cone|protein serine/threonine/tyrosine kinase activity|coated pit|metal ion binding|dendrite|small GTPase mediated signal transduction|neuronal cell body|protein pho…
comp35643_c0_seq1	GO:0005525;GO:0017111;GO:0005739	GTP binding|nucleoside-triphosphatase activity|mitochondrion
comp84998_c0_seq1	GO:0003676;GO:0008026;GO:0005524;GO:0000184;GO:0009790	nucleic acid binding|ATP-dependent helicase activity|ATP binding|nuclear-transcribed mRNA catabolic process, nonsense-mediated decay|embryo development
comp10659_c0_seq1	GO:0003682;GO:0005509	chromatin binding|calcium ion binding
comp67720_c0_seq4	GO:0004725;GO:0046872;GO:0035335	protein tyrosine phosphatase activity|metal ion binding|peptidyl-tyrosine dephosphorylation
comp59723_c0_seq1	GO:0006511;GO:0008234;GO:0004221	ubiquitin-dependent protein catabolic process|cysteine-type peptidase activity|ubiquitin thiolesterase activity
comp118697_c0_seq1	GO:0030054;GO:0046872;GO:0008021;GO:0005524;GO:0042995;GO:0007269;GO:0008152;GO:0003824	cell junction|metal ion binding|synaptic vesicle|ATP binding|cell projection|neurotransmitter secretion|metabolic process|catalytic activity
comp9286_c0_seq1	GO:0008270;GO:0005545;GO:0005795;GO:0006184;GO:0003924;GO:0048471;GO:0005783;GO:0005525	zinc ion binding|1-phosphatidylinositol binding|Golgi stack|GTP catabolic process|GTPase activity|perinuclear region of cytoplasm|endoplasmic reticulum|GTP binding
comp62434_c0_seq2	GO:0005615;GO:0032504;GO:0005509	extracellular space|multicellular organism reproduction|calcium ion binding
comp84092_c0_seq1	GO:0008152;GO:0016787	metabolic process|hydrolase activity
comp25814_c0_seq1	GO:0050776;GO:0071556;GO:0005765;GO:0050819;GO:0006509;GO:0071458;GO:0030660;GO:0031293;GO:0004190;GO:0042803;GO:0010008;GO:0005886	regulation of immune response|integral component of lumenal side of endoplasmic reticulum membrane|lysosomal membrane|negative regulation of coagulation|membrane protein ectodomain proteolysis|integral component of cytoplasmic side of endoplasmic reticulum membrane|Golgi-associated vesicle membrane|membrane protein intracellular domain proteolysis|aspartic-type endopeptidase activity|protein homo…
comp68523_c0_seq3	GO:0003964;GO:0003677;GO:0006278;GO:0003723;GO:0004190;GO:0006508;GO:0005634;GO:0008270;GO:0015074;GO:0006310	RNA-directed DNA polymerase activity|DNA binding|RNA-dependent DNA replication|RNA binding|aspartic-type endopeptidase activity|proteolysis|nucleus|zinc ion binding|DNA integration|DNA recombination
comp66261_c0_seq1	GO:0005614;GO:0005520;GO:0030198;GO:0001558	interstitial matrix|insulin-like growth factor binding|extracellular matrix organization|regulation of cell growth
comp86595_c0_seq1	GO:0006007;GO:0006468;GO:0005516;GO:0048598;GO:0004689;GO:0005524;GO:0005964;GO:0005978	glucose catabolic process|protein phosphorylation|calmodulin binding|embryonic morphogenesis|phosphorylase kinase activity|ATP binding|phosphorylase kinase complex|glycogen biosynthetic process
comp2365_c0_seq1	GO:0005840	ribosome
comp24957_c0_seq1	GO:0030950;GO:0050829;GO:0055114;GO:0009925;GO:0005509;GO:0007156;GO:0045089;GO:0016339;GO:0004872;GO:0007440;GO:0004022;GO:0045571;GO:0005887;GO:0005925;GO:0050839;GO:0007442;GO:0007431;GO:0042247;GO:0005198;GO:0048477;GO:0007424	establishment or maintenance of actin cytoskeleton polarity|defense response to Gram-negative bacterium|oxidation-reduction process|basal plasma membrane|calcium ion binding|homophilic cell adhesion|positive regulation of innate immune response|calcium-dependent cell-cell adhesion|receptor activity|foregut morphogenesis|alcohol dehydrogenase (NAD) activity|negative regulation of imaginal disc gro…
comp87626_c0_seq1	GO:0043247;GO:0010332;GO:0031591;GO:0006310;GO:0007126;GO:0008021;GO:0032259;GO:0006869;GO:0005215;GO:0032204;GO:0008168;GO:0016020	telomere maintenance in response to DNA damage|response to gamma radiation|wybutosine biosynthetic process|DNA recombination|meiosis|synaptic vesicle|methylation|lipid transport|transporter activity|regulation of telomere maintenance|methyltransferase activity|membrane
comp66811_c0_seq1	GO:0035091;GO:0038032;GO:0016021;GO:0007154;GO:0015031	phosphatidylinositol binding|termination of G-protein coupled receptor signaling pathway|integral component of membrane|cell communication|protein transport
comp54132_c0_seq5	GO:0006810;GO:0060335;GO:0046872;GO:0042511;GO:0005615;GO:0002925;GO:0002639;GO:0020027;GO:0020037;GO:0042168	transport|positive regulation of interferon-gamma-mediated signaling pathway|metal ion binding|positive regulation of tyrosine phosphorylation of Stat1 protein|extracellular space|positive regulation of humoral immune response mediated by circulating immunoglobulin|positive regulation of immunoglobulin production|hemoglobin metabolic process|heme binding|heme metabolic process
comp18252_c0_seq1	GO:0005789;GO:0046872;GO:0016740;GO:0051539;GO:0016021;GO:0008033;GO:0009451	endoplasmic reticulum membrane|metal ion binding|transferase activity|4 iron, 4 sulfur cluster binding|integral component of membrane|tRNA processing|RNA modification
comp77182_c0_seq1	GO:0010193;GO:0055114;GO:0005739;GO:0045471;GO:0000139;GO:0006805;GO:0070330;GO:0046483;GO:0006641;GO:0031227;GO:0009055;GO:0019899;GO:0010243;GO:0020037;GO:0042493;GO:0016709;GO:0008202;GO:0017144;GO:0005506;GO:0010181;GO:0016098	response to ozone|oxidation-reduction process|mitochondrion|response to ethanol|Golgi membrane|xenobiotic metabolic process|aromatase activity|heterocycle metabolic process|triglyceride metabolic process|intrinsic component of endoplasmic reticulum membrane|electron carrier activity|enzyme binding|response to organonitrogen compound|heme binding|response to drug|oxidoreductase activity, acting on…
comp60242_c0_seq1	GO:0005783;GO:0008201;GO:0050750	endoplasmic reticulum|heparin binding|low-density lipoprotein particle receptor binding
comp6061_c0_seq1	GO:0018149;GO:0005737;GO:0032259;GO:0008168	peptide cross-linking|cytoplasm|methylation|methyltransferase activity
comp25145_c0_seq1	GO:0006369;GO:0003676;GO:0008026;GO:0000398;GO:0031124;GO:0005524;GO:0005515;GO:0006406;GO:0071013;GO:0005654	termination of RNA polymerase II transcription|nucleic acid binding|ATP-dependent helicase activity|mRNA splicing, via spliceosome|mRNA 3'-end processing|ATP binding|protein binding|mRNA export from nucleus|catalytic step 2 spliceosome|nucleoplasm
comp61607_c0_seq1	GO:0000184;GO:0006415;GO:0006413;GO:0006414;GO:0022625;GO:0008201;GO:0003735;GO:0003723;GO:0019083;GO:0006614;GO:0046632	nuclear-transcribed mRNA catabolic process, nonsense-mediated decay|translational termination|translational initiation|translational elongation|cytosolic large ribosomal subunit|heparin binding|structural constituent of ribosome|RNA binding|viral transcription|SRP-dependent cotranslational protein targeting to membrane|alpha-beta T cell differentiation
comp79246_c0_seq1	GO:0019509;GO:0043874;GO:0043716;GO:0000287;GO:0019284;GO:0043715;GO:0005737;GO:0005634	L-methionine salvage from methylthioadenosine|acireductone synthase activity|2-hydroxy-3-keto-5-methylthiopentenyl-1-phosphate phosphatase activity|magnesium ion binding|L-methionine biosynthetic process from S-adenosylmethionine|2,3-diketo-5-methylthiopentyl-1-phosphate enolase activity|cytoplasm|nucleus
comp64365_c0_seq1	GO:0001764;GO:0006635;GO:0005052;GO:0000038;GO:0045046;GO:0008022;GO:0016560;GO:0040018;GO:0021895;GO:0016561;GO:0047485;GO:0005794;GO:0007029;GO:0048468;GO:0005829;GO:0031267;GO:0043234;GO:1901094;GO:0051262;GO:0021795;GO:0007006;GO:0005782;GO:0005778;GO:0050905;GO:0008299	neuron migration|fatty acid beta-oxidation|peroxisome matrix targeting signal-1 binding|very long-chain fatty acid metabolic process|protein import into peroxisome membrane|protein C-terminus binding|protein import into peroxisome matrix, docking|positive regulation of multicellular organism growth|cerebral cortex neuron differentiation|protein import into peroxisome matrix, translocation|protein…
comp110422_c0_seq1	GO:0004222;GO:0006508	metalloendopeptidase activity|proteolysis
comp37322_c0_seq1	GO:0005509;GO:0042803	calcium ion binding|protein homodimerization activity
comp31843_c0_seq1	GO:0055114;GO:0051536;GO:0004158;GO:0017113;GO:0006222;GO:0006207;GO:0005737	oxidation-reduction process|iron-sulfur cluster binding|dihydroorotate oxidase activity|dihydropyrimidine dehydrogenase (NADP+) activity|UMP biosynthetic process|'de novo' pyrimidine nucleobase biosynthetic process|cytoplasm
comp17727_c0_seq2	GO:0003964;GO:0003677;GO:0006278;GO:0003723;GO:0004190;GO:0006508;GO:0008270;GO:0015074;GO:0006310	RNA-directed DNA polymerase activity|DNA binding|RNA-dependent DNA replication|RNA binding|aspartic-type endopeptidase activity|proteolysis|zinc ion binding|DNA integration|DNA recombination
comp48601_c1_seq1	GO:0003723;GO:0005524;GO:0008026	RNA binding|ATP binding|ATP-dependent helicase activity
comp71619_c0_seq1	GO:0016021	integral component of membrane
comp79330_c0_seq1	GO:0006468;GO:0005856;GO:0004871;GO:0005524;GO:0004713;GO:0005925;GO:0007172;GO:0007165	protein phosphorylation|cytoskeleton|signal transducer activity|ATP binding|protein tyrosine kinase activity|focal adhesion|signal complex assembly|signal transduction
comp58805_c0_seq1	GO:0008080	N-acetyltransferase activity
comp68046_c0_seq1	GO:0008237;GO:0006508;GO:0008270;GO:0004177	metallopeptidase activity|proteolysis|zinc ion binding|aminopeptidase activity
comp103405_c0_seq1	GO:0016021;GO:0006468;GO:0007169;GO:0005524;GO:0007275;GO:0004714	integral component of membrane|protein phosphorylation|transmembrane receptor protein tyrosine kinase signaling pathway|ATP binding|multicellular organismal development|transmembrane receptor protein tyrosine kinase activity
comp45715_c0_seq1	GO:0005730;GO:0008152;GO:0003824;GO:0005739	nucleolus|metabolic process|catalytic activity|mitochondrion
comp24449_c0_seq1	GO:0005737;GO:2000001;GO:0016567;GO:0005634;GO:0006915	cytoplasm|regulation of DNA damage checkpoint|protein ubiquitination|nucleus|apoptotic process
comp109552_c0_seq1	GO:0005615;GO:0032504;GO:0005509	extracellular space|multicellular organism reproduction|calcium ion binding
comp65618_c0_seq1	GO:0008233;GO:0003676;GO:0006508;GO:0008270;GO:0015074;GO:0005739	peptidase activity|nucleic acid binding|proteolysis|zinc ion binding|DNA integration|mitochondrion
comp95833_c0_seq1	GO:0055114;GO:0016491	oxidation-reduction process|oxidoreductase activity
comp65848_c0_seq1	GO:0008152;GO:0004300;GO:0016508	metabolic process|enoyl-CoA hydratase activity|long-chain-enoyl-CoA hydratase activity
comp56347_c0_seq1	GO:0005737;GO:0043565	cytoplasm|sequence-specific DNA binding
comp17766_c0_seq1	GO:0006355;GO:0003700;GO:0003964;GO:0006278;GO:0003723;GO:0005634;GO:0008270;GO:0015074	regulation of transcription, DNA-templated|sequence-specific DNA binding transcription factor activity|RNA-directed DNA polymerase activity|RNA-dependent DNA replication|RNA binding|nucleus|zinc ion binding|DNA integration
comp66949_c0_seq3	GO:0004356;GO:0006542	glutamate-ammonia ligase activity|glutamine biosynthetic process
comp25909_c0_seq1	GO:0045467;GO:0048790;GO:0005622;GO:0007165;GO:0005096;GO:0048786;GO:0048846;GO:0048789	R7 cell development|maintenance of presynaptic active zone structure|intracellular|signal transduction|GTPase activator activity|presynaptic active zone|axon extension involved in axon guidance|cytoskeletal matrix organization at active zone
comp25343_c0_seq2	GO:0016021	integral component of membrane
comp23323_c0_seq1	GO:0016477;GO:0031032;GO:0005083;GO:0006468;GO:0035556;GO:0055114;GO:0046872;GO:0031532;GO:0005543;GO:0005524;GO:0004697;GO:0032440;GO:0042641	cell migration|actomyosin structure organization|small GTPase regulator activity|protein phosphorylation|intracellular signal transduction|oxidation-reduction process|metal ion binding|actin cytoskeleton reorganization|phospholipid binding|ATP binding|protein kinase C activity|2-alkenal reductase [NAD(P)] activity|actomyosin
comp75482_c0_seq1	GO:0016787;GO:0046688;GO:0045471	hydrolase activity|response to copper ion|response to ethanol
comp49584_c0_seq2	GO:0016180;GO:0032039	snRNA processing|integrator complex
comp56615_c0_seq2	GO:0005730;GO:0006184;GO:0042254;GO:0003924;GO:0005525	nucleolus|GTP catabolic process|ribosome biogenesis|GTPase activity|GTP binding
comp54830_c0_seq2	GO:0005789;GO:0050660;GO:0050661;GO:0004499;GO:0016021;GO:0055114	endoplasmic reticulum membrane|flavin adenine dinucleotide binding|NADP binding|N,N-dimethylaniline monooxygenase activity|integral component of membrane|oxidation-reduction process
comp27752_c0_seq1	GO:0032148;GO:0005525;GO:0045995;GO:0023014;GO:0031995;GO:0043548;GO:0005901;GO:0045429;GO:0018108;GO:0042169;GO:0045725;GO:0045821;GO:0031994;GO:0042593;GO:0005159;GO:0004716;GO:0045740;GO:0043559;GO:0043560;GO:0048639;GO:0051290;GO:0005009;GO:0003007;GO:0005524;GO:0030335;GO:0051897;GO:0030238;GO:0007186;GO:0046777;GO:0019087;GO:0051425;GO:0071363;GO:0000187;GO:0045840;GO:0005899;GO:0006355;GO:…	activation of protein kinase B activity|GTP binding|regulation of embryonic development|signal transduction by phosphorylation|insulin-like growth factor II binding|phosphatidylinositol 3-kinase binding|caveola|positive regulation of nitric oxide biosynthetic process|peptidyl-tyrosine phosphorylation|SH2 domain binding|positive regulation of glycogen biosynthetic process|positive regulation of gl…
comp59870_c0_seq4	GO:0001669;GO:0042732;GO:0006006;GO:0047880;GO:0050038;GO:0005997;GO:0016020;GO:0005881;GO:0055114;GO:0051289	acrosomal vesicle|D-xylose metabolic process|glucose metabolic process|erythrulose reductase activity|L-xylulose reductase (NADP+) activity|xylulose metabolic process|membrane|cytoplasmic microtubule|oxidation-reduction process|protein homotetramerization
comp42079_c0_seq2	GO:0008568;GO:0007409;GO:0051013;GO:0005874;GO:0008017;GO:0005819;GO:0031117;GO:0043014;GO:0005813;GO:0031410;GO:0006888;GO:0016021;GO:0030496;GO:0001578;GO:0005768;GO:0048471;GO:0007109;GO:0051260;GO:0005783;GO:0048487;GO:0005634;GO:0005524;GO:0034214	microtubule-severing ATPase activity|axonogenesis|microtubule severing|microtubule|microtubule binding|spindle|positive regulation of microtubule depolymerization|alpha-tubulin binding|centrosome|cytoplasmic vesicle|ER to Golgi vesicle-mediated transport|integral component of membrane|midbody|microtubule bundle formation|endosome|perinuclear region of cytoplasm|cytokinesis, completion of separati…
comp60777_c0_seq5	GO:0034453;GO:0005813;GO:0030335;GO:0030307;GO:0019901;GO:0048471;GO:0061099;GO:0008284;GO:0042803;GO:0030292;GO:0005634	microtubule anchoring|centrosome|positive regulation of cell migration|positive regulation of cell growth|protein kinase binding|perinuclear region of cytoplasm|negative regulation of protein tyrosine kinase activity|positive regulation of cell proliferation|protein homodimerization activity|protein tyrosine kinase inhibitor activity|nucleus
comp100814_c0_seq1	GO:0006777	Mo-molybdopterin cofactor biosynthetic process
comp53420_c0_seq1	GO:0004714;GO:0006468;GO:0005524;GO:0016021;GO:0007169	transmembrane receptor protein tyrosine kinase activity|protein phosphorylation|ATP binding|integral component of membrane|transmembrane receptor protein tyrosine kinase signaling pathway
comp54134_c0_seq1	GO:0003676	nucleic acid binding
comp37167_c0_seq1	GO:0006468;GO:0005524;GO:0004674	protein phosphorylation|ATP binding|protein serine/threonine kinase activity
comp40954_c0_seq1	GO:0006284;GO:0003964;GO:0003677;GO:0008270;GO:0015074;GO:0006310;GO:0005739	base-excision repair|RNA-directed DNA polymerase activity|DNA binding|zinc ion binding|DNA integration|DNA recombination|mitochondrion
comp66051_c0_seq1	GO:0072488;GO:0015379;GO:0016021;GO:0008519	ammonium transmembrane transport|potassium:chloride symporter activity|integral component of membrane|ammonium transmembrane transporter activity
comp99693_c0_seq1	GO:0090305;GO:0006281;GO:0004519;GO:0005739;GO:0005730;GO:0046872;GO:0006260;GO:0003677;GO:0004527;GO:0060041;GO:0005654	nucleic acid phosphodiester bond hydrolysis|DNA repair|endonuclease activity|mitochondrion|nucleolus|metal ion binding|DNA replication|DNA binding|exonuclease activity|retina development in camera-type eye|nucleoplasm
comp47094_c0_seq1	GO:0050357	tropinesterase activity
comp88156_c0_seq1	GO:0005737;GO:0005615;GO:0010951;GO:0004867;GO:0030162;GO:0043066;GO:0005634	cytoplasm|extracellular space|negative regulation of endopeptidase activity|serine-type endopeptidase inhibitor activity|regulation of proteolysis|negative regulation of apoptotic process|nucleus
comp17807_c0_seq1	GO:0016021;GO:0015114;GO:0035435	integral component of membrane|phosphate ion transmembrane transporter activity|phosphate ion transmembrane transport
comp60997_c0_seq1	GO:0006355;GO:0003700;GO:0007219;GO:0007275;GO:0005509;GO:0016021;GO:0005634	regulation of transcription, DNA-templated|sequence-specific DNA binding transcription factor activity|Notch signaling pathway|multicellular organismal development|calcium ion binding|integral component of membrane|nucleus
comp65659_c0_seq2	GO:0004222;GO:0006508	metalloendopeptidase activity|proteolysis
comp96109_c0_seq1	GO:0004725;GO:0050699;GO:0000087;GO:0000086;GO:0007067;GO:0035335;GO:0019901;GO:0005634;GO:0048471	protein tyrosine phosphatase activity|WW domain binding|mitotic M phase|G2/M transition of mitotic cell cycle|mitosis|peptidyl-tyrosine dephosphorylation|protein kinase binding|nucleus|perinuclear region of cytoplasm
comp23513_c0_seq1	GO:0008270;GO:0051287;GO:0070212;GO:0032869;GO:0006351;GO:0047485;GO:0006302;GO:0005730;GO:0003950;GO:0006355;GO:0005667;GO:0005635;GO:0042802;GO:0003677;GO:0008134	zinc ion binding|NAD binding|protein poly-ADP-ribosylation|cellular response to insulin stimulus|transcription, DNA-templated|protein N-terminus binding|double-strand break repair|nucleolus|NAD+ ADP-ribosyltransferase activity|regulation of transcription, DNA-templated|transcription factor complex|nuclear envelope|identical protein binding|DNA binding|transcription factor binding
comp29649_c0_seq1	GO:0035327;GO:0005634;GO:0055087	transcriptionally active chromatin|nucleus|Ski complex
comp66649_c0_seq4	GO:0016787;GO:0005634	hydrolase activity|nucleus
comp55894_c0_seq1	GO:0018344;GO:0006921;GO:0030548;GO:0004662;GO:0007179;GO:0018343;GO:0004660;GO:0030971;GO:0016056;GO:0005829;GO:0008017;GO:0043014;GO:0004663;GO:0022400;GO:0005875;GO:0090045;GO:0045213;GO:0090044	protein geranylgeranylation|cellular component disassembly involved in execution phase of apoptosis|acetylcholine receptor regulator activity|CAAX-protein geranylgeranyltransferase activity|transforming growth factor beta receptor signaling pathway|protein farnesylation|protein farnesyltransferase activity|receptor tyrosine kinase binding|rhodopsin mediated signaling pathway|cytosol|microtubule b…
comp121493_c0_seq1	GO:0046872;GO:0003676	metal ion binding|nucleic acid binding
comp68585_c1_seq1	GO:0006629;GO:0035556;GO:0005509;GO:0004435;GO:0004871;GO:0007340;GO:0005543;GO:0005938;GO:0032065	lipid metabolic process|intracellular signal transduction|calcium ion binding|phosphatidylinositol phospholipase C activity|signal transducer activity|acrosome reaction|phospholipid binding|cell cortex|cortical protein anchoring
comp27203_c0_seq1	GO:0016020;GO:0009986;GO:0004064;GO:0009058;GO:0016844	membrane|cell surface|arylesterase activity|biosynthetic process|strictosidine synthase activity
comp117127_c0_seq1	GO:0030097;GO:0000122;GO:2001234;GO:0008270;GO:0043066;GO:0006351;GO:0006959;GO:0005737;GO:0005730;GO:0000151;GO:0016574;GO:0007420;GO:0016604;GO:0004842;GO:0048103;GO:0043565;GO:0051443;GO:0071535;GO:0035102;GO:0021903;GO:0007379;GO:0003682;GO:0033092;GO:0048146;GO:0048704;GO:0001701;GO:0016573;GO:0030890	hemopoiesis|negative regulation of transcription from RNA polymerase II promoter|negative regulation of apoptotic signaling pathway|zinc ion binding|negative regulation of apoptotic process|transcription, DNA-templated|humoral immune response|cytoplasm|nucleolus|ubiquitin ligase complex|histone ubiquitination|brain development|nuclear body|ubiquitin-protein ligase activity|somatic stem cell divis…
comp8854_c0_seq1	GO:0019915;GO:0016021;GO:0008270;GO:0016874	lipid storage|integral component of membrane|zinc ion binding|ligase activity
comp58449_c0_seq1	GO:0035023;GO:0005543;GO:0016740;GO:0005089	regulation of Rho protein signal transduction|phospholipid binding|transferase activity|Rho guanyl-nucleotide exchange factor activity
comp66018_c0_seq2	GO:0031225;GO:0007155;GO:0005886	anchored component of membrane|cell adhesion|plasma membrane
comp17972_c0_seq1	GO:0005080;GO:0005654;GO:0000819;GO:0006312;GO:0042826;GO:0006261;GO:0007412;GO:0010842;GO:0009295;GO:0000712;GO:0006265;GO:0030261;GO:0046872;GO:0009330;GO:0000795;GO:0003677;GO:0071778;GO:0045944;GO:0031290;GO:0003682;GO:0006200;GO:0005524;GO:0003918	protein kinase C binding|nucleoplasm|sister chromatid segregation|mitotic recombination|histone deacetylase binding|DNA-dependent DNA replication|axon target recognition|retina layer formation|nucleoid|resolution of meiotic recombination intermediates|DNA topological change|chromosome condensation|metal ion binding|DNA topoisomerase complex (ATP-hydrolyzing)|synaptonemal complex|DNA binding|WINAC…
comp50097_c0_seq1	GO:0004672;GO:0006468;GO:0005524	protein kinase activity|protein phosphorylation|ATP binding
comp8115_c0_seq2	GO:0006355;GO:0003676;GO:0005634;GO:0008270	regulation of transcription, DNA-templated|nucleic acid binding|nucleus|zinc ion binding
comp31345_c0_seq1	GO:0008233;GO:0006508	peptidase activity|proteolysis
comp55907_c0_seq2	GO:0002027;GO:0015088;GO:0006878;GO:0005886;GO:0015679;GO:0016021	regulation of heart rate|copper uptake transmembrane transporter activity|cellular copper ion homeostasis|plasma membrane|plasma membrane copper ion transport|integral component of membrane
comp59236_c0_seq1	GO:0032314;GO:0019060;GO:0048812;GO:0051493;GO:0000132;GO:0005794;GO:0005874;GO:0005819;GO:0007067;GO:0042802;GO:0003774;GO:0008277;GO:0050768;GO:0005868	regulation of Rac GTPase activity|intracellular transport of viral protein in host cell|neuron projection morphogenesis|regulation of cytoskeleton organization|establishment of mitotic spindle orientation|Golgi apparatus|microtubule|spindle|mitosis|identical protein binding|motor activity|regulation of G-protein coupled receptor protein signaling pathway|negative regulation of neurogenesis|cytopl…
comp110521_c0_seq1	GO:0070933;GO:0001525;GO:0097372;GO:0008270;GO:0000118;GO:0006355;GO:0032041;GO:0070932;GO:0046970;GO:0046969;GO:0006351	histone H4 deacetylation|angiogenesis|NAD-dependent histone deacetylase activity (H3-K18 specific)|zinc ion binding|histone deacetylase complex|regulation of transcription, DNA-templated|NAD-dependent histone deacetylase activity (H3-K14 specific)|histone H3 deacetylation|NAD-dependent histone deacetylase activity (H4-K16 specific)|NAD-dependent histone deacetylase activity (H3-K9 specific)|trans…
comp51359_c0_seq2	GO:0009790;GO:0005840;GO:0031016;GO:0003735;GO:0006412	embryo development|ribosome|pancreas development|structural constituent of ribosome|translation
comp14393_c0_seq1	GO:0004222;GO:0006508;GO:0005509;GO:0031012;GO:0008270	metalloendopeptidase activity|proteolysis|calcium ion binding|extracellular matrix|zinc ion binding
comp10662_c0_seq1	GO:0046872;GO:0003676;GO:0005622;GO:0006355	metal ion binding|nucleic acid binding|intracellular|regulation of transcription, DNA-templated
comp31598_c0_seq1	GO:0003964;GO:0006278;GO:0003723;GO:0004190;GO:0006508;GO:0008270;GO:0015074	RNA-directed DNA polymerase activity|RNA-dependent DNA replication|RNA binding|aspartic-type endopeptidase activity|proteolysis|zinc ion binding|DNA integration
comp122561_c0_seq1	GO:0030246;GO:0007155;GO:0005509	carbohydrate binding|cell adhesion|calcium ion binding
comp31067_c0_seq1	GO:0048565;GO:0032728;GO:0006383;GO:0045089;GO:0031017;GO:0009304;GO:0003677;GO:0032549;GO:0005666;GO:0001056	digestive tract development|positive regulation of interferon-beta production|transcription from RNA polymerase III promoter|positive regulation of innate immune response|exocrine pancreas development|tRNA transcription|DNA binding|ribonucleoside binding|DNA-directed RNA polymerase III complex|RNA polymerase III activity
comp9974_c0_seq1	GO:0055085;GO:0016021;GO:0005215	transmembrane transport|integral component of membrane|transporter activity
comp14563_c0_seq1	GO:0004842;GO:0016567;GO:0008270	ubiquitin-protein ligase activity|protein ubiquitination|zinc ion binding
comp104191_c0_seq1	GO:0016874;GO:0003964;GO:0006278;GO:0003723;GO:0004190;GO:0006508;GO:0015074	ligase activity|RNA-directed DNA polymerase activity|RNA-dependent DNA replication|RNA binding|aspartic-type endopeptidase activity|proteolysis|DNA integration
comp48017_c0_seq1	GO:0046872;GO:0043531;GO:0003676;GO:0005871;GO:0003777	metal ion binding|ADP binding|nucleic acid binding|kinesin complex|microtubule motor activity
comp98959_c0_seq1	GO:0003676;GO:0008270;GO:0015074	nucleic acid binding|zinc ion binding|DNA integration
comp31035_c0_seq1	GO:0000001;GO:0035234;GO:0003676;GO:0004123;GO:0005743;GO:0046872;GO:0080146;GO:0006261;GO:0004521;GO:0007286;GO:0004520;GO:0044540	mitochondrion inheritance|ectopic germ cell programmed cell death|nucleic acid binding|cystathionine gamma-lyase activity|mitochondrial inner membrane|metal ion binding|L-cysteine desulfhydrase activity|DNA-dependent DNA replication|endoribonuclease activity|spermatid development|endodeoxyribonuclease activity|L-cystine L-cysteine-lyase (deaminating)
comp111090_c0_seq1	GO:0003964;GO:0006278;GO:0003723;GO:0008270;GO:0015074	RNA-directed DNA polymerase activity|RNA-dependent DNA replication|RNA binding|zinc ion binding|DNA integration
comp39908_c0_seq1	GO:0044320;GO:0030168;GO:0030674;GO:0009897;GO:0071347;GO:0051087;GO:0031093;GO:0051258;GO:0005102;GO:0005938;GO:0007165;GO:0005577;GO:0002576;GO:0072562;GO:0051592	cellular response to leptin stimulus|platelet activation|protein binding, bridging|external side of plasma membrane|cellular response to interleukin-1|chaperone binding|platelet alpha granule lumen|protein polymerization|receptor binding|cell cortex|signal transduction|fibrinogen complex|platelet degranulation|blood microparticle|response to calcium ion
comp95784_c0_seq1	GO:0000209;GO:0016055;GO:0051028;GO:0008270;GO:0018107;GO:0070212;GO:0000784;GO:0032212;GO:0015031;GO:0005794;GO:0043392;GO:0003950;GO:0005643;GO:0000775;GO:0018105;GO:0090263;GO:0007067;GO:0070213;GO:0043565;GO:0005856;GO:0070198;GO:0003700;GO:0045944	protein polyubiquitination|Wnt signaling pathway|mRNA transport|zinc ion binding|peptidyl-threonine phosphorylation|protein poly-ADP-ribosylation|nuclear chromosome, telomeric region|positive regulation of telomere maintenance via telomerase|protein transport|Golgi apparatus|negative regulation of DNA binding|NAD+ ADP-ribosyltransferase activity|nuclear pore|chromosome, centromeric region|peptidy…
comp51118_c0_seq1	GO:0007411;GO:0001525;GO:0005154;GO:0030032;GO:0030168;GO:0035023;GO:0038095;GO:0048011;GO:0005543;GO:0005829;GO:0046872;GO:0097190;GO:0007264;GO:0043065;GO:0043552;GO:0038096;GO:0005886;GO:0005089;GO:0045087;GO:0016477	axon guidance|angiogenesis|epidermal growth factor receptor binding|lamellipodium assembly|platelet activation|regulation of Rho protein signal transduction|Fc-epsilon receptor signaling pathway|neurotrophin TRK receptor signaling pathway|phospholipid binding|cytosol|metal ion binding|apoptotic signaling pathway|small GTPase mediated signal transduction|positive regulation of apoptotic process|po…
comp113476_c0_seq1	GO:0046872;GO:0003676	metal ion binding|nucleic acid binding
comp53711_c0_seq1	GO:0015937;GO:0005524;GO:0016310;GO:0004594;GO:0005737	coenzyme A biosynthetic process|ATP binding|phosphorylation|pantothenate kinase activity|cytoplasm
comp48047_c0_seq1	GO:0016021;GO:0016012	integral component of membrane|sarcoglycan complex
comp111603_c0_seq1	GO:0003990;GO:0008152	acetylcholinesterase activity|metabolic process
comp78473_c0_seq1	GO:0003993	acid phosphatase activity
comp90287_c0_seq1	GO:0003964;GO:0006278;GO:0003723;GO:0004190;GO:0006508;GO:0015074	RNA-directed DNA polymerase activity|RNA-dependent DNA replication|RNA binding|aspartic-type endopeptidase activity|proteolysis|DNA integration
comp92655_c0_seq1	GO:0005737;GO:0004198;GO:0007399;GO:0007632;GO:0006508;GO:0008270	cytoplasm|calcium-dependent cysteine-type endopeptidase activity|nervous system development|visual behavior|proteolysis|zinc ion binding
comp57038_c0_seq1	GO:0005507;GO:0005615;GO:0031404;GO:0005344;GO:0016491;GO:0015671;GO:0055114	copper ion binding|extracellular space|chloride ion binding|oxygen transporter activity|oxidoreductase activity|oxygen transport|oxidation-reduction process
comp62647_c0_seq1	GO:0007019;GO:0003723;GO:0015030;GO:0005681;GO:0008380;GO:0007409;GO:0006397;GO:0005737	microtubule depolymerization|RNA binding|Cajal body|spliceosomal complex|RNA splicing|axonogenesis|mRNA processing|cytoplasm
comp12285_c0_seq2	GO:0003676	nucleic acid binding
comp68457_c0_seq3	GO:0005576;GO:0007155;GO:0005509	extracellular region|cell adhesion|calcium ion binding
comp30974_c0_seq1	GO:0018105;GO:0046777;GO:0018108;GO:0004674;GO:0005730;GO:0004712;GO:0090312;GO:0018107;GO:0016607;GO:0043621;GO:0007623;GO:0043518;GO:0005524;GO:0007399;GO:0030529;GO:0030100;GO:0048156;GO:0004715	peptidyl-serine phosphorylation|protein autophosphorylation|peptidyl-tyrosine phosphorylation|protein serine/threonine kinase activity|nucleolus|protein serine/threonine/tyrosine kinase activity|positive regulation of protein deacetylation|peptidyl-threonine phosphorylation|nuclear speck|protein self-association|circadian rhythm|negative regulation of DNA damage response, signal transduction by p…
comp67880_c0_seq1	GO:0005730;GO:0000974;GO:0003677;GO:0003682;GO:0071987;GO:0016607;GO:0007049;GO:0051301;GO:0071013	nucleolus|Prp19 complex|DNA binding|chromatin binding|WD40-repeat domain binding|nuclear speck|cell cycle|cell division|catalytic step 2 spliceosome
comp58605_c0_seq2	GO:0046653;GO:0055114;GO:0005777;GO:0005102;GO:0050031;GO:0033514;GO:0008115	tetrahydrofolate metabolic process|oxidation-reduction process|peroxisome|receptor binding|L-pipecolate oxidase activity|L-lysine catabolic process to acetyl-CoA via L-pipecolate|sarcosine oxidase activity
comp115458_c0_seq1	GO:0030324;GO:0070286;GO:0005856;GO:0060285;GO:0001947;GO:0071907;GO:0060287;GO:0071910;GO:0035469;GO:0005930	lung development|axonemal dynein complex assembly|cytoskeleton|ciliary cell motility|heart looping|determination of digestive tract left/right asymmetry|epithelial cilium movement involved in determination of left/right asymmetry|determination of liver left/right asymmetry|determination of pancreatic left/right asymmetry|axoneme
comp24720_c0_seq1	GO:0007264;GO:0004767;GO:0006184;GO:0003924;GO:0016020;GO:0005525	small GTPase mediated signal transduction|sphingomyelin phosphodiesterase activity|GTP catabolic process|GTPase activity|membrane|GTP binding
comp4430_c0_seq1	GO:0003677	DNA binding
comp86322_c0_seq1	GO:0003887;GO:0006260;GO:0003677;GO:0005634	DNA-directed DNA polymerase activity|DNA replication|DNA binding|nucleus
comp121448_c0_seq1	GO:0005509;GO:0016787	calcium ion binding|hydrolase activity
comp115863_c0_seq1	GO:0020037;GO:0035220;GO:0046872;GO:0003676;GO:0022416;GO:0009055	heme binding|wing disc development|metal ion binding|nucleic acid binding|chaeta development|electron carrier activity
comp92048_c0_seq1	GO:0016021	integral component of membrane
comp73741_c0_seq1	GO:0050254	rhodopsin kinase activity
comp60092_c0_seq2	GO:0006367;GO:0000718;GO:0006370;GO:0006362;GO:0008094;GO:0003684;GO:0000439;GO:0006412;GO:0006283;GO:0006363;GO:0047485;GO:0006355;GO:0046872;GO:0005675;GO:0006468;GO:0008135;GO:0050434;GO:0003700;GO:0008353;GO:0016032;GO:0006368;GO:0006361	transcription initiation from RNA polymerase II promoter|nucleotide-excision repair, DNA damage removal|7-methylguanosine mRNA capping|transcription elongation from RNA polymerase I promoter|DNA-dependent ATPase activity|damaged DNA binding|core TFIIH complex|translation|transcription-coupled nucleotide-excision repair|termination of RNA polymerase I transcription|protein N-terminus binding|regul…
comp48183_c0_seq1	GO:0009986;GO:0005537;GO:0004888	cell surface|mannose binding|transmembrane signaling receptor activity
comp65192_c2_seq1	GO:0005576	extracellular region
comp55294_c0_seq1	GO:0016459;GO:0005524;GO:0003774;GO:0016021	myosin complex|ATP binding|motor activity|integral component of membrane
comp50869_c0_seq1	GO:0046872;GO:0003676	metal ion binding|nucleic acid binding
comp12308_c0_seq1	GO:0005737	cytoplasm
comp41071_c0_seq1	GO:0046872;GO:0022008	metal ion binding|neurogenesis
comp82391_c0_seq1	GO:0045746;GO:0009786;GO:0007219;GO:0016360;GO:0007400;GO:0042694;GO:0035050;GO:0061320;GO:0003676;GO:0050767;GO:0007419;GO:0008347;GO:0045180;GO:0007422;GO:0008104;GO:0007622;GO:0045035;GO:0045807;GO:0005634;GO:0005112;GO:0061382;GO:0055059	negative regulation of Notch signaling pathway|regulation of asymmetric cell division|Notch signaling pathway|sensory organ precursor cell fate determination|neuroblast fate determination|muscle cell fate specification|embryonic heart tube development|pericardial nephrocyte differentiation|nucleic acid binding|regulation of neurogenesis|ventral cord development|glial cell migration|basal cortex|p…
comp60013_c0_seq1	GO:0032508;GO:0003676;GO:0006307;GO:0005622;GO:0005524;GO:0043140;GO:0008283	DNA duplex unwinding|nucleic acid binding|DNA dealkylation involved in DNA repair|intracellular|ATP binding|ATP-dependent 3'-5' DNA helicase activity|cell proliferation
comp114537_c0_seq1	GO:0005815;GO:0016021;GO:0006468;GO:0035556;GO:0004383;GO:0004672;GO:0000922;GO:0004930;GO:0000226;GO:0005524;GO:0007186;GO:0006182	microtubule organizing center|integral component of membrane|protein phosphorylation|intracellular signal transduction|guanylate cyclase activity|protein kinase activity|spindle pole|G-protein coupled receptor activity|microtubule cytoskeleton organization|ATP binding|G-protein coupled receptor signaling pathway|cGMP biosynthetic process
comp77884_c0_seq1	GO:0008233;GO:0006468;GO:0008270;GO:0003676;GO:0004674;GO:0006508;GO:0005524;GO:0048544;GO:0015074	peptidase activity|protein phosphorylation|zinc ion binding|nucleic acid binding|protein serine/threonine kinase activity|proteolysis|ATP binding|recognition of pollen|DNA integration
comp7352_c0_seq1	GO:0003779;GO:0016459;GO:0005524;GO:0003774;GO:0032440;GO:0055114	actin binding|myosin complex|ATP binding|motor activity|2-alkenal reductase [NAD(P)] activity|oxidation-reduction process
comp56927_c0_seq2	GO:0032314;GO:0019060;GO:0048812;GO:0051493;GO:0000132;GO:0005794;GO:0005874;GO:0005819;GO:0007067;GO:0042802;GO:0003774;GO:0008277;GO:0050768;GO:0005868	regulation of Rac GTPase activity|intracellular transport of viral protein in host cell|neuron projection morphogenesis|regulation of cytoskeleton organization|establishment of mitotic spindle orientation|Golgi apparatus|microtubule|spindle|mitosis|identical protein binding|motor activity|regulation of G-protein coupled receptor protein signaling pathway|negative regulation of neurogenesis|cytopl…
comp9015_c0_seq1	GO:0008026;GO:0003676;GO:0019013;GO:0005524;GO:0030529	ATP-dependent helicase activity|nucleic acid binding|viral nucleocapsid|ATP binding|ribonucleoprotein complex
comp64152_c0_seq1	GO:0004328;GO:0006139;GO:0047710	formamidase activity|nucleobase-containing compound metabolic process|bis(5'-adenosyl)-triphosphatase activity
comp42025_c0_seq1	GO:0008270;GO:0005622	zinc ion binding|intracellular
comp81350_c0_seq1	GO:0051018;GO:0003676;GO:0043484;GO:0016607;GO:0000166	protein kinase A binding|nucleic acid binding|regulation of RNA splicing|nuclear speck|nucleotide binding
comp65608_c0_seq2	GO:0030170;GO:0006563;GO:0035999;GO:0032259;GO:0005634;GO:0005829;GO:0008168;GO:0004372;GO:0006544	pyridoxal phosphate binding|L-serine metabolic process|tetrahydrofolate interconversion|methylation|nucleus|cytosol|methyltransferase activity|glycine hydroxymethyltransferase activity|glycine metabolic process
comp66438_c0_seq2	GO:0005737;GO:0006508;GO:0008239	cytoplasm|proteolysis|dipeptidyl-peptidase activity
comp2104_c0_seq1	GO:0005730;GO:0031965	nucleolus|nuclear membrane
comp106007_c0_seq1	GO:0048790;GO:0007274;GO:0008344;GO:0048788;GO:0005262;GO:0007615;GO:0048167;GO:0042734;GO:0007269;GO:0031594;GO:0048789;GO:0007614	maintenance of presynaptic active zone structure|neuromuscular synaptic transmission|adult locomotory behavior|presynaptic cytoskeletal matrix assembled at active zones|calcium channel activity|anesthesia-resistant memory|regulation of synaptic plasticity|presynaptic membrane|neurotransmitter secretion|neuromuscular junction|cytoskeletal matrix organization at active zone|short-term memory
comp59578_c1_seq1	GO:0004672;GO:0006468;GO:0005524	protein kinase activity|protein phosphorylation|ATP binding
comp74890_c0_seq1	GO:0004252;GO:0042381;GO:0005576;GO:0006508	serine-type endopeptidase activity|hemolymph coagulation|extracellular region|proteolysis
comp75647_c0_seq1	GO:0020037;GO:0005506;GO:0009055;GO:0070330;GO:0055114	heme binding|iron ion binding|electron carrier activity|aromatase activity|oxidation-reduction process
comp33661_c0_seq1	GO:0032440;GO:0055114;GO:0008270;GO:0016740	2-alkenal reductase [NAD(P)] activity|oxidation-reduction process|zinc ion binding|transferase activity
comp115346_c0_seq1	GO:0010595;GO:0051091;GO:0005509;GO:0006909;GO:0030670;GO:0042742;GO:0045766;GO:0005544;GO:0042581;GO:0019834;GO:0043312;GO:0005886	positive regulation of endothelial cell migration|positive regulation of sequence-specific DNA binding transcription factor activity|calcium ion binding|phagocytosis|phagocytic vesicle membrane|defense response to bacterium|positive regulation of angiogenesis|calcium-dependent phospholipid binding|specific granule|phospholipase A2 inhibitor activity|neutrophil degranulation|plasma membrane
comp66081_c1_seq1	GO:0030553;GO:0007526;GO:0006468;GO:0005524;GO:0004692	cGMP binding|larval somatic muscle development|protein phosphorylation|ATP binding|cGMP-dependent protein kinase activity
comp14135_c0_seq2	GO:0036066;GO:0016337;GO:0030173;GO:0031410;GO:0046331;GO:0007399;GO:0046922;GO:0005112;GO:0006897;GO:0045746;GO:0030163;GO:0005783	protein O-linked fucosylation|cell-cell adhesion|integral component of Golgi membrane|cytoplasmic vesicle|lateral inhibition|nervous system development|peptide-O-fucosyltransferase activity|Notch binding|endocytosis|negative regulation of Notch signaling pathway|protein catabolic process|endoplasmic reticulum
comp16444_c0_seq1	GO:0005975;GO:0005576;GO:0008061;GO:0016810;GO:0006030	carbohydrate metabolic process|extracellular region|chitin binding|hydrolase activity, acting on carbon-nitrogen (but not peptide) bonds|chitin metabolic process
comp21995_c0_seq1	GO:0016787;GO:0005622;GO:0006810;GO:0005215	hydrolase activity|intracellular|transport|transporter activity
comp66887_c1_seq4	GO:0006412;GO:0010494;GO:0005840;GO:0003690;GO:0039529;GO:0006417;GO:0003727;GO:0000932;GO:0003735;GO:0033962;GO:0003725;GO:0007275;GO:0060340	translation|cytoplasmic stress granule|ribosome|double-stranded DNA binding|RIG-I signaling pathway|regulation of translation|single-stranded RNA binding|cytoplasmic mRNA processing body|structural constituent of ribosome|cytoplasmic mRNA processing body assembly|double-stranded RNA binding|multicellular organismal development|positive regulation of type I interferon-mediated signaling pathway
comp65536_c0_seq1	GO:0000139;GO:0005484;GO:0042147;GO:0016021;GO:0005801;GO:0006888;GO:0015031	Golgi membrane|SNAP receptor activity|retrograde transport, endosome to Golgi|integral component of membrane|cis-Golgi network|ER to Golgi vesicle-mediated transport|protein transport
comp66139_c1_seq2	GO:0020037;GO:0005506;GO:0009055;GO:0055114;GO:0008386	heme binding|iron ion binding|electron carrier activity|oxidation-reduction process|cholesterol monooxygenase (side-chain-cleaving) activity
comp10491_c0_seq1	GO:0006071;GO:0006629;GO:0003723;GO:0033897;GO:0008889;GO:2001070	glycerol metabolic process|lipid metabolic process|RNA binding|ribonuclease T2 activity|glycerophosphodiester phosphodiesterase activity|starch binding
comp82664_c0_seq1	GO:0046872;GO:0003676	metal ion binding|nucleic acid binding
comp65132_c0_seq1	GO:0003887;GO:0003700;GO:0043565;GO:0045893;GO:0046982;GO:0016602	DNA-directed DNA polymerase activity|sequence-specific DNA binding transcription factor activity|sequence-specific DNA binding|positive regulation of transcription, DNA-templated|protein heterodimerization activity|CCAAT-binding factor complex
comp40016_c1_seq1	GO:0006355;GO:0003700;GO:0000976;GO:0005634	regulation of transcription, DNA-templated|sequence-specific DNA binding transcription factor activity|transcription regulatory region sequence-specific DNA binding|nucleus
comp41248_c0_seq1	GO:0005829;GO:0006281;GO:0035093;GO:0016607;GO:1990111;GO:0070577;GO:0010499;GO:0007275;GO:0016504;GO:0010952	cytosol|DNA repair|spermatogenesis, exchange of chromosomal proteins|nuclear speck|spermatoproteasome complex|histone acetyl-lysine binding|proteasomal ubiquitin-independent protein catabolic process|multicellular organismal development|peptidase activator activity|positive regulation of peptidase activity
comp30523_c0_seq1	GO:0007016;GO:0016010;GO:0005509	cytoskeletal anchoring at plasma membrane|dystrophin-associated glycoprotein complex|calcium ion binding
comp11797_c0_seq1	GO:0006094;GO:0004807;GO:0006098;GO:0006096;GO:0019682	gluconeogenesis|triose-phosphate isomerase activity|pentose-phosphate shunt|glycolysis|glyceraldehyde-3-phosphate metabolic process
comp86997_c0_seq1	GO:0045211;GO:0030054;GO:0005234;GO:0006811;GO:0004970;GO:0016021;GO:0035235	postsynaptic membrane|cell junction|extracellular-glutamate-gated ion channel activity|ion transport|ionotropic glutamate receptor activity|integral component of membrane|ionotropic glutamate receptor signaling pathway
comp68753_c0_seq1	GO:0005840;GO:0003735;GO:0006412	ribosome|structural constituent of ribosome|translation
comp67896_c1_seq2	GO:0031901;GO:0016021;GO:0016079;GO:0006892;GO:0000149;GO:0005484;GO:0048471;GO:0006886;GO:0031201	early endosome membrane|integral component of membrane|synaptic vesicle exocytosis|post-Golgi vesicle-mediated transport|SNARE binding|SNAP receptor activity|perinuclear region of cytoplasm|intracellular protein transport|SNARE complex
comp101871_c0_seq1	GO:0017053;GO:0005730;GO:0046872;GO:0003677;GO:0005515;GO:0045892;GO:0006351	transcriptional repressor complex|nucleolus|metal ion binding|DNA binding|protein binding|negative regulation of transcription, DNA-templated|transcription, DNA-templated
comp56444_c0_seq1	GO:0055085;GO:0016021	transmembrane transport|integral component of membrane
comp62507_c0_seq1	GO:0005737;GO:0006413;GO:0005525;GO:0003743;GO:0016070	cytoplasm|translational initiation|GTP binding|translation initiation factor activity|RNA metabolic process
comp38230_c0_seq1	GO:0003676;GO:0000166	nucleic acid binding|nucleotide binding
comp84555_c0_seq1	GO:0050660;GO:0008762;GO:0055114	flavin adenine dinucleotide binding|UDP-N-acetylmuramate dehydrogenase activity|oxidation-reduction process
comp103998_c0_seq1	GO:0005509	calcium ion binding
comp114230_c0_seq1	GO:0006537;GO:0050660;GO:0016040;GO:0051536;GO:0005506;GO:0010181;GO:0055114;GO:0017113	glutamate biosynthetic process|flavin adenine dinucleotide binding|glutamate synthase (NADH) activity|iron-sulfur cluster binding|iron ion binding|FMN binding|oxidation-reduction process|dihydropyrimidine dehydrogenase (NADP+) activity
comp73913_c0_seq1	GO:0000166;GO:0003723	nucleotide binding|RNA binding
comp30030_c0_seq2	GO:0010466;GO:0004867;GO:0004222;GO:0008061;GO:0008270;GO:0005578;GO:0006030	negative regulation of peptidase activity|serine-type endopeptidase inhibitor activity|metalloendopeptidase activity|chitin binding|zinc ion binding|proteinaceous extracellular matrix|chitin metabolic process
comp53631_c0_seq2	GO:0006357;GO:0008360;GO:0005730;GO:0007010;GO:0016905;GO:0016573;GO:0004402;GO:0005737;GO:0006351	regulation of transcription from RNA polymerase II promoter|regulation of cell shape|nucleolus|cytoskeleton organization|myosin heavy chain kinase activity|histone acetylation|histone acetyltransferase activity|cytoplasm|transcription, DNA-templated
comp3736_c0_seq1	GO:0030488;GO:0016429;GO:0031515	tRNA methylation|tRNA (adenine-N1-)-methyltransferase activity|tRNA (m1A) methyltransferase complex
comp114310_c0_seq1	GO:0006260;GO:0000724;GO:0003677;GO:0005524;GO:0097362;GO:0004386;GO:0005634	DNA replication|double-strand break repair via homologous recombination|DNA binding|ATP binding|MCM8-MCM9 complex|helicase activity|nucleus
comp96995_c0_seq1	GO:0006511;GO:0004221;GO:0008270;GO:0008234	ubiquitin-dependent protein catabolic process|ubiquitin thiolesterase activity|zinc ion binding|cysteine-type peptidase activity
comp60857_c0_seq1	GO:0004842;GO:0016567	ubiquitin-protein ligase activity|protein ubiquitination
comp59814_c0_seq1	GO:0004004;GO:0003676;GO:0005730;GO:0000398;GO:0042802;GO:0005524;GO:0005682;GO:0071013	ATP-dependent RNA helicase activity|nucleic acid binding|nucleolus|mRNA splicing, via spliceosome|identical protein binding|ATP binding|U5 snRNP|catalytic step 2 spliceosome
comp65863_c0_seq1	GO:0000122;GO:0015889;GO:0006351;GO:0035265;GO:0001745;GO:0006546;GO:0005737;GO:0031419;GO:0003677;GO:0003700;GO:0048100;GO:0005634;GO:0004047;GO:0007476;GO:0048066	negative regulation of transcription from RNA polymerase II promoter|cobalamin transport|transcription, DNA-templated|organ growth|compound eye morphogenesis|glycine catabolic process|cytoplasm|cobalamin binding|DNA binding|sequence-specific DNA binding transcription factor activity|wing disc anterior/posterior pattern formation|nucleus|aminomethyltransferase activity|imaginal disc-derived wing m…
comp45806_c0_seq1	GO:0005840;GO:0046872;GO:0003735;GO:0006412	ribosome|metal ion binding|structural constituent of ribosome|translation
comp63886_c1_seq1	GO:0006955;GO:0016021;GO:0030247;GO:0007186;GO:0005044;GO:0004930	immune response|integral component of membrane|polysaccharide binding|G-protein coupled receptor signaling pathway|scavenger receptor activity|G-protein coupled receptor activity
comp68123_c0_seq2	GO:0016197;GO:0005515;GO:0030496;GO:0016032;GO:0031902;GO:0005829;GO:0015031	endosomal transport|protein binding|midbody|viral process|late endosome membrane|cytosol|protein transport
comp38741_c0_seq1	GO:0005743;GO:0016021;GO:0006810	mitochondrial inner membrane|integral component of membrane|transport
comp102796_c0_seq1	GO:0006355;GO:0046872;GO:0003677;GO:0006351;GO:0005634	regulation of transcription, DNA-templated|metal ion binding|DNA binding|transcription, DNA-templated|nucleus
comp18291_c0_seq1	GO:0003899;GO:0003677;GO:0006351	DNA-directed RNA polymerase activity|DNA binding|transcription, DNA-templated
comp45821_c0_seq1	GO:0001104;GO:0016592;GO:0006357	RNA polymerase II transcription cofactor activity|mediator complex|regulation of transcription from RNA polymerase II promoter
comp8799_c0_seq1	GO:0006353	DNA-templated transcription, termination
comp47826_c0_seq1	GO:0003964;GO:0006278;GO:0003723;GO:0008270;GO:0015074	RNA-directed DNA polymerase activity|RNA-dependent DNA replication|RNA binding|zinc ion binding|DNA integration
comp113846_c0_seq1	GO:0004842;GO:0016567;GO:0008270	ubiquitin-protein ligase activity|protein ubiquitination|zinc ion binding
comp59000_c0_seq1	GO:0006355;GO:0000079;GO:0019901;GO:0005634;GO:0006396	regulation of transcription, DNA-templated|regulation of cyclin-dependent protein serine/threonine kinase activity|protein kinase binding|nucleus|RNA processing
comp58494_c0_seq1	GO:0007527;GO:0030898;GO:0007517;GO:0050821;GO:0045214;GO:0006936;GO:0060361;GO:0031672;GO:0000146;GO:0005703;GO:0008307;GO:0008559;GO:0016021;GO:0007427;GO:0031427;GO:0055085;GO:0030241;GO:0042803;GO:0006200;GO:0007298;GO:0006364;GO:0005524;GO:0005859	adult somatic muscle development|actin-dependent ATPase activity|muscle organ development|protein stabilization|sarcomere organization|muscle contraction|flight|A band|microfilament motor activity|polytene chromosome puff|structural constituent of muscle|xenobiotic-transporting ATPase activity|integral component of membrane|epithelial cell migration, open tracheal system|response to methotrexate|…
comp51108_c0_seq1	GO:0003723;GO:0008026;GO:0006200;GO:0005524;GO:0030099	RNA binding|ATP-dependent helicase activity|ATP catabolic process|ATP binding|myeloid cell differentiation
comp78139_c0_seq1	GO:0005509	calcium ion binding
comp59823_c0_seq1	GO:0005615;GO:0005179;GO:0002168	extracellular space|hormone activity|instar larval development
comp81661_c0_seq1	GO:0016021	integral component of membrane
comp99281_c0_seq1	GO:0016787;GO:0006869	hydrolase activity|lipid transport
comp93887_c0_seq1	GO:0005911;GO:0005887;GO:0070374;GO:0048554;GO:0046777;GO:0008201;GO:0008284;GO:0018108;GO:0010715;GO:0005007;GO:0017134;GO:0005783;GO:0008543;GO:0005524;GO:0045862;GO:0016477;GO:2000573	cell-cell junction|integral component of plasma membrane|positive regulation of ERK1 and ERK2 cascade|positive regulation of metalloenzyme activity|protein autophosphorylation|heparin binding|positive regulation of cell proliferation|peptidyl-tyrosine phosphorylation|regulation of extracellular matrix disassembly|fibroblast growth factor-activated receptor activity|fibroblast growth factor bindin…
comp40784_c0_seq1	GO:0016021	integral component of membrane
comp16020_c0_seq1	GO:0003964;GO:0006278;GO:0003723;GO:0004190;GO:0006508;GO:0008270;GO:0015074	RNA-directed DNA polymerase activity|RNA-dependent DNA replication|RNA binding|aspartic-type endopeptidase activity|proteolysis|zinc ion binding|DNA integration
comp57996_c0_seq9	GO:0003712;GO:0045944;GO:0035019;GO:0044089;GO:0005667;GO:0030274;GO:0019899;GO:0010669;GO:0001942;GO:0005634	transcription cofactor activity|positive regulation of transcription from RNA polymerase II promoter|somatic stem cell maintenance|positive regulation of cellular component biogenesis|transcription factor complex|LIM domain binding|enzyme binding|epithelial structure maintenance|hair follicle development|nucleus
comp63735_c0_seq1	GO:0009792	embryo development ending in birth or egg hatching
comp66343_c2_seq1	GO:0007498;GO:0045214;GO:0046716;GO:0005509;GO:0005861;GO:0030240;GO:0006874;GO:0048644;GO:0007005;GO:0006937;GO:0005523	mesoderm development|sarcomere organization|muscle cell cellular homeostasis|calcium ion binding|troponin complex|skeletal muscle thin filament assembly|cellular calcium ion homeostasis|muscle organ morphogenesis|mitochondrion organization|regulation of muscle contraction|tropomyosin binding
comp36712_c1_seq1	GO:0004569;GO:0005788;GO:0004571;GO:0005509;GO:0006516;GO:0043161;GO:0006986;GO:0016020	glycoprotein endo-alpha-1,2-mannosidase activity|endoplasmic reticulum lumen|mannosyl-oligosaccharide 1,2-alpha-mannosidase activity|calcium ion binding|glycoprotein catabolic process|proteasome-mediated ubiquitin-dependent protein catabolic process|response to unfolded protein|membrane
comp111571_c0_seq1	GO:0007418;GO:0045926;GO:0005515;GO:0008270;GO:0005783	ventral midline development|negative regulation of growth|protein binding|zinc ion binding|endoplasmic reticulum
comp114109_c0_seq1	GO:0055085;GO:0016021	transmembrane transport|integral component of membrane
comp83261_c0_seq1	GO:0003964;GO:0003677;GO:0006278;GO:0003723;GO:0004190;GO:0006508;GO:0005634;GO:0008270;GO:0015074;GO:0006310	RNA-directed DNA polymerase activity|DNA binding|RNA-dependent DNA replication|RNA binding|aspartic-type endopeptidase activity|proteolysis|nucleus|zinc ion binding|DNA integration|DNA recombination
comp32481_c0_seq1	GO:0004674;GO:0030838;GO:0032314;GO:0005764;GO:0045945;GO:0051534;GO:0001032;GO:0016605;GO:0005829;GO:0071456;GO:0012505;GO:0032868;GO:0008144;GO:0031929;GO:0001031;GO:0018107;GO:0031529;GO:0050731;GO:0001156;GO:0045859;GO:0051496;GO:0043200;GO:0043022;GO:0005524;GO:0007281;GO:0018105;GO:0031932;GO:0051219;GO:0010592;GO:0001030;GO:0046889;GO:0045792;GO:0010831;GO:0016242;GO:0031669;GO:0016020	protein serine/threonine kinase activity|positive regulation of actin filament polymerization|regulation of Rac GTPase activity|lysosome|positive regulation of transcription from RNA polymerase III promoter|negative regulation of NFAT protein import into nucleus|RNA polymerase III type 3 promoter DNA binding|PML body|cytosol|cellular response to hypoxia|endomembrane system|response to insulin|dru…
comp75993_c0_seq1	GO:0003743;GO:0006413;GO:0071339;GO:0006367;GO:0003677;GO:0008285;GO:0006368;GO:0033276;GO:0003700;GO:0046982;GO:0016032;GO:0005669;GO:0045786;GO:0005737;GO:0051090	translation initiation factor activity|translational initiation|MLL1 complex|transcription initiation from RNA polymerase II promoter|DNA binding|negative regulation of cell proliferation|transcription elongation from RNA polymerase II promoter|transcription factor TFTC complex|sequence-specific DNA binding transcription factor activity|protein heterodimerization activity|viral process|transcript…
comp29473_c0_seq1	GO:0030246;GO:0016021	carbohydrate binding|integral component of membrane
comp100293_c0_seq1	GO:0003779;GO:0005543;GO:0051017;GO:0051764	actin binding|phospholipid binding|actin filament bundle assembly|actin crosslink formation
comp31136_c0_seq1	GO:0000398;GO:0005515;GO:0007399;GO:0071013	mRNA splicing, via spliceosome|protein binding|nervous system development|catalytic step 2 spliceosome
comp68665_c0_seq1	GO:0006355;GO:0003700;GO:0043565;GO:0008152;GO:0005634;GO:0008270;GO:0003824	regulation of transcription, DNA-templated|sequence-specific DNA binding transcription factor activity|sequence-specific DNA binding|metabolic process|nucleus|zinc ion binding|catalytic activity
comp31318_c0_seq1	GO:0003723;GO:0008270;GO:0006278;GO:0003964;GO:0006355;GO:0008080;GO:0003700;GO:0015074;GO:0005634;GO:0006351	RNA binding|zinc ion binding|RNA-dependent DNA replication|RNA-directed DNA polymerase activity|regulation of transcription, DNA-templated|N-acetyltransferase activity|sequence-specific DNA binding transcription factor activity|DNA integration|nucleus|transcription, DNA-templated
comp12339_c0_seq1	GO:0005911;GO:0045744;GO:0005930;GO:0005813;GO:0031870	cell-cell junction|negative regulation of G-protein coupled receptor protein signaling pathway|axoneme|centrosome|thromboxane A2 receptor binding
comp109202_c0_seq1	GO:0005737;GO:0016567;GO:0004842;GO:0008270;GO:0043523	cytoplasm|protein ubiquitination|ubiquitin-protein ligase activity|zinc ion binding|regulation of neuron apoptotic process
comp104673_c0_seq1	GO:0004004;GO:0003676;GO:0000398;GO:0005524;GO:0005634	ATP-dependent RNA helicase activity|nucleic acid binding|mRNA splicing, via spliceosome|ATP binding|nucleus
comp67827_c0_seq1	GO:0016021;GO:0006857;GO:0005215	integral component of membrane|oligopeptide transport|transporter activity
comp44379_c1_seq1	GO:0005509	calcium ion binding
comp9277_c0_seq1	GO:0005769;GO:0005884;GO:0005764;GO:0030139;GO:0005515;GO:0016192;GO:0006886;GO:0030897;GO:0008270;GO:0000166	early endosome|actin filament|lysosome|endocytic vesicle|protein binding|vesicle-mediated transport|intracellular protein transport|HOPS complex|zinc ion binding|nucleotide binding
comp111171_c0_seq1	GO:0003943;GO:0008152	N-acetylgalactosamine-4-sulfatase activity|metabolic process
comp50119_c0_seq1	GO:0005543;GO:0004697;GO:0006468;GO:0005524	phospholipid binding|protein kinase C activity|protein phosphorylation|ATP binding
comp53141_c0_seq1	GO:0004135;GO:0016529;GO:0005829;GO:0031593;GO:0051384;GO:0005980;GO:0005730;GO:0030247;GO:0007584;GO:0016234;GO:0004134;GO:0043033;GO:0006006;GO:0044281;GO:0005978	amylo-alpha-1,6-glucosidase activity|sarcoplasmic reticulum|cytosol|polyubiquitin binding|response to glucocorticoid|glycogen catabolic process|nucleolus|polysaccharide binding|response to nutrient|inclusion body|4-alpha-glucanotransferase activity|isoamylase complex|glucose metabolic process|small molecule metabolic process|glycogen biosynthetic process
comp45387_c0_seq1	GO:0006999;GO:0031080;GO:0005487;GO:0000940;GO:0006406;GO:0048339	nuclear pore organization|nuclear pore outer ring|nucleocytoplasmic transporter activity|condensed chromosome outer kinetochore|mRNA export from nucleus|paraxial mesoderm development
comp39494_c0_seq1	GO:0005829;GO:0035690;GO:0048029;GO:0006111;GO:0030308;GO:0016311;GO:0046872;GO:0042132;GO:0045820;GO:0006002;GO:0046580;GO:0071286;GO:0006094;GO:0051289;GO:0016208	cytosol|cellular response to drug|monosaccharide binding|regulation of gluconeogenesis|negative regulation of cell growth|dephosphorylation|metal ion binding|fructose 1,6-bisphosphate 1-phosphatase activity|negative regulation of glycolysis|fructose 6-phosphate metabolic process|negative regulation of Ras protein signal transduction|cellular response to magnesium ion|gluconeogenesis|protein homot…
comp1720_c0_seq2	GO:0016021;GO:0005576;GO:0007275;GO:0031410;GO:0005509;GO:0005886	integral component of membrane|extracellular region|multicellular organismal development|cytoplasmic vesicle|calcium ion binding|plasma membrane
comp38941_c0_seq2	GO:0005085;GO:0005070;GO:0005622;GO:0048812;GO:0007264	guanyl-nucleotide exchange factor activity|SH3/SH2 adaptor activity|intracellular|neuron projection morphogenesis|small GTPase mediated signal transduction
comp6126_c0_seq1	GO:0016021	integral component of membrane
comp60181_c0_seq9	GO:0016021	integral component of membrane
comp72838_c0_seq1	GO:0009986;GO:0005178;GO:0005097;GO:0033627;GO:0032851	cell surface|integrin binding|Rab GTPase activator activity|cell adhesion mediated by integrin|positive regulation of Rab GTPase activity
comp97055_c0_seq1	GO:0016021;GO:0007156;GO:0005509;GO:0005886	integral component of membrane|homophilic cell adhesion|calcium ion binding|plasma membrane
comp27115_c0_seq1	GO:0003678;GO:0032508;GO:0046872;GO:0042555;GO:0003677;GO:0005524;GO:0006270;GO:0007067;GO:0030174;GO:0003682;GO:0005634	DNA helicase activity|DNA duplex unwinding|metal ion binding|MCM complex|DNA binding|ATP binding|DNA replication initiation|mitosis|regulation of DNA-dependent DNA replication initiation|chromatin binding|nucleus
comp66101_c1_seq1	GO:0008237;GO:0006508;GO:0008270;GO:0004177	metallopeptidase activity|proteolysis|zinc ion binding|aminopeptidase activity
comp32242_c0_seq1	GO:0008017;GO:0007018;GO:0005543;GO:0005524;GO:0005871;GO:0003777;GO:0005874	microtubule binding|microtubule-based movement|phospholipid binding|ATP binding|kinesin complex|microtubule motor activity|microtubule
comp68412_c0_seq3	GO:0007264;GO:0004767;GO:0006184;GO:0003924;GO:0016020;GO:0005525	small GTPase mediated signal transduction|sphingomyelin phosphodiesterase activity|GTP catabolic process|GTPase activity|membrane|GTP binding
comp8329_c1_seq1	GO:0005643	nuclear pore
comp100269_c0_seq1	GO:0046872	metal ion binding
comp43146_c0_seq1	GO:0034968;GO:0008270;GO:0006284;GO:0018024;GO:0003677;GO:0005694;GO:0005634	histone lysine methylation|zinc ion binding|base-excision repair|histone-lysine N-methyltransferase activity|DNA binding|chromosome|nucleus
comp17242_c0_seq1	GO:0046872;GO:0035556;GO:0004697;GO:0006468;GO:0005524	metal ion binding|intracellular signal transduction|protein kinase C activity|protein phosphorylation|ATP binding
comp52859_c0_seq2	GO:0008565;GO:0000139;GO:0022008;GO:0007112;GO:0006891;GO:0017119;GO:0006888;GO:0005801;GO:0006886;GO:0033227	protein transporter activity|Golgi membrane|neurogenesis|male meiosis cytokinesis|intra-Golgi vesicle-mediated transport|Golgi transport complex|ER to Golgi vesicle-mediated transport|cis-Golgi network|intracellular protein transport|dsRNA transport
comp15582_c0_seq1	GO:0004803;GO:0006355;GO:0003677;GO:0006313;GO:0007275;GO:0015074;GO:0005634;GO:0006351	transposase activity|regulation of transcription, DNA-templated|DNA binding|transposition, DNA-mediated|multicellular organismal development|DNA integration|nucleus|transcription, DNA-templated
comp10612_c0_seq1	GO:0015081;GO:0005794;GO:0005515;GO:0016192;GO:0016021;GO:0035725	sodium ion transmembrane transporter activity|Golgi apparatus|protein binding|vesicle-mediated transport|integral component of membrane|sodium ion transmembrane transport
comp72000_c0_seq1	GO:0006364	rRNA processing
comp8182_c0_seq1	GO:0035988;GO:0005739;GO:0061351;GO:0007566;GO:0050679;GO:0032355;GO:0060999;GO:0005125;GO:0005615;GO:0009986;GO:0060179;GO:0010976;GO:0001835;GO:0048488	chondrocyte proliferation|mitochondrion|neural precursor cell proliferation|embryo implantation|positive regulation of epithelial cell proliferation|response to estradiol|positive regulation of dendritic spine development|cytokine activity|extracellular space|cell surface|male mating behavior|positive regulation of neuron projection development|blastocyst hatching|synaptic vesicle endocytosis
comp66815_c1_seq2	GO:0016021;GO:0006810	integral component of membrane|transport
comp77018_c0_seq1	GO:0003964;GO:0006278;GO:0003723;GO:0004190;GO:0006508;GO:0008270;GO:0015074	RNA-directed DNA polymerase activity|RNA-dependent DNA replication|RNA binding|aspartic-type endopeptidase activity|proteolysis|zinc ion binding|DNA integration
comp64093_c0_seq3	GO:0008283;GO:0043148;GO:0043022;GO:0005737;GO:0005730;GO:0008017;GO:0030282;GO:0042256;GO:0048539;GO:0006364;GO:0030595;GO:0000922;GO:0019843	cell proliferation|mitotic spindle stabilization|ribosome binding|cytoplasm|nucleolus|microtubule binding|bone mineralization|mature ribosome assembly|bone marrow development|rRNA processing|leukocyte chemotaxis|spindle pole|rRNA binding
comp113105_c0_seq1	GO:0032508;GO:0003678;GO:0005524;GO:0006281;GO:0000723	DNA duplex unwinding|DNA helicase activity|ATP binding|DNA repair|telomere maintenance
comp65745_c0_seq2	GO:0005507;GO:0016020;GO:0016641;GO:0005044;GO:0055114	copper ion binding|membrane|oxidoreductase activity, acting on the CH-NH2 group of donors, oxygen as acceptor|scavenger receptor activity|oxidation-reduction process
comp37954_c0_seq1	GO:0003964;GO:0006278;GO:0003723;GO:0004190;GO:0006508;GO:0008270;GO:0015074;GO:0005739	RNA-directed DNA polymerase activity|RNA-dependent DNA replication|RNA binding|aspartic-type endopeptidase activity|proteolysis|zinc ion binding|DNA integration|mitochondrion
comp59779_c0_seq1	GO:0043565;GO:0003700;GO:0006355	sequence-specific DNA binding|sequence-specific DNA binding transcription factor activity|regulation of transcription, DNA-templated
comp58399_c0_seq1	GO:0003964;GO:0006278;GO:0003723;GO:0004190;GO:0006508;GO:0008270;GO:0015074	RNA-directed DNA polymerase activity|RNA-dependent DNA replication|RNA binding|aspartic-type endopeptidase activity|proteolysis|zinc ion binding|DNA integration
comp82475_c0_seq1	GO:0004721;GO:0001764;GO:0060027;GO:0005515;GO:0060561;GO:0032863;GO:0045930;GO:0050918;GO:0014021;GO:0042734;GO:0005913;GO:0008283;GO:0016337;GO:0000132;GO:0005737;GO:0045211;GO:0031252;GO:0035089;GO:0043065	phosphoprotein phosphatase activity|neuron migration|convergent extension involved in gastrulation|protein binding|apoptotic process involved in morphogenesis|activation of Rac GTPase activity|negative regulation of mitotic cell cycle|positive chemotaxis|secondary neural tube formation|presynaptic membrane|cell-cell adherens junction|cell proliferation|cell-cell adhesion|establishment of mitotic …
comp15437_c0_seq1	GO:0007411;GO:0021772;GO:0061326;GO:0032880;GO:0034464;GO:0060219;GO:0048560;GO:0035264;GO:0005813;GO:0007608;GO:0036064;GO:0032391;GO:0042384;GO:0045444	axon guidance|olfactory bulb development|renal tubule development|regulation of protein localization|BBSome|camera-type eye photoreceptor cell differentiation|establishment of anatomical structure orientation|multicellular organism growth|centrosome|sensory perception of smell|ciliary basal body|photoreceptor connecting cilium|cilium assembly|fat cell differentiation
comp80156_c0_seq1	GO:0005262;GO:0050982;GO:0017112;GO:0016021;GO:0050790	calcium channel activity|detection of mechanical stimulus|Rab guanyl-nucleotide exchange factor activity|integral component of membrane|regulation of catalytic activity
comp52776_c1_seq1	GO:0008270;GO:0003676	zinc ion binding|nucleic acid binding
comp49175_c1_seq1	GO:0003743;GO:0006413;GO:0046982;GO:0006352;GO:0005634;GO:0051090	translation initiation factor activity|translational initiation|protein heterodimerization activity|DNA-templated transcription, initiation|nucleus|regulation of sequence-specific DNA binding transcription factor activity
comp65182_c0_seq1	GO:0006979;GO:0008289;GO:0097305;GO:0005254;GO:0048060;GO:0005509;GO:0008340;GO:0006821	response to oxidative stress|lipid binding|response to alcohol|chloride channel activity|negative gravitaxis|calcium ion binding|determination of adult lifespan|chloride transport
comp26021_c0_seq1	GO:0006468;GO:0004674;GO:0004712;GO:0007420;GO:0007632;GO:0007623;GO:0005524;GO:0008355	protein phosphorylation|protein serine/threonine kinase activity|protein serine/threonine/tyrosine kinase activity|brain development|visual behavior|circadian rhythm|ATP binding|olfactory learning
comp40522_c0_seq1	GO:0008237;GO:0051537;GO:0006508;GO:0008270;GO:0004177;GO:0043231	metallopeptidase activity|2 iron, 2 sulfur cluster binding|proteolysis|zinc ion binding|aminopeptidase activity|intracellular membrane-bounded organelle
comp103024_c0_seq1	GO:0031418;GO:0005506;GO:0004656;GO:0016702;GO:0005783;GO:0055114	L-ascorbic acid binding|iron ion binding|procollagen-proline 4-dioxygenase activity|oxidoreductase activity, acting on single donors with incorporation of molecular oxygen, incorporation of two atoms of oxygen|endoplasmic reticulum|oxidation-reduction process
comp14903_c0_seq1	GO:0055114;GO:0016491	oxidation-reduction process|oxidoreductase activity
comp52162_c0_seq3	GO:0050699	WW domain binding
comp32522_c0_seq2	GO:0005737;GO:0005525;GO:0043231;GO:0017111;GO:0007264	cytoplasm|GTP binding|intracellular membrane-bounded organelle|nucleoside-triphosphatase activity|small GTPase mediated signal transduction
comp38947_c0_seq1	GO:0016301;GO:0005524;GO:0016310	kinase activity|ATP binding|phosphorylation
comp57873_c0_seq1	GO:0007017;GO:0030705;GO:0005525;GO:0051301;GO:0006184;GO:0005881;GO:0051258;GO:0003924;GO:0051084;GO:0005200	microtubule-based process|cytoskeleton-dependent intracellular transport|GTP binding|cell division|GTP catabolic process|cytoplasmic microtubule|protein polymerization|GTPase activity|'de novo' posttranslational protein folding|structural constituent of cytoskeleton
comp43817_c0_seq1	GO:0016021	integral component of membrane
comp64816_c0_seq3	GO:0007160;GO:0004869;GO:0010466;GO:0008233;GO:0004867;GO:0005509;GO:0005576;GO:0006508	cell-matrix adhesion|cysteine-type endopeptidase inhibitor activity|negative regulation of peptidase activity|peptidase activity|serine-type endopeptidase inhibitor activity|calcium ion binding|extracellular region|proteolysis
comp49829_c0_seq1	GO:0005615;GO:0016787	extracellular space|hydrolase activity
comp113588_c0_seq1	GO:0003964;GO:0006278;GO:0003723;GO:0015074	RNA-directed DNA polymerase activity|RNA-dependent DNA replication|RNA binding|DNA integration
comp122000_c0_seq1	GO:0016021;GO:0007165;GO:0007275;GO:0004872;GO:0005622	integral component of membrane|signal transduction|multicellular organismal development|receptor activity|intracellular
comp59403_c0_seq1	GO:0009838;GO:0050905;GO:0030514;GO:0000910;GO:0030496;GO:0045202;GO:0031625;GO:0005741;GO:0051881;GO:0048698;GO:0060612;GO:0034389;GO:0005811	abscission|neuromuscular process|negative regulation of BMP signaling pathway|cytokinesis|midbody|synapse|ubiquitin protein ligase binding|mitochondrial outer membrane|regulation of mitochondrial membrane potential|negative regulation of collateral sprouting in absence of injury|adipose tissue development|lipid particle organization|lipid particle
comp64238_c0_seq1	GO:0004622	lysophospholipase activity
comp18188_c0_seq1	GO:0016021	integral component of membrane
comp30744_c0_seq2	GO:0016020;GO:0006508;GO:0004252	membrane|proteolysis|serine-type endopeptidase activity
comp102569_c0_seq1	GO:0006979;GO:0003677;GO:0020037;GO:0004601;GO:0008270;GO:0015074;GO:0006310;GO:0055114	response to oxidative stress|DNA binding|heme binding|peroxidase activity|zinc ion binding|DNA integration|DNA recombination|oxidation-reduction process
comp76281_c0_seq1	GO:0046872;GO:0000122;GO:0005700;GO:0016581;GO:0005515;GO:0048813;GO:0070615;GO:0003682	metal ion binding|negative regulation of transcription from RNA polymerase II promoter|polytene chromosome|NuRD complex|protein binding|dendrite morphogenesis|nucleosome-dependent ATPase activity|chromatin binding
comp58462_c0_seq1	GO:0005080;GO:0030507;GO:0045746;GO:0035002;GO:0035003;GO:0046664;GO:0035330;GO:0046621;GO:0045570;GO:0051539;GO:0042052;GO:0005913;GO:0045494;GO:0016028;GO:0042327;GO:0005509;GO:0045198;GO:0045186;GO:0061024;GO:0061336;GO:0008284;GO:0008104;GO:0005918;GO:0045218;GO:0016332;GO:0016021;GO:0035090;GO:0004519;GO:0016334;GO:0016327;GO:0048477;GO:0007435;GO:0016324	protein kinase C binding|spectrin binding|negative regulation of Notch signaling pathway|liquid clearance, open tracheal system|subapical complex|dorsal closure, amnioserosa morphology change|regulation of hippo signaling|negative regulation of organ growth|regulation of imaginal disc growth|4 iron, 4 sulfur cluster binding|rhabdomere development|cell-cell adherens junction|photoreceptor cell mai…
comp21621_c0_seq1	GO:0005634;GO:0003677	nucleus|DNA binding
comp43132_c0_seq1	GO:0004252;GO:0008026;GO:0003723;GO:0005524;GO:0006508;GO:0005634	serine-type endopeptidase activity|ATP-dependent helicase activity|RNA binding|ATP binding|proteolysis|nucleus
comp37092_c0_seq1	GO:0016765	transferase activity, transferring alkyl or aryl (other than methyl) groups
comp86389_c0_seq1	GO:0046872	metal ion binding
comp63873_c0_seq1	GO:0015031	protein transport
comp60738_c0_seq1	GO:0055114;GO:0008137	oxidation-reduction process|NADH dehydrogenase (ubiquinone) activity
comp48473_c0_seq1	GO:0072488;GO:0046872;GO:0003676;GO:0016021;GO:0008519	ammonium transmembrane transport|metal ion binding|nucleic acid binding|integral component of membrane|ammonium transmembrane transporter activity
comp43384_c0_seq1	GO:0016082;GO:0005198;GO:0031235;GO:0048149;GO:0016319;GO:0032320;GO:0050829;GO:0005615;GO:0005543;GO:0046580;GO:0051402;GO:0007528;GO:0040008;GO:0007165;GO:0008021;GO:0005099;GO:0005783;GO:0005811	synaptic vesicle priming|structural molecule activity|intrinsic component of the cytoplasmic side of the plasma membrane|behavioral response to ethanol|mushroom body development|positive regulation of Ras GTPase activity|defense response to Gram-negative bacterium|extracellular space|phospholipid binding|negative regulation of Ras protein signal transduction|neuron apoptotic process|neuromuscular…
comp58499_c0_seq2	GO:0016021;GO:0051205	integral component of membrane|protein insertion into membrane
comp45885_c0_seq1	GO:0060271;GO:0006468;GO:0005524;GO:0004674	cilium morphogenesis|protein phosphorylation|ATP binding|protein serine/threonine kinase activity
comp109535_c0_seq1	GO:0003964;GO:0006278;GO:0003723;GO:0008270	RNA-directed DNA polymerase activity|RNA-dependent DNA replication|RNA binding|zinc ion binding
comp62092_c0_seq3	GO:0003777;GO:0030286;GO:0006200;GO:0005524;GO:0007018;GO:0016887	microtubule motor activity|dynein complex|ATP catabolic process|ATP binding|microtubule-based movement|ATPase activity
comp43125_c0_seq1	GO:0005743;GO:0055085;GO:0006839;GO:0016021;GO:0005215	mitochondrial inner membrane|transmembrane transport|mitochondrial transport|integral component of membrane|transporter activity
comp38125_c0_seq1	GO:0003723;GO:0003964;GO:0006278	RNA binding|RNA-directed DNA polymerase activity|RNA-dependent DNA replication
comp80829_c0_seq1	GO:0048190	wing disc dorsal/ventral pattern formation
comp5707_c0_seq1	GO:0004842;GO:0016567;GO:0008270	ubiquitin-protein ligase activity|protein ubiquitination|zinc ion binding
comp108196_c0_seq1	GO:0003777;GO:0008017;GO:0048484;GO:0009968;GO:0005874;GO:0001560;GO:0005524;GO:0007018;GO:0005871	microtubule motor activity|microtubule binding|enteric nervous system development|negative regulation of signal transduction|microtubule|regulation of cell growth by extracellular stimulus|ATP binding|microtubule-based movement|kinesin complex
comp76923_c0_seq1	GO:0043065;GO:0030326;GO:1900106;GO:0030501;GO:0050768;GO:0045665;GO:0072133;GO:0007411;GO:0008201;GO:0045669;GO:0048754;GO:0042475;GO:0045892;GO:0010862;GO:0001707;GO:0001823;GO:0008083;GO:0072134;GO:0060445;GO:0009880;GO:0005615;GO:0045839;GO:1900006;GO:0001503;GO:0060272;GO:0060395;GO:0030509;GO:0045944;GO:0040007;GO:0031988;GO:0005125;GO:0070487;GO:0060686;GO:0051216;GO:0043407;GO:0072125;GO:…	positive regulation of apoptotic process|embryonic limb morphogenesis|positive regulation of hyaluranon cable assembly|positive regulation of bone mineralization|negative regulation of neurogenesis|negative regulation of neuron differentiation|metanephric mesenchyme morphogenesis|axon guidance|heparin binding|positive regulation of osteoblast differentiation|branching morphogenesis of an epitheli…
comp24228_c0_seq1	GO:0005097;GO:0032851	Rab GTPase activator activity|positive regulation of Rab GTPase activity
comp14893_c0_seq1	GO:0020037;GO:0005506;GO:0009055;GO:0004501;GO:0055114;GO:0008386	heme binding|iron ion binding|electron carrier activity|ecdysone 20-monooxygenase activity|oxidation-reduction process|cholesterol monooxygenase (side-chain-cleaving) activity
comp116136_c0_seq1	GO:0016021;GO:0007156;GO:0005509;GO:0055114;GO:0004022;GO:0005886	integral component of membrane|homophilic cell adhesion|calcium ion binding|oxidation-reduction process|alcohol dehydrogenase (NAD) activity|plasma membrane
comp27025_c0_seq1	GO:0005856;GO:0006909;GO:0005543	cytoskeleton|phagocytosis|phospholipid binding
comp11126_c0_seq1	GO:0046872;GO:0008893;GO:0008152;GO:0008728;GO:0008081	metal ion binding|guanosine-3',5'-bis(diphosphate) 3'-diphosphatase activity|metabolic process|GTP diphosphokinase activity|phosphoric diester hydrolase activity
comp48832_c0_seq1	GO:0005576;GO:0006030;GO:0008061	extracellular region|chitin metabolic process|chitin binding
comp58865_c0_seq1	GO:0016021;GO:0005794;GO:0042802;GO:0016740	integral component of membrane|Golgi apparatus|identical protein binding|transferase activity
comp62977_c0_seq1	GO:0016021;GO:0016787;GO:0005509;GO:0004714	integral component of membrane|hydrolase activity|calcium ion binding|transmembrane receptor protein tyrosine kinase activity
comp36942_c0_seq1	GO:0007417;GO:0035335;GO:0050254;GO:0030424;GO:0008045;GO:0007616;GO:0005001;GO:0007424;GO:0045177;GO:0005886;GO:0004728	central nervous system development|peptidyl-tyrosine dephosphorylation|rhodopsin kinase activity|axon|motor neuron axon guidance|long-term memory|transmembrane receptor protein tyrosine phosphatase activity|open tracheal system development|apical part of cell|plasma membrane|receptor signaling protein tyrosine phosphatase activity
comp54883_c0_seq1	GO:0005762;GO:0003735;GO:0006412	mitochondrial large ribosomal subunit|structural constituent of ribosome|translation
comp67970_c0_seq2	GO:0016020	membrane
comp37029_c0_seq1	GO:0005615;GO:0004866;GO:0010951	extracellular space|endopeptidase inhibitor activity|negative regulation of endopeptidase activity
comp63546_c0_seq1	GO:0046038;GO:0006168;GO:0045964;GO:0051289;GO:0000166;GO:0006178;GO:0004422;GO:0032263;GO:0005829;GO:0007610;GO:0032264;GO:0000287;GO:0052657;GO:0043103;GO:0006166;GO:0042803	GMP catabolic process|adenine salvage|positive regulation of dopamine metabolic process|protein homotetramerization|nucleotide binding|guanine salvage|hypoxanthine phosphoribosyltransferase activity|GMP salvage|cytosol|behavior|IMP salvage|magnesium ion binding|guanine phosphoribosyltransferase activity|hypoxanthine salvage|purine ribonucleoside salvage|protein homodimerization activity
comp64445_c0_seq1	GO:0008270;GO:0003676;GO:0071011;GO:0005686;GO:0022008;GO:0000398;GO:0007052;GO:0071013	zinc ion binding|nucleic acid binding|precatalytic spliceosome|U2 snRNP|neurogenesis|mRNA splicing, via spliceosome|mitotic spindle organization|catalytic step 2 spliceosome
comp20794_c0_seq1	GO:0008479;GO:0046872;GO:0008616	queuine tRNA-ribosyltransferase activity|metal ion binding|queuosine biosynthetic process
comp71939_c0_seq1	GO:0016021	integral component of membrane
comp83658_c0_seq1	GO:0016568;GO:0045739;GO:0010212;GO:0031572;GO:0006302;GO:0070536;GO:0070552;GO:0070531;GO:0005737	chromatin modification|positive regulation of DNA repair|response to ionizing radiation|G2 DNA damage checkpoint|double-strand break repair|protein K63-linked deubiquitination|BRISC complex|BRCA1-A complex|cytoplasm
comp63476_c0_seq2	GO:0006890;GO:0030173	retrograde vesicle-mediated transport, Golgi to ER|integral component of Golgi membrane
comp105409_c0_seq1	GO:0005737;GO:0008104;GO:0060173;GO:0007224;GO:0036064;GO:0005886;GO:0034464;GO:0045444;GO:0005813;GO:0007420;GO:0007507;GO:0001654;GO:0060021	cytoplasm|protein localization|limb development|smoothened signaling pathway|ciliary basal body|plasma membrane|BBSome|fat cell differentiation|centrosome|brain development|heart development|eye development|palate development
comp51682_c0_seq1	GO:0010466;GO:0005576;GO:0042742;GO:0030414	negative regulation of peptidase activity|extracellular region|defense response to bacterium|peptidase inhibitor activity
comp33410_c0_seq1	GO:0005737;GO:0004713;GO:0045111;GO:0006468;GO:0004712;GO:0005524;GO:0005634;GO:0004674	cytoplasm|protein tyrosine kinase activity|intermediate filament cytoskeleton|protein phosphorylation|protein serine/threonine/tyrosine kinase activity|ATP binding|nucleus|protein serine/threonine kinase activity
comp36022_c0_seq1	GO:0006820;GO:0006886;GO:0016021;GO:0017119;GO:0008509	anion transport|intracellular protein transport|integral component of membrane|Golgi transport complex|anion transmembrane transporter activity
comp29662_c0_seq1	GO:0006355;GO:0003700;GO:0043565;GO:0005634	regulation of transcription, DNA-templated|sequence-specific DNA binding transcription factor activity|sequence-specific DNA binding|nucleus
comp44065_c0_seq1	GO:0003964;GO:0006278;GO:0003723;GO:0004190;GO:0006508;GO:0008270;GO:0015074	RNA-directed DNA polymerase activity|RNA-dependent DNA replication|RNA binding|aspartic-type endopeptidase activity|proteolysis|zinc ion binding|DNA integration
comp63900_c0_seq1	GO:0030904;GO:0005634;GO:0007034	retromer complex|nucleus|vacuolar transport
comp47430_c0_seq1	GO:0007346	regulation of mitotic cell cycle
comp20857_c0_seq1	GO:0003824;GO:0008152	catalytic activity|metabolic process
comp121083_c0_seq1	GO:0005524;GO:0004363;GO:0006750	ATP binding|glutathione synthase activity|glutathione biosynthetic process
comp1406_c1_seq1	GO:0016021;GO:0008270;GO:0005623;GO:0040035;GO:0004222;GO:0006508;GO:0006888;GO:0040039;GO:0005578;GO:0002009;GO:0009792;GO:0008406	integral component of membrane|zinc ion binding|cell|hermaphrodite genitalia development|metalloendopeptidase activity|proteolysis|ER to Golgi vesicle-mediated transport|inductive cell migration|proteinaceous extracellular matrix|morphogenesis of an epithelium|embryo development ending in birth or egg hatching|gonad development
comp56295_c0_seq1	GO:0006310;GO:0006281;GO:0045132;GO:0005730;GO:0010032;GO:0007076;GO:0005524;GO:0007062;GO:0000796;GO:0051383;GO:0046982;GO:0005737	DNA recombination|DNA repair|meiotic chromosome segregation|nucleolus|meiotic chromosome condensation|mitotic chromosome condensation|ATP binding|sister chromatid cohesion|condensin complex|kinetochore organization|protein heterodimerization activity|cytoplasm
comp49485_c0_seq1	GO:0055085;GO:0016021	transmembrane transport|integral component of membrane
comp100728_c0_seq1	GO:0003899;GO:0003677;GO:0006351	DNA-directed RNA polymerase activity|DNA binding|transcription, DNA-templated
comp76162_c0_seq1	GO:0005737;GO:0000184;GO:0004386;GO:0003677;GO:0005524;GO:0008270	cytoplasm|nuclear-transcribed mRNA catabolic process, nonsense-mediated decay|helicase activity|DNA binding|ATP binding|zinc ion binding
comp68270_c0_seq1	GO:0050847;GO:0000209;GO:0033160;GO:0042127;GO:0008270;GO:0030162;GO:0034450;GO:0007446;GO:0042787;GO:0007289;GO:0008585;GO:0043130;GO:0005737;GO:1901315;GO:0090263;GO:0048749;GO:0007455;GO:0035413;GO:0007112;GO:0003723;GO:0005634;GO:2000780;GO:0045879;GO:0006281	progesterone receptor signaling pathway|protein polyubiquitination|positive regulation of protein import into nucleus, translocation|regulation of cell proliferation|zinc ion binding|regulation of proteolysis|ubiquitin-ubiquitin ligase activity|imaginal disc growth|protein ubiquitination involved in ubiquitin-dependent protein catabolic process|spermatid nucleus differentiation|female gonad devel…
comp78406_c0_seq1	GO:0003964;GO:0006278;GO:0003723;GO:0004190;GO:0006508;GO:0008270;GO:0015074	RNA-directed DNA polymerase activity|RNA-dependent DNA replication|RNA binding|aspartic-type endopeptidase activity|proteolysis|zinc ion binding|DNA integration
comp26357_c0_seq1	GO:0000155;GO:0023014;GO:0009072;GO:0000160;GO:0005543;GO:0003779;GO:0003868;GO:0016020;GO:0055114	phosphorelay sensor kinase activity|signal transduction by phosphorylation|aromatic amino acid family metabolic process|phosphorelay signal transduction system|phospholipid binding|actin binding|4-hydroxyphenylpyruvate dioxygenase activity|membrane|oxidation-reduction process
comp65194_c1_seq1	GO:0016021	integral component of membrane
comp64581_c0_seq4	GO:0045938;GO:0030425;GO:0006464;GO:0048149;GO:0005515;GO:0040012;GO:0007338;GO:0005783	positive regulation of circadian sleep/wake cycle, sleep|dendrite|cellular protein modification process|behavioral response to ethanol|protein binding|regulation of locomotion|single fertilization|endoplasmic reticulum
comp87059_c0_seq1	GO:0006413;GO:0019083;GO:0003723;GO:0005739;GO:0003735;GO:0006414;GO:0006415;GO:0009653;GO:0006614;GO:0022625;GO:0000184	translational initiation|viral transcription|RNA binding|mitochondrion|structural constituent of ribosome|translational elongation|translational termination|anatomical structure morphogenesis|SRP-dependent cotranslational protein targeting to membrane|cytosolic large ribosomal subunit|nuclear-transcribed mRNA catabolic process, nonsense-mediated decay
comp20679_c0_seq1	GO:0003964;GO:0006278;GO:0003723;GO:0004190;GO:0006508;GO:0008270;GO:0015074	RNA-directed DNA polymerase activity|RNA-dependent DNA replication|RNA binding|aspartic-type endopeptidase activity|proteolysis|zinc ion binding|DNA integration
comp103785_c0_seq1	GO:0050660;GO:0002943;GO:0047465;GO:0017150;GO:0055114	flavin adenine dinucleotide binding|tRNA dihydrouridine synthesis|N-acylglucosamine-6-phosphate 2-epimerase activity|tRNA dihydrouridine synthase activity|oxidation-reduction process
comp95699_c0_seq1	GO:0030554	adenyl nucleotide binding
comp34437_c0_seq1	GO:0006260;GO:0019079;GO:0003677;GO:0004003;GO:0005524	DNA replication|viral genome replication|DNA binding|ATP-dependent DNA helicase activity|ATP binding
comp49340_c0_seq1	GO:0015078;GO:0000276;GO:0015986	hydrogen ion transmembrane transporter activity|mitochondrial proton-transporting ATP synthase complex, coupling factor F(o)|ATP synthesis coupled proton transport
comp99438_c0_seq1	GO:0042572;GO:0055114;GO:0031301;GO:0042904;GO:0004745;GO:0005788;GO:0016229;GO:0042803;GO:0008202	retinol metabolic process|oxidation-reduction process|integral component of organelle membrane|9-cis-retinoic acid biosynthetic process|retinol dehydrogenase activity|endoplasmic reticulum lumen|steroid dehydrogenase activity|protein homodimerization activity|steroid metabolic process
comp3091_c0_seq1	GO:0010951;GO:0005615;GO:0006954;GO:0006956;GO:0004866	negative regulation of endopeptidase activity|extracellular space|inflammatory response|complement activation|endopeptidase inhibitor activity
comp73668_c0_seq1	GO:0000776	kinetochore
comp52238_c0_seq1	GO:0008270;GO:0003676	zinc ion binding|nucleic acid binding
comp49665_c0_seq2	GO:0017111;GO:0005737;GO:0005524	nucleoside-triphosphatase activity|cytoplasm|ATP binding
comp115511_c0_seq1	GO:0005543	phospholipid binding
comp58003_c0_seq1	GO:0016021;GO:0007165	integral component of membrane|signal transduction
comp3305_c0_seq1	GO:0003743;GO:0001731;GO:0016282;GO:0005730;GO:0005852;GO:0033290;GO:0006446;GO:0001732	translation initiation factor activity|formation of translation preinitiation complex|eukaryotic 43S preinitiation complex|nucleolus|eukaryotic translation initiation factor 3 complex|eukaryotic 48S preinitiation complex|regulation of translational initiation|formation of translation initiation complex
comp58734_c0_seq2	GO:0055085;GO:0016021;GO:0097359;GO:0055114;GO:0003980;GO:0008324;GO:0006486;GO:0032440;GO:0006812	transmembrane transport|integral component of membrane|UDP-glucosylation|oxidation-reduction process|UDP-glucose:glycoprotein glucosyltransferase activity|cation transmembrane transporter activity|protein glycosylation|2-alkenal reductase [NAD(P)] activity|cation transport
comp64519_c0_seq1	GO:0016491;GO:0005506;GO:0010181;GO:0051539;GO:0008033;GO:0055114	oxidoreductase activity|iron ion binding|FMN binding|4 iron, 4 sulfur cluster binding|tRNA processing|oxidation-reduction process
comp64443_c0_seq1	GO:0005507;GO:0005615;GO:0031404;GO:0005344;GO:0016491;GO:0015671;GO:0055114	copper ion binding|extracellular space|chloride ion binding|oxygen transporter activity|oxidoreductase activity|oxygen transport|oxidation-reduction process
comp107859_c0_seq1	GO:0006468;GO:0005856;GO:0004871;GO:0005524;GO:0004713;GO:0005925;GO:0007172;GO:0007165	protein phosphorylation|cytoskeleton|signal transducer activity|ATP binding|protein tyrosine kinase activity|focal adhesion|signal complex assembly|signal transduction
comp8043_c0_seq1	GO:0004871;GO:0005622;GO:0038032;GO:0007275;GO:0007165	signal transducer activity|intracellular|termination of G-protein coupled receptor signaling pathway|multicellular organismal development|signal transduction
comp40607_c0_seq1	GO:0016021	integral component of membrane
comp37780_c0_seq1	GO:0005576;GO:0007157;GO:0016020	extracellular region|heterophilic cell-cell adhesion|membrane
comp14187_c0_seq1	GO:0050660;GO:0016787;GO:0008812;GO:0055114;GO:0006066;GO:0006629	flavin adenine dinucleotide binding|hydrolase activity|choline dehydrogenase activity|oxidation-reduction process|alcohol metabolic process|lipid metabolic process
comp88273_c0_seq1	GO:0003723;GO:0001522;GO:0009982	RNA binding|pseudouridine synthesis|pseudouridine synthase activity
comp36451_c0_seq1	GO:0008270;GO:0004813;GO:0006419;GO:0005524;GO:0000049;GO:0005737	zinc ion binding|alanine-tRNA ligase activity|alanyl-tRNA aminoacylation|ATP binding|tRNA binding|cytoplasm
comp124360_c0_seq1	GO:0046872;GO:0006355;GO:0003677;GO:0034605;GO:0005634;GO:0006351	metal ion binding|regulation of transcription, DNA-templated|DNA binding|cellular response to heat|nucleus|transcription, DNA-templated
comp113494_c0_seq1	GO:0006413;GO:0007219;GO:0005515;GO:0038095;GO:0035278;GO:0048011;GO:0003743;GO:0007173;GO:0005829;GO:0006402;GO:0072091;GO:0048015;GO:0000932;GO:0008543;GO:0045087;GO:0035068	translational initiation|Notch signaling pathway|protein binding|Fc-epsilon receptor signaling pathway|negative regulation of translation involved in gene silencing by miRNA|neurotrophin TRK receptor signaling pathway|translation initiation factor activity|epidermal growth factor receptor signaling pathway|cytosol|mRNA catabolic process|regulation of stem cell proliferation|phosphatidylinositol-m…
comp36746_c0_seq1	GO:0005044;GO:0006355;GO:0003700;GO:0007219;GO:0007275;GO:0005509;GO:0016021;GO:0005634	scavenger receptor activity|regulation of transcription, DNA-templated|sequence-specific DNA binding transcription factor activity|Notch signaling pathway|multicellular organismal development|calcium ion binding|integral component of membrane|nucleus
comp115165_c0_seq1	GO:0002090;GO:0030318;GO:0008270;GO:0031410;GO:0004842;GO:0051865;GO:0000151;GO:0048471;GO:0042803;GO:0004623	regulation of receptor internalization|melanocyte differentiation|zinc ion binding|cytoplasmic vesicle|ubiquitin-protein ligase activity|protein autoubiquitination|ubiquitin ligase complex|perinuclear region of cytoplasm|protein homodimerization activity|phospholipase A2 activity
comp84302_c0_seq1	GO:0007186;GO:0008340;GO:0090328;GO:0030431;GO:0005887;GO:0019933;GO:0048149;GO:0000166;GO:0008294;GO:0008355;GO:0007625;GO:0007591;GO:0007614;GO:0048675;GO:0007528;GO:0001661;GO:0006171;GO:0007619;GO:0009408;GO:0007274;GO:0006979	G-protein coupled receptor signaling pathway|determination of adult lifespan|regulation of olfactory learning|sleep|integral component of plasma membrane|cAMP-mediated signaling|behavioral response to ethanol|nucleotide binding|calcium- and calmodulin-responsive adenylate cyclase activity|olfactory learning|grooming behavior|molting cycle, chitin-based cuticle|short-term memory|axon extension|neu…
comp39618_c0_seq2	GO:0032440;GO:0005524;GO:0006950;GO:0055114	2-alkenal reductase [NAD(P)] activity|ATP binding|response to stress|oxidation-reduction process
comp54059_c0_seq1	GO:0004714;GO:0006468;GO:0005524;GO:0016021;GO:0007169	transmembrane receptor protein tyrosine kinase activity|protein phosphorylation|ATP binding|integral component of membrane|transmembrane receptor protein tyrosine kinase signaling pathway
comp80307_c0_seq1	GO:0035091;GO:0016310;GO:0004402;GO:0007165;GO:0016573;GO:0035005	phosphatidylinositol binding|phosphorylation|histone acetyltransferase activity|signal transduction|histone acetylation|1-phosphatidylinositol-4-phosphate 3-kinase activity
comp28995_c0_seq1	GO:0042981	regulation of apoptotic process
comp64817_c0_seq5	GO:0005262;GO:0070588;GO:0016740;GO:0016021	calcium channel activity|calcium ion transmembrane transport|transferase activity|integral component of membrane
comp85531_c0_seq1	GO:0003887;GO:0006260;GO:0016035;GO:0003677;GO:0000166;GO:0006281	DNA-directed DNA polymerase activity|DNA replication|zeta DNA polymerase complex|DNA binding|nucleotide binding|DNA repair
comp102802_c0_seq1	GO:0030111	regulation of Wnt signaling pathway
comp71014_c0_seq1	GO:0004623;GO:0003676;GO:0016042;GO:0006644;GO:0005509;GO:0005576;GO:0008270	phospholipase A2 activity|nucleic acid binding|lipid catabolic process|phospholipid metabolic process|calcium ion binding|extracellular region|zinc ion binding
comp59238_c0_seq2	GO:0006633	fatty acid biosynthetic process
comp58893_c0_seq1	GO:0008270;GO:0003677	zinc ion binding|DNA binding
comp76492_c0_seq1	GO:0046854;GO:0016567;GO:0004842;GO:0006508	phosphatidylinositol phosphorylation|protein ubiquitination|ubiquitin-protein ligase activity|proteolysis
comp15553_c0_seq1	GO:0008233;GO:0005764;GO:0003948;GO:0006517;GO:0006508;GO:0005634	peptidase activity|lysosome|N4-(beta-N-acetylglucosaminyl)-L-asparaginase activity|protein deglycosylation|proteolysis|nucleus
comp50488_c0_seq2	GO:0005777;GO:0005739;GO:0055114;GO:0008270;GO:0003960	peroxisome|mitochondrion|oxidation-reduction process|zinc ion binding|NADPH:quinone reductase activity
comp37369_c0_seq1	GO:0030122;GO:0055037;GO:0005546;GO:0042982;GO:0090003;GO:0043393;GO:0035591;GO:0008203;GO:0009925;GO:0050750;GO:0030159;GO:0005829;GO:0001540;GO:0031623;GO:0001784;GO:0035612;GO:0048260;GO:0005769;GO:0090118;GO:0030121;GO:0009898;GO:0005883;GO:0035615;GO:0042632	AP-2 adaptor complex|recycling endosome|phosphatidylinositol-4,5-bisphosphate binding|amyloid precursor protein metabolic process|regulation of establishment of protein localization to plasma membrane|regulation of protein binding|signaling adaptor activity|cholesterol metabolic process|basal plasma membrane|low-density lipoprotein particle receptor binding|receptor signaling complex scaffold act…
comp34476_c0_seq1	GO:0003676;GO:0008270;GO:0015074	nucleic acid binding|zinc ion binding|DNA integration
comp36126_c0_seq1	GO:0042832;GO:0005829;GO:0006644;GO:0015630;GO:0055091;GO:0042742;GO:0042267;GO:0032438;GO:0002456;GO:0033364;GO:0005515;GO:0032816;GO:0007017;GO:0042493;GO:0030595;GO:0033299;GO:0051607;GO:0007040;GO:0002446;GO:0007596;GO:0032510	defense response to protozoan|cytosol|phospholipid metabolic process|microtubule cytoskeleton|phospholipid homeostasis|defense response to bacterium|natural killer cell mediated cytotoxicity|melanosome organization|T cell mediated immunity|mast cell secretory granule organization|protein binding|positive regulation of natural killer cell activation|microtubule-based process|response to drug|leuko…
comp47644_c0_seq1	GO:0030283;GO:0008205;GO:0005829;GO:0047022;GO:0005875;GO:0006631;GO:0008210;GO:0055114;GO:0047015;GO:0005743;GO:0006637;GO:0008033;GO:0018454;GO:0009083;GO:0003857;GO:0008709;GO:0005515;GO:0004303;GO:0047035;GO:0005759;GO:0005811;GO:0008209;GO:0005783;GO:0005886	testosterone dehydrogenase [NAD(P)] activity|ecdysone metabolic process|cytosol|7-beta-hydroxysteroid dehydrogenase (NADP+) activity|microtubule associated complex|fatty acid metabolic process|estrogen metabolic process|oxidation-reduction process|3-hydroxy-2-methylbutyryl-CoA dehydrogenase activity|mitochondrial inner membrane|acyl-CoA metabolic process|tRNA processing|acetoacetyl-CoA reductase …
comp107631_c0_seq1	GO:0060271;GO:0035335;GO:0050254;GO:0016023;GO:0005769;GO:0004725;GO:0036064;GO:0005515;GO:0043162;GO:0015031;GO:0005634	cilium morphogenesis|peptidyl-tyrosine dephosphorylation|rhodopsin kinase activity|cytoplasmic membrane-bounded vesicle|early endosome|protein tyrosine phosphatase activity|ciliary basal body|protein binding|ubiquitin-dependent protein catabolic process via the multivesicular body sorting pathway|protein transport|nucleus
comp68013_c0_seq16	GO:0000832;GO:0052723;GO:0052724;GO:0008440;GO:0016310	inositol hexakisphosphate 5-kinase activity|inositol hexakisphosphate 1-kinase activity|inositol hexakisphosphate 3-kinase activity|inositol-1,4,5-trisphosphate 3-kinase activity|phosphorylation
comp70035_c0_seq1	GO:0007049;GO:0016021;GO:0005524;GO:0003677;GO:0051301;GO:0007059	cell cycle|integral component of membrane|ATP binding|DNA binding|cell division|chromosome segregation
comp52350_c0_seq1	GO:0003777;GO:0008017;GO:0005874;GO:0005543;GO:0047496;GO:0048489;GO:0005524;GO:0005871;GO:0005737	microtubule motor activity|microtubule binding|microtubule|phospholipid binding|vesicle transport along microtubule|synaptic vesicle transport|ATP binding|kinesin complex|cytoplasm
comp21071_c0_seq1	GO:0005737;GO:0008654;GO:0004512;GO:0006021	cytoplasm|phospholipid biosynthetic process|inositol-3-phosphate synthase activity|inositol biosynthetic process
comp85090_c0_seq1	GO:0018149;GO:0005737;GO:0032259;GO:0008168	peptide cross-linking|cytoplasm|methylation|methyltransferase activity
comp77287_c0_seq1	GO:0015292;GO:0070588;GO:0035786;GO:0005743;GO:0005262;GO:0042593;GO:0051561;GO:0034704;GO:0006851;GO:0019722;GO:0032024	uniporter activity|calcium ion transmembrane transport|protein complex oligomerization|mitochondrial inner membrane|calcium channel activity|glucose homeostasis|positive regulation of mitochondrial calcium ion concentration|calcium channel complex|mitochondrial calcium ion transport|calcium-mediated signaling|positive regulation of insulin secretion
comp86454_c0_seq1	GO:0000139;GO:0015780;GO:0005338;GO:0005351;GO:0008643;GO:0016021	Golgi membrane|nucleotide-sugar transport|nucleotide-sugar transmembrane transporter activity|sugar:hydrogen symporter activity|carbohydrate transport|integral component of membrane
comp21052_c0_seq1	GO:0001525;GO:0001570;GO:0051897;GO:0003676;GO:0060841	angiogenesis|vasculogenesis|positive regulation of protein kinase B signaling|nucleic acid binding|venous blood vessel development
comp67871_c0_seq1	GO:0006837;GO:0031045;GO:0007626;GO:0008144;GO:0001975;GO:0015842;GO:0007568;GO:0006836;GO:0030672;GO:0009636;GO:0009791;GO:0006855;GO:0015222;GO:0031072;GO:0043025;GO:0016265;GO:0030073;GO:0016021;GO:0035690;GO:0015238;GO:0005275;GO:0043195;GO:0051589;GO:0019899;GO:0042593	serotonin transport|dense core granule|locomotory behavior|drug binding|response to amphetamine|synaptic vesicle amine transport|aging|neurotransmitter transport|synaptic vesicle membrane|response to toxic substance|post-embryonic development|drug transmembrane transport|serotonin transmembrane transporter activity|heat shock protein binding|neuronal cell body|death|insulin secretion|integral com…
comp80828_c0_seq1	GO:0046872	metal ion binding
comp67368_c0_seq1	GO:0043234;GO:0030425;GO:0007205;GO:0019904;GO:0042734;GO:0006605;GO:0019899;GO:0008022;GO:0005739;GO:0015844;GO:0048471	protein complex|dendrite|protein kinase C-activating G-protein coupled receptor signaling pathway|protein domain specific binding|presynaptic membrane|protein targeting|enzyme binding|protein C-terminus binding|mitochondrion|monoamine transport|perinuclear region of cytoplasm
comp49266_c0_seq1	GO:0004385	guanylate kinase activity
comp50240_c0_seq1	GO:0072488;GO:0016021;GO:0008519	ammonium transmembrane transport|integral component of membrane|ammonium transmembrane transporter activity
comp84741_c0_seq1	GO:0002062;GO:0060638;GO:0008584;GO:0021871;GO:0005102;GO:0090190;GO:0060492;GO:0090263;GO:0060070;GO:0005578;GO:0071425	chondrocyte differentiation|mesenchymal-epithelial cell signaling|male gonad development|forebrain regionalization|receptor binding|positive regulation of branching involved in ureteric bud morphogenesis|lung induction|positive regulation of canonical Wnt signaling pathway|canonical Wnt signaling pathway|proteinaceous extracellular matrix|hematopoietic stem cell proliferation
comp8485_c0_seq1	GO:0008299;GO:0016740	isoprenoid biosynthetic process|transferase activity
comp63106_c1_seq4	GO:0030154;GO:0004623;GO:0050793;GO:0004714;GO:0007219;GO:0007275;GO:0005509;GO:0032440;GO:0016021;GO:0055114	cell differentiation|phospholipase A2 activity|regulation of developmental process|transmembrane receptor protein tyrosine kinase activity|Notch signaling pathway|multicellular organismal development|calcium ion binding|2-alkenal reductase [NAD(P)] activity|integral component of membrane|oxidation-reduction process
comp74834_c0_seq1	GO:0005887;GO:0006836;GO:0005283;GO:0005328	integral component of plasma membrane|neurotransmitter transport|sodium:amino acid symporter activity|neurotransmitter:sodium symporter activity
comp97207_c0_seq1	GO:0016021;GO:0006200;GO:0005524;GO:0016887	integral component of membrane|ATP catabolic process|ATP binding|ATPase activity
comp96010_c0_seq1	GO:0007411;GO:0016021;GO:0008046;GO:0007165;GO:0001569	axon guidance|integral component of membrane|axon guidance receptor activity|signal transduction|patterning of blood vessels
comp90308_c0_seq1	GO:0031056;GO:0016605;GO:0071157;GO:0043111;GO:0051301;GO:0008024;GO:0044212;GO:0006468;GO:0006282;GO:0071345;GO:0008353;GO:0005524	regulation of histone modification|PML body|negative regulation of cell cycle arrest|replication fork arrest|cell division|positive transcription elongation factor complex b|transcription regulatory region DNA binding|protein phosphorylation|regulation of DNA repair|cellular response to cytokine stimulus|RNA polymerase II carboxy-terminal domain kinase activity|ATP binding
comp94574_c0_seq1	GO:0003964;GO:0006278;GO:0003723;GO:0008270;GO:0015074	RNA-directed DNA polymerase activity|RNA-dependent DNA replication|RNA binding|zinc ion binding|DNA integration
comp106201_c0_seq1	GO:0032006;GO:0007224;GO:0009953;GO:0001841;GO:0045494;GO:0005929;GO:0021522;GO:0016485;GO:0007368;GO:0042384;GO:0048793	regulation of TOR signaling|smoothened signaling pathway|dorsal/ventral pattern formation|neural tube formation|photoreceptor cell maintenance|cilium|spinal cord motor neuron differentiation|protein processing|determination of left/right symmetry|cilium assembly|pronephros development
comp49014_c0_seq1	GO:0034220;GO:0005254;GO:0006821;GO:0034707	ion transmembrane transport|chloride channel activity|chloride transport|chloride channel complex
comp99922_c0_seq1	GO:0017112	Rab guanyl-nucleotide exchange factor activity
comp66384_c0_seq1	GO:0005316;GO:0055085;GO:0016021	high affinity inorganic phosphate:sodium symporter activity|transmembrane transport|integral component of membrane
comp85360_c0_seq1	GO:0032592;GO:0005743;GO:0015421;GO:0055085;GO:0042803;GO:0006200;GO:0005886;GO:0005524	integral component of mitochondrial membrane|mitochondrial inner membrane|oligopeptide-transporting ATPase activity|transmembrane transport|protein homodimerization activity|ATP catabolic process|plasma membrane|ATP binding
comp117569_c0_seq1	GO:0009987;GO:0016805;GO:0006508;GO:0030145;GO:0008235;GO:0004177	cellular process|dipeptidase activity|proteolysis|manganese ion binding|metalloexopeptidase activity|aminopeptidase activity
comp68684_c0_seq2	GO:0004725;GO:0005200;GO:0008091;GO:0005543;GO:0003779;GO:0035335	protein tyrosine phosphatase activity|structural constituent of cytoskeleton|spectrin|phospholipid binding|actin binding|peptidyl-tyrosine dephosphorylation
comp36200_c0_seq1	GO:0015030;GO:0003676;GO:0046872;GO:0006355;GO:0003700;GO:0006398;GO:0006351	Cajal body|nucleic acid binding|metal ion binding|regulation of transcription, DNA-templated|sequence-specific DNA binding transcription factor activity|histone mRNA 3'-end processing|transcription, DNA-templated
comp13543_c0_seq1	GO:0005576	extracellular region
comp93359_c0_seq1	GO:0004454;GO:0005737;GO:0016310	ketohexokinase activity|cytoplasm|phosphorylation
comp119165_c0_seq1	GO:0045893;GO:0008270;GO:0005730;GO:2000773;GO:0003677;GO:0010507;GO:0003700;GO:0005737;GO:0045892;GO:0006914;GO:0003682;GO:0007040;GO:0006351	positive regulation of transcription, DNA-templated|zinc ion binding|nucleolus|negative regulation of cellular senescence|DNA binding|negative regulation of autophagy|sequence-specific DNA binding transcription factor activity|cytoplasm|negative regulation of transcription, DNA-templated|autophagy|chromatin binding|lysosome organization|transcription, DNA-templated
comp52735_c0_seq1	GO:0019013;GO:0005829;GO:0003723;GO:0055114;GO:0006369;GO:0005683;GO:0000245;GO:0031124;GO:0000387;GO:0008334;GO:0005515;GO:0034660;GO:0071013;GO:0004148;GO:0005654;GO:0005689	viral nucleocapsid|cytosol|RNA binding|oxidation-reduction process|termination of RNA polymerase II transcription|U7 snRNP|spliceosomal complex assembly|mRNA 3'-end processing|spliceosomal snRNP assembly|histone mRNA metabolic process|protein binding|ncRNA metabolic process|catalytic step 2 spliceosome|dihydrolipoyl dehydrogenase activity|nucleoplasm|U12-type spliceosomal complex
comp97047_c0_seq1	GO:0016021;GO:0005737;GO:0032259;GO:0008168	integral component of membrane|cytoplasm|methylation|methyltransferase activity
comp59051_c0_seq2	GO:0005634;GO:0046872	nucleus|metal ion binding
comp64392_c0_seq1	GO:0042574;GO:0005777;GO:0004090;GO:0005739;GO:0055114;GO:0001758	retinal metabolic process|peroxisome|carbonyl reductase (NADPH) activity|mitochondrion|oxidation-reduction process|retinal dehydrogenase activity
comp31870_c0_seq1	GO:0004653;GO:0005794;GO:0006486;GO:0016021	polypeptide N-acetylgalactosaminyltransferase activity|Golgi apparatus|protein glycosylation|integral component of membrane
comp67877_c0_seq1	GO:0008270;GO:0016021;GO:0040011	zinc ion binding|integral component of membrane|locomotion
comp96615_c0_seq1	GO:0020002;GO:0003964;GO:0044185;GO:0003723;GO:0019076;GO:0019013;GO:0019068;GO:0019048;GO:0019031;GO:0016020;GO:0008270;GO:0039660;GO:0072494	host cell plasma membrane|RNA-directed DNA polymerase activity|host cell late endosome membrane|RNA binding|viral release from host cell|viral nucleocapsid|virion assembly|modulation by virus of host morphology or physiology|viral envelope|membrane|zinc ion binding|structural constituent of virion|host multivesicular body
comp432_c0_seq1	GO:0007306;GO:0042744;GO:0055114;GO:0046872;GO:0004601;GO:0020037;GO:0005576	eggshell chorion assembly|hydrogen peroxide catabolic process|oxidation-reduction process|metal ion binding|peroxidase activity|heme binding|extracellular region
comp95855_c0_seq1	GO:0003964;GO:0006278;GO:0003723;GO:0004190;GO:0006508;GO:0008270	RNA-directed DNA polymerase activity|RNA-dependent DNA replication|RNA binding|aspartic-type endopeptidase activity|proteolysis|zinc ion binding
comp87354_c0_seq1	GO:0032508;GO:0003678;GO:0005524;GO:0006281;GO:0000723	DNA duplex unwinding|DNA helicase activity|ATP binding|DNA repair|telomere maintenance
comp62335_c0_seq1	GO:0016568;GO:0003677;GO:0003682;GO:0016589;GO:0071339	chromatin modification|DNA binding|chromatin binding|NURF complex|MLL1 complex
comp30431_c0_seq1	GO:0016021;GO:0004714	integral component of membrane|transmembrane receptor protein tyrosine kinase activity
comp61024_c0_seq1	GO:0016459;GO:0005524;GO:0003774	myosin complex|ATP binding|motor activity
comp60658_c0_seq1	GO:0006468;GO:0005524;GO:0007165;GO:0004674	protein phosphorylation|ATP binding|signal transduction|protein serine/threonine kinase activity
comp124863_c0_seq1	GO:0046875;GO:0035556;GO:0050770;GO:0005622;GO:0046872;GO:0008045;GO:0032314;GO:0048013;GO:0005096	ephrin receptor binding|intracellular signal transduction|regulation of axonogenesis|intracellular|metal ion binding|motor neuron axon guidance|regulation of Rac GTPase activity|ephrin receptor signaling pathway|GTPase activator activity
comp58156_c0_seq1	GO:0007411;GO:0009925;GO:0046872;GO:0007229;GO:0007155;GO:0043236;GO:0005518;GO:0034679;GO:0030198;GO:0030593	axon guidance|basal plasma membrane|metal ion binding|integrin-mediated signaling pathway|cell adhesion|laminin binding|collagen binding|alpha9-beta1 integrin complex|extracellular matrix organization|neutrophil chemotaxis
comp38174_c0_seq1	GO:0051087;GO:0006457	chaperone binding|protein folding
comp21200_c0_seq1	GO:0051260;GO:0005829;GO:0004114	protein homooligomerization|cytosol|3',5'-cyclic-nucleotide phosphodiesterase activity
comp18997_c0_seq1	GO:0009113;GO:0046872;GO:0032259;GO:0005524;GO:0004637;GO:0004641;GO:0005737;GO:0008168;GO:0004644;GO:0006189	purine nucleobase biosynthetic process|metal ion binding|methylation|ATP binding|phosphoribosylamine-glycine ligase activity|phosphoribosylformylglycinamidine cyclo-ligase activity|cytoplasm|methyltransferase activity|phosphoribosylglycinamide formyltransferase activity|'de novo' IMP biosynthetic process
comp58171_c0_seq2	GO:0005737;GO:0052689	cytoplasm|carboxylic ester hydrolase activity
comp105079_c0_seq1	GO:0004822;GO:0002161;GO:0006428;GO:0006450;GO:0005524;GO:0005759	isoleucine-tRNA ligase activity|aminoacyl-tRNA editing activity|isoleucyl-tRNA aminoacylation|regulation of translational fidelity|ATP binding|mitochondrial matrix
comp62417_c0_seq1	GO:0006468;GO:0004674;GO:0004712;GO:0008380;GO:0005524;GO:0071013;GO:0006397;GO:0005694	protein phosphorylation|protein serine/threonine kinase activity|protein serine/threonine/tyrosine kinase activity|RNA splicing|ATP binding|catalytic step 2 spliceosome|mRNA processing|chromosome
comp63961_c0_seq1	GO:0008270;GO:0003676	zinc ion binding|nucleic acid binding
comp59260_c0_seq1	GO:0016021	integral component of membrane
comp8292_c0_seq1	GO:0004768;GO:0016021;GO:0006633;GO:0055114;GO:0042284;GO:0007283;GO:0016006;GO:0070938;GO:0007053;GO:0005886	stearoyl-CoA 9-desaturase activity|integral component of membrane|fatty acid biosynthetic process|oxidation-reduction process|sphingolipid delta-4 desaturase activity|spermatogenesis|Nebenkern|contractile ring|spindle assembly involved in male meiosis|plasma membrane
comp60728_c0_seq2	GO:0003723;GO:0001510;GO:0008173;GO:0005739;GO:0006396	RNA binding|RNA methylation|RNA methyltransferase activity|mitochondrion|RNA processing
comp60959_c0_seq2	GO:0005770;GO:0006468;GO:0005524;GO:0004674	late endosome|protein phosphorylation|ATP binding|protein serine/threonine kinase activity
comp76238_c0_seq1	GO:0004872;GO:0043202;GO:0007155;GO:0006622;GO:0005765;GO:0019899;GO:0016021	receptor activity|lysosomal lumen|cell adhesion|protein targeting to lysosome|lysosomal membrane|enzyme binding|integral component of membrane
comp40325_c0_seq1	GO:0030307;GO:0004527;GO:0005840;GO:0003735;GO:0003723;GO:0000178;GO:0005634;GO:0006412	positive regulation of cell growth|exonuclease activity|ribosome|structural constituent of ribosome|RNA binding|exosome (RNase complex)|nucleus|translation
comp24178_c0_seq1	GO:0016491;GO:0005578;GO:0055114;GO:0030198	oxidoreductase activity|proteinaceous extracellular matrix|oxidation-reduction process|extracellular matrix organization
comp18884_c0_seq1	GO:0003964;GO:0006278;GO:0003723;GO:0004190;GO:0006508;GO:0008270;GO:0015074	RNA-directed DNA polymerase activity|RNA-dependent DNA replication|RNA binding|aspartic-type endopeptidase activity|proteolysis|zinc ion binding|DNA integration
comp60562_c0_seq1	GO:0045893;GO:0001525;GO:0005667;GO:0043022;GO:0008080;GO:0030154;GO:0005515;GO:0005737;GO:0006474;GO:0005634;GO:0006351	positive regulation of transcription, DNA-templated|angiogenesis|transcription factor complex|ribosome binding|N-acetyltransferase activity|cell differentiation|protein binding|cytoplasm|N-terminal protein amino acid acetylation|nucleus|transcription, DNA-templated
comp94827_c0_seq1	GO:0003964;GO:0006278;GO:0003723;GO:0004190;GO:0006508;GO:0008270;GO:0015074	RNA-directed DNA polymerase activity|RNA-dependent DNA replication|RNA binding|aspartic-type endopeptidase activity|proteolysis|zinc ion binding|DNA integration
comp57206_c1_seq2	GO:0020037;GO:0005506;GO:0009055;GO:0070330;GO:0055114	heme binding|iron ion binding|electron carrier activity|aromatase activity|oxidation-reduction process
comp78990_c0_seq1	GO:0001696;GO:0005887;GO:0007213;GO:0016907;GO:0015872;GO:0019226	gastric acid secretion|integral component of plasma membrane|G-protein coupled acetylcholine receptor signaling pathway|G-protein coupled acetylcholine receptor activity|dopamine transport|transmission of nerve impulse
comp94288_c0_seq1	GO:0016491;GO:0032259;GO:0003677;GO:0055114;GO:0008270;GO:0044030;GO:0008168	oxidoreductase activity|methylation|DNA binding|oxidation-reduction process|zinc ion binding|regulation of DNA methylation|methyltransferase activity
comp1956_c0_seq1	GO:0046872;GO:0043531;GO:0003676;GO:0009116;GO:0005871;GO:0003777	metal ion binding|ADP binding|nucleic acid binding|nucleoside metabolic process|kinesin complex|microtubule motor activity
comp12402_c0_seq1	GO:0009986;GO:0034364;GO:0033344;GO:0005887;GO:0006497;GO:0002790;GO:0010875;GO:0031267;GO:0043691;GO:0034188;GO:0006911;GO:0005548;GO:0006200;GO:0045335;GO:0032367;GO:0008203;GO:0032489;GO:0045121;GO:0050702;GO:0045332;GO:0034186;GO:0042632;GO:0060155;GO:0008509;GO:0071222;GO:0071300;GO:0005794;GO:0038027;GO:0005524;GO:0034380;GO:0007186;GO:0019905;GO:0055091;GO:0055099;GO:0017127;GO:0042626;GO:…	cell surface|high-density lipoprotein particle|cholesterol efflux|integral component of plasma membrane|protein lipidation|peptide secretion|positive regulation of cholesterol efflux|small GTPase binding|reverse cholesterol transport|apolipoprotein A-I receptor activity|phagocytosis, engulfment|phospholipid transporter activity|ATP catabolic process|phagocytic vesicle|intracellular cholesterol tr…
comp16500_c0_seq1	GO:0004061	arylformamidase activity
comp85129_c0_seq1	GO:0016787	hydrolase activity
comp71343_c0_seq1	GO:0050254	rhodopsin kinase activity
comp109426_c0_seq1	GO:0003676;GO:0046983	nucleic acid binding|protein dimerization activity
comp84079_c0_seq1	GO:0003964;GO:0006278;GO:0003723;GO:0004190;GO:0006508;GO:0008270;GO:0015074	RNA-directed DNA polymerase activity|RNA-dependent DNA replication|RNA binding|aspartic-type endopeptidase activity|proteolysis|zinc ion binding|DNA integration
comp48070_c1_seq3	GO:0030307;GO:0040018;GO:0015695;GO:0055085;GO:0015101;GO:0016021;GO:0006915;GO:0007390	positive regulation of cell growth|positive regulation of multicellular organism growth|organic cation transport|transmembrane transport|organic cation transmembrane transporter activity|integral component of membrane|apoptotic process|germ-band shortening
comp63356_c0_seq1	GO:0003723;GO:0006432;GO:0005524;GO:0004826;GO:0000287;GO:0005737	RNA binding|phenylalanyl-tRNA aminoacylation|ATP binding|phenylalanine-tRNA ligase activity|magnesium ion binding|cytoplasm
comp69022_c0_seq1	GO:0044320;GO:0030168;GO:0030674;GO:0009897;GO:0071347;GO:0051087;GO:0031093;GO:0051258;GO:0005102;GO:0005938;GO:0007165;GO:0005577;GO:0002576;GO:0072562;GO:0051592	cellular response to leptin stimulus|platelet activation|protein binding, bridging|external side of plasma membrane|cellular response to interleukin-1|chaperone binding|platelet alpha granule lumen|protein polymerization|receptor binding|cell cortex|signal transduction|fibrinogen complex|platelet degranulation|blood microparticle|response to calcium ion
comp40899_c0_seq1	GO:0008026;GO:0003676;GO:0005524;GO:0008270;GO:0005739	ATP-dependent helicase activity|nucleic acid binding|ATP binding|zinc ion binding|mitochondrion
comp79201_c0_seq1	GO:0005737;GO:0005856;GO:0005089;GO:0005543;GO:0008092;GO:0019898;GO:0035023	cytoplasm|cytoskeleton|Rho guanyl-nucleotide exchange factor activity|phospholipid binding|cytoskeletal protein binding|extrinsic component of membrane|regulation of Rho protein signal transduction
comp69832_c0_seq1	GO:0005654;GO:0007219;GO:0051437;GO:0006513;GO:0008283;GO:0005829;GO:0097193;GO:0019005;GO:0008285;GO:0007050;GO:0031625;GO:0009887;GO:0000082;GO:0031146;GO:0019048;GO:0031145	nucleoplasm|Notch signaling pathway|positive regulation of ubiquitin-protein ligase activity involved in mitotic cell cycle|protein monoubiquitination|cell proliferation|cytosol|intrinsic apoptotic signaling pathway|SCF ubiquitin ligase complex|negative regulation of cell proliferation|cell cycle arrest|ubiquitin protein ligase binding|organ morphogenesis|G1/S transition of mitotic cell cycle|SCF…
comp29060_c0_seq1	GO:0009615;GO:0030307;GO:0030213;GO:0071347;GO:0033906;GO:0046677;GO:0071356;GO:0045766;GO:0051216;GO:0036120;GO:0005615;GO:0005764;GO:0000302;GO:0001618;GO:0008285;GO:0030214;GO:0004415;GO:0071467;GO:0005975;GO:0071493;GO:0031410;GO:0030308;GO:0050501;GO:0045785;GO:0006954;GO:0008219;GO:0050679;GO:1900106;GO:0060272;GO:0044344;GO:0010634;GO:0036117;GO:0008134	response to virus|positive regulation of cell growth|hyaluronan biosynthetic process|cellular response to interleukin-1|hyaluronoglucuronidase activity|response to antibiotic|cellular response to tumor necrosis factor|positive regulation of angiogenesis|cartilage development|cellular response to platelet-derived growth factor stimulus|extracellular space|lysosome|response to reactive oxygen speci…
comp73048_c0_seq1	GO:0006355;GO:0046872;GO:0003677;GO:0006351;GO:0005634	regulation of transcription, DNA-templated|metal ion binding|DNA binding|transcription, DNA-templated|nucleus
comp47385_c0_seq1	GO:0046872;GO:0003676;GO:0005622;GO:0006355	metal ion binding|nucleic acid binding|intracellular|regulation of transcription, DNA-templated
comp66599_c0_seq1	GO:0048010;GO:0005887;GO:0035023;GO:0005021;GO:0007155;GO:0005201;GO:0005543;GO:0005576;GO:0031430;GO:0016490;GO:0006468;GO:0008061;GO:0019902;GO:0017048;GO:0006030;GO:0010171;GO:0030241;GO:0005089;GO:0005524;GO:0016477;GO:0031012;GO:0000910	vascular endothelial growth factor receptor signaling pathway|integral component of plasma membrane|regulation of Rho protein signal transduction|vascular endothelial growth factor-activated receptor activity|cell adhesion|extracellular matrix structural constituent|phospholipid binding|extracellular region|M band|structural constituent of peritrophic membrane|protein phosphorylation|chitin bindi…
comp7009_c0_seq1	GO:0003964;GO:0006278;GO:0003723;GO:0004190;GO:0006508;GO:0008270;GO:0015074	RNA-directed DNA polymerase activity|RNA-dependent DNA replication|RNA binding|aspartic-type endopeptidase activity|proteolysis|zinc ion binding|DNA integration
comp55414_c0_seq1	GO:0017004;GO:0006119;GO:0005747	cytochrome complex assembly|oxidative phosphorylation|mitochondrial respiratory chain complex I
comp47645_c0_seq1	GO:0006120;GO:0070469;GO:0008137;GO:0016021;GO:0031966	mitochondrial electron transport, NADH to ubiquinone|respiratory chain|NADH dehydrogenase (ubiquinone) activity|integral component of membrane|mitochondrial membrane
comp54629_c0_seq1	GO:0003978;GO:0044237;GO:0050662	UDP-glucose 4-epimerase activity|cellular metabolic process|coenzyme binding
comp63915_c0_seq1	GO:0016021	integral component of membrane
comp71428_c0_seq1	GO:0055114;GO:0016491	oxidation-reduction process|oxidoreductase activity
comp113070_c0_seq1	GO:0003676	nucleic acid binding
comp95612_c0_seq1	GO:0005158;GO:0005576;GO:0005179;GO:0008286	insulin receptor binding|extracellular region|hormone activity|insulin receptor signaling pathway
comp109659_c0_seq1	GO:0006468;GO:0005524;GO:0004674;GO:0051301	protein phosphorylation|ATP binding|protein serine/threonine kinase activity|cell division
comp67699_c0_seq5	GO:0030154;GO:0004623;GO:0050793;GO:0004714;GO:0007219;GO:0007275;GO:0005509;GO:0032440;GO:0016021;GO:0055114	cell differentiation|phospholipase A2 activity|regulation of developmental process|transmembrane receptor protein tyrosine kinase activity|Notch signaling pathway|multicellular organismal development|calcium ion binding|2-alkenal reductase [NAD(P)] activity|integral component of membrane|oxidation-reduction process
comp75352_c0_seq1	GO:0003684;GO:0006289;GO:0005634	damaged DNA binding|nucleotide-excision repair|nucleus
comp12912_c0_seq1	GO:0003723	RNA binding
comp79556_c0_seq1	GO:0035556;GO:0004697;GO:0006468;GO:0005524;GO:0008270	intracellular signal transduction|protein kinase C activity|protein phosphorylation|ATP binding|zinc ion binding
comp59967_c0_seq2	GO:0000309;GO:0009435	nicotinamide-nucleotide adenylyltransferase activity|NAD biosynthetic process
comp68750_c0_seq1	GO:0004519;GO:0008152	endonuclease activity|metabolic process
comp86903_c0_seq1	GO:0003964;GO:0006278;GO:0003723;GO:0004190;GO:0006508;GO:0008270	RNA-directed DNA polymerase activity|RNA-dependent DNA replication|RNA binding|aspartic-type endopeptidase activity|proteolysis|zinc ion binding
comp52358_c0_seq1	GO:0000786;GO:0045653;GO:0034080;GO:0005730;GO:0000723;GO:0048015;GO:0003677;GO:0015629;GO:0046982;GO:0005576;GO:0005654	nucleosome|negative regulation of megakaryocyte differentiation|CENP-A containing nucleosome assembly at centromere|nucleolus|telomere maintenance|phosphatidylinositol-mediated signaling|DNA binding|actin cytoskeleton|protein heterodimerization activity|extracellular region|nucleoplasm
comp108340_c0_seq1	GO:0004714	transmembrane receptor protein tyrosine kinase activity
comp67601_c0_seq3	GO:0005737;GO:0006546;GO:0016491;GO:0004047;GO:0055114	cytoplasm|glycine catabolic process|oxidoreductase activity|aminomethyltransferase activity|oxidation-reduction process
comp32970_c0_seq1	GO:0050660;GO:0005777;GO:0006635;GO:0003995;GO:0003997	flavin adenine dinucleotide binding|peroxisome|fatty acid beta-oxidation|acyl-CoA dehydrogenase activity|acyl-CoA oxidase activity
comp51951_c0_seq3	GO:0007026;GO:0016477;GO:0031023;GO:0032587;GO:0007126;GO:0051010;GO:0007163;GO:0034453;GO:0005881;GO:0005938;GO:0000776;GO:0007067;GO:0005802;GO:0007020;GO:0005794	negative regulation of microtubule depolymerization|cell migration|microtubule organizing center organization|ruffle membrane|meiosis|microtubule plus-end binding|establishment or maintenance of cell polarity|microtubule anchoring|cytoplasmic microtubule|cell cortex|kinetochore|mitosis|trans-Golgi network|microtubule nucleation|Golgi apparatus
comp70112_c0_seq1	GO:0004252;GO:0006508	serine-type endopeptidase activity|proteolysis
comp62619_c0_seq1	GO:0003960;GO:0003730;GO:0070402;GO:0042178;GO:0005829;GO:0008270;GO:0055114;GO:0051289	NADPH:quinone reductase activity|mRNA 3'-UTR binding|NADPH binding|xenobiotic catabolic process|cytosol|zinc ion binding|oxidation-reduction process|protein homotetramerization
comp59926_c0_seq2	GO:0015031;GO:0046872;GO:0005739	protein transport|metal ion binding|mitochondrion
comp55442_c0_seq1	GO:0003146;GO:0006468;GO:0004674;GO:0001947;GO:0005524;GO:0007399;GO:0030154;GO:0060070;GO:0050321;GO:0005737;GO:0045892;GO:0005634;GO:0005886	heart jogging|protein phosphorylation|protein serine/threonine kinase activity|heart looping|ATP binding|nervous system development|cell differentiation|canonical Wnt signaling pathway|tau-protein kinase activity|cytoplasm|negative regulation of transcription, DNA-templated|nucleus|plasma membrane
comp10696_c0_seq1	GO:0004519;GO:0003964;GO:0006278;GO:0003723	endonuclease activity|RNA-directed DNA polymerase activity|RNA-dependent DNA replication|RNA binding
comp66660_c0_seq1	GO:0072487;GO:0043984	MSL complex|histone H4-K16 acetylation
comp119878_c0_seq1	GO:0007156;GO:0005886;GO:0005515;GO:0045177;GO:0005509;GO:0004022;GO:0016021;GO:0007009;GO:0055114	homophilic cell adhesion|plasma membrane|protein binding|apical part of cell|calcium ion binding|alcohol dehydrogenase (NAD) activity|integral component of membrane|plasma membrane organization|oxidation-reduction process
comp97027_c0_seq1	GO:0006468;GO:0035556;GO:0004674;GO:0045944;GO:0043027;GO:0005524;GO:0000287;GO:0005819;GO:0005737;GO:2000491;GO:0043066;GO:0005634	protein phosphorylation|intracellular signal transduction|protein serine/threonine kinase activity|positive regulation of transcription from RNA polymerase II promoter|cysteine-type endopeptidase inhibitor activity involved in apoptotic process|ATP binding|magnesium ion binding|spindle|cytoplasm|positive regulation of hepatic stellate cell activation|negative regulation of apoptotic process|nucle…
comp61003_c0_seq4	GO:0055085;GO:0006814;GO:0016021;GO:0008273;GO:0048812;GO:0006816;GO:0048749	transmembrane transport|sodium ion transport|integral component of membrane|calcium, potassium:sodium antiporter activity|neuron projection morphogenesis|calcium ion transport|compound eye development
comp75851_c0_seq1	GO:0003723	RNA binding
comp17872_c0_seq1	GO:0003964;GO:0006278;GO:0003723;GO:0008270	RNA-directed DNA polymerase activity|RNA-dependent DNA replication|RNA binding|zinc ion binding
comp32880_c0_seq2	GO:0008152;GO:0033961	metabolic process|cis-stilbene-oxide hydrolase activity
comp86359_c0_seq1	GO:0007067;GO:0016567;GO:0005634;GO:0008270	mitosis|protein ubiquitination|nucleus|zinc ion binding
comp64074_c0_seq1	GO:0005829;GO:0042277;GO:0006468;GO:0004674;GO:0001948;GO:0000902;GO:0016607;GO:0005813;GO:0005524;GO:0016055;GO:0000287;GO:0007067;GO:0051219;GO:0030529;GO:0000777;GO:0005847	cytosol|peptide binding|protein phosphorylation|protein serine/threonine kinase activity|glycoprotein binding|cell morphogenesis|nuclear speck|centrosome|ATP binding|Wnt signaling pathway|magnesium ion binding|mitosis|phosphoprotein binding|ribonucleoprotein complex|condensed chromosome kinetochore|mRNA cleavage and polyadenylation specificity factor complex
comp50995_c0_seq1	GO:0005654;GO:0007219;GO:0001840;GO:0048793;GO:0048259;GO:0001568;GO:0005615;GO:0005509;GO:0035019;GO:0006355;GO:0001946;GO:0048936;GO:0016021;GO:0050768;GO:0004872;GO:0001889;GO:0021654	nucleoplasm|Notch signaling pathway|neural plate development|pronephros development|regulation of receptor-mediated endocytosis|blood vessel development|extracellular space|calcium ion binding|somatic stem cell maintenance|regulation of transcription, DNA-templated|lymphangiogenesis|peripheral nervous system neuron axonogenesis|integral component of membrane|negative regulation of neurogenesis|re…
comp82588_c0_seq1	GO:0006284;GO:0052821;GO:0003677;GO:0008725;GO:0043916;GO:0005634;GO:0052822	base-excision repair|DNA-7-methyladenine glycosylase activity|DNA binding|DNA-3-methyladenine glycosylase activity|DNA-7-methylguanine glycosylase activity|nucleus|DNA-3-methylguanine glycosylase activity
comp73344_c0_seq1	GO:0034968;GO:0008270;GO:0001833;GO:0018024;GO:0006355;GO:0003677;GO:0005515;GO:0005694;GO:0060348;GO:0005794;GO:0005634;GO:0006351;GO:0005886	histone lysine methylation|zinc ion binding|inner cell mass cell proliferation|histone-lysine N-methyltransferase activity|regulation of transcription, DNA-templated|DNA binding|protein binding|chromosome|bone development|Golgi apparatus|nucleus|transcription, DNA-templated|plasma membrane
comp116333_c0_seq1	GO:0003105;GO:0007411;GO:0030032;GO:0043197;GO:0004725;GO:0090090;GO:0035335;GO:0016328;GO:0036060;GO:0005856;GO:0072112;GO:0002548;GO:0042803;GO:0017147;GO:0016324	negative regulation of glomerular filtration|axon guidance|lamellipodium assembly|dendritic spine|protein tyrosine phosphatase activity|negative regulation of canonical Wnt signaling pathway|peptidyl-tyrosine dephosphorylation|lateral plasma membrane|slit diaphragm assembly|cytoskeleton|glomerular visceral epithelial cell differentiation|monocyte chemotaxis|protein homodimerization activity|Wnt-p…
comp49972_c0_seq1	GO:0046872;GO:0003676	metal ion binding|nucleic acid binding
comp56435_c1_seq1	GO:0005875;GO:0030659;GO:0005515;GO:0006886;GO:0005634;GO:0003777;GO:0005874	microtubule associated complex|cytoplasmic vesicle membrane|protein binding|intracellular protein transport|nucleus|microtubule motor activity|microtubule
comp61643_c0_seq1	GO:0008152;GO:0016787;GO:0005739;GO:0016746	metabolic process|hydrolase activity|mitochondrion|transferase activity, transferring acyl groups
comp44233_c0_seq1	GO:0046872;GO:0003676	metal ion binding|nucleic acid binding
comp58751_c0_seq2	GO:0008270;GO:0004519;GO:0004803;GO:0000737;GO:0018024;GO:2001251;GO:0071157;GO:0006313;GO:2001034;GO:0042803;GO:0005694;GO:0015074;GO:0000729;GO:0005634;GO:0043566	zinc ion binding|endonuclease activity|transposase activity|DNA catabolic process, endonucleolytic|histone-lysine N-methyltransferase activity|negative regulation of chromosome organization|negative regulation of cell cycle arrest|transposition, DNA-mediated|positive regulation of double-strand break repair via nonhomologous end joining|protein homodimerization activity|chromosome|DNA integration…
comp94533_c0_seq1	GO:0005622;GO:0006508;GO:0004198	intracellular|proteolysis|calcium-dependent cysteine-type endopeptidase activity
comp50000_c0_seq1	GO:0007165	signal transduction
comp91758_c0_seq1	GO:0020037;GO:0005506;GO:0009055;GO:0070330;GO:0055114;GO:0052869;GO:0018685	heme binding|iron ion binding|electron carrier activity|aromatase activity|oxidation-reduction process|arachidonic acid omega-hydroxylase activity|alkane 1-monooxygenase activity
comp19344_c0_seq1	GO:0003964;GO:0006278;GO:0003723;GO:0008270;GO:0015074	RNA-directed DNA polymerase activity|RNA-dependent DNA replication|RNA binding|zinc ion binding|DNA integration
comp67750_c0_seq1	GO:0017148;GO:0021954;GO:0008026;GO:0006974;GO:0031175;GO:0008306;GO:0035914;GO:2000178;GO:0003677;GO:0060213;GO:0009952;GO:0006479;GO:0005634;GO:0005524;GO:0021542	negative regulation of translation|central nervous system neuron development|ATP-dependent helicase activity|cellular response to DNA damage stimulus|neuron projection development|associative learning|skeletal muscle cell differentiation|negative regulation of neural precursor cell proliferation|DNA binding|positive regulation of nuclear-transcribed mRNA poly(A) tail shortening|anterior/posterior…
comp92841_c0_seq1	GO:0070997;GO:0051865;GO:0051087;GO:0008270;GO:0070936;GO:0070534;GO:0007417;GO:0030165;GO:0019901;GO:0006513;GO:0042787;GO:0006120;GO:2000377;GO:0016235;GO:0043123;GO:0005794;GO:0005829;GO:0001933;GO:0032232;GO:0031625;GO:0004842;GO:0042802;GO:0009266;GO:0048471;GO:0070842;GO:0043524;GO:0005783;GO:0090201;GO:0005634;GO:0006979;GO:0010506;GO:0000422;GO:0005739	neuron death|protein autoubiquitination|chaperone binding|zinc ion binding|protein K48-linked ubiquitination|protein K63-linked ubiquitination|central nervous system development|PDZ domain binding|protein kinase binding|protein monoubiquitination|protein ubiquitination involved in ubiquitin-dependent protein catabolic process|mitochondrial electron transport, NADH to ubiquinone|regulation of reac…
comp58929_c0_seq1	GO:0019509;GO:0008270;GO:0043874;GO:0043716;GO:0000287;GO:0019284;GO:0043715;GO:0005737;GO:0005634	L-methionine salvage from methylthioadenosine|zinc ion binding|acireductone synthase activity|2-hydroxy-3-keto-5-methylthiopentenyl-1-phosphate phosphatase activity|magnesium ion binding|L-methionine biosynthetic process from S-adenosylmethionine|2,3-diketo-5-methylthiopentyl-1-phosphate enolase activity|cytoplasm|nucleus
comp40257_c0_seq1	GO:0016021;GO:0004965;GO:0007186	integral component of membrane|G-protein coupled GABA receptor activity|G-protein coupled receptor signaling pathway
comp66728_c0_seq1	GO:0000075;GO:0003684;GO:0006281;GO:0043161;GO:0031464;GO:0031465;GO:0042787;GO:0016055;GO:0005737;GO:0005634	cell cycle checkpoint|damaged DNA binding|DNA repair|proteasome-mediated ubiquitin-dependent protein catabolic process|Cul4A-RING ubiquitin ligase complex|Cul4B-RING ubiquitin ligase complex|protein ubiquitination involved in ubiquitin-dependent protein catabolic process|Wnt signaling pathway|cytoplasm|nucleus
comp44084_c0_seq1	GO:0008156;GO:0043517;GO:0032405;GO:0032407;GO:0001741;GO:0043393;GO:0090399;GO:0046777;GO:0018105;GO:0004674;GO:0000077;GO:0034644;GO:0071480;GO:0005524;GO:0006281	negative regulation of DNA replication|positive regulation of DNA damage response, signal transduction by p53 class mediator|MutLalpha complex binding|MutSalpha complex binding|XY body|regulation of protein binding|replicative senescence|protein autophosphorylation|peptidyl-serine phosphorylation|protein serine/threonine kinase activity|DNA damage checkpoint|cellular response to UV|cellular respo…
comp67548_c0_seq1	GO:0003677;GO:0006468;GO:0004712;GO:0005524;GO:0004674	DNA binding|protein phosphorylation|protein serine/threonine/tyrosine kinase activity|ATP binding|protein serine/threonine kinase activity
comp109603_c0_seq1	GO:0070551;GO:0035278;GO:1900153;GO:0016442;GO:0000340;GO:0035197;GO:0031054;GO:0045947;GO:0046872;GO:0005845;GO:0035279;GO:0060213;GO:0000932;GO:0035068	endoribonuclease activity, cleaving siRNA-paired mRNA|negative regulation of translation involved in gene silencing by miRNA|positive regulation of nuclear-transcribed mRNA catabolic process, deadenylation-dependent decay|RISC complex|RNA 7-methylguanosine cap binding|siRNA binding|pre-miRNA processing|negative regulation of translational initiation|metal ion binding|mRNA cap binding complex|mRNA…
comp111763_c0_seq1	GO:0006355;GO:0046872;GO:0003676;GO:0005634	regulation of transcription, DNA-templated|metal ion binding|nucleic acid binding|nucleus
comp40905_c0_seq1	GO:0007165	signal transduction
comp61128_c0_seq2	GO:0005737;GO:0006457;GO:0051082;GO:0005634;GO:0016556;GO:0009408;GO:0003824	cytoplasm|protein folding|unfolded protein binding|nucleus|mRNA modification|response to heat|catalytic activity
comp6315_c0_seq1	GO:0003723;GO:0006397;GO:0008134;GO:0005634;GO:0005829	RNA binding|mRNA processing|transcription factor binding|nucleus|cytosol
comp83648_c0_seq1	GO:0005634;GO:0051726	nucleus|regulation of cell cycle
comp37264_c0_seq1	GO:0016021;GO:0007275;GO:0007219;GO:0005509	integral component of membrane|multicellular organismal development|Notch signaling pathway|calcium ion binding
comp73185_c0_seq1	GO:0007165	signal transduction
comp107975_c0_seq1	GO:0051896;GO:0030275;GO:0002039;GO:0051645;GO:0016020;GO:0030295;GO:0030111;GO:0072332;GO:0001944;GO:0097009;GO:0043276;GO:0006974;GO:0060575;GO:0050772;GO:0005829;GO:0046777;GO:0007050;GO:0004674;GO:0042802;GO:0007286;GO:0030308;GO:0045860;GO:0000287;GO:0030511;GO:0030010;GO:0060770;GO:0010212;GO:0005634;GO:0005524;GO:0060070;GO:0042593;GO:0005739;GO:0001894	regulation of protein kinase B signaling|LRR domain binding|p53 binding|Golgi localization|membrane|protein kinase activator activity|regulation of Wnt signaling pathway|intrinsic apoptotic signaling pathway by p53 class mediator|vasculature development|energy homeostasis|anoikis|cellular response to DNA damage stimulus|intestinal epithelial cell differentiation|positive regulation of axonogenesi…
comp56821_c0_seq1	GO:0006355;GO:0000079;GO:0019901	regulation of transcription, DNA-templated|regulation of cyclin-dependent protein serine/threonine kinase activity|protein kinase binding
comp67070_c0_seq3	GO:0016192;GO:0012507;GO:0030120;GO:0005768;GO:0048306;GO:0048471;GO:0016573;GO:0004402;GO:0005789;GO:0015031;GO:0051592	vesicle-mediated transport|ER to Golgi transport vesicle membrane|vesicle coat|endosome|calcium-dependent protein binding|perinuclear region of cytoplasm|histone acetylation|histone acetyltransferase activity|endoplasmic reticulum membrane|protein transport|response to calcium ion
comp29979_c0_seq2	GO:0046854;GO:0016308	phosphatidylinositol phosphorylation|1-phosphatidylinositol-4-phosphate 5-kinase activity
comp9598_c0_seq1	GO:0004842;GO:0016567;GO:0008270	ubiquitin-protein ligase activity|protein ubiquitination|zinc ion binding
comp92374_c0_seq1	GO:0055114;GO:0007264;GO:0004511;GO:0006184;GO:0042423;GO:0003924;GO:0009072;GO:0005506;GO:0016020;GO:0005525	oxidation-reduction process|small GTPase mediated signal transduction|tyrosine 3-monooxygenase activity|GTP catabolic process|catecholamine biosynthetic process|GTPase activity|aromatic amino acid family metabolic process|iron ion binding|membrane|GTP binding
comp61624_c0_seq1	GO:0003676;GO:0000166	nucleic acid binding|nucleotide binding
comp65781_c1_seq1	GO:0016021	integral component of membrane
comp64476_c1_seq1	GO:0004715;GO:0006468;GO:0005524	non-membrane spanning protein tyrosine kinase activity|protein phosphorylation|ATP binding
comp43895_c0_seq1	GO:0046854;GO:0016773;GO:0016301;GO:0005524;GO:0048015	phosphatidylinositol phosphorylation|phosphotransferase activity, alcohol group as acceptor|kinase activity|ATP binding|phosphatidylinositol-mediated signaling
comp76332_c0_seq1	GO:0051978;GO:0005324;GO:0008144;GO:0043066;GO:0015909;GO:0070301;GO:0005543;GO:0050892;GO:0051977;GO:0005829;GO:0008284;GO:0071456;GO:0043154;GO:0007067;GO:0051345;GO:0045179;GO:0016209;GO:0032052;GO:0005504;GO:0032000;GO:0003682;GO:0005634;GO:0005782	lysophospholipid transporter activity|long-chain fatty acid transporter activity|drug binding|negative regulation of apoptotic process|long-chain fatty acid transport|cellular response to hydrogen peroxide|phospholipid binding|intestinal absorption|lysophospholipid transport|cytosol|positive regulation of cell proliferation|cellular response to hypoxia|negative regulation of cysteine-type endopep…
comp62389_c0_seq6	GO:0005737;GO:0005096;GO:0043547;GO:0005543;GO:0007165	cytoplasm|GTPase activator activity|positive regulation of GTPase activity|phospholipid binding|signal transduction
comp53501_c0_seq1	GO:0006355;GO:0003700;GO:0043565;GO:0035914	regulation of transcription, DNA-templated|sequence-specific DNA binding transcription factor activity|sequence-specific DNA binding|skeletal muscle cell differentiation
comp103197_c0_seq1	GO:0001525;GO:0017154;GO:0038084;GO:0005515;GO:0007155;GO:0005021;GO:1902285;GO:0061549;GO:0007507;GO:0097490;GO:0005509;GO:0001755;GO:0097491;GO:0008201;GO:0030424;GO:0021675;GO:0016021;GO:0050919;GO:0048846;GO:0005886	angiogenesis|semaphorin receptor activity|vascular endothelial growth factor signaling pathway|protein binding|cell adhesion|vascular endothelial growth factor-activated receptor activity|semaphorin-plexin signaling pathway involved in neuron projection guidance|sympathetic ganglion development|heart development|sympathetic neuron projection extension|calcium ion binding|neural crest cell migrati…
comp58321_c0_seq1	GO:0016021;GO:0033116;GO:0005789;GO:0005794;GO:0016192	integral component of membrane|endoplasmic reticulum-Golgi intermediate compartment membrane|endoplasmic reticulum membrane|Golgi apparatus|vesicle-mediated transport
comp61966_c0_seq1	GO:0003735;GO:0015934;GO:0006412	structural constituent of ribosome|large ribosomal subunit|translation
comp106126_c0_seq1	GO:0006457;GO:0000413;GO:0003723;GO:0003755;GO:0000166	protein folding|protein peptidyl-prolyl isomerization|RNA binding|peptidyl-prolyl cis-trans isomerase activity|nucleotide binding
comp87105_c0_seq1	GO:0005044;GO:0016020;GO:0030246	scavenger receptor activity|membrane|carbohydrate binding
comp64373_c0_seq1	GO:0000502	proteasome complex
comp45030_c0_seq1	GO:0019079;GO:0019028;GO:0016021;GO:0003723;GO:0003968;GO:0019048;GO:0006508;GO:0004197;GO:0005524;GO:0033644;GO:0005198;GO:0003724;GO:0006351	viral genome replication|viral capsid|integral component of membrane|RNA binding|RNA-directed RNA polymerase activity|modulation by virus of host morphology or physiology|proteolysis|cysteine-type endopeptidase activity|ATP binding|host cell membrane|structural molecule activity|RNA helicase activity|transcription, DNA-templated
comp119844_c0_seq1	GO:0010628;GO:0005887;GO:2000541;GO:0051602;GO:0031594;GO:0007275;GO:0007613;GO:0030165;GO:0019901;GO:0010629;GO:0071340;GO:0045887;GO:0046777;GO:0045211;GO:0006355;GO:0060291;GO:0032224;GO:0009897;GO:0050731;GO:0007165;GO:0030154;GO:0004714;GO:0042995;GO:0030054;GO:0043525;GO:0005524	positive regulation of gene expression|integral component of plasma membrane|positive regulation of protein geranylgeranylation|response to electrical stimulus|neuromuscular junction|multicellular organismal development|memory|PDZ domain binding|protein kinase binding|negative regulation of gene expression|skeletal muscle acetylcholine-gated channel clustering|positive regulation of synaptic grow…
comp95238_c0_seq1	GO:0005911;GO:0005887;GO:0007156;GO:0007163;GO:0007015;GO:0030027;GO:0016477;GO:0009653;GO:0005515;GO:0005509;GO:0030175;GO:0007267;GO:0005634;GO:0048471	cell-cell junction|integral component of plasma membrane|homophilic cell adhesion|establishment or maintenance of cell polarity|actin filament organization|lamellipodium|cell migration|anatomical structure morphogenesis|protein binding|calcium ion binding|filopodium|cell-cell signaling|nucleus|perinuclear region of cytoplasm
comp62660_c0_seq2	GO:0006468;GO:0030289;GO:0004704;GO:0016311;GO:0046872;GO:0038061;GO:0005813;GO:0000226;GO:0023014;GO:0004722;GO:0005515;GO:0010569;GO:0005737;GO:0005634;GO:0005886	protein phosphorylation|protein phosphatase 4 complex|NF-kappaB-inducing kinase activity|dephosphorylation|metal ion binding|NIK/NF-kappaB signaling|centrosome|microtubule cytoskeleton organization|signal transduction by phosphorylation|protein serine/threonine phosphatase activity|protein binding|regulation of double-strand break repair via homologous recombination|cytoplasm|nucleus|plasma membr…
comp62212_c0_seq1	GO:0001764;GO:0008090;GO:0031616;GO:0010842;GO:0051298;GO:0032864;GO:0051303;GO:0000132;GO:0000777;GO:0007405;GO:0010975;GO:0060053;GO:0005737;GO:0005874;GO:0060052;GO:0001833;GO:0031252;GO:0047496;GO:0008017;GO:0007020;GO:0043014;GO:0019904;GO:0007067;GO:0032154;GO:0042802;GO:0007059;GO:0030424;GO:0021799;GO:0051642;GO:0005875;GO:0048487;GO:0021955	neuron migration|retrograde axon cargo transport|spindle pole centrosome|retina layer formation|centrosome duplication|activation of Cdc42 GTPase activity|establishment of chromosome localization|establishment of mitotic spindle orientation|condensed chromosome kinetochore|neuroblast proliferation|regulation of neuron projection development|neurofilament cytoskeleton|cytoplasm|microtubule|neurofi…
comp40632_c0_seq1	GO:0016021;GO:0080122;GO:0015217;GO:0035349;GO:0005743;GO:0043262;GO:0015867;GO:0015866;GO:0015228;GO:0005347;GO:0080121	integral component of membrane|AMP transmembrane transporter activity|ADP transmembrane transporter activity|coenzyme A transmembrane transport|mitochondrial inner membrane|adenosine-diphosphatase activity|ATP transport|ADP transport|coenzyme A transmembrane transporter activity|ATP transmembrane transporter activity|AMP transport
comp63377_c0_seq1	GO:0030130;GO:0016192;GO:0006886;GO:0005198;GO:0030132	clathrin coat of trans-Golgi network vesicle|vesicle-mediated transport|intracellular protein transport|structural molecule activity|clathrin coat of coated pit
comp14265_c0_seq1	GO:0005525;GO:0007049;GO:0031105;GO:0051301	GTP binding|cell cycle|septin complex|cell division
comp70136_c0_seq1	GO:0005737;GO:0070006;GO:0030145;GO:0042803;GO:0010815	cytoplasm|metalloaminopeptidase activity|manganese ion binding|protein homodimerization activity|bradykinin catabolic process
comp58211_c0_seq4	GO:0008407;GO:0016330;GO:0016060;GO:0045464;GO:0007602;GO:0001077;GO:0007541;GO:0000977;GO:0045494;GO:0016028;GO:0061101;GO:0006974;GO:0005737;GO:0035019;GO:0046982;GO:0005667;GO:0030707;GO:0007422;GO:0006897;GO:0045944;GO:0002046;GO:0042803;GO:0008134;GO:0005634;GO:0061382	chaeta morphogenesis|second mitotic wave involved in compound eye morphogenesis|metarhodopsin inactivation|R8 cell fate specification|phototransduction|RNA polymerase II core promoter proximal region sequence-specific DNA binding transcription factor activity involved in positive regulation of transcription|sex determination, primary response to X:A ratio|RNA polymerase II regulatory region seque…
comp60391_c0_seq3	GO:0008270;GO:0016874;GO:0005622	zinc ion binding|ligase activity|intracellular
comp108790_c0_seq1	GO:0016021;GO:0006811;GO:0005230;GO:0005886	integral component of membrane|ion transport|extracellular ligand-gated ion channel activity|plasma membrane
comp66199_c1_seq1	GO:0001525;GO:0005615;GO:0048747;GO:0050840;GO:0070062;GO:0007155;GO:0042221;GO:0005578;GO:0030198	angiogenesis|extracellular space|muscle fiber development|extracellular matrix binding|extracellular vesicular exosome|cell adhesion|response to chemical|proteinaceous extracellular matrix|extracellular matrix organization
comp59827_c0_seq1	GO:0007399	nervous system development
comp67409_c0_seq2	GO:0000938;GO:0010008;GO:0015031	GARP complex|endosome membrane|protein transport
comp62967_c0_seq1	GO:0005789;GO:0009055;GO:0005506;GO:0020037;GO:0019825;GO:0070330;GO:0055114	endoplasmic reticulum membrane|electron carrier activity|iron ion binding|heme binding|oxygen binding|aromatase activity|oxidation-reduction process
comp84747_c0_seq1	GO:0004252;GO:0006508	serine-type endopeptidase activity|proteolysis
comp109605_c0_seq1	GO:0003964;GO:0003677;GO:0006278;GO:0003723;GO:0008270;GO:0015074;GO:0006310	RNA-directed DNA polymerase activity|DNA binding|RNA-dependent DNA replication|RNA binding|zinc ion binding|DNA integration|DNA recombination
comp68763_c0_seq1	GO:0005737;GO:0005615;GO:0046872;GO:0004519;GO:0042744;GO:0020037;GO:0004601;GO:0055114	cytoplasm|extracellular space|metal ion binding|endonuclease activity|hydrogen peroxide catabolic process|heme binding|peroxidase activity|oxidation-reduction process
comp62414_c0_seq2	GO:0004519;GO:0046872	endonuclease activity|metal ion binding
comp67644_c0_seq1	GO:0006468;GO:0035556;GO:0006915;GO:0043065;GO:0005524;GO:0004687;GO:2000377;GO:0005634	protein phosphorylation|intracellular signal transduction|apoptotic process|positive regulation of apoptotic process|ATP binding|myosin light chain kinase activity|regulation of reactive oxygen species metabolic process|nucleus
comp101277_c0_seq1	GO:0008270	zinc ion binding
comp55943_c0_seq2	GO:0004300;GO:0003860;GO:0008152;GO:0005739	enoyl-CoA hydratase activity|3-hydroxyisobutyryl-CoA hydrolase activity|metabolic process|mitochondrion
comp112991_c0_seq1	GO:0004683;GO:0060999;GO:0006913;GO:0043393;GO:0005737;GO:0046827;GO:0006468;GO:0007165;GO:0010976;GO:0051835;GO:0071902;GO:0051149;GO:0005516;GO:0005634;GO:0005524;GO:0007049	calmodulin-dependent protein kinase activity|positive regulation of dendritic spine development|nucleocytoplasmic transport|regulation of protein binding|cytoplasm|positive regulation of protein export from nucleus|protein phosphorylation|signal transduction|positive regulation of neuron projection development|positive regulation of synapse structural plasticity|positive regulation of protein ser…
comp45532_c0_seq1	GO:0021532;GO:0021772;GO:0035116;GO:0021670;GO:0043010;GO:0035115;GO:0005923;GO:0007163;GO:0001889;GO:0008589;GO:0005813;GO:0021549;GO:0060039;GO:0060322;GO:0036064;GO:0045744;GO:0001822;GO:0007368;GO:0042384;GO:0022038;GO:0001701;GO:0031870;GO:0043584;GO:0005930	neural tube patterning|olfactory bulb development|embryonic hindlimb morphogenesis|lateral ventricle development|camera-type eye development|embryonic forelimb morphogenesis|tight junction|establishment or maintenance of cell polarity|liver development|regulation of smoothened signaling pathway|centrosome|cerebellum development|pericardium development|head development|ciliary basal body|negative …
comp76547_c0_seq1	GO:0032183;GO:0006281;GO:0008270;GO:0005743;GO:0031625;GO:0007283;GO:0004842;GO:0042787;GO:0020037;GO:0005634	SUMO binding|DNA repair|zinc ion binding|mitochondrial inner membrane|ubiquitin protein ligase binding|spermatogenesis|ubiquitin-protein ligase activity|protein ubiquitination involved in ubiquitin-dependent protein catabolic process|heme binding|nucleus
comp91290_c0_seq1	GO:0046872;GO:0004697;GO:0035556	metal ion binding|protein kinase C activity|intracellular signal transduction
comp39233_c0_seq1	GO:0090222;GO:0034454;GO:0005509;GO:0005874;GO:0051642;GO:0005515;GO:0005814;GO:0005525	centrosome-templated microtubule nucleation|microtubule anchoring at centrosome|calcium ion binding|microtubule|centrosome localization|protein binding|centriole|GTP binding
comp53450_c0_seq1	GO:0071363;GO:0006233;GO:0046940;GO:0050145;GO:0005524;GO:0004798;GO:0016310	cellular response to growth factor stimulus|dTDP biosynthetic process|nucleoside monophosphate phosphorylation|nucleoside phosphate kinase activity|ATP binding|thymidylate kinase activity|phosphorylation
comp120587_c0_seq1	GO:0004519;GO:0003964;GO:0006278;GO:0003723	endonuclease activity|RNA-directed DNA polymerase activity|RNA-dependent DNA replication|RNA binding
comp106979_c0_seq1	GO:0004721	phosphoprotein phosphatase activity
comp63202_c0_seq1	GO:0006094;GO:0016301;GO:0071333;GO:0006107;GO:0006090;GO:0005525;GO:0016310;GO:0051384;GO:0046872;GO:0004613;GO:0006116;GO:0032024;GO:0005739	gluconeogenesis|kinase activity|cellular response to glucose stimulus|oxaloacetate metabolic process|pyruvate metabolic process|GTP binding|phosphorylation|response to glucocorticoid|metal ion binding|phosphoenolpyruvate carboxykinase (GTP) activity|NADH oxidation|positive regulation of insulin secretion|mitochondrion
comp96493_c0_seq1	GO:0034968;GO:0003677;GO:0018024;GO:0008270	histone lysine methylation|DNA binding|histone-lysine N-methyltransferase activity|zinc ion binding
comp43690_c0_seq1	GO:0005316;GO:0055085;GO:0016021	high affinity inorganic phosphate:sodium symporter activity|transmembrane transport|integral component of membrane
comp31622_c0_seq1	GO:0003964;GO:0006278;GO:0003723;GO:0004190;GO:0006508;GO:0015074	RNA-directed DNA polymerase activity|RNA-dependent DNA replication|RNA binding|aspartic-type endopeptidase activity|proteolysis|DNA integration
comp64939_c0_seq1	GO:0005515;GO:0007017;GO:0071353;GO:0030705;GO:0005525;GO:0051301;GO:0006184;GO:0005881;GO:0051258;GO:0003924;GO:0051084;GO:0005200	protein binding|microtubule-based process|cellular response to interleukin-4|cytoskeleton-dependent intracellular transport|GTP binding|cell division|GTP catabolic process|cytoplasmic microtubule|protein polymerization|GTPase activity|'de novo' posttranslational protein folding|structural constituent of cytoskeleton
comp23458_c0_seq1	GO:0003723;GO:0008270;GO:0006278;GO:0003964;GO:0004523;GO:0006355;GO:0003700;GO:0015074;GO:0005634	RNA binding|zinc ion binding|RNA-dependent DNA replication|RNA-directed DNA polymerase activity|RNA-DNA hybrid ribonuclease activity|regulation of transcription, DNA-templated|sequence-specific DNA binding transcription factor activity|DNA integration|nucleus
comp66496_c0_seq1	GO:0050728;GO:0002230;GO:0042387;GO:0000122;GO:0034198;GO:0010004;GO:0001077;GO:0008354;GO:0031594;GO:0008063;GO:0050829;GO:0000381;GO:0000977;GO:0007507;GO:0001818;GO:0070379;GO:0006967;GO:0061057;GO:0051607;GO:0006974;GO:0035206;GO:0045083;GO:0005829;GO:0048935;GO:0007419;GO:0006964;GO:0070491;GO:0045429;GO:0003705;GO:0001715;GO:0045089;GO:0016015;GO:0007501;GO:0045944;GO:0042803;GO:0035006;GO:…	negative regulation of inflammatory response|positive regulation of defense response to virus by host|plasmatocyte differentiation|negative regulation of transcription from RNA polymerase II promoter|cellular response to amino acid starvation|gastrulation involving germ band extension|RNA polymerase II core promoter proximal region sequence-specific DNA binding transcription factor activity invol…
comp71639_c0_seq1	GO:0006777;GO:0003919;GO:0006747	Mo-molybdopterin cofactor biosynthetic process|FMN adenylyltransferase activity|FAD biosynthetic process
comp67485_c0_seq1	GO:0004822;GO:0002161;GO:0006428;GO:0006450;GO:0005524;GO:0005737;GO:0005634	isoleucine-tRNA ligase activity|aminoacyl-tRNA editing activity|isoleucyl-tRNA aminoacylation|regulation of translational fidelity|ATP binding|cytoplasm|nucleus
comp106944_c0_seq1	GO:0006506;GO:0017176;GO:0016021	GPI anchor biosynthetic process|phosphatidylinositol N-acetylglucosaminyltransferase activity|integral component of membrane
comp20241_c0_seq1	GO:0046872;GO:0004867;GO:0045095	metal ion binding|serine-type endopeptidase inhibitor activity|keratin filament
comp84074_c0_seq1	GO:0008152;GO:0004415	metabolic process|hyalurononglucosaminidase activity
comp29890_c0_seq1	GO:0016021;GO:0004714	integral component of membrane|transmembrane receptor protein tyrosine kinase activity
comp18816_c0_seq1	GO:0005097;GO:0032851	Rab GTPase activator activity|positive regulation of Rab GTPase activity
comp55924_c0_seq3	GO:0009790;GO:0030334;GO:0032956;GO:0031929;GO:0031932	embryo development|regulation of cell migration|regulation of actin cytoskeleton organization|TOR signaling|TORC2 complex
comp12204_c0_seq1	GO:0007264;GO:0004767;GO:0006184;GO:0003924;GO:0016020;GO:0005525	small GTPase mediated signal transduction|sphingomyelin phosphodiesterase activity|GTP catabolic process|GTPase activity|membrane|GTP binding
comp63717_c0_seq2	GO:0003676	nucleic acid binding
comp61400_c0_seq8	GO:0016021;GO:0006355;GO:0043565;GO:0030218;GO:0003700;GO:0005789;GO:0005634;GO:0006351	integral component of membrane|regulation of transcription, DNA-templated|sequence-specific DNA binding|erythrocyte differentiation|sequence-specific DNA binding transcription factor activity|endoplasmic reticulum membrane|nucleus|transcription, DNA-templated
comp38400_c1_seq1	GO:0003779;GO:0007010	actin binding|cytoskeleton organization
comp65639_c1_seq1	GO:0003743;GO:0006413;GO:0004781;GO:0006184;GO:0003924;GO:0005525	translation initiation factor activity|translational initiation|sulfate adenylyltransferase (ATP) activity|GTP catabolic process|GTPase activity|GTP binding
comp60481_c0_seq1	GO:0031011;GO:0032507;GO:0005875;GO:0007291;GO:0000910;GO:0006909;GO:0016319;GO:0007010;GO:0005524;GO:0005200;GO:0005884;GO:0002121;GO:0005811;GO:0005737	Ino80 complex|maintenance of protein location in cell|microtubule associated complex|sperm individualization|cytokinesis|phagocytosis|mushroom body development|cytoskeleton organization|ATP binding|structural constituent of cytoskeleton|actin filament|inter-male aggressive behavior|lipid particle|cytoplasm
comp64593_c0_seq3	GO:0000413;GO:0003755	protein peptidyl-prolyl isomerization|peptidyl-prolyl cis-trans isomerase activity
comp105972_c0_seq1	GO:0006281;GO:0003677;GO:0035725;GO:0005524;GO:0016740;GO:0004386;GO:0005272;GO:0016020	DNA repair|DNA binding|sodium ion transmembrane transport|ATP binding|transferase activity|helicase activity|sodium channel activity|membrane
comp19273_c0_seq1	GO:0042450;GO:0004056	arginine biosynthetic process via ornithine|argininosuccinate lyase activity
comp54689_c0_seq1	GO:0008270;GO:0003676	zinc ion binding|nucleic acid binding
comp22256_c0_seq1	GO:0005737;GO:0005085;GO:0006909;GO:0016477;GO:0016020;GO:0006915;GO:0017124;GO:0007264	cytoplasm|guanyl-nucleotide exchange factor activity|phagocytosis|cell migration|membrane|apoptotic process|SH3 domain binding|small GTPase mediated signal transduction
comp4650_c0_seq1	GO:0016311;GO:0003993	dephosphorylation|acid phosphatase activity
comp119382_c0_seq1	GO:0055085;GO:0045893;GO:0016021;GO:0008340;GO:0031670;GO:0003676;GO:0042594;GO:0046872;GO:0016607;GO:0000122;GO:0048009	transmembrane transport|positive regulation of transcription, DNA-templated|integral component of membrane|determination of adult lifespan|cellular response to nutrient|nucleic acid binding|response to starvation|metal ion binding|nuclear speck|negative regulation of transcription from RNA polymerase II promoter|insulin-like growth factor receptor signaling pathway
comp110537_c0_seq1	GO:0003723;GO:0004000;GO:0006396	RNA binding|adenosine deaminase activity|RNA processing
comp106309_c0_seq1	GO:0004523;GO:0003964;GO:0006278;GO:0003723	RNA-DNA hybrid ribonuclease activity|RNA-directed DNA polymerase activity|RNA-dependent DNA replication|RNA binding
comp67884_c0_seq1	GO:0008152;GO:0003983	metabolic process|UTP:glucose-1-phosphate uridylyltransferase activity
comp31330_c0_seq1	GO:0016020	membrane
comp9295_c0_seq1	GO:0008270	zinc ion binding
comp49088_c0_seq1	GO:0006357;GO:0006367;GO:0016591;GO:0007517;GO:0001104;GO:0016592;GO:0003713;GO:0048813	regulation of transcription from RNA polymerase II promoter|transcription initiation from RNA polymerase II promoter|DNA-directed RNA polymerase II, holoenzyme|muscle organ development|RNA polymerase II transcription cofactor activity|mediator complex|transcription coactivator activity|dendrite morphogenesis
comp63841_c0_seq1	GO:0005737;GO:0003723;GO:0005634;GO:0000166;GO:0006396	cytoplasm|RNA binding|nucleus|nucleotide binding|RNA processing
comp14577_c0_seq1	GO:0016905	myosin heavy chain kinase activity
comp7864_c0_seq1	GO:0005515;GO:0046872	protein binding|metal ion binding
comp16427_c0_seq1	GO:0016874	ligase activity
comp34771_c0_seq1	GO:0003743;GO:0006413;GO:0006367;GO:0005673;GO:0006355;GO:0003677	translation initiation factor activity|translational initiation|transcription initiation from RNA polymerase II promoter|transcription factor TFIIE complex|regulation of transcription, DNA-templated|DNA binding
comp39242_c0_seq1	GO:0008237;GO:0051537;GO:0006508;GO:0008270;GO:0004177;GO:0043231	metallopeptidase activity|2 iron, 2 sulfur cluster binding|proteolysis|zinc ion binding|aminopeptidase activity|intracellular membrane-bounded organelle
comp51993_c0_seq2	GO:0016021	integral component of membrane
comp87435_c0_seq1	GO:0003964;GO:0006278;GO:0003723;GO:0004190;GO:0006508;GO:0008270;GO:0015074	RNA-directed DNA polymerase activity|RNA-dependent DNA replication|RNA binding|aspartic-type endopeptidase activity|proteolysis|zinc ion binding|DNA integration
comp73564_c0_seq1	GO:0005737;GO:0008283;GO:0008262;GO:0008536;GO:0006886;GO:0005634;GO:0006915	cytoplasm|cell proliferation|importin-alpha export receptor activity|Ran GTPase binding|intracellular protein transport|nucleus|apoptotic process
comp55722_c1_seq1	GO:0035064;GO:0001833;GO:0005634	methylated histone residue binding|inner cell mass cell proliferation|nucleus
comp70302_c0_seq1	GO:0017111;GO:0005524	nucleoside-triphosphatase activity|ATP binding
comp53709_c0_seq1	GO:0055114;GO:0004158;GO:0044205;GO:0006207;GO:0005886	oxidation-reduction process|dihydroorotate oxidase activity|'de novo' UMP biosynthetic process|'de novo' pyrimidine nucleobase biosynthetic process|plasma membrane
comp37519_c0_seq1	GO:0003964;GO:0006278;GO:0003723;GO:0004190;GO:0006508;GO:0015074	RNA-directed DNA polymerase activity|RNA-dependent DNA replication|RNA binding|aspartic-type endopeptidase activity|proteolysis|DNA integration
comp32706_c0_seq1	GO:0008026;GO:0003723;GO:0005524;GO:0006364;GO:0005634	ATP-dependent helicase activity|RNA binding|ATP binding|rRNA processing|nucleus
comp65059_c0_seq1	GO:0005634;GO:0003682;GO:0003677	nucleus|chromatin binding|DNA binding
comp26767_c0_seq1	GO:0009954;GO:0016021;GO:0001932;GO:0030279;GO:0042475;GO:0005509;GO:0090090;GO:0009953;GO:0051124;GO:0016055;GO:0043113;GO:0001942;GO:0006897;GO:0030971;GO:0001822;GO:0042803;GO:0042733;GO:0030198;GO:0005886	proximal/distal pattern formation|integral component of membrane|regulation of protein phosphorylation|negative regulation of ossification|odontogenesis of dentin-containing tooth|calcium ion binding|negative regulation of canonical Wnt signaling pathway|dorsal/ventral pattern formation|synaptic growth at neuromuscular junction|Wnt signaling pathway|receptor clustering|hair follicle development|e…
comp67150_c0_seq1	GO:0004497	monooxygenase activity
comp70563_c0_seq1	GO:0016757	transferase activity, transferring glycosyl groups
comp47683_c0_seq1	GO:0008026;GO:0003676;GO:0005524;GO:0005634;GO:0008270	ATP-dependent helicase activity|nucleic acid binding|ATP binding|nucleus|zinc ion binding
comp117578_c0_seq1	GO:0004523;GO:0003964;GO:0006278;GO:0003723	RNA-DNA hybrid ribonuclease activity|RNA-directed DNA polymerase activity|RNA-dependent DNA replication|RNA binding
comp88172_c0_seq1	GO:0055085;GO:0016021;GO:0008559;GO:0006200;GO:0005524	transmembrane transport|integral component of membrane|xenobiotic-transporting ATPase activity|ATP catabolic process|ATP binding
comp59226_c0_seq1	GO:0016021;GO:0008324;GO:0000166;GO:0006812;GO:0055085	integral component of membrane|cation transmembrane transporter activity|nucleotide binding|cation transport|transmembrane transport
comp121251_c0_seq1	GO:0004523;GO:0003964;GO:0006278;GO:0003723	RNA-DNA hybrid ribonuclease activity|RNA-directed DNA polymerase activity|RNA-dependent DNA replication|RNA binding
comp31632_c0_seq1	GO:0005829;GO:0043234;GO:0005779;GO:0008289;GO:0005887;GO:0046983;GO:0045046;GO:0005783;GO:0005634;GO:0016557;GO:0032994	cytosol|protein complex|integral component of peroxisomal membrane|lipid binding|integral component of plasma membrane|protein dimerization activity|protein import into peroxisome membrane|endoplasmic reticulum|nucleus|peroxisome membrane biogenesis|protein-lipid complex
comp18428_c0_seq1	GO:0045596	negative regulation of cell differentiation
comp61973_c0_seq1	GO:0005737;GO:0005730;GO:0006364;GO:0000178;GO:0017091	cytoplasm|nucleolus|rRNA processing|exosome (RNase complex)|AU-rich element binding
comp50823_c0_seq1	GO:0005737;GO:0019887;GO:0045859;GO:0032403;GO:0006913;GO:0030496;GO:0007049;GO:1902531;GO:0005634;GO:0045648	cytoplasm|protein kinase regulator activity|regulation of protein kinase activity|protein complex binding|nucleocytoplasmic transport|midbody|cell cycle|regulation of intracellular signal transduction|nucleus|positive regulation of erythrocyte differentiation
comp29206_c0_seq1	GO:0004181;GO:0015631;GO:0006508;GO:0005634;GO:0008270;GO:0005829;GO:0035611	metallocarboxypeptidase activity|tubulin binding|proteolysis|nucleus|zinc ion binding|cytosol|protein branching point deglutamylation
comp30955_c0_seq1	GO:0003964;GO:0006278;GO:0003723;GO:0004190;GO:0006508;GO:0015074	RNA-directed DNA polymerase activity|RNA-dependent DNA replication|RNA binding|aspartic-type endopeptidase activity|proteolysis|DNA integration
comp110899_c0_seq1	GO:0006313;GO:0004803;GO:0003677;GO:0015074	transposition, DNA-mediated|transposase activity|DNA binding|DNA integration
comp67527_c0_seq1	GO:0004816;GO:0006421;GO:0003676;GO:0005524;GO:0005737	asparagine-tRNA ligase activity|asparaginyl-tRNA aminoacylation|nucleic acid binding|ATP binding|cytoplasm
comp30374_c0_seq2	GO:0006468;GO:0004674;GO:0061326;GO:0046872;GO:0072116;GO:0001947;GO:0072372;GO:0005524;GO:0007067;GO:0005737	protein phosphorylation|protein serine/threonine kinase activity|renal tubule development|metal ion binding|pronephros formation|heart looping|primary cilium|ATP binding|mitosis|cytoplasm
comp13268_c0_seq1	GO:0005840;GO:0016787;GO:0005739;GO:0009507	ribosome|hydrolase activity|mitochondrion|chloroplast
comp57102_c0_seq3	GO:0031588;GO:0006468;GO:0006633;GO:0051291;GO:0043531;GO:0005524;GO:0004679;GO:0010628;GO:0019901;GO:0016208;GO:0050790;GO:0005634	AMP-activated protein kinase complex|protein phosphorylation|fatty acid biosynthetic process|protein heterooligomerization|ADP binding|ATP binding|AMP-activated protein kinase activity|positive regulation of gene expression|protein kinase binding|AMP binding|regulation of catalytic activity|nucleus
comp101411_c0_seq1	GO:0016021;GO:0007154;GO:0007156;GO:0005509	integral component of membrane|cell communication|homophilic cell adhesion|calcium ion binding
comp53197_c0_seq1	GO:0031017;GO:0006355;GO:0060691;GO:1900103;GO:0043565;GO:0003700;GO:0005634	exocrine pancreas development|regulation of transcription, DNA-templated|epithelial cell maturation involved in salivary gland development|positive regulation of endoplasmic reticulum unfolded protein response|sequence-specific DNA binding|sequence-specific DNA binding transcription factor activity|nucleus
comp99268_c0_seq1	GO:0015385;GO:0055085;GO:0006885;GO:0016021;GO:0006873;GO:0006814	sodium:hydrogen antiporter activity|transmembrane transport|regulation of pH|integral component of membrane|cellular ion homeostasis|sodium ion transport
comp52195_c0_seq1	GO:0005622;GO:0006508;GO:0004198;GO:0005509	intracellular|proteolysis|calcium-dependent cysteine-type endopeptidase activity|calcium ion binding
comp68090_c0_seq1	GO:0007050;GO:0005881;GO:0015629;GO:0030713;GO:0045746	cell cycle arrest|cytoplasmic microtubule|actin cytoskeleton|ovarian follicle cell stalk formation|negative regulation of Notch signaling pathway
comp96766_c0_seq1	GO:0004890;GO:0045211;GO:0030054;GO:0005230;GO:0006811;GO:0016021	GABA-A receptor activity|postsynaptic membrane|cell junction|extracellular ligand-gated ion channel activity|ion transport|integral component of membrane
comp10064_c0_seq1	GO:0050853;GO:0001525;GO:0043087;GO:0005154;GO:0030032;GO:0035023;GO:0006906;GO:0006974;GO:0005543;GO:0007229;GO:0005737;GO:0046872;GO:0007264;GO:0042493;GO:0045785;GO:0043552;GO:0030676;GO:0005886;GO:0016477;GO:0030890	B cell receptor signaling pathway|angiogenesis|regulation of GTPase activity|epidermal growth factor receptor binding|lamellipodium assembly|regulation of Rho protein signal transduction|vesicle fusion|cellular response to DNA damage stimulus|phospholipid binding|integrin-mediated signaling pathway|cytoplasm|metal ion binding|small GTPase mediated signal transduction|response to drug|positive reg…
comp61339_c0_seq1	GO:0016021;GO:0005764;GO:0031410;GO:0006914	integral component of membrane|lysosome|cytoplasmic vesicle|autophagy
comp68664_c1_seq1	GO:0046872;GO:0003676	metal ion binding|nucleic acid binding
comp3909_c0_seq1	GO:0006633;GO:0009941;GO:0004467;GO:0001676;GO:0016020;GO:0005739	fatty acid biosynthetic process|chloroplast envelope|long-chain fatty acid-CoA ligase activity|long-chain fatty acid metabolic process|membrane|mitochondrion
comp64812_c0_seq1	GO:0016021;GO:0001570;GO:0046329;GO:0060049;GO:0000139;GO:0007517;GO:0005615;GO:0008285;GO:0048747;GO:0016740;GO:0007399;GO:0005801;GO:0005783;GO:0005634	integral component of membrane|vasculogenesis|negative regulation of JNK cascade|regulation of protein glycosylation|Golgi membrane|muscle organ development|extracellular space|negative regulation of cell proliferation|muscle fiber development|transferase activity|nervous system development|cis-Golgi network|endoplasmic reticulum|nucleus
comp59613_c0_seq4	GO:0006214;GO:0006207;GO:0051539;GO:0050661;GO:0009055;GO:0004158;GO:0005829;GO:0046872;GO:0019483;GO:0006212;GO:0006222;GO:0055114;GO:0042803;GO:0017113	thymidine catabolic process|'de novo' pyrimidine nucleobase biosynthetic process|4 iron, 4 sulfur cluster binding|NADP binding|electron carrier activity|dihydroorotate oxidase activity|cytosol|metal ion binding|beta-alanine biosynthetic process|uracil catabolic process|UMP biosynthetic process|oxidation-reduction process|protein homodimerization activity|dihydropyrimidine dehydrogenase (NADP+) ac…
comp58400_c0_seq1	GO:0006355;GO:0046872;GO:0003677;GO:0005634	regulation of transcription, DNA-templated|metal ion binding|DNA binding|nucleus
comp110849_c0_seq1	GO:0042325;GO:0005737	regulation of phosphorylation|cytoplasm
comp78727_c0_seq1	GO:0016021;GO:0006811	integral component of membrane|ion transport
comp92107_c0_seq1	GO:0005234;GO:0030054;GO:0050975;GO:0006811;GO:0035235;GO:0007616;GO:0004972;GO:0045211;GO:0008328;GO:0072375	extracellular-glutamate-gated ion channel activity|cell junction|sensory perception of touch|ion transport|ionotropic glutamate receptor signaling pathway|long-term memory|N-methyl-D-aspartate selective glutamate receptor activity|postsynaptic membrane|ionotropic glutamate receptor complex|medium-term memory
comp72385_c0_seq1	GO:0006355;GO:0006351;GO:0005634;GO:0000166	regulation of transcription, DNA-templated|transcription, DNA-templated|nucleus|nucleotide binding
comp73498_c0_seq1	GO:0016740;GO:0032440;GO:0055114;GO:0003677	transferase activity|2-alkenal reductase [NAD(P)] activity|oxidation-reduction process|DNA binding
comp86971_c0_seq1	GO:0016568;GO:0031593;GO:0045739;GO:0010212;GO:0031572;GO:0006915;GO:0006302;GO:0005164;GO:0070552;GO:0070531;GO:0005737;GO:0000152	chromatin modification|polyubiquitin binding|positive regulation of DNA repair|response to ionizing radiation|G2 DNA damage checkpoint|apoptotic process|double-strand break repair|tumor necrosis factor receptor binding|BRISC complex|BRCA1-A complex|cytoplasm|nuclear ubiquitin ligase complex
comp60130_c0_seq1	GO:0008270	zinc ion binding
comp57417_c0_seq1	GO:0016021;GO:0006071;GO:0005743;GO:0002083;GO:0006744;GO:0047293;GO:0008299	integral component of membrane|glycerol metabolic process|mitochondrial inner membrane|4-hydroxybenzoate decaprenyltransferase activity|ubiquinone biosynthetic process|4-hydroxybenzoate nonaprenyltransferase activity|isoprenoid biosynthetic process
comp124063_c0_seq1	GO:0004715;GO:0004997;GO:0007186;GO:0016021	non-membrane spanning protein tyrosine kinase activity|thyrotropin-releasing hormone receptor activity|G-protein coupled receptor signaling pathway|integral component of membrane
comp102683_c0_seq1	GO:0005743;GO:0006091;GO:0004324;GO:0008080;GO:0005515;GO:0070995;GO:0070402;GO:0005759;GO:0006694;GO:0015039;GO:0008203	mitochondrial inner membrane|generation of precursor metabolites and energy|ferredoxin-NADP+ reductase activity|N-acetyltransferase activity|protein binding|NADPH oxidation|NADPH binding|mitochondrial matrix|steroid biosynthetic process|NADPH-adrenodoxin reductase activity|cholesterol metabolic process
comp6363_c0_seq1	GO:0008017;GO:0051493;GO:0004198;GO:0001578;GO:0006508;GO:0005876;GO:0048471	microtubule binding|regulation of cytoskeleton organization|calcium-dependent cysteine-type endopeptidase activity|microtubule bundle formation|proteolysis|spindle microtubule|perinuclear region of cytoplasm
comp95651_c0_seq1	GO:0032138;GO:0007131;GO:0032407;GO:0016447;GO:0003697;GO:0016446;GO:0042493;GO:0004519;GO:0016887;GO:0006200;GO:0032389;GO:0006298;GO:0005524	single base insertion or deletion binding|reciprocal meiotic recombination|MutSalpha complex binding|somatic recombination of immunoglobulin gene segments|single-stranded DNA binding|somatic hypermutation of immunoglobulin genes|response to drug|endonuclease activity|ATPase activity|ATP catabolic process|MutLalpha complex|mismatch repair|ATP binding
comp53344_c0_seq1	GO:0016020	membrane
comp55587_c0_seq1	GO:0004725;GO:0051764;GO:0003779;GO:0005509;GO:0035335;GO:0051017;GO:0008270	protein tyrosine phosphatase activity|actin crosslink formation|actin binding|calcium ion binding|peptidyl-tyrosine dephosphorylation|actin filament bundle assembly|zinc ion binding
comp537_c0_seq1	GO:0031419;GO:0015889	cobalamin binding|cobalamin transport
comp64162_c0_seq1	GO:0004826;GO:0003723;GO:0004721	phenylalanine-tRNA ligase activity|RNA binding|phosphoprotein phosphatase activity
comp81165_c0_seq1	GO:0005703;GO:0005875;GO:0000124;GO:0045747;GO:0000910;GO:0004672;GO:0006909;GO:0035222;GO:0006355;GO:0005737	polytene chromosome puff|microtubule associated complex|SAGA complex|positive regulation of Notch signaling pathway|cytokinesis|protein kinase activity|phagocytosis|wing disc pattern formation|regulation of transcription, DNA-templated|cytoplasm
comp54123_c0_seq1	GO:0016787;GO:0008270;GO:0003676;GO:0008152	hydrolase activity|zinc ion binding|nucleic acid binding|metabolic process
comp92555_c0_seq1	GO:0005829;GO:0046498;GO:0016594;GO:0006555;GO:0006544;GO:0006111;GO:0005542;GO:0046655;GO:0006730;GO:0032259;GO:1901052;GO:0051289;GO:0005977;GO:0005634;GO:0046500;GO:0017174	cytosol|S-adenosylhomocysteine metabolic process|glycine binding|methionine metabolic process|glycine metabolic process|regulation of gluconeogenesis|folic acid binding|folic acid metabolic process|one-carbon metabolic process|methylation|sarcosine metabolic process|protein homotetramerization|glycogen metabolic process|nucleus|S-adenosylmethionine metabolic process|glycine N-methyltransferase ac…
comp61779_c1_seq1	GO:0004221;GO:0003723	ubiquitin thiolesterase activity|RNA binding
comp55340_c0_seq1	GO:0003964;GO:0006278;GO:0003723;GO:0008270;GO:0015074	RNA-directed DNA polymerase activity|RNA-dependent DNA replication|RNA binding|zinc ion binding|DNA integration
comp62780_c0_seq1	GO:0006120;GO:0005747;GO:0003954	mitochondrial electron transport, NADH to ubiquinone|mitochondrial respiratory chain complex I|NADH dehydrogenase activity
comp9764_c0_seq1	GO:0008270;GO:0016740	zinc ion binding|transferase activity
comp65904_c0_seq1	GO:0004872;GO:0016021;GO:0007275	receptor activity|integral component of membrane|multicellular organismal development
comp54736_c0_seq2	GO:0000813;GO:0030496	ESCRT I complex|midbody
comp67064_c0_seq1	GO:0016787	hydrolase activity
comp62002_c0_seq2	GO:0005737	cytoplasm
comp119410_c0_seq1	GO:0003333;GO:0015171;GO:0016020;GO:0008511	amino acid transmembrane transport|amino acid transmembrane transporter activity|membrane|sodium:potassium:chloride symporter activity
comp27815_c0_seq1	GO:0003676;GO:0046983;GO:0005622;GO:0006355	nucleic acid binding|protein dimerization activity|intracellular|regulation of transcription, DNA-templated
comp1735_c0_seq1	GO:0003676;GO:0008270;GO:0015074	nucleic acid binding|zinc ion binding|DNA integration
comp26095_c0_seq1	GO:0004721	phosphoprotein phosphatase activity
comp65155_c0_seq1	GO:0004505;GO:0005506;GO:0004510;GO:0016597;GO:0006559;GO:0055114	phenylalanine 4-monooxygenase activity|iron ion binding|tryptophan 5-monooxygenase activity|amino acid binding|L-phenylalanine catabolic process|oxidation-reduction process
comp122580_c0_seq1	GO:0007523;GO:0035023;GO:0006366;GO:0031965;GO:0015629;GO:0040023;GO:0007498;GO:0060361;GO:0007303;GO:0003779;GO:0008305;GO:0007015;GO:0007519;GO:0008335;GO:0030018;GO:0032313;GO:0048471;GO:0003725;GO:0005097;GO:0005089;GO:0016477	larval visceral muscle development|regulation of Rho protein signal transduction|transcription from RNA polymerase II promoter|nuclear membrane|actin cytoskeleton|establishment of nucleus localization|mesoderm development|flight|cytoplasmic transport, nurse cell to oocyte|actin binding|integrin complex|actin filament organization|skeletal muscle tissue development|female germline ring canal stabi…
comp19501_c0_seq1	GO:0051537;GO:0046872;GO:0016491;GO:0055114	2 iron, 2 sulfur cluster binding|metal ion binding|oxidoreductase activity|oxidation-reduction process
comp43118_c0_seq1	GO:0016021;GO:0007166;GO:0055085;GO:0035556;GO:0004888	integral component of membrane|cell surface receptor signaling pathway|transmembrane transport|intracellular signal transduction|transmembrane signaling receptor activity
comp16058_c0_seq1	GO:0008017;GO:0007018;GO:0005524;GO:0005871;GO:0003777;GO:0005874	microtubule binding|microtubule-based movement|ATP binding|kinesin complex|microtubule motor activity|microtubule
comp67615_c0_seq1	GO:0001764;GO:0008090;GO:0000226;GO:0032864;GO:0010975;GO:0060053;GO:0005737;GO:0005874;GO:0060052;GO:0001833;GO:0031252;GO:0047496;GO:0000776;GO:0008017;GO:0005819;GO:0043014;GO:0005813;GO:0007059;GO:0030424;GO:0021799;GO:0051642;GO:0005875;GO:0048487;GO:0021955	neuron migration|retrograde axon cargo transport|microtubule cytoskeleton organization|activation of Cdc42 GTPase activity|regulation of neuron projection development|neurofilament cytoskeleton|cytoplasm|microtubule|neurofilament cytoskeleton organization|inner cell mass cell proliferation|cell leading edge|vesicle transport along microtubule|kinetochore|microtubule binding|spindle|alpha-tubulin …
comp76796_c0_seq1	GO:0005794;GO:0047915;GO:0006486;GO:0016021	Golgi apparatus|ganglioside galactosyltransferase activity|protein glycosylation|integral component of membrane
comp74003_c0_seq1	GO:2000632;GO:0005737;GO:0010586;GO:0001510;GO:0008171;GO:0008173	negative regulation of pre-miRNA processing|cytoplasm|miRNA metabolic process|RNA methylation|O-methyltransferase activity|RNA methyltransferase activity
comp53627_c0_seq1	GO:0003676;GO:0008026;GO:0006200;GO:0005524	nucleic acid binding|ATP-dependent helicase activity|ATP catabolic process|ATP binding
comp19780_c0_seq1	GO:0006468;GO:0005730;GO:0070419;GO:0006303;GO:0003677;GO:0005524;GO:0004677	protein phosphorylation|nucleolus|nonhomologous end joining complex|double-strand break repair via nonhomologous end joining|DNA binding|ATP binding|DNA-dependent protein kinase activity
comp79367_c0_seq1	GO:0005576;GO:0005783	extracellular region|endoplasmic reticulum
comp72944_c0_seq1	GO:0005764;GO:0045019;GO:0004557;GO:0005102;GO:0051001;GO:0046477;GO:0008456;GO:0042803;GO:0009311;GO:0005576;GO:0005794	lysosome|negative regulation of nitric oxide biosynthetic process|alpha-galactosidase activity|receptor binding|negative regulation of nitric-oxide synthase activity|glycosylceramide catabolic process|alpha-N-acetylgalactosaminidase activity|protein homodimerization activity|oligosaccharide metabolic process|extracellular region|Golgi apparatus
comp121916_c0_seq1	GO:0004842;GO:0000151;GO:0016567	ubiquitin-protein ligase activity|ubiquitin ligase complex|protein ubiquitination
comp52876_c0_seq1	GO:0090266;GO:0007067;GO:0005680	regulation of mitotic cell cycle spindle assembly checkpoint|mitosis|anaphase-promoting complex
comp62605_c1_seq1	GO:0005739	mitochondrion
comp121843_c0_seq1	GO:0016020;GO:0004222;GO:0006508;GO:0008270	membrane|metalloendopeptidase activity|proteolysis|zinc ion binding
comp106360_c0_seq1	GO:0046872;GO:0003676	metal ion binding|nucleic acid binding
comp66669_c0_seq2	GO:0071203;GO:0016197;GO:0005768	WASH complex|endosomal transport|endosome
comp2419_c0_seq1	GO:0003943;GO:0008152	N-acetylgalactosamine-4-sulfatase activity|metabolic process
comp68394_c0_seq1	GO:0004185;GO:0008146;GO:0006457;GO:0004181;GO:0031072;GO:0016192;GO:0051082;GO:0016021;GO:0006508;GO:0008270	serine-type carboxypeptidase activity|sulfotransferase activity|protein folding|metallocarboxypeptidase activity|heat shock protein binding|vesicle-mediated transport|unfolded protein binding|integral component of membrane|proteolysis|zinc ion binding
comp70564_c0_seq1	GO:0046872;GO:0003676;GO:0005622;GO:0006355	metal ion binding|nucleic acid binding|intracellular|regulation of transcription, DNA-templated
comp9079_c0_seq1	GO:0070401;GO:0008446;GO:0019673;GO:0005622;GO:0007219;GO:0042351	NADP+ binding|GDP-mannose 4,6-dehydratase activity|GDP-mannose metabolic process|intracellular|Notch signaling pathway|'de novo' GDP-L-fucose biosynthetic process
comp73370_c0_seq1	GO:0005975;GO:0004568;GO:0005576;GO:0008061;GO:0006032	carbohydrate metabolic process|chitinase activity|extracellular region|chitin binding|chitin catabolic process
comp67198_c0_seq2	GO:0004837;GO:0030424;GO:0004058;GO:0006520;GO:0043025;GO:0006589;GO:0030170	tyrosine decarboxylase activity|axon|aromatic-L-amino-acid decarboxylase activity|cellular amino acid metabolic process|neuronal cell body|octopamine biosynthetic process|pyridoxal phosphate binding
comp102801_c0_seq1	GO:0016021	integral component of membrane
comp93834_c0_seq1	GO:0006284;GO:0003677;GO:0008263;GO:0005634	base-excision repair|DNA binding|pyrimidine-specific mismatch base pair DNA N-glycosylase activity|nucleus
comp102189_c0_seq1	GO:0006355;GO:0046872;GO:0003677;GO:0005634	regulation of transcription, DNA-templated|metal ion binding|DNA binding|nucleus
comp121269_c0_seq1	GO:0032040	small-subunit processome
comp54287_c1_seq1	GO:0005737;GO:0004683;GO:0006468;GO:0005524;GO:0005634	cytoplasm|calmodulin-dependent protein kinase activity|protein phosphorylation|ATP binding|nucleus
comp41614_c0_seq1	GO:0005524;GO:0006950	ATP binding|response to stress
comp59271_c0_seq1	GO:0048666;GO:0071363;GO:0004252;GO:0005758;GO:0030900;GO:0031966;GO:0005829;GO:0097193;GO:0007628;GO:0010942;GO:0007005;GO:0006508;GO:0009898;GO:0040014;GO:0043280;GO:0035631;GO:2001244	neuron development|cellular response to growth factor stimulus|serine-type endopeptidase activity|mitochondrial intermembrane space|forebrain development|mitochondrial membrane|cytosol|intrinsic apoptotic signaling pathway|adult walking behavior|positive regulation of cell death|mitochondrion organization|proteolysis|cytoplasmic side of plasma membrane|regulation of multicellular organism growth|…
comp25396_c0_seq1	GO:0003964;GO:0006278;GO:0003723;GO:0008270;GO:0015074	RNA-directed DNA polymerase activity|RNA-dependent DNA replication|RNA binding|zinc ion binding|DNA integration
comp101296_c0_seq1	GO:0003676;GO:0003779;GO:0008270;GO:0016043;GO:0015074	nucleic acid binding|actin binding|zinc ion binding|cellular component organization|DNA integration
comp83569_c0_seq1	GO:0020037;GO:0005506;GO:0009055;GO:0070330;GO:0055114	heme binding|iron ion binding|electron carrier activity|aromatase activity|oxidation-reduction process
comp68296_c0_seq1	GO:2000780;GO:0006281;GO:1901315;GO:0004842;GO:0042787;GO:0046966;GO:0005654;GO:0009790	negative regulation of double-strand break repair|DNA repair|negative regulation of histone H2A K63-linked ubiquitination|ubiquitin-protein ligase activity|protein ubiquitination involved in ubiquitin-dependent protein catabolic process|thyroid hormone receptor binding|nucleoplasm|embryo development
comp84886_c0_seq1	GO:0008270	zinc ion binding
comp121466_c0_seq1	GO:0043565;GO:0003700;GO:0006355;GO:0008270	sequence-specific DNA binding|sequence-specific DNA binding transcription factor activity|regulation of transcription, DNA-templated|zinc ion binding
comp66644_c1_seq3	GO:0043236;GO:0043113;GO:0005201;GO:0007213;GO:0005605;GO:0005581	laminin binding|receptor clustering|extracellular matrix structural constituent|G-protein coupled acetylcholine receptor signaling pathway|basal lamina|collagen
comp35793_c0_seq1	GO:0046872;GO:0004649;GO:0005975	metal ion binding|poly(ADP-ribose) glycohydrolase activity|carbohydrate metabolic process
comp124117_c0_seq1	GO:0004873;GO:0016021;GO:0046872;GO:0030246;GO:0006897;GO:0042803;GO:0031668	asialoglycoprotein receptor activity|integral component of membrane|metal ion binding|carbohydrate binding|endocytosis|protein homodimerization activity|cellular response to extracellular stimulus
comp63854_c0_seq2	GO:0008017;GO:0005875;GO:0007528;GO:0005874;GO:0008088;GO:0000226;GO:0060052;GO:0007409;GO:0043524;GO:0008355;GO:0048749;GO:0008582;GO:0016787;GO:0048813	microtubule binding|microtubule associated complex|neuromuscular junction development|microtubule|axon cargo transport|microtubule cytoskeleton organization|neurofilament cytoskeleton organization|axonogenesis|negative regulation of neuron apoptotic process|olfactory learning|compound eye development|regulation of synaptic growth at neuromuscular junction|hydrolase activity|dendrite morphogenesis
comp60279_c0_seq4	GO:0032589;GO:0016021;GO:0007638	neuron projection membrane|integral component of membrane|mechanosensory behavior
comp75432_c0_seq1	GO:0007458;GO:0045944;GO:0046872;GO:0042683;GO:0003705;GO:0000122;GO:0043565;GO:0001700;GO:0007422;GO:0005515;GO:0001078;GO:0005634	progression of morphogenetic furrow involved in compound eye morphogenesis|positive regulation of transcription from RNA polymerase II promoter|metal ion binding|negative regulation of compound eye cone cell fate specification|RNA polymerase II distal enhancer sequence-specific DNA binding transcription factor activity|negative regulation of transcription from RNA polymerase II promoter|sequence-…
comp71373_c0_seq1	GO:0010193;GO:0055114;GO:0005739;GO:0045471;GO:0000139;GO:0006805;GO:0046483;GO:0006641;GO:0031227;GO:0009055;GO:0019899;GO:0010243;GO:0016712;GO:0020037;GO:0042493;GO:0016709;GO:0008202;GO:0017144;GO:0005506;GO:0010181;GO:0016098	response to ozone|oxidation-reduction process|mitochondrion|response to ethanol|Golgi membrane|xenobiotic metabolic process|heterocycle metabolic process|triglyceride metabolic process|intrinsic component of endoplasmic reticulum membrane|electron carrier activity|enzyme binding|response to organonitrogen compound|oxidoreductase activity, acting on paired donors, with incorporation or reduction o…
comp73226_c0_seq1	GO:0016747	transferase activity, transferring acyl groups other than amino-acyl groups
comp35299_c0_seq2	GO:0006468;GO:0005524;GO:0004674	protein phosphorylation|ATP binding|protein serine/threonine kinase activity
comp63247_c1_seq2	GO:0005911;GO:0016339;GO:0005887;GO:0007412;GO:0004022;GO:0004725;GO:0045296;GO:0005509;GO:0050774;GO:0030425;GO:0035335;GO:0007156;GO:0030424;GO:0044331;GO:0048846;GO:0007413;GO:0055114;GO:0031290;GO:0004872;GO:0042803;GO:0045467;GO:0008013;GO:0016318;GO:0045463;GO:0048841	cell-cell junction|calcium-dependent cell-cell adhesion|integral component of plasma membrane|axon target recognition|alcohol dehydrogenase (NAD) activity|protein tyrosine phosphatase activity|cadherin binding|calcium ion binding|negative regulation of dendrite morphogenesis|dendrite|peptidyl-tyrosine dephosphorylation|homophilic cell adhesion|axon|cell-cell adhesion mediated by cadherin|axon ext…
comp83047_c0_seq1	GO:0001510;GO:0006164;GO:0005730;GO:0006364;GO:0008033;GO:0009220;GO:0030515;GO:0016592;GO:0008168;GO:0016020	RNA methylation|purine nucleotide biosynthetic process|nucleolus|rRNA processing|tRNA processing|pyrimidine ribonucleotide biosynthetic process|snoRNA binding|mediator complex|methyltransferase activity|membrane
comp49878_c0_seq1	GO:0005737;GO:0006457;GO:0006950;GO:0005524	cytoplasm|protein folding|response to stress|ATP binding
comp51655_c0_seq1	GO:0016787	hydrolase activity
comp88712_c0_seq1	GO:0005730;GO:0006200;GO:0006461;GO:0005524;GO:0016887;GO:0051082	nucleolus|ATP catabolic process|protein complex assembly|ATP binding|ATPase activity|unfolded protein binding
comp58938_c0_seq1	GO:0016607	nuclear speck
comp53256_c0_seq4	GO:0003779;GO:0004721	actin binding|phosphoprotein phosphatase activity
comp65534_c0_seq4	GO:0002039;GO:0050660;GO:0000122;GO:0033169;GO:0032091;GO:0008168;GO:0008283;GO:0043426;GO:0051091;GO:0034648;GO:0021983;GO:0051573;GO:0043518;GO:0034720;GO:0046592;GO:0043433;GO:0005667;GO:0044212;GO:2000179;GO:0045654;GO:0010725;GO:0001085;GO:0032454;GO:0032259;GO:0045648;GO:0003700;GO:0000790;GO:1902166;GO:0055114;GO:0045944;GO:0030851;GO:0055001;GO:0046886;GO:0003682;GO:0019899;GO:0030374;GO:…	p53 binding|flavin adenine dinucleotide binding|negative regulation of transcription from RNA polymerase II promoter|histone H3-K9 demethylation|negative regulation of protein binding|methyltransferase activity|cell proliferation|MRF binding|positive regulation of sequence-specific DNA binding transcription factor activity|histone demethylase activity (H3-dimethyl-K4 specific)|pituitary gland dev…
comp68401_c0_seq1	GO:0005634;GO:0003682;GO:0003677	nucleus|chromatin binding|DNA binding
comp95608_c0_seq1	GO:0005856;GO:0005737;GO:0003779;GO:0005198;GO:0019898	cytoskeleton|cytoplasm|actin binding|structural molecule activity|extrinsic component of membrane
comp31950_c0_seq1	GO:0004252;GO:0006508	serine-type endopeptidase activity|proteolysis
comp68569_c0_seq1	GO:0030157;GO:0030126;GO:0005829;GO:0009451;GO:0006890;GO:0005615;GO:0016905;GO:0048205;GO:0006886;GO:0005198;GO:0005179	pancreatic juice secretion|COPI vesicle coat|cytosol|RNA modification|retrograde vesicle-mediated transport, Golgi to ER|extracellular space|myosin heavy chain kinase activity|COPI coating of Golgi vesicle|intracellular protein transport|structural molecule activity|hormone activity
comp33065_c0_seq1	GO:0016021;GO:0006810;GO:0005886	integral component of membrane|transport|plasma membrane
comp52545_c1_seq1	GO:0008270	zinc ion binding
comp42871_c0_seq1	GO:0047485;GO:0008270;GO:0003676;GO:0051087;GO:0001948;GO:0051260;GO:0008061;GO:0002020;GO:0033093;GO:0019865;GO:0005518;GO:0005044;GO:0005178;GO:0007165;GO:0042803;GO:0005578;GO:0005179;GO:0016020;GO:0005783;GO:0007596;GO:0031589;GO:0006030	protein N-terminus binding|zinc ion binding|nucleic acid binding|chaperone binding|glycoprotein binding|protein homooligomerization|chitin binding|protease binding|Weibel-Palade body|immunoglobulin binding|collagen binding|scavenger receptor activity|integrin binding|signal transduction|protein homodimerization activity|proteinaceous extracellular matrix|hormone activity|membrane|endoplasmic reti…
comp63417_c1_seq1	GO:0030950;GO:0050829;GO:0055114;GO:0009925;GO:0005509;GO:0007156;GO:0045089;GO:0016339;GO:0004872;GO:0007440;GO:0004022;GO:0045571;GO:0005887;GO:0005925;GO:0050839;GO:0007442;GO:0007431;GO:0042247;GO:0048477;GO:0007424	establishment or maintenance of actin cytoskeleton polarity|defense response to Gram-negative bacterium|oxidation-reduction process|basal plasma membrane|calcium ion binding|homophilic cell adhesion|positive regulation of innate immune response|calcium-dependent cell-cell adhesion|receptor activity|foregut morphogenesis|alcohol dehydrogenase (NAD) activity|negative regulation of imaginal disc gro…
comp12282_c0_seq1	GO:0055085;GO:0001666;GO:0008286;GO:0015771;GO:0043231;GO:0015770;GO:0015767;GO:0005355;GO:0015574;GO:0015758;GO:0005536;GO:0005887;GO:0015768	transmembrane transport|response to hypoxia|insulin receptor signaling pathway|trehalose transport|intracellular membrane-bounded organelle|sucrose transport|lactose transport|glucose transmembrane transporter activity|trehalose transmembrane transporter activity|glucose transport|glucose binding|integral component of plasma membrane|maltose transport
comp101542_c0_seq1	GO:0000184;GO:0006415;GO:0006413;GO:0005515;GO:0006351;GO:0034504;GO:0006414;GO:0042273;GO:0022625;GO:0005730;GO:0006355;GO:0003677;GO:0016021;GO:0003735;GO:0019083;GO:0006614;GO:0006364;GO:0019843	nuclear-transcribed mRNA catabolic process, nonsense-mediated decay|translational termination|translational initiation|protein binding|transcription, DNA-templated|protein localization to nucleus|translational elongation|ribosomal large subunit biogenesis|cytosolic large ribosomal subunit|nucleolus|regulation of transcription, DNA-templated|DNA binding|integral component of membrane|structural co…
comp63064_c0_seq2	GO:0005737;GO:0017069;GO:0004861;GO:0005634;GO:0000122	cytoplasm|snRNA binding|cyclin-dependent protein serine/threonine kinase inhibitor activity|nucleus|negative regulation of transcription from RNA polymerase II promoter
comp87234_c0_seq1	GO:0031419;GO:0015889	cobalamin binding|cobalamin transport
comp60644_c0_seq1	GO:0045281;GO:0000104;GO:0009055;GO:0006099;GO:0005739	succinate dehydrogenase complex|succinate dehydrogenase activity|electron carrier activity|tricarboxylic acid cycle|mitochondrion
comp45091_c0_seq1	GO:0004040;GO:0017064;GO:0005811;GO:0016884;GO:0016740	amidase activity|fatty acid amide hydrolase activity|lipid particle|carbon-nitrogen ligase activity, with glutamine as amido-N-donor|transferase activity
comp66324_c0_seq1	GO:0001525;GO:0046961;GO:0006933;GO:0051453;GO:0046933;GO:0015991;GO:0042288;GO:0042645;GO:0005753;GO:0009986;GO:0045261;GO:0006629;GO:0015986;GO:0005886;GO:0005524	angiogenesis|proton-transporting ATPase activity, rotational mechanism|negative regulation of cell adhesion involved in substrate-bound cell migration|regulation of intracellular pH|proton-transporting ATP synthase activity, rotational mechanism|ATP hydrolysis coupled proton transport|MHC class I protein binding|mitochondrial nucleoid|mitochondrial proton-transporting ATP synthase complex|cell su…
comp12264_c0_seq2	GO:0003964;GO:0003677;GO:0006278;GO:0003723;GO:0008270;GO:0015074;GO:0006310	RNA-directed DNA polymerase activity|DNA binding|RNA-dependent DNA replication|RNA binding|zinc ion binding|DNA integration|DNA recombination
comp21317_c0_seq1	GO:0006378;GO:0005847;GO:0016787;GO:0006398;GO:0006379	mRNA polyadenylation|mRNA cleavage and polyadenylation specificity factor complex|hydrolase activity|histone mRNA 3'-end processing|mRNA cleavage
comp71952_c0_seq1	GO:0016020;GO:0004366;GO:0008654	membrane|glycerol-3-phosphate O-acyltransferase activity|phospholipid biosynthetic process
comp64049_c1_seq2	GO:0001055;GO:0006283;GO:0015630;GO:0006367;GO:0005730;GO:0050434;GO:0000398;GO:0005665;GO:0003677;GO:0006370;GO:0006368;GO:0046983;GO:0016032;GO:0005737	RNA polymerase II activity|transcription-coupled nucleotide-excision repair|microtubule cytoskeleton|transcription initiation from RNA polymerase II promoter|nucleolus|positive regulation of viral transcription|mRNA splicing, via spliceosome|DNA-directed RNA polymerase II, core complex|DNA binding|7-methylguanosine mRNA capping|transcription elongation from RNA polymerase II promoter|protein dime…
comp42964_c0_seq1	GO:0007016;GO:0048741;GO:0005509;GO:0033292;GO:0043113;GO:0043236;GO:0016203;GO:0042383;GO:0016010	cytoskeletal anchoring at plasma membrane|skeletal muscle fiber development|calcium ion binding|T-tubule organization|receptor clustering|laminin binding|muscle attachment|sarcolemma|dystrophin-associated glycoprotein complex
comp105501_c0_seq1	GO:0003964;GO:0006278;GO:0003723;GO:0004190;GO:0006508;GO:0016020;GO:0008270;GO:0015074	RNA-directed DNA polymerase activity|RNA-dependent DNA replication|RNA binding|aspartic-type endopeptidase activity|proteolysis|membrane|zinc ion binding|DNA integration
comp59331_c0_seq1	GO:0005737;GO:0007605;GO:0004713;GO:0006468;GO:0005524;GO:0016021	cytoplasm|sensory perception of sound|protein tyrosine kinase activity|protein phosphorylation|ATP binding|integral component of membrane
comp48849_c0_seq1	GO:0016529;GO:0005615;GO:0008083;GO:0031012;GO:0051781;GO:0007155;GO:0005509	sarcoplasmic reticulum|extracellular space|growth factor activity|extracellular matrix|positive regulation of cell division|cell adhesion|calcium ion binding
comp102348_c0_seq1	GO:0006378;GO:0005847;GO:0016787;GO:0006398;GO:0006379	mRNA polyadenylation|mRNA cleavage and polyadenylation specificity factor complex|hydrolase activity|histone mRNA 3'-end processing|mRNA cleavage
comp10322_c0_seq1	GO:0004222;GO:0004867;GO:0005578;GO:0008270	metalloendopeptidase activity|serine-type endopeptidase inhibitor activity|proteinaceous extracellular matrix|zinc ion binding
comp57660_c0_seq6	GO:0016154;GO:0006213;GO:0006206;GO:0004645	pyrimidine-nucleoside phosphorylase activity|pyrimidine nucleoside metabolic process|pyrimidine nucleobase metabolic process|phosphorylase activity
comp68192_c0_seq1	GO:0032982;GO:0030016;GO:0003774;GO:0032440;GO:0055114	myosin filament|myofibril|motor activity|2-alkenal reductase [NAD(P)] activity|oxidation-reduction process
comp124690_c0_seq1	GO:0003723;GO:0008270;GO:0006278;GO:0003964;GO:0004523;GO:0006355;GO:0003677;GO:0006508;GO:0003700;GO:0000166;GO:0004190;GO:0015074;GO:0005634	RNA binding|zinc ion binding|RNA-dependent DNA replication|RNA-directed DNA polymerase activity|RNA-DNA hybrid ribonuclease activity|regulation of transcription, DNA-templated|DNA binding|proteolysis|sequence-specific DNA binding transcription factor activity|nucleotide binding|aspartic-type endopeptidase activity|DNA integration|nucleus
comp103829_c0_seq1	GO:0006457;GO:0000413;GO:0003755	protein folding|protein peptidyl-prolyl isomerization|peptidyl-prolyl cis-trans isomerase activity
comp5646_c0_seq1	GO:0005089;GO:0035556;GO:0000910;GO:0000902;GO:0043547;GO:0035023;GO:0045666;GO:0005096;GO:0005737;GO:0005634	Rho guanyl-nucleotide exchange factor activity|intracellular signal transduction|cytokinesis|cell morphogenesis|positive regulation of GTPase activity|regulation of Rho protein signal transduction|positive regulation of neuron differentiation|GTPase activator activity|cytoplasm|nucleus
comp49107_c0_seq1	GO:0043967;GO:0032508;GO:0003684;GO:0006351;GO:0007507;GO:0006310;GO:0043141;GO:0045892;GO:0042802;GO:0034644;GO:0048565;GO:0035267;GO:0043968;GO:0006200;GO:0005524;GO:0060420;GO:0030529;GO:0071339;GO:0006281	histone H4 acetylation|DNA duplex unwinding|damaged DNA binding|transcription, DNA-templated|heart development|DNA recombination|ATP-dependent 5'-3' DNA helicase activity|negative regulation of transcription, DNA-templated|identical protein binding|cellular response to UV|digestive tract development|NuA4 histone acetyltransferase complex|histone H2A acetylation|ATP catabolic process|ATP binding|r…
comp31519_c0_seq1	GO:0005543;GO:0008270;GO:0035556	phospholipid binding|zinc ion binding|intracellular signal transduction
comp120272_c0_seq1	GO:0003968	RNA-directed RNA polymerase activity
comp55082_c1_seq1	GO:0005097;GO:0032851	Rab GTPase activator activity|positive regulation of Rab GTPase activity
comp33743_c0_seq1	GO:0000155;GO:0023014;GO:0000160;GO:0005543;GO:0003779;GO:0016020	phosphorelay sensor kinase activity|signal transduction by phosphorylation|phosphorelay signal transduction system|phospholipid binding|actin binding|membrane
comp65841_c0_seq1	GO:0006413;GO:0008270;GO:0018024;GO:0005525;GO:0006184;GO:0003743;GO:0005694;GO:0003924;GO:0034968;GO:0005634	translational initiation|zinc ion binding|histone-lysine N-methyltransferase activity|GTP binding|GTP catabolic process|translation initiation factor activity|chromosome|GTPase activity|histone lysine methylation|nucleus
comp20094_c0_seq1	GO:0020037;GO:0016021;GO:0004796;GO:0005506;GO:0009055;GO:0070330;GO:0055114;GO:0050591	heme binding|integral component of membrane|thromboxane-A synthase activity|iron ion binding|electron carrier activity|aromatase activity|oxidation-reduction process|quinine 3-monooxygenase activity
comp123650_c0_seq1	GO:0050254	rhodopsin kinase activity
comp65690_c0_seq10	GO:0005737;GO:0008180;GO:0001701;GO:0005515;GO:0007165;GO:0009416;GO:0010388	cytoplasm|COP9 signalosome|in utero embryonic development|protein binding|signal transduction|response to light stimulus|cullin deneddylation
comp23309_c0_seq1	GO:0046872;GO:0003676	metal ion binding|nucleic acid binding
comp36080_c0_seq2	GO:0046872;GO:0003676;GO:0005622;GO:0006355	metal ion binding|nucleic acid binding|intracellular|regulation of transcription, DNA-templated
comp66372_c0_seq3	GO:0005524;GO:0008568;GO:0000502	ATP binding|microtubule-severing ATPase activity|proteasome complex
comp58916_c0_seq4	GO:0006313;GO:0004803;GO:0003677;GO:0015074	transposition, DNA-mediated|transposase activity|DNA binding|DNA integration
comp20661_c0_seq1	GO:0016021;GO:0008260;GO:0031427;GO:0055085;GO:0005215	integral component of membrane|3-oxoacid CoA-transferase activity|response to methotrexate|transmembrane transport|transporter activity
comp60762_c0_seq1	GO:0042574;GO:0005789;GO:0043616;GO:0004745;GO:0055114	retinal metabolic process|endoplasmic reticulum membrane|keratinocyte proliferation|retinol dehydrogenase activity|oxidation-reduction process
comp67697_c0_seq1	GO:0001104;GO:0016592;GO:0006357	RNA polymerase II transcription cofactor activity|mediator complex|regulation of transcription from RNA polymerase II promoter
comp52779_c0_seq1	GO:0000184	nuclear-transcribed mRNA catabolic process, nonsense-mediated decay
comp67726_c0_seq4	GO:0030127;GO:0006886;GO:0006888;GO:0008270	COPII vesicle coat|intracellular protein transport|ER to Golgi vesicle-mediated transport|zinc ion binding
comp25799_c0_seq1	GO:0016021;GO:0005794;GO:0008532	integral component of membrane|Golgi apparatus|N-acetyllactosaminide beta-1,3-N-acetylglucosaminyltransferase activity
comp52399_c0_seq4	GO:0055085;GO:0016021;GO:0042626;GO:0006200;GO:0006811;GO:0005524;GO:0005216	transmembrane transport|integral component of membrane|ATPase activity, coupled to transmembrane movement of substances|ATP catabolic process|ion transport|ATP binding|ion channel activity
comp56252_c0_seq1	GO:0030175;GO:0007391;GO:0016461;GO:0042623;GO:0046847;GO:0005524;GO:0003774;GO:0005515;GO:0043025;GO:0006886	filopodium|dorsal closure|unconventional myosin complex|ATPase activity, coupled|filopodium assembly|ATP binding|motor activity|protein binding|neuronal cell body|intracellular protein transport
comp67563_c0_seq3	GO:0006508;GO:0004181;GO:0008270	proteolysis|metallocarboxypeptidase activity|zinc ion binding
comp61569_c1_seq1	GO:0005737;GO:0008380;GO:0000184;GO:0003730;GO:0016607;GO:0006397;GO:0000166	cytoplasm|RNA splicing|nuclear-transcribed mRNA catabolic process, nonsense-mediated decay|mRNA 3'-UTR binding|nuclear speck|mRNA processing|nucleotide binding
comp49510_c0_seq1	GO:0000122;GO:0048387;GO:0008285;GO:0060041;GO:0043565;GO:0001843;GO:0045666;GO:0007368;GO:0003700;GO:0010470;GO:0009953;GO:0003682;GO:0048146;GO:0005634;GO:0021797;GO:0048854;GO:0038092	negative regulation of transcription from RNA polymerase II promoter|negative regulation of retinoic acid receptor signaling pathway|negative regulation of cell proliferation|retina development in camera-type eye|sequence-specific DNA binding|neural tube closure|positive regulation of neuron differentiation|determination of left/right symmetry|sequence-specific DNA binding transcription factor ac…
comp49112_c0_seq1	GO:0046907;GO:0030659	intracellular transport|cytoplasmic vesicle membrane
comp29045_c0_seq1	GO:0055114;GO:0008137	oxidation-reduction process|NADH dehydrogenase (ubiquinone) activity
comp18049_c0_seq1	GO:0020037;GO:0005506;GO:0009055;GO:0070330;GO:0016539;GO:0055114	heme binding|iron ion binding|electron carrier activity|aromatase activity|intein-mediated protein splicing|oxidation-reduction process
comp123867_c0_seq1	GO:0046872;GO:0035556;GO:0007205;GO:0003676;GO:0016310;GO:0003951;GO:0004143	metal ion binding|intracellular signal transduction|protein kinase C-activating G-protein coupled receptor signaling pathway|nucleic acid binding|phosphorylation|NAD+ kinase activity|diacylglycerol kinase activity
comp102505_c0_seq1	GO:0005509	calcium ion binding
comp60841_c0_seq1	GO:0008380;GO:0003723;GO:0005689;GO:0006397;GO:0008270;GO:0000166	RNA splicing|RNA binding|U12-type spliceosomal complex|mRNA processing|zinc ion binding|nucleotide binding
comp60590_c0_seq1	GO:0005525;GO:0031982;GO:0005622;GO:0032482;GO:0004767;GO:0016192;GO:0043025;GO:0003924;GO:0015031	GTP binding|vesicle|intracellular|Rab protein signal transduction|sphingomyelin phosphodiesterase activity|vesicle-mediated transport|neuronal cell body|GTPase activity|protein transport
comp33277_c0_seq1	GO:0042302;GO:0008061	structural constituent of cuticle|chitin binding
comp93125_c0_seq1	GO:0008536;GO:0005737;GO:0006886;GO:0005634	Ran GTPase binding|cytoplasm|intracellular protein transport|nucleus
comp19533_c0_seq1	GO:0045467;GO:0035335;GO:0055114;GO:0045463;GO:0005509;GO:0007156;GO:0016339;GO:0004872;GO:0004022;GO:0005887;GO:0004725;GO:0050839;GO:0016318;GO:0048846	R7 cell development|peptidyl-tyrosine dephosphorylation|oxidation-reduction process|R8 cell development|calcium ion binding|homophilic cell adhesion|calcium-dependent cell-cell adhesion|receptor activity|alcohol dehydrogenase (NAD) activity|integral component of plasma membrane|protein tyrosine phosphatase activity|cell adhesion molecule binding|ommatidial rotation|axon extension involved in axon…
comp14036_c0_seq1	GO:0005737;GO:0046827;GO:0005634;GO:0015031	cytoplasm|positive regulation of protein export from nucleus|nucleus|protein transport
comp30510_c0_seq1	GO:0016021;GO:0007186;GO:0005886;GO:0004930	integral component of membrane|G-protein coupled receptor signaling pathway|plasma membrane|G-protein coupled receptor activity
comp106847_c0_seq1	GO:0003964;GO:0006278;GO:0003723;GO:0004190;GO:0006508;GO:0005634;GO:0008270;GO:0015074	RNA-directed DNA polymerase activity|RNA-dependent DNA replication|RNA binding|aspartic-type endopeptidase activity|proteolysis|nucleus|zinc ion binding|DNA integration
comp31391_c0_seq1	GO:0006200;GO:0005524;GO:0015408	ATP catabolic process|ATP binding|ferric-transporting ATPase activity
comp13897_c0_seq1	GO:0035556;GO:0005834;GO:0004871;GO:0038032;GO:0007186	intracellular signal transduction|heterotrimeric G-protein complex|signal transducer activity|termination of G-protein coupled receptor signaling pathway|G-protein coupled receptor signaling pathway
comp60125_c0_seq1	GO:0005576;GO:0006030;GO:0008061	extracellular region|chitin metabolic process|chitin binding
comp67341_c0_seq2	GO:0006468;GO:0005524;GO:0004713;GO:0000186;GO:0004709;GO:0000165	protein phosphorylation|ATP binding|protein tyrosine kinase activity|activation of MAPKK activity|MAP kinase kinase kinase activity|MAPK cascade
comp54364_c0_seq1	GO:0019915;GO:0016021;GO:0008270;GO:0016874	lipid storage|integral component of membrane|zinc ion binding|ligase activity
comp10846_c0_seq1	GO:0006909;GO:0005654;GO:0048024;GO:0006351;GO:0070079;GO:0006397;GO:0033749;GO:0002040;GO:0003727;GO:0005730;GO:0006355;GO:0018395;GO:0046872;GO:0070815;GO:0008380;GO:0030154;GO:0070078;GO:0055114;GO:0033746	phagocytosis|nucleoplasm|regulation of mRNA splicing, via spliceosome|transcription, DNA-templated|histone H4-R3 demethylation|mRNA processing|histone demethylase activity (H4-R3 specific)|sprouting angiogenesis|single-stranded RNA binding|nucleolus|regulation of transcription, DNA-templated|peptidyl-lysine hydroxylation to 5-hydroxy-L-lysine|metal ion binding|peptidyl-lysine 5-dioxygenase activi…
comp99066_c0_seq1	GO:0016301;GO:0016070;GO:0016310	kinase activity|RNA metabolic process|phosphorylation
comp72761_c0_seq1	GO:0033674;GO:0032508;GO:0003684;GO:0000784;GO:0016605;GO:0042405;GO:0000724;GO:0008283;GO:0030870;GO:0047485;GO:0006915;GO:0031954;GO:0005730;GO:0007126;GO:0000723;GO:0050885;GO:0001832;GO:0004003;GO:0007095;GO:0008134;GO:0045190;GO:0005657;GO:0048145	positive regulation of kinase activity|DNA duplex unwinding|damaged DNA binding|nuclear chromosome, telomeric region|PML body|nuclear inclusion body|double-strand break repair via homologous recombination|cell proliferation|Mre11 complex|protein N-terminus binding|apoptotic process|positive regulation of protein autophosphorylation|nucleolus|meiosis|telomere maintenance|neuromuscular process cont…
comp22038_c0_seq1	GO:0007224;GO:0016021;GO:0042803;GO:0008201	smoothened signaling pathway|integral component of membrane|protein homodimerization activity|heparin binding
comp68635_c0_seq1	GO:0005815;GO:0006468;GO:0035556;GO:0004383;GO:0004672;GO:0000922;GO:0004872;GO:0000226;GO:0005524;GO:0005886;GO:0006182	microtubule organizing center|protein phosphorylation|intracellular signal transduction|guanylate cyclase activity|protein kinase activity|spindle pole|receptor activity|microtubule cytoskeleton organization|ATP binding|plasma membrane|cGMP biosynthetic process
comp41019_c0_seq1	GO:0006468;GO:0005524;GO:0004674	protein phosphorylation|ATP binding|protein serine/threonine kinase activity
comp80304_c0_seq1	GO:0005737;GO:0046872;GO:0003676;GO:0045892;GO:0005634	cytoplasm|metal ion binding|nucleic acid binding|negative regulation of transcription, DNA-templated|nucleus
comp8357_c0_seq1	GO:0006511;GO:0004221	ubiquitin-dependent protein catabolic process|ubiquitin thiolesterase activity
comp87673_c0_seq1	GO:0016787;GO:0005622;GO:0006810;GO:0005215	hydrolase activity|intracellular|transport|transporter activity
comp90184_c0_seq1	GO:0046872;GO:0003676;GO:0046983;GO:0005634	metal ion binding|nucleic acid binding|protein dimerization activity|nucleus
comp47059_c0_seq1	GO:0048490;GO:0032402;GO:0030133;GO:0008089;GO:0031175;GO:0035646;GO:0050942;GO:0033299;GO:0030318;GO:0031083;GO:0007596;GO:0005768;GO:0051015;GO:0042803;GO:0031201;GO:0019898;GO:0032816	anterograde synaptic vesicle transport|melanosome transport|transport vesicle|anterograde axon cargo transport|neuron projection development|endosome to melanosome transport|positive regulation of pigment cell differentiation|secretion of lysosomal enzymes|melanocyte differentiation|BLOC-1 complex|blood coagulation|endosome|actin filament binding|protein homodimerization activity|SNARE complex|ex…
comp34099_c0_seq1	GO:0006413;GO:0003743	translational initiation|translation initiation factor activity
comp57094_c0_seq2	GO:0005762;GO:0003735;GO:0006412	mitochondrial large ribosomal subunit|structural constituent of ribosome|translation
comp57829_c0_seq1	GO:0005730;GO:0005840;GO:0003723;GO:0042254;GO:0008270	nucleolus|ribosome|RNA binding|ribosome biogenesis|zinc ion binding
comp119763_c0_seq1	GO:0000164;GO:0004721;GO:0046579	protein phosphatase type 1 complex|phosphoprotein phosphatase activity|positive regulation of Ras protein signal transduction
comp57865_c0_seq2	GO:0001510;GO:0008168	RNA methylation|methyltransferase activity
comp57998_c0_seq1	GO:0020037;GO:0004601;GO:0016758;GO:0005509;GO:0055114;GO:0006979	heme binding|peroxidase activity|transferase activity, transferring hexosyl groups|calcium ion binding|oxidation-reduction process|response to oxidative stress
comp96426_c0_seq1	GO:0045862;GO:0007224;GO:0009953;GO:0001841;GO:0008022;GO:0001947;GO:0044292;GO:0031514;GO:0032391;GO:0030992;GO:0042733	positive regulation of proteolysis|smoothened signaling pathway|dorsal/ventral pattern formation|neural tube formation|protein C-terminus binding|heart looping|dendrite terminus|motile cilium|photoreceptor connecting cilium|intraciliary transport particle B|embryonic digit morphogenesis
comp62972_c0_seq3	GO:0046872;GO:0003677	metal ion binding|DNA binding
comp66441_c0_seq1	GO:0051287;GO:0055114;GO:0021510;GO:0022402;GO:0006544;GO:0019530;GO:0021915;GO:0010468;GO:0006541;GO:0031175;GO:0004617;GO:0006566;GO:0021782;GO:0009448;GO:0006564	NAD binding|oxidation-reduction process|spinal cord development|cell cycle process|glycine metabolic process|taurine metabolic process|neural tube development|regulation of gene expression|glutamine metabolic process|neuron projection development|phosphoglycerate dehydrogenase activity|threonine metabolic process|glial cell development|gamma-aminobutyric acid metabolic process|L-serine biosynthet…
comp53967_c0_seq1	GO:0042626;GO:0006200;GO:0043190;GO:0005524	ATPase activity, coupled to transmembrane movement of substances|ATP catabolic process|ATP-binding cassette (ABC) transporter complex|ATP binding
comp86475_c0_seq1	GO:0016021;GO:0006810	integral component of membrane|transport
comp12675_c0_seq1	GO:0005758;GO:0050660;GO:0008083;GO:0031012;GO:0016971;GO:0001889;GO:0005634;GO:0015035;GO:0042803;GO:0055114	mitochondrial intermembrane space|flavin adenine dinucleotide binding|growth factor activity|extracellular matrix|flavin-linked sulfhydryl oxidase activity|liver development|nucleus|protein disulfide oxidoreductase activity|protein homodimerization activity|oxidation-reduction process
comp52451_c0_seq1	GO:0000022;GO:0051298;GO:0003735;GO:0022625;GO:0006412;GO:0019843	mitotic spindle elongation|centrosome duplication|structural constituent of ribosome|cytosolic large ribosomal subunit|translation|rRNA binding
comp67829_c0_seq1	GO:0006468;GO:0005524;GO:0000186;GO:0004709;GO:0000165	protein phosphorylation|ATP binding|activation of MAPKK activity|MAP kinase kinase kinase activity|MAPK cascade
comp74663_c0_seq1	GO:0008536;GO:0005737;GO:0006886;GO:0005634	Ran GTPase binding|cytoplasm|intracellular protein transport|nucleus
comp44919_c0_seq1	GO:0000042;GO:0005622	protein targeting to Golgi|intracellular
comp7397_c0_seq1	GO:0042593;GO:0008152;GO:0004346;GO:0016020;GO:0050796;GO:0005783	glucose homeostasis|metabolic process|glucose-6-phosphatase activity|membrane|regulation of insulin secretion|endoplasmic reticulum
comp17672_c0_seq1	GO:0003886;GO:0003677;GO:0090116	DNA (cytosine-5-)-methyltransferase activity|DNA binding|C-5 methylation of cytosine
comp53597_c0_seq1	GO:0007411;GO:0035282;GO:0006909;GO:0055060;GO:0005515;GO:0008270;GO:0016072;GO:0030371;GO:0007402;GO:0008356;GO:0009303;GO:0007420;GO:0045180;GO:0051726;GO:0045179;GO:0006417;GO:0007406;GO:0048477	axon guidance|segmentation|phagocytosis|asymmetric neuroblast division resulting in ganglion mother cell formation|protein binding|zinc ion binding|rRNA metabolic process|translation repressor activity|ganglion mother cell fate determination|asymmetric cell division|rRNA transcription|brain development|basal cortex|regulation of cell cycle|apical cortex|regulation of translation|negative regulati…
comp67474_c0_seq23	GO:0005245;GO:0034765;GO:0070588;GO:0005891	voltage-gated calcium channel activity|regulation of ion transmembrane transport|calcium ion transmembrane transport|voltage-gated calcium channel complex
comp9607_c0_seq1	GO:0003676;GO:0008152;GO:0000166;GO:0033904	nucleic acid binding|metabolic process|nucleotide binding|dextranase activity
comp80998_c0_seq1	GO:0005737;GO:0007067;GO:0030496;GO:0005813;GO:1990023;GO:0097431;GO:0007346	cytoplasm|mitosis|midbody|centrosome|mitotic spindle midzone|mitotic spindle pole|regulation of mitotic cell cycle
comp80117_c0_seq1	GO:0003743;GO:0006413;GO:0046982;GO:0006352;GO:0005634;GO:0051090	translation initiation factor activity|translational initiation|protein heterodimerization activity|DNA-templated transcription, initiation|nucleus|regulation of sequence-specific DNA binding transcription factor activity
comp97744_c0_seq1	GO:0045893;GO:0043967;GO:0008270;GO:0010485;GO:0000124;GO:0045931;GO:0006511;GO:0016574;GO:0004843;GO:0016578;GO:0004221;GO:0030374	positive regulation of transcription, DNA-templated|histone H4 acetylation|zinc ion binding|H4 histone acetyltransferase activity|SAGA complex|positive regulation of mitotic cell cycle|ubiquitin-dependent protein catabolic process|histone ubiquitination|ubiquitin-specific protease activity|histone deubiquitination|ubiquitin thiolesterase activity|ligand-dependent nuclear receptor transcription co…
comp33808_c0_seq1	GO:0006468;GO:0005524;GO:0004674	protein phosphorylation|ATP binding|protein serine/threonine kinase activity
comp67386_c0_seq2	GO:0020037;GO:0005506;GO:0009055;GO:0004501;GO:0055114;GO:0008386	heme binding|iron ion binding|electron carrier activity|ecdysone 20-monooxygenase activity|oxidation-reduction process|cholesterol monooxygenase (side-chain-cleaving) activity
comp18054_c0_seq1	GO:0046872;GO:0003676;GO:0015074	metal ion binding|nucleic acid binding|DNA integration
comp80323_c0_seq1	GO:0005576;GO:0006030;GO:0008061	extracellular region|chitin metabolic process|chitin binding
comp60654_c0_seq1	GO:0015078;GO:0016021;GO:0015986;GO:0008289;GO:0045263;GO:0015991	hydrogen ion transmembrane transporter activity|integral component of membrane|ATP synthesis coupled proton transport|lipid binding|proton-transporting ATP synthase complex, coupling factor F(o)|ATP hydrolysis coupled proton transport
comp65747_c0_seq2	GO:0008017;GO:0005769;GO:0048193;GO:0005770;GO:0005798;GO:0006886;GO:0030897;GO:0005829;GO:0008270;GO:0005874	microtubule binding|early endosome|Golgi vesicle transport|late endosome|Golgi-associated vesicle|intracellular protein transport|HOPS complex|cytosol|zinc ion binding|microtubule
comp91850_c0_seq1	GO:0007155	cell adhesion
comp91399_c0_seq1	GO:0046872;GO:0003676	metal ion binding|nucleic acid binding
comp113330_c0_seq1	GO:0055085;GO:0016021;GO:0055114;GO:0042626;GO:0006200;GO:0005524;GO:0032440	transmembrane transport|integral component of membrane|oxidation-reduction process|ATPase activity, coupled to transmembrane movement of substances|ATP catabolic process|ATP binding|2-alkenal reductase [NAD(P)] activity
comp82440_c0_seq1	GO:0003899;GO:0003677;GO:0006351;GO:0005739	DNA-directed RNA polymerase activity|DNA binding|transcription, DNA-templated|mitochondrion
comp52090_c0_seq1	GO:0001666;GO:0032868;GO:0042304;GO:0016021;GO:0012507;GO:0032933;GO:0043234;GO:0045540;GO:0000139;GO:0032403;GO:0007568;GO:0015485;GO:0008203;GO:0005789	response to hypoxia|response to insulin|regulation of fatty acid biosynthetic process|integral component of membrane|ER to Golgi transport vesicle membrane|SREBP signaling pathway|protein complex|regulation of cholesterol biosynthetic process|Golgi membrane|protein complex binding|aging|cholesterol binding|cholesterol metabolic process|endoplasmic reticulum membrane
comp71280_c0_seq1	GO:0005634;GO:0003682;GO:0003677	nucleus|chromatin binding|DNA binding
comp36016_c0_seq2	GO:0042302	structural constituent of cuticle
comp101981_c0_seq1	GO:0007498;GO:0004887;GO:0007475;GO:0060810;GO:0000980;GO:0036011;GO:0001094;GO:0007314;GO:0008356;GO:0007460;GO:0004558;GO:0007015;GO:0006277;GO:0005700;GO:0045179;GO:0007474;GO:0045572;GO:0035003;GO:0007095;GO:0005902;GO:0046667;GO:0035293;GO:0030898;GO:0007298;GO:0030139;GO:0004637;GO:0005912;GO:0003779;GO:0003774;GO:0001077;GO:0007304;GO:0008347;GO:0017053;GO:0006270;GO:0042683;GO:0035157;GO:…	mesoderm development|thyroid hormone receptor activity|apposition of dorsal and ventral imaginal disc-derived wing surfaces|intracellular mRNA localization involved in pattern specification process|RNA polymerase II distal enhancer sequence-specific DNA binding|imaginal disc-derived leg segmentation|TFIID-class transcription factor binding|oocyte anterior/posterior axis specification|asymmetric c…
comp77500_c0_seq1	GO:0016905	myosin heavy chain kinase activity
comp55130_c0_seq1	GO:0004653;GO:0005794;GO:0006486;GO:0016021	polypeptide N-acetylgalactosaminyltransferase activity|Golgi apparatus|protein glycosylation|integral component of membrane
comp110220_c0_seq1	GO:0042981;GO:0005622;GO:0030246;GO:0007155;GO:0005509;GO:0016021;GO:0007218	regulation of apoptotic process|intracellular|carbohydrate binding|cell adhesion|calcium ion binding|integral component of membrane|neuropeptide signaling pathway
comp10661_c0_seq1	GO:0034244;GO:0003729;GO:0017053;GO:0007070;GO:0032021	negative regulation of transcription elongation from RNA polymerase II promoter|mRNA binding|transcriptional repressor complex|negative regulation of transcription from RNA polymerase II promoter during mitosis|NELF complex
comp66557_c0_seq2	GO:0005743;GO:0009409;GO:0005515;GO:0051560;GO:0016021	mitochondrial inner membrane|response to cold|protein binding|mitochondrial calcium ion homeostasis|integral component of membrane
comp66958_c0_seq1	GO:0005856;GO:0005887;GO:0070062;GO:0051260;GO:0045121	cytoskeleton|integral component of plasma membrane|extracellular vesicular exosome|protein homooligomerization|membrane raft
comp32894_c0_seq1	GO:0020037;GO:0046872;GO:0009703;GO:0055114	heme binding|metal ion binding|nitrate reductase (NADH) activity|oxidation-reduction process
comp39321_c0_seq1	GO:0003964;GO:0006278;GO:0003723;GO:0004190;GO:0006508;GO:0008270;GO:0015074	RNA-directed DNA polymerase activity|RNA-dependent DNA replication|RNA binding|aspartic-type endopeptidase activity|proteolysis|zinc ion binding|DNA integration
comp66084_c2_seq1	GO:0003964;GO:0006278;GO:0003723;GO:0004190;GO:0006508;GO:0008270;GO:0015074	RNA-directed DNA polymerase activity|RNA-dependent DNA replication|RNA binding|aspartic-type endopeptidase activity|proteolysis|zinc ion binding|DNA integration
comp39719_c0_seq1	GO:0072487;GO:0045893;GO:0043995;GO:0006351;GO:0046972;GO:0043996;GO:0046872;GO:0000776;GO:0045892;GO:0030099;GO:0019899;GO:0043984;GO:0008134;GO:0043982;GO:0035064;GO:0071339;GO:0043981	MSL complex|positive regulation of transcription, DNA-templated|histone acetyltransferase activity (H4-K5 specific)|transcription, DNA-templated|histone acetyltransferase activity (H4-K16 specific)|histone acetyltransferase activity (H4-K8 specific)|metal ion binding|kinetochore|negative regulation of transcription, DNA-templated|myeloid cell differentiation|enzyme binding|histone H4-K16 acetylat…
comp102525_c0_seq1	GO:0008499;GO:0005794;GO:0006486;GO:0016021	UDP-galactose:beta-N-acetylglucosamine beta-1,3-galactosyltransferase activity|Golgi apparatus|protein glycosylation|integral component of membrane
comp94790_c0_seq1	GO:0016021	integral component of membrane
comp102169_c0_seq1	GO:0003824;GO:0008152	catalytic activity|metabolic process
comp97718_c0_seq1	GO:0003723;GO:0008380;GO:0046784;GO:0000445;GO:0005515;GO:0006397	RNA binding|RNA splicing|viral mRNA export from host cell nucleus|THO complex part of transcription export complex|protein binding|mRNA processing
comp21929_c0_seq1	GO:0006777;GO:0072579	Mo-molybdopterin cofactor biosynthetic process|glycine receptor clustering
comp61432_c0_seq1	GO:0045298;GO:0007052;GO:0005525;GO:0006184;GO:0000235;GO:0051258;GO:0005813;GO:0019730;GO:0007094;GO:0003924;GO:0005200	tubulin complex|mitotic spindle organization|GTP binding|GTP catabolic process|astral microtubule|protein polymerization|centrosome|antimicrobial humoral response|mitotic spindle assembly checkpoint|GTPase activity|structural constituent of cytoskeleton
comp70883_c0_seq1	GO:0031214;GO:0000398;GO:0016607;GO:0006355;GO:0003677;GO:0071013;GO:0005578;GO:0005737	biomineral tissue development|mRNA splicing, via spliceosome|nuclear speck|regulation of transcription, DNA-templated|DNA binding|catalytic step 2 spliceosome|proteinaceous extracellular matrix|cytoplasm
comp75906_c0_seq1	GO:0003676;GO:0046983	nucleic acid binding|protein dimerization activity
comp60916_c1_seq1	GO:0032259;GO:0008168	methylation|methyltransferase activity
comp110054_c0_seq1	GO:0004714	transmembrane receptor protein tyrosine kinase activity
comp44792_c0_seq1	GO:0007417;GO:0035335;GO:0030424;GO:0008045;GO:0005001;GO:0043025;GO:0016324;GO:0007424	central nervous system development|peptidyl-tyrosine dephosphorylation|axon|motor neuron axon guidance|transmembrane receptor protein tyrosine phosphatase activity|neuronal cell body|apical plasma membrane|open tracheal system development
comp103561_c0_seq1	GO:0004871;GO:0007186;GO:0042733;GO:0007266;GO:0008360;GO:0005525;GO:0006184;GO:0031683;GO:0030154;GO:0001664;GO:0003924;GO:0001701	signal transducer activity|G-protein coupled receptor signaling pathway|embryonic digit morphogenesis|Rho protein signal transduction|regulation of cell shape|GTP binding|GTP catabolic process|G-protein beta/gamma-subunit complex binding|cell differentiation|G-protein coupled receptor binding|GTPase activity|in utero embryonic development
comp115181_c0_seq1	GO:0035335;GO:0050254;GO:0050860;GO:0019900;GO:0032817;GO:0050868;GO:0030217;GO:0004725;GO:0035644;GO:0048471;GO:0050852;GO:0005634;GO:0017124;GO:0009898	peptidyl-tyrosine dephosphorylation|rhodopsin kinase activity|negative regulation of T cell receptor signaling pathway|kinase binding|regulation of natural killer cell proliferation|negative regulation of T cell activation|T cell differentiation|protein tyrosine phosphatase activity|phosphoanandamide dephosphorylation|perinuclear region of cytoplasm|T cell receptor signaling pathway|nucleus|SH3 d…
comp63974_c0_seq2	GO:0042302	structural constituent of cuticle
comp68468_c0_seq2	GO:0005576;GO:0007155;GO:0005509	extracellular region|cell adhesion|calcium ion binding
comp28882_c0_seq1	GO:0005507;GO:0005615;GO:0031404;GO:0005344;GO:0016491;GO:0015671;GO:0055114	copper ion binding|extracellular space|chloride ion binding|oxygen transporter activity|oxidoreductase activity|oxygen transport|oxidation-reduction process
comp33966_c0_seq1	GO:0036066;GO:0018991;GO:0007283;GO:0010171;GO:0046922;GO:0040025;GO:0008107;GO:0009792	protein O-linked fucosylation|oviposition|spermatogenesis|body morphogenesis|peptide-O-fucosyltransferase activity|vulval development|galactoside 2-alpha-L-fucosyltransferase activity|embryo development ending in birth or egg hatching
comp62126_c0_seq1	GO:0005763;GO:0003735;GO:0006412	mitochondrial small ribosomal subunit|structural constituent of ribosome|translation
comp66116_c0_seq2	GO:0043565;GO:0003700;GO:0006355	sequence-specific DNA binding|sequence-specific DNA binding transcription factor activity|regulation of transcription, DNA-templated
comp124065_c0_seq1	GO:0016311;GO:0004035	dephosphorylation|alkaline phosphatase activity
comp46158_c0_seq1	GO:0005080;GO:0030507;GO:0045746;GO:0035002;GO:0035003;GO:0046664;GO:0008270;GO:0035330;GO:0046621;GO:0045570;GO:0042052;GO:0005913;GO:0045494;GO:0016028;GO:0042327;GO:0005509;GO:0045198;GO:0045186;GO:0005576;GO:0061024;GO:0061336;GO:0008284;GO:0007596;GO:0008104;GO:0005918;GO:0045218;GO:0016332;GO:0016021;GO:0035090;GO:0016334;GO:0016327;GO:0048477;GO:0004888;GO:0007435;GO:0016324	protein kinase C binding|spectrin binding|negative regulation of Notch signaling pathway|liquid clearance, open tracheal system|subapical complex|dorsal closure, amnioserosa morphology change|zinc ion binding|regulation of hippo signaling|negative regulation of organ growth|regulation of imaginal disc growth|rhabdomere development|cell-cell adherens junction|photoreceptor cell maintenance|rhabdom…
comp107106_c0_seq1	GO:0016884;GO:0016787	carbon-nitrogen ligase activity, with glutamine as amido-N-donor|hydrolase activity
comp62101_c0_seq1	GO:0005576;GO:0004866	extracellular region|endopeptidase inhibitor activity
comp77347_c0_seq1	GO:0005840;GO:0005975;GO:0003735;GO:0004370;GO:0016310;GO:0006412	ribosome|carbohydrate metabolic process|structural constituent of ribosome|glycerol kinase activity|phosphorylation|translation
comp65333_c0_seq4	GO:0006499;GO:0051788;GO:0009853;GO:0000234;GO:0043085;GO:0005840;GO:0019252;GO:0004379;GO:0000023;GO:0080129;GO:0009698;GO:0005829;GO:0006511;GO:0042425;GO:0010183;GO:0052667;GO:0006598;GO:0042398;GO:0009555;GO:0032259;GO:0019722;GO:0048528;GO:0006656;GO:0010064;GO:0009860	N-terminal protein myristoylation|response to misfolded protein|photorespiration|phosphoethanolamine N-methyltransferase activity|positive regulation of catalytic activity|ribosome|starch biosynthetic process|glycylpeptide N-tetradecanoyltransferase activity|maltose metabolic process|proteasome core complex assembly|phenylpropanoid metabolic process|cytosol|ubiquitin-dependent protein catabolic p…
comp96066_c0_seq1	GO:0003723;GO:0008270;GO:0006278;GO:0003964;GO:0006355;GO:0006508;GO:0003700;GO:0004190;GO:0015074;GO:0005634	RNA binding|zinc ion binding|RNA-dependent DNA replication|RNA-directed DNA polymerase activity|regulation of transcription, DNA-templated|proteolysis|sequence-specific DNA binding transcription factor activity|aspartic-type endopeptidase activity|DNA integration|nucleus
comp50155_c0_seq1	GO:0003723;GO:0008270;GO:0006278;GO:0003964;GO:0006355;GO:0006508;GO:0003700;GO:0004190;GO:0015074;GO:0005634	RNA binding|zinc ion binding|RNA-dependent DNA replication|RNA-directed DNA polymerase activity|regulation of transcription, DNA-templated|proteolysis|sequence-specific DNA binding transcription factor activity|aspartic-type endopeptidase activity|DNA integration|nucleus
comp1113_c0_seq1	GO:0071951;GO:0006413;GO:0004479	conversion of methionyl-tRNA to N-formyl-methionyl-tRNA|translational initiation|methionyl-tRNA formyltransferase activity
comp46654_c0_seq1	GO:0055114;GO:0003995	oxidation-reduction process|acyl-CoA dehydrogenase activity
comp58527_c0_seq3	GO:0005615;GO:0016787	extracellular space|hydrolase activity
comp103245_c0_seq1	GO:0016311;GO:0016791	dephosphorylation|phosphatase activity
comp32419_c0_seq1	GO:0046872;GO:0006355;GO:0007283;GO:0003677;GO:0030154;GO:0007275;GO:0005634;GO:0006351	metal ion binding|regulation of transcription, DNA-templated|spermatogenesis|DNA binding|cell differentiation|multicellular organismal development|nucleus|transcription, DNA-templated
comp20470_c0_seq1	GO:0016021	integral component of membrane
comp64855_c0_seq1	GO:0004743;GO:0016310;GO:0030955;GO:0000287;GO:0006096	pyruvate kinase activity|phosphorylation|potassium ion binding|magnesium ion binding|glycolysis
comp49730_c0_seq2	GO:0006694;GO:0004769;GO:0055114;GO:0003854	steroid biosynthetic process|steroid delta-isomerase activity|oxidation-reduction process|3-beta-hydroxy-delta5-steroid dehydrogenase activity
comp62276_c0_seq1	GO:0008233;GO:0006465;GO:0016021;GO:0005787	peptidase activity|signal peptide processing|integral component of membrane|signal peptidase complex
comp63646_c0_seq1	GO:0020037;GO:0016712;GO:0005506;GO:0009055;GO:0055114	heme binding|oxidoreductase activity, acting on paired donors, with incorporation or reduction of molecular oxygen, reduced flavin or flavoprotein as one donor, and incorporation of one atom of oxygen|iron ion binding|electron carrier activity|oxidation-reduction process
comp43497_c0_seq1	GO:0005794;GO:0030117;GO:0008565;GO:0016192;GO:0006886	Golgi apparatus|membrane coat|protein transporter activity|vesicle-mediated transport|intracellular protein transport
comp67537_c0_seq1	GO:0016199;GO:0045746;GO:0042787;GO:0017022;GO:0005737;GO:0007528;GO:0019904;GO:0031623;GO:0004842;GO:0051965;GO:0005886;GO:0005634;GO:0005112;GO:0002092	axon midline choice point recognition|negative regulation of Notch signaling pathway|protein ubiquitination involved in ubiquitin-dependent protein catabolic process|myosin binding|cytoplasm|neuromuscular junction development|protein domain specific binding|receptor internalization|ubiquitin-protein ligase activity|positive regulation of synapse assembly|plasma membrane|nucleus|Notch binding|posi…
comp27679_c0_seq1	GO:0030246;GO:0005230;GO:0007155;GO:0005509;GO:0006811;GO:0008061;GO:0016021;GO:0005576;GO:0006030	carbohydrate binding|extracellular ligand-gated ion channel activity|cell adhesion|calcium ion binding|ion transport|chitin binding|integral component of membrane|extracellular region|chitin metabolic process
comp53086_c0_seq1	GO:0005730;GO:0003677;GO:0003723;GO:0016070	nucleolus|DNA binding|RNA binding|RNA metabolic process
comp58292_c0_seq1	GO:0016021;GO:0031418;GO:0005506;GO:0016706;GO:0055114	integral component of membrane|L-ascorbic acid binding|iron ion binding|oxidoreductase activity, acting on paired donors, with incorporation or reduction of molecular oxygen, 2-oxoglutarate as one donor, and incorporation of one atom each of oxygen into both donors|oxidation-reduction process
comp24367_c0_seq1	GO:0003729;GO:0000398;GO:0071011;GO:0071013;GO:0000166	mRNA binding|mRNA splicing, via spliceosome|precatalytic spliceosome|catalytic step 2 spliceosome|nucleotide binding
comp70135_c0_seq1	GO:0046872;GO:0003676	metal ion binding|nucleic acid binding
comp86583_c0_seq1	GO:0016021;GO:0055114;GO:0008270;GO:0045184;GO:0019706;GO:0018345;GO:0016188;GO:0032440;GO:0005886	integral component of membrane|oxidation-reduction process|zinc ion binding|establishment of protein localization|protein-cysteine S-palmitoyltransferase activity|protein palmitoylation|synaptic vesicle maturation|2-alkenal reductase [NAD(P)] activity|plasma membrane
comp11561_c0_seq2	GO:0006470;GO:0046872;GO:0004722	protein dephosphorylation|metal ion binding|protein serine/threonine phosphatase activity
comp122597_c0_seq1	GO:0031529;GO:0090004;GO:0031996;GO:0005525;GO:0015031;GO:0006915;GO:0005794;GO:0034394;GO:0016192;GO:0001726;GO:0030139;GO:0007264;GO:0055113;GO:0031527;GO:0035020;GO:0090162;GO:0030838;GO:0001889;GO:0030866;GO:0060998;GO:0051489;GO:0010008;GO:0005938	ruffle organization|positive regulation of establishment of protein localization to plasma membrane|thioesterase binding|GTP binding|protein transport|apoptotic process|Golgi apparatus|protein localization to cell surface|vesicle-mediated transport|ruffle|endocytic vesicle|small GTPase mediated signal transduction|epiboly involved in gastrulation with mouth forming second|filopodium membrane|regu…
comp65995_c0_seq6	GO:0005794;GO:0030136;GO:0031901;GO:0006810;GO:0016787;GO:0007040;GO:0080025;GO:0005802;GO:0005215	Golgi apparatus|clathrin-coated vesicle|early endosome membrane|transport|hydrolase activity|lysosome organization|phosphatidylinositol-3,5-bisphosphate binding|trans-Golgi network|transporter activity
comp60852_c0_seq1	GO:0097264;GO:0005634;GO:0004198;GO:0090541	self proteolysis|nucleus|calcium-dependent cysteine-type endopeptidase activity|MIT domain binding
comp61972_c0_seq1	GO:0008171;GO:0005737;GO:0032259	O-methyltransferase activity|cytoplasm|methylation
comp78571_c0_seq1	GO:0048011;GO:0008270;GO:0030308;GO:0005123;GO:0032259;GO:0006355;GO:0003677;GO:0045786;GO:0008283;GO:0005737;GO:0008168;GO:0005634;GO:0006366	neurotrophin TRK receptor signaling pathway|zinc ion binding|negative regulation of cell growth|death receptor binding|methylation|regulation of transcription, DNA-templated|DNA binding|negative regulation of cell cycle|cell proliferation|cytoplasm|methyltransferase activity|nucleus|transcription from RNA polymerase II promoter
comp35249_c0_seq2	GO:0016740	transferase activity
comp124702_c0_seq1	GO:0004222;GO:0006508;GO:0008270;GO:0007229	metalloendopeptidase activity|proteolysis|zinc ion binding|integrin-mediated signaling pathway
comp63322_c0_seq5	GO:0016021;GO:0005509;GO:0048936;GO:0004872;GO:0007219;GO:0006355;GO:0050793;GO:0021654;GO:0001568;GO:0030246;GO:0001946	integral component of membrane|calcium ion binding|peripheral nervous system neuron axonogenesis|receptor activity|Notch signaling pathway|regulation of transcription, DNA-templated|regulation of developmental process|rhombomere boundary formation|blood vessel development|carbohydrate binding|lymphangiogenesis
comp58227_c0_seq2	GO:0005622;GO:0006355;GO:0003677	intracellular|regulation of transcription, DNA-templated|DNA binding
comp106044_c0_seq1	GO:0006260;GO:0042624;GO:0003724;GO:0003723;GO:0016888;GO:0016779;GO:0018142	DNA replication|ATPase activity, uncoupled|RNA helicase activity|RNA binding|endodeoxyribonuclease activity, producing 5'-phosphomonoesters|nucleotidyltransferase activity|protein-DNA covalent cross-linking
comp41161_c0_seq2	GO:0005654;GO:0007219;GO:0051437;GO:0006513;GO:0008283;GO:0005829;GO:0097193;GO:0019005;GO:0008285;GO:0007050;GO:0031625;GO:0009887;GO:0000082;GO:0031146;GO:0019048;GO:0031145	nucleoplasm|Notch signaling pathway|positive regulation of ubiquitin-protein ligase activity involved in mitotic cell cycle|protein monoubiquitination|cell proliferation|cytosol|intrinsic apoptotic signaling pathway|SCF ubiquitin ligase complex|negative regulation of cell proliferation|cell cycle arrest|ubiquitin protein ligase binding|organ morphogenesis|G1/S transition of mitotic cell cycle|SCF…
comp19154_c0_seq1	GO:0006468;GO:0005856;GO:0004871;GO:0005524;GO:0005925;GO:0007172;GO:0007165;GO:0004715	protein phosphorylation|cytoskeleton|signal transducer activity|ATP binding|focal adhesion|signal complex assembly|signal transduction|non-membrane spanning protein tyrosine kinase activity
comp61302_c0_seq5	GO:0005730;GO:0045944;GO:0046872;GO:0015758;GO:0010001;GO:0003677;GO:0003700	nucleolus|positive regulation of transcription from RNA polymerase II promoter|metal ion binding|glucose transport|glial cell differentiation|DNA binding|sequence-specific DNA binding transcription factor activity
comp25619_c0_seq2	GO:0005829;GO:0006579;GO:0009086;GO:0043234;GO:0008270;GO:0047150;GO:0006479;GO:0032403;GO:0010243;GO:0008898	cytosol|amino-acid betaine catabolic process|methionine biosynthetic process|protein complex|zinc ion binding|betaine-homocysteine S-methyltransferase activity|protein methylation|protein complex binding|response to organonitrogen compound|homocysteine S-methyltransferase activity
comp29330_c0_seq1	GO:0003678;GO:0042393;GO:0071353;GO:0005664;GO:0042555;GO:0005524;GO:0003688;GO:0000785;GO:0006270;GO:0006334;GO:0006268	DNA helicase activity|histone binding|cellular response to interleukin-4|nuclear origin of replication recognition complex|MCM complex|ATP binding|DNA replication origin binding|chromatin|DNA replication initiation|nucleosome assembly|DNA unwinding involved in DNA replication
comp85809_c0_seq1	GO:0005516;GO:0005874;GO:0090090;GO:0060971;GO:0031016;GO:0005929;GO:0016055;GO:0009791;GO:0005819;GO:0001822;GO:0005737;GO:0016020;GO:0005634	calmodulin binding|microtubule|negative regulation of canonical Wnt signaling pathway|embryonic heart tube left/right pattern formation|pancreas development|cilium|Wnt signaling pathway|post-embryonic development|spindle|kidney development|cytoplasm|membrane|nucleus
comp109500_c0_seq1	GO:0003964;GO:0006278;GO:0003723;GO:0004190;GO:0006508;GO:0008270;GO:0015074;GO:0005739	RNA-directed DNA polymerase activity|RNA-dependent DNA replication|RNA binding|aspartic-type endopeptidase activity|proteolysis|zinc ion binding|DNA integration|mitochondrion
comp10965_c0_seq1	GO:0009055;GO:0005506;GO:0004619;GO:0020037;GO:0016705;GO:0016070;GO:0055114	electron carrier activity|iron ion binding|phosphoglycerate mutase activity|heme binding|oxidoreductase activity, acting on paired donors, with incorporation or reduction of molecular oxygen|RNA metabolic process|oxidation-reduction process
comp106082_c0_seq1	GO:0046331;GO:0005262;GO:0006874;GO:0006816;GO:0044130;GO:0005765;GO:0005576;GO:0031902;GO:0032008;GO:0005975;GO:0008061;GO:0034703;GO:0016810;GO:0006030;GO:0000046	lateral inhibition|calcium channel activity|cellular calcium ion homeostasis|calcium ion transport|negative regulation of growth of symbiont in host|lysosomal membrane|extracellular region|late endosome membrane|positive regulation of TOR signaling|carbohydrate metabolic process|chitin binding|cation channel complex|hydrolase activity, acting on carbon-nitrogen (but not peptide) bonds|chitin meta…
comp58967_c0_seq2	GO:0046872;GO:0005543;GO:0030133	metal ion binding|phospholipid binding|transport vesicle
comp65029_c0_seq5	GO:0007386;GO:0007219;GO:0045638;GO:0007267;GO:0097150;GO:0001757;GO:0072014;GO:0072070;GO:0005509;GO:0045747;GO:0005044;GO:0001947;GO:0009912;GO:0031410;GO:0070986;GO:0001709;GO:0016021;GO:0003700;GO:0045944;GO:0005886;GO:0005634;GO:0005112;GO:0045608	compartment pattern specification|Notch signaling pathway|negative regulation of myeloid cell differentiation|cell-cell signaling|neuronal stem cell maintenance|somite specification|proximal tubule development|loop of Henle development|calcium ion binding|positive regulation of Notch signaling pathway|scavenger receptor activity|heart looping|auditory receptor cell fate commitment|cytoplasmic ves…
comp68510_c0_seq6	GO:0007165;GO:0003779;GO:0005057	signal transduction|actin binding|receptor signaling protein activity
comp68309_c0_seq3	GO:0016021	integral component of membrane
comp54426_c0_seq1	GO:0031167;GO:0097034;GO:0000179;GO:0005739	rRNA methylation|mitochondrial respiratory chain complex IV biogenesis|rRNA (adenine-N6,N6-)-dimethyltransferase activity|mitochondrion
comp117752_c0_seq1	GO:0003964;GO:0006278;GO:0003723;GO:0004190;GO:0006508;GO:0008270;GO:0015074	RNA-directed DNA polymerase activity|RNA-dependent DNA replication|RNA binding|aspartic-type endopeptidase activity|proteolysis|zinc ion binding|DNA integration
comp22032_c0_seq1	GO:0046872;GO:0003676;GO:0005622;GO:0006355	metal ion binding|nucleic acid binding|intracellular|regulation of transcription, DNA-templated
comp52009_c0_seq1	GO:0006355;GO:0046872;GO:0003677;GO:0006351;GO:0005634	regulation of transcription, DNA-templated|metal ion binding|DNA binding|transcription, DNA-templated|nucleus
comp59582_c0_seq1	GO:2001294;GO:0006633;GO:0005777;GO:0005739;GO:0046321;GO:0005102;GO:0010906;GO:0050080	malonyl-CoA catabolic process|fatty acid biosynthetic process|peroxisome|mitochondrion|positive regulation of fatty acid oxidation|receptor binding|regulation of glucose metabolic process|malonyl-CoA decarboxylase activity
comp58089_c0_seq1	GO:0006281;GO:0003887;GO:0006261;GO:0042802;GO:0000262;GO:0003697	DNA repair|DNA-directed DNA polymerase activity|DNA-dependent DNA replication|identical protein binding|mitochondrial chromosome|single-stranded DNA binding
comp104236_c0_seq1	GO:0004674;GO:0000236;GO:0000070;GO:0007094;GO:0030496;GO:0040038;GO:0071168;GO:0016567;GO:0007092;GO:0051233;GO:0045736;GO:0046677;GO:0005876;GO:0005737;GO:0031572;GO:0000922;GO:0031648;GO:0043393;GO:0001578;GO:0000122;GO:0005524;GO:0018105;GO:0019901;GO:0051297;GO:0010997;GO:0000086;GO:0043066;GO:0005813;GO:0000942;GO:0010800;GO:0008017	protein serine/threonine kinase activity|mitotic prometaphase|mitotic sister chromatid segregation|mitotic spindle assembly checkpoint|midbody|polar body extrusion after meiotic divisions|protein localization to chromatin|protein ubiquitination|activation of mitotic anaphase-promoting complex activity|spindle midzone|negative regulation of cyclin-dependent protein serine/threonine kinase activity…
comp58000_c0_seq2	GO:0005576;GO:0008233;GO:0006508	extracellular region|peptidase activity|proteolysis
comp36366_c0_seq2	GO:0046854;GO:0046872;GO:0035556;GO:0005524;GO:0044267;GO:0000285	phosphatidylinositol phosphorylation|metal ion binding|intracellular signal transduction|ATP binding|cellular protein metabolic process|1-phosphatidylinositol-3-phosphate 5-kinase activity
comp12464_c0_seq1	GO:0071456;GO:0005432;GO:0031966;GO:0005509;GO:0006851	cellular response to hypoxia|calcium:sodium antiporter activity|mitochondrial membrane|calcium ion binding|mitochondrial calcium ion transport
comp65268_c1_seq1	GO:0005829;GO:0043231;GO:0048029;GO:0004801;GO:0009052;GO:0019682;GO:0006002	cytosol|intracellular membrane-bounded organelle|monosaccharide binding|sedoheptulose-7-phosphate:D-glyceraldehyde-3-phosphate glyceronetransferase activity|pentose-phosphate shunt, non-oxidative branch|glyceraldehyde-3-phosphate metabolic process|fructose 6-phosphate metabolic process
comp40144_c0_seq1	GO:0007411;GO:0035282;GO:0006909;GO:0055060;GO:0005515;GO:0008270;GO:0016072;GO:0030371;GO:0007402;GO:0008356;GO:0009303;GO:0007420;GO:0045180;GO:0051726;GO:0045179;GO:0006417;GO:0007406;GO:0048477	axon guidance|segmentation|phagocytosis|asymmetric neuroblast division resulting in ganglion mother cell formation|protein binding|zinc ion binding|rRNA metabolic process|translation repressor activity|ganglion mother cell fate determination|asymmetric cell division|rRNA transcription|brain development|basal cortex|regulation of cell cycle|apical cortex|regulation of translation|negative regulati…
comp15702_c0_seq1	GO:0008017;GO:0051493;GO:0004198;GO:0001578;GO:0006508;GO:0005876;GO:0048471	microtubule binding|regulation of cytoskeleton organization|calcium-dependent cysteine-type endopeptidase activity|microtubule bundle formation|proteolysis|spindle microtubule|perinuclear region of cytoplasm
comp109762_c0_seq1	GO:0045177;GO:0055085;GO:0008506;GO:0016021;GO:0031410;GO:0015770	apical part of cell|transmembrane transport|sucrose:hydrogen symporter activity|integral component of membrane|cytoplasmic vesicle|sucrose transport
comp76360_c0_seq1	GO:0008270	zinc ion binding
comp68234_c1_seq1	GO:0005975;GO:0005634;GO:0004649	carbohydrate metabolic process|nucleus|poly(ADP-ribose) glycohydrolase activity
comp54776_c0_seq1	GO:0050072;GO:0000184;GO:0030145;GO:0016442;GO:0003723;GO:0071044;GO:0000932	m7G(5')pppN diphosphatase activity|nuclear-transcribed mRNA catabolic process, nonsense-mediated decay|manganese ion binding|RISC complex|RNA binding|histone mRNA catabolic process|cytoplasmic mRNA processing body
comp15504_c0_seq1	GO:0016301;GO:0046872;GO:0016310;GO:0035556	kinase activity|metal ion binding|phosphorylation|intracellular signal transduction
comp63464_c0_seq1	GO:0006355;GO:0003700;GO:0006979;GO:0043565;GO:0009617;GO:0044030;GO:0004602;GO:0055114	regulation of transcription, DNA-templated|sequence-specific DNA binding transcription factor activity|response to oxidative stress|sequence-specific DNA binding|response to bacterium|regulation of DNA methylation|glutathione peroxidase activity|oxidation-reduction process
comp53637_c0_seq1	GO:0007050;GO:0006260;GO:0032066;GO:0006355;GO:0050821;GO:0008285;GO:0005634;GO:0006351	cell cycle arrest|DNA replication|nucleolus to nucleoplasm transport|regulation of transcription, DNA-templated|protein stabilization|negative regulation of cell proliferation|nucleus|transcription, DNA-templated
comp11316_c0_seq1	GO:0055085;GO:0016021;GO:0055114;GO:0042626;GO:0006200;GO:0005524;GO:0032440	transmembrane transport|integral component of membrane|oxidation-reduction process|ATPase activity, coupled to transmembrane movement of substances|ATP catabolic process|ATP binding|2-alkenal reductase [NAD(P)] activity
comp74117_c0_seq1	GO:0005737;GO:0042393;GO:0008536;GO:0042254;GO:0008565;GO:0050821;GO:0005634;GO:0006610	cytoplasm|histone binding|Ran GTPase binding|ribosome biogenesis|protein transporter activity|protein stabilization|nucleus|ribosomal protein import into nucleus
comp53964_c0_seq2	GO:0005829;GO:0006281;GO:0035093;GO:0016607;GO:1990111;GO:0070577;GO:0010499;GO:0016504	cytosol|DNA repair|spermatogenesis, exchange of chromosomal proteins|nuclear speck|spermatoproteasome complex|histone acetyl-lysine binding|proteasomal ubiquitin-independent protein catabolic process|peptidase activator activity
comp70420_c0_seq1	GO:0055114;GO:0016706	oxidation-reduction process|oxidoreductase activity, acting on paired donors, with incorporation or reduction of molecular oxygen, 2-oxoglutarate as one donor, and incorporation of one atom each of oxygen into both donors
comp70022_c0_seq1	GO:0016324;GO:0048082;GO:0004714;GO:0040003;GO:0005041;GO:0005509;GO:0016787;GO:0016021;GO:0030100	apical plasma membrane|regulation of adult chitin-containing cuticle pigmentation|transmembrane receptor protein tyrosine kinase activity|chitin-based cuticle development|low-density lipoprotein receptor activity|calcium ion binding|hydrolase activity|integral component of membrane|regulation of endocytosis
comp62235_c0_seq2	GO:0000122;GO:0007262;GO:0006351;GO:0006461;GO:0021861;GO:2000974;GO:0048715;GO:0060253;GO:0042517;GO:0043565;GO:0001078;GO:0048711;GO:0071820;GO:0042803;GO:0043388;GO:0005634;GO:2000978	negative regulation of transcription from RNA polymerase II promoter|STAT protein import into nucleus|transcription, DNA-templated|protein complex assembly|forebrain radial glial cell differentiation|negative regulation of pro-B cell differentiation|negative regulation of oligodendrocyte differentiation|negative regulation of glial cell proliferation|positive regulation of tyrosine phosphorylatio…
comp64217_c0_seq2	GO:0005524;GO:0004386;GO:0003677;GO:0003682;GO:0016740	ATP binding|helicase activity|DNA binding|chromatin binding|transferase activity
comp58780_c0_seq1	GO:0035091;GO:0030217;GO:0007166;GO:0005515	phosphatidylinositol binding|T cell differentiation|cell surface receptor signaling pathway|protein binding
comp66103_c0_seq1	GO:0030071;GO:0005515;GO:0005680;GO:0051301	regulation of mitotic metaphase/anaphase transition|protein binding|anaphase-promoting complex|cell division
comp69837_c0_seq1	GO:0004828;GO:0006434;GO:0005524;GO:0005737	serine-tRNA ligase activity|seryl-tRNA aminoacylation|ATP binding|cytoplasm
comp21433_c1_seq1	GO:0008270;GO:0005634	zinc ion binding|nucleus
comp55672_c0_seq2	GO:0016021;GO:0000139;GO:0010008	integral component of membrane|Golgi membrane|endosome membrane
comp118427_c0_seq1	GO:0004135;GO:0005978;GO:0004134	amylo-alpha-1,6-glucosidase activity|glycogen biosynthetic process|4-alpha-glucanotransferase activity
comp96640_c0_seq1	GO:0019902;GO:0010923;GO:0004864	phosphatase binding|negative regulation of phosphatase activity|protein phosphatase inhibitor activity
comp25749_c0_seq1	GO:0006284;GO:0090305;GO:0070914;GO:0000014;GO:0003697;GO:0006289;GO:0005634	base-excision repair|nucleic acid phosphodiester bond hydrolysis|UV-damage excision repair|single-stranded DNA endodeoxyribonuclease activity|single-stranded DNA binding|nucleotide-excision repair|nucleus
comp28090_c0_seq1	GO:0055114;GO:0070526;GO:0005739;GO:0016705;GO:0009055;GO:0004222;GO:0020037;GO:0005506	oxidation-reduction process|threonylcarbamoyladenosine biosynthetic process|mitochondrion|oxidoreductase activity, acting on paired donors, with incorporation or reduction of molecular oxygen|electron carrier activity|metalloendopeptidase activity|heme binding|iron ion binding
comp73579_c0_seq1	GO:0016020;GO:0005576;GO:0004222;GO:0006508;GO:0008270	membrane|extracellular region|metalloendopeptidase activity|proteolysis|zinc ion binding
comp122491_c0_seq1	GO:0003743;GO:0006413;GO:0045893;GO:0017025;GO:0008270;GO:0006352;GO:0005634	translation initiation factor activity|translational initiation|positive regulation of transcription, DNA-templated|TBP-class protein binding|zinc ion binding|DNA-templated transcription, initiation|nucleus
comp68358_c1_seq1	GO:0006435;GO:0004829;GO:0005524;GO:0005737	threonyl-tRNA aminoacylation|threonine-tRNA ligase activity|ATP binding|cytoplasm
comp59878_c0_seq1	GO:0022416;GO:0046716;GO:0018208;GO:0005509;GO:0006457;GO:0008593;GO:0005615;GO:0003755;GO:0005528;GO:0002121;GO:0008587;GO:0003682;GO:0016020;GO:0005783	chaeta development|muscle cell cellular homeostasis|peptidyl-proline modification|calcium ion binding|protein folding|regulation of Notch signaling pathway|extracellular space|peptidyl-prolyl cis-trans isomerase activity|FK506 binding|inter-male aggressive behavior|imaginal disc-derived wing margin morphogenesis|chromatin binding|membrane|endoplasmic reticulum
comp10782_c0_seq1	GO:0003723;GO:0008270;GO:0006278;GO:0003964;GO:0006355;GO:0006508;GO:0003700;GO:0004190;GO:0015074;GO:0005634	RNA binding|zinc ion binding|RNA-dependent DNA replication|RNA-directed DNA polymerase activity|regulation of transcription, DNA-templated|proteolysis|sequence-specific DNA binding transcription factor activity|aspartic-type endopeptidase activity|DNA integration|nucleus
comp104907_c0_seq1	GO:0016020	membrane
comp74170_c0_seq1	GO:0031931;GO:0005737;GO:0031932;GO:0032006	TORC1 complex|cytoplasm|TORC2 complex|regulation of TOR signaling
comp2720_c0_seq1	GO:0046872;GO:0003676	metal ion binding|nucleic acid binding
comp85295_c0_seq1	GO:0005730;GO:0005739	nucleolus|mitochondrion
[truncated: 26,973 more rows]
