# Supplementary material for: De novo characterization of venom apparatus transcriptome of Pardosa pseudoannulata and analysis of its gene expression in response to Bt protein
Source: BMC Biotechnol. 2017 Nov 7;17:73. doi: 10.1186/s12896-017-0392-z (PMC5678584; doi:10.1186/s12896-017-0392-z)
Supplement: Supplementary file 4 — The number of annotated unigenes mapped to GO database. (XLSX 1027 kb) [file 12896_2017_392_MOESM4_ESM.xlsx]

## Sheet: anno.go2gene
go_id	gene_id	ontology	gene_number
GO:0045995	comp0_c0_seq1;comp2850_c0_seq1;comp6728_c0_seq1;comp7809_c0_seq1;comp8402_c0_seq1;comp9287_c0_seq1;comp9392_c0_seq1;comp15247_c0_seq1;comp19664_c0_seq1;comp20320_c0_seq1;comp21728_c0_seq1;comp22757_c0_seq1;comp23261_c0_seq1;comp23454_c0_seq1;comp23633_c0_seq1;comp24082_c0_seq1;comp27752_c0_seq1;comp29529_c0_seq1;comp31919_c0_seq1;comp32177_c0_seq1;comp33951_c0_seq1;comp34122_c0_seq1;comp36909_c0_…	P	65
GO:0030155	comp0_c0_seq1;comp2850_c0_seq1;comp6728_c0_seq1;comp7809_c0_seq1;comp8402_c0_seq1;comp9287_c0_seq1;comp9392_c0_seq1;comp12857_c0_seq1;comp15247_c0_seq1;comp18629_c0_seq1;comp19664_c0_seq1;comp20320_c0_seq1;comp21728_c0_seq1;comp22757_c0_seq1;comp23261_c0_seq1;comp23454_c0_seq1;comp23633_c0_seq1;comp29529_c0_seq1;comp31919_c0_seq1;comp32177_c0_seq1;comp33951_c0_seq1;comp34122_c0_seq1;comp39310_c0_…	P	70
GO:0007155	comp0_c0_seq1;comp1079_c0_seq1;comp1609_c0_seq1;comp2738_c0_seq1;comp2850_c0_seq1;comp3120_c0_seq1;comp3261_c0_seq1;comp3458_c0_seq1;comp4547_c0_seq1;comp5012_c0_seq1;comp6728_c0_seq1;comp7687_c0_seq1;comp7809_c0_seq1;comp7981_c0_seq1;comp8176_c0_seq1;comp8369_c0_seq2;comp8402_c0_seq1;comp8638_c0_seq1;comp9212_c0_seq1;comp9235_c0_seq1;comp9287_c0_seq1;comp9392_c0_seq1;comp10147_c0_seq1;comp10182_…	P	433
GO:0005606	comp0_c0_seq1;comp2850_c0_seq1;comp6728_c0_seq1;comp7809_c0_seq1;comp8402_c0_seq1;comp9287_c0_seq1;comp9392_c0_seq1;comp15247_c0_seq1;comp19664_c0_seq1;comp20320_c0_seq1;comp21728_c0_seq1;comp22757_c0_seq1;comp23261_c0_seq1;comp23454_c0_seq1;comp23633_c0_seq1;comp29529_c0_seq1;comp31919_c0_seq1;comp32177_c0_seq1;comp33951_c0_seq1;comp34122_c0_seq1;comp39310_c0_seq1;comp46507_c0_seq1;comp48880_c0_…	C	59
GO:0005102	comp0_c0_seq1;comp276_c0_seq1;comp2850_c0_seq1;comp6728_c0_seq1;comp7809_c0_seq1;comp8110_c0_seq1;comp8147_c0_seq1;comp8221_c0_seq1;comp8402_c0_seq1;comp9044_c0_seq1;comp9287_c0_seq1;comp9392_c0_seq1;comp9872_c0_seq1;comp15247_c0_seq1;comp17475_c0_seq1;comp18271_c0_seq1;comp19664_c0_seq1;comp20320_c0_seq1;comp21281_c0_seq1;comp21728_c0_seq1;comp22757_c0_seq1;comp23015_c0_seq1;comp23261_c0_seq1;co…	F	193
GO:0005506	comp6_c0_seq1;comp493_c0_seq2;comp932_c0_seq1;comp1307_c0_seq1;comp2517_c0_seq1;comp5853_c0_seq1;comp5961_c0_seq1;comp6131_c0_seq2;comp6242_c0_seq1;comp6801_c0_seq1;comp6939_c0_seq1;comp7254_c0_seq1;comp7355_c0_seq1;comp8338_c0_seq1;comp8853_c0_seq1;comp8920_c0_seq1;comp9125_c0_seq1;comp9274_c0_seq1;comp10113_c0_seq1;comp10510_c0_seq1;comp10648_c0_seq1;comp10965_c0_seq1;comp11453_c0_seq1;comp1162…	F	331
GO:0008336	comp6_c0_seq1;comp38435_c0_seq1	F	2
GO:0005829	comp6_c0_seq1;comp184_c0_seq1;comp916_c0_seq1;comp2004_c0_seq1;comp2371_c0_seq1;comp2628_c0_seq1;comp2775_c0_seq1;comp4186_c0_seq1;comp4279_c0_seq1;comp5782_c0_seq1;comp5986_c0_seq1;comp6315_c0_seq1;comp6696_c0_seq1;comp6816_c0_seq1;comp7232_c0_seq1;comp7704_c0_seq1;comp7724_c0_seq1;comp7754_c0_seq1;comp8147_c0_seq1;comp8372_c0_seq1;comp8389_c0_seq1;comp9072_c0_seq1;comp9194_c0_seq1;comp9248_c0_s…	C	957
GO:0008270	comp6_c0_seq1;comp101_c0_seq1;comp123_c0_seq1;comp217_c0_seq1;comp252_c0_seq1;comp309_c0_seq1;comp316_c0_seq1;comp356_c0_seq1;comp479_c0_seq1;comp499_c0_seq1;comp528_c0_seq1;comp538_c0_seq1;comp619_c0_seq1;comp663_c0_seq1;comp663_c1_seq1;comp699_c0_seq1;comp774_c0_seq1;comp777_c0_seq1;comp795_c0_seq1;comp968_c0_seq1;comp969_c0_seq1;comp1056_c0_seq1;comp1079_c0_seq1;comp1152_c0_seq1;comp1166_c0_se…
447_c0_seq1;comp62473_c0_seq1;comp62515_c0_seq1;comp62520_c0_seq2;comp62531_c0_seq2;comp62543_c0_seq1;comp62619_c0_seq1;comp62636_c0_seq2;comp62679_c2_seq1;comp62686_c0_seq1;comp62686_c1_seq3;comp62712_c0_seq1;comp62723_c0_seq4;comp62730_c0_seq1;comp62779_c0_seq2;comp62785_c0_seq1;comp62825_c0_seq2;comp62831_c0_seq1;comp62839_c0_seq2;comp62842_c0_seq1;comp62845_c0_seq6;comp62917_c0_seq2;comp62942…
q1;comp124058_c0_seq1;comp124126_c0_seq1;comp124136_c0_seq1;comp124143_c0_seq1;comp124182_c0_seq1;comp124327_c0_seq1;comp124347_c0_seq1;comp124363_c0_seq1;comp124549_c0_seq1;comp124625_c0_seq1;comp124690_c0_seq1;comp124691_c0_seq1;comp124702_c0_seq1	F	3638
GO:0015629	comp6_c0_seq1;comp3385_c0_seq1;comp8421_c0_seq1;comp9235_c0_seq1;comp15175_c0_seq1;comp17685_c0_seq1;comp23832_c0_seq1;comp26950_c0_seq1;comp29703_c0_seq1;comp31886_c0_seq1;comp32353_c0_seq1;comp34381_c0_seq1;comp35951_c0_seq1;comp36735_c0_seq1;comp46526_c0_seq2;comp48176_c0_seq1;comp48268_c0_seq1;comp49533_c0_seq3;comp49755_c0_seq1;comp52358_c0_seq1;comp54189_c0_seq2;comp54750_c0_seq1;comp56866_…	C	98
GO:0045329	comp6_c0_seq1;comp37252_c0_seq2;comp38435_c0_seq1;comp80264_c0_seq1;comp95942_c0_seq1;comp97982_c0_seq1	P	6
GO:0005739	comp6_c0_seq1;comp123_c0_seq1;comp184_c0_seq1;comp1096_c1_seq1;comp1806_c0_seq1;comp2218_c0_seq1;comp2628_c0_seq1;comp2665_c0_seq2;comp2775_c0_seq1;comp2894_c0_seq1;comp3456_c0_seq1;comp3909_c0_seq1;comp6560_c0_seq1;comp7242_c0_seq1;comp7446_c0_seq1;comp7465_c0_seq1;comp7513_c0_seq1;comp7516_c0_seq1;comp7749_c0_seq1;comp7781_c0_seq1;comp7782_c0_seq1;comp8182_c0_seq1;comp8221_c0_seq1;comp8235_c0_s…	C	1001
GO:0055114	comp6_c0_seq1;comp268_c0_seq1;comp387_c0_seq1;comp432_c0_seq1;comp479_c0_seq1;comp493_c0_seq2;comp713_c0_seq1;comp916_c0_seq1;comp932_c0_seq1;comp962_c0_seq1;comp1096_c1_seq1;comp1266_c0_seq1;comp1266_c1_seq1;comp1307_c0_seq1;comp1349_c0_seq1;comp1349_c1_seq1;comp1485_c0_seq1;comp1644_c0_seq1;comp2006_c0_seq1;comp2371_c0_seq1;comp2517_c0_seq1;comp2757_c0_seq1;comp2859_c0_seq1;comp2894_c0_seq1;com…
p106187_c0_seq1;comp106192_c0_seq1;comp106199_c0_seq1;comp106278_c0_seq1;comp106328_c0_seq1;comp106330_c0_seq1;comp106468_c0_seq1;comp106525_c0_seq1;comp106773_c0_seq1;comp107038_c0_seq1;comp107119_c0_seq1;comp107150_c0_seq1;comp107234_c0_seq1;comp107241_c0_seq1;comp107385_c0_seq1;comp107637_c0_seq1;comp107651_c0_seq1;comp107784_c0_seq1;comp107899_c0_seq1;comp108144_c0_seq1;comp108290_c0_seq1;com…	P	1988
GO:0004523	comp17_c1_seq1;comp629_c0_seq1;comp731_c0_seq1;comp854_c0_seq2;comp910_c0_seq1;comp2547_c0_seq1;comp3403_c0_seq1;comp3450_c0_seq1;comp3561_c0_seq1;comp3750_c0_seq1;comp5105_c0_seq1;comp5403_c0_seq1;comp7527_c0_seq1;comp7767_c0_seq1;comp7815_c0_seq1;comp8174_c0_seq1;comp10710_c0_seq1;comp12086_c0_seq1;comp12189_c0_seq1;comp13499_c0_seq1;comp14121_c0_seq1;comp15270_c0_seq1;comp16329_c0_seq1;comp166…	F	200
GO:0003964	comp17_c1_seq1;comp49_c0_seq1;comp101_c0_seq1;comp123_c0_seq1;comp252_c0_seq1;comp528_c0_seq1;comp538_c0_seq1;comp587_c0_seq1;comp629_c0_seq1;comp731_c0_seq1;comp777_c0_seq1;comp795_c0_seq1;comp854_c0_seq2;comp910_c0_seq1;comp1166_c0_seq1;comp1189_c0_seq1;comp1400_c0_seq1;comp1574_c0_seq1;comp1602_c0_seq1;comp1840_c0_seq1;comp1917_c0_seq1;comp2038_c0_seq1;comp2089_c0_seq1;comp2167_c0_seq1;comp221…	F	1485
GO:0006278	comp17_c1_seq1;comp49_c0_seq1;comp101_c0_seq1;comp123_c0_seq1;comp528_c0_seq1;comp538_c0_seq1;comp587_c0_seq1;comp629_c0_seq1;comp731_c0_seq1;comp777_c0_seq1;comp795_c0_seq1;comp854_c0_seq2;comp910_c0_seq1;comp1166_c0_seq1;comp1189_c0_seq1;comp1400_c0_seq1;comp1574_c0_seq1;comp1602_c0_seq1;comp1840_c0_seq1;comp1917_c0_seq1;comp2038_c0_seq1;comp2089_c0_seq1;comp2167_c0_seq1;comp2210_c0_seq1;comp23…	P	1418
GO:0003723	comp17_c1_seq1;comp49_c0_seq1;comp101_c0_seq1;comp123_c0_seq1;comp344_c0_seq2;comp499_c0_seq1;comp528_c0_seq1;comp538_c0_seq1;comp587_c0_seq1;comp629_c0_seq1;comp731_c0_seq1;comp777_c0_seq1;comp795_c0_seq1;comp854_c0_seq2;comp910_c0_seq1;comp1166_c0_seq1;comp1189_c0_seq1;comp1400_c0_seq1;comp1574_c0_seq1;comp1602_c0_seq1;comp1840_c0_seq1;comp1917_c0_seq1;comp2038_c0_seq1;comp2089_c0_seq1;comp2167…
c0_seq1;comp103653_c0_seq1;comp103687_c0_seq1;comp103725_c0_seq1;comp103771_c0_seq1;comp103783_c0_seq1;comp103827_c0_seq1;comp103830_c0_seq1;comp103950_c0_seq1;comp104010_c0_seq1;comp104042_c0_seq1;comp104064_c0_seq1;comp104095_c0_seq1;comp104118_c0_seq1;comp104157_c0_seq1;comp104191_c0_seq1;comp104213_c0_seq1;comp104223_c0_seq1;comp104379_c0_seq1;comp104396_c0_seq1;comp104397_c0_seq1;comp104562_…	F	2162
GO:0004871	comp46_c0_seq1;comp2444_c0_seq1;comp6696_c0_seq1;comp7856_c0_seq1;comp7975_c0_seq1;comp8043_c0_seq1;comp8219_c0_seq1;comp13897_c0_seq1;comp15391_c0_seq1;comp15614_c0_seq1;comp16764_c0_seq1;comp17406_c0_seq1;comp17827_c0_seq1;comp17835_c0_seq1;comp18073_c0_seq1;comp19154_c0_seq1;comp19522_c0_seq1;comp22688_c0_seq1;comp24018_c0_seq1;comp25098_c0_seq1;comp27794_c0_seq1;comp28287_c0_seq1;comp29137_c0…	F	195
GO:0007264	comp46_c0_seq1;comp658_c0_seq1;comp5744_c0_seq1;comp6801_c0_seq1;comp7311_c0_seq1;comp7377_c0_seq1;comp7477_c0_seq1;comp7964_c0_seq1;comp8077_c0_seq1;comp8238_c0_seq1;comp8324_c0_seq1;comp8330_c0_seq1;comp8372_c0_seq1;comp9099_c0_seq1;comp9173_c0_seq1;comp9701_c0_seq1;comp10064_c0_seq1;comp10301_c0_seq1;comp10528_c0_seq1;comp11348_c0_seq1;comp11755_c0_seq1;comp11879_c0_seq1;comp11892_c0_seq1;comp…	P	324
GO:0006184	comp46_c0_seq1;comp1960_c0_seq1;comp2362_c0_seq1;comp3365_c0_seq1;comp5744_c0_seq1;comp6801_c0_seq1;comp7334_c0_seq1;comp7339_c0_seq1;comp7754_c0_seq1;comp7835_c0_seq1;comp8195_c0_seq1;comp8221_c0_seq1;comp9286_c0_seq1;comp9440_c0_seq1;comp9463_c0_seq1;comp9997_c0_seq1;comp10633_c0_seq1;comp10670_c0_seq1;comp11348_c0_seq1;comp11757_c0_seq2;comp12204_c0_seq1;comp12904_c0_seq1;comp13195_c0_seq1;com…	P	319
GO:0031683	comp46_c0_seq1;comp17827_c0_seq1;comp24018_c0_seq1;comp31903_c0_seq1;comp32642_c0_seq1;comp42109_c0_seq1;comp44794_c0_seq1;comp47766_c0_seq1;comp49332_c0_seq2;comp51982_c0_seq1;comp54181_c0_seq2;comp54752_c0_seq1;comp59358_c0_seq1;comp60413_c0_seq1;comp61823_c0_seq1;comp65444_c0_seq3;comp65465_c1_seq1;comp65787_c0_seq6;comp67226_c0_seq2;comp67746_c1_seq4;comp77121_c0_seq1;comp86883_c0_seq1;comp87…	F	30
GO:0003924	comp46_c0_seq1;comp1960_c0_seq1;comp2291_c0_seq1;comp2362_c0_seq1;comp3365_c0_seq1;comp5744_c0_seq1;comp6801_c0_seq1;comp7334_c0_seq1;comp7339_c0_seq1;comp7754_c0_seq1;comp7835_c0_seq1;comp8195_c0_seq1;comp8221_c0_seq1;comp9286_c0_seq1;comp9368_c0_seq1;comp9440_c0_seq1;comp9463_c0_seq1;comp9997_c0_seq1;comp10633_c0_seq1;comp10670_c0_seq1;comp11348_c0_seq1;comp11757_c0_seq2;comp12204_c0_seq1;comp1…	F	368
GO:0007186	comp46_c0_seq1;comp2025_c0_seq1;comp4065_c0_seq1;comp4656_c0_seq1;comp5589_c0_seq1;comp8441_c0_seq1;comp9937_c0_seq1;comp10063_c0_seq1;comp11935_c0_seq1;comp12007_c0_seq1;comp12402_c0_seq1;comp12724_c0_seq1;comp12985_c0_seq1;comp13432_c0_seq2;comp13897_c0_seq1;comp15791_c0_seq1;comp16117_c0_seq1;comp16764_c0_seq1;comp17406_c0_seq1;comp18073_c0_seq1;comp18089_c0_seq1;comp18571_c0_seq1;comp19294_c0…	P	226
GO:0001664	comp46_c0_seq1;comp17586_c0_seq1;comp17827_c0_seq1;comp24018_c0_seq1;comp32642_c0_seq1;comp44794_c0_seq1;comp46079_c0_seq1;comp46622_c0_seq1;comp47766_c0_seq1;comp49332_c0_seq2;comp54752_c0_seq1;comp56069_c0_seq1;comp59358_c0_seq1;comp60413_c0_seq1;comp60574_c0_seq1;comp61823_c0_seq1;comp62015_c0_seq1;comp62214_c0_seq2;comp65444_c0_seq3;comp65465_c1_seq1;comp65787_c0_seq6;comp67226_c0_seq2;comp67…	F	38
GO:0005525	comp46_c0_seq1;comp1960_c0_seq1;comp2291_c0_seq1;comp2362_c0_seq1;comp3365_c0_seq1;comp5744_c0_seq1;comp6801_c0_seq1;comp7242_c0_seq1;comp7334_c0_seq1;comp7339_c0_seq1;comp7446_c0_seq1;comp7754_c0_seq1;comp7835_c0_seq1;comp7964_c0_seq1;comp8077_c0_seq1;comp8195_c0_seq1;comp8238_c0_seq1;comp8324_c0_seq1;comp8337_c0_seq1;comp8396_c0_seq1;comp9099_c0_seq1;comp9173_c0_seq1;comp9286_c0_seq1;comp9368_c…	F	598
GO:0004190	comp49_c0_seq1;comp101_c0_seq1;comp123_c0_seq1;comp538_c0_seq1;comp587_c0_seq1;comp795_c0_seq1;comp1166_c0_seq1;comp1400_c0_seq1;comp1602_c0_seq1;comp1840_c0_seq1;comp2038_c0_seq1;comp2089_c0_seq1;comp2167_c0_seq1;comp2440_c0_seq1;comp2482_c0_seq1;comp2641_c0_seq1;comp2762_c0_seq1;comp2902_c0_seq1;comp2954_c0_seq1;comp3169_c0_seq1;comp3252_c0_seq1;comp3521_c0_seq1;comp3535_c0_seq1;comp3553_c0_seq…	F	771
GO:0006508	comp49_c0_seq1;comp101_c0_seq1;comp123_c0_seq1;comp344_c0_seq2;comp346_c0_seq1;comp356_c0_seq1;comp538_c0_seq1;comp587_c0_seq1;comp719_c0_seq1;comp795_c0_seq1;comp1166_c0_seq1;comp1182_c0_seq1;comp1332_c0_seq1;comp1332_c1_seq1;comp1356_c0_seq1;comp1400_c0_seq1;comp1406_c0_seq1;comp1406_c1_seq1;comp1563_c0_seq1;comp1602_c0_seq1;comp1712_c0_seq1;comp1840_c0_seq1;comp2038_c0_seq1;comp2089_c0_seq1;co…	P	1725
GO:0015074	comp49_c0_seq1;comp101_c0_seq1;comp102_c0_seq1;comp123_c0_seq1;comp252_c0_seq1;comp499_c0_seq1;comp528_c0_seq1;comp538_c0_seq1;comp587_c0_seq1;comp795_c0_seq1;comp1166_c0_seq1;comp1348_c0_seq1;comp1400_c0_seq1;comp1574_c0_seq1;comp1602_c0_seq1;comp1735_c0_seq1;comp1840_c0_seq1;comp1892_c0_seq1;comp1917_c0_seq1;comp2038_c0_seq1;comp2089_c0_seq1;comp2167_c0_seq1;comp2398_c0_seq1;comp2440_c0_seq1;co…	P	1530
GO:0003676	comp102_c0_seq1;comp252_c0_seq1;comp320_c0_seq1;comp409_c0_seq1;comp563_c0_seq1;comp616_c0_seq1;comp1054_c0_seq1;comp1079_c0_seq1;comp1250_c0_seq1;comp1306_c0_seq1;comp1319_c0_seq1;comp1348_c0_seq1;comp1505_c0_seq1;comp1609_c0_seq1;comp1735_c0_seq1;comp1806_c0_seq1;comp1892_c0_seq1;comp1905_c0_seq1;comp1956_c0_seq1;comp2039_c0_seq1;comp2185_c0_seq1;comp2371_c0_seq1;comp2556_c0_seq1;comp2604_c0_se…
q1;comp106130_c0_seq1;comp106360_c0_seq1;comp106376_c0_seq1;comp106383_c0_seq1;comp106430_c0_seq1;comp106733_c0_seq1;comp106886_c0_seq1;comp107077_c0_seq1;comp107231_c0_seq1;comp107310_c0_seq1;comp107430_c0_seq1;comp107497_c0_seq1;comp107502_c0_seq1;comp107598_c0_seq1;comp107729_c0_seq1;comp108041_c0_seq1;comp108051_c0_seq1;comp108140_c0_seq1;comp108149_c0_seq1;comp108267_c0_seq1;comp108270_c0_se…	F	2012
GO:0004715	comp103_c0_seq1;comp2022_c0_seq1;comp6505_c0_seq1;comp9283_c0_seq1;comp10630_c0_seq1;comp10868_c0_seq1;comp12303_c0_seq1;comp12962_c0_seq1;comp14308_c0_seq1;comp15131_c0_seq1;comp15391_c0_seq1;comp15614_c0_seq1;comp16161_c0_seq1;comp16752_c0_seq1;comp18244_c0_seq1;comp19154_c0_seq1;comp20179_c0_seq1;comp21166_c0_seq1;comp22688_c0_seq1;comp24862_c0_seq1;comp24987_c0_seq1;comp29548_c0_seq1;comp2960…	F	130
GO:0035556	comp103_c0_seq1;comp1529_c0_seq1;comp1608_c0_seq1;comp1895_c0_seq1;comp1947_c0_seq1;comp2583_c0_seq1;comp2935_c0_seq1;comp2982_c0_seq1;comp5646_c0_seq1;comp6610_c0_seq1;comp7240_c0_seq1;comp7418_c0_seq1;comp7777_c0_seq1;comp8200_c0_seq1;comp8421_c0_seq1;comp8550_c0_seq2;comp9615_c0_seq1;comp9779_c0_seq1;comp9941_c0_seq1;comp9963_c0_seq1;comp10378_c0_seq1;comp10631_c0_seq1;comp10698_c0_seq1;comp10…	P	476
GO:0005543	comp103_c0_seq1;comp543_c0_seq1;comp658_c0_seq1;comp914_c0_seq1;comp1172_c0_seq1;comp1189_c0_seq1;comp1200_c0_seq1;comp1529_c0_seq1;comp1733_c0_seq1;comp1895_c0_seq1;comp2583_c0_seq1;comp2901_c0_seq1;comp3138_c0_seq1;comp3573_c0_seq1;comp3687_c0_seq1;comp4239_c0_seq2;comp7194_c0_seq1;comp7240_c0_seq1;comp7311_c0_seq1;comp7477_c0_seq1;comp8262_c0_seq1;comp8330_c0_seq1;comp8653_c0_seq1;comp8883_c0_…	F	609
GO:0006468	comp103_c0_seq1;comp212_c0_seq1;comp268_c0_seq1;comp353_c0_seq1;comp355_c0_seq1;comp1153_c0_seq1;comp1158_c0_seq1;comp1368_c0_seq1;comp1529_c0_seq1;comp1608_c0_seq1;comp1895_c0_seq1;comp2004_c0_seq1;comp2583_c0_seq1;comp2870_c0_seq1;comp3174_c0_seq1;comp3271_c0_seq1;comp3406_c0_seq1;comp3742_c0_seq1;comp3747_c0_seq1;comp4363_c0_seq1;comp5234_c0_seq1;comp5841_c0_seq1;comp6505_c0_seq1;comp6610_c0_s…	P	1099
GO:0005524	comp103_c0_seq1;comp212_c0_seq1;comp268_c0_seq1;comp344_c0_seq2;comp355_c0_seq1;comp358_c0_seq1;comp634_c0_seq1;comp663_c0_seq1;comp663_c1_seq1;comp716_c0_seq1;comp776_c0_seq1;comp776_c1_seq1;comp800_c0_seq1;comp916_c0_seq1;comp923_c0_seq1;comp1056_c0_seq1;comp1152_c0_seq1;comp1153_c0_seq1;comp1158_c0_seq1;comp1306_c0_seq1;comp1308_c0_seq1;comp1323_c0_seq1;comp1368_c0_seq1;comp1407_c0_seq1;comp14…
;comp63927_c0_seq1;comp63932_c0_seq1;comp63940_c0_seq1;comp63968_c0_seq8;comp63975_c0_seq2;comp63979_c0_seq1;comp63981_c0_seq1;comp63981_c1_seq1;comp63986_c0_seq1;comp63998_c0_seq3;comp63998_c1_seq2;comp64026_c0_seq7;comp64027_c0_seq1;comp64033_c0_seq1;comp64034_c0_seq1;comp64035_c0_seq3;comp64042_c0_seq1;comp64054_c0_seq1;comp64066_c0_seq2;comp64074_c0_seq1;comp64084_c0_seq3;comp64106_c0_seq1;co…	F	3562
GO:0001510	comp184_c0_seq1;comp5904_c0_seq1;comp9246_c0_seq1;comp9933_c0_seq1;comp10157_c0_seq1;comp23273_c0_seq2;comp27694_c0_seq2;comp29186_c0_seq1;comp32813_c0_seq1;comp33881_c0_seq1;comp36318_c0_seq1;comp39110_c0_seq1;comp43806_c0_seq2;comp47778_c0_seq1;comp57019_c0_seq1;comp57865_c0_seq2;comp59098_c0_seq1;comp59098_c1_seq3;comp59160_c0_seq2;comp59909_c0_seq1;comp59909_c1_seq1;comp60728_c0_seq2;comp6072…	P	42
GO:0042026	comp184_c0_seq1;comp66509_c0_seq1;comp66536_c0_seq1;comp66724_c0_seq3;comp90635_c0_seq1;comp92936_c0_seq1	P	6
GO:0000413	comp184_c0_seq1;comp1867_c0_seq1;comp6231_c0_seq1;comp9564_c0_seq1;comp11950_c0_seq1;comp15602_c0_seq1;comp15618_c0_seq1;comp22174_c0_seq1;comp22324_c0_seq1;comp23547_c0_seq1;comp29147_c0_seq1;comp29894_c0_seq1;comp32148_c0_seq2;comp33727_c0_seq2;comp34892_c0_seq1;comp41324_c0_seq1;comp41956_c0_seq1;comp42352_c0_seq1;comp42541_c0_seq1;comp44281_c0_seq2;comp44442_c0_seq1;comp45788_c0_seq1;comp4778…	P	75
GO:0006364	comp184_c0_seq1;comp499_c0_seq1;comp1916_c0_seq1;comp7287_c0_seq1;comp8124_c0_seq1;comp8475_c0_seq1;comp9246_c0_seq1;comp10045_c0_seq1;comp10615_c0_seq1;comp10806_c0_seq1;comp10951_c0_seq1;comp12162_c0_seq1;comp13402_c0_seq1;comp15747_c0_seq1;comp26267_c0_seq1;comp26267_c1_seq1;comp26942_c0_seq1;comp29583_c0_seq1;comp31098_c0_seq1;comp32468_c0_seq1;comp32706_c0_seq1;comp34370_c0_seq1;comp36462_c0…	P	142
GO:0003755	comp184_c0_seq1;comp1867_c0_seq1;comp6231_c0_seq1;comp9564_c0_seq1;comp11950_c0_seq1;comp15602_c0_seq1;comp15618_c0_seq1;comp22174_c0_seq1;comp22324_c0_seq1;comp23547_c0_seq1;comp29147_c0_seq1;comp29894_c0_seq1;comp32148_c0_seq2;comp33727_c0_seq2;comp34892_c0_seq1;comp41324_c0_seq1;comp41956_c0_seq1;comp42352_c0_seq1;comp42541_c0_seq1;comp44281_c0_seq2;comp44442_c0_seq1;comp44998_c0_seq1;comp4578…	F	81
GO:0007165	comp184_c0_seq1;comp1079_c0_seq1;comp1189_c0_seq1;comp1609_c0_seq1;comp1733_c0_seq1;comp2362_c0_seq1;comp3271_c0_seq1;comp3385_c0_seq1;comp4164_c0_seq1;comp5858_c0_seq1;comp7229_c0_seq1;comp7437_c0_seq1;comp7749_c0_seq1;comp7928_c0_seq1;comp8009_c0_seq1;comp8014_c0_seq1;comp8043_c0_seq1;comp8155_c0_seq1;comp8219_c0_seq1;comp8339_c0_seq1;comp8380_c0_seq1;comp8425_c0_seq1;comp8653_c0_seq1;comp8838_…	P	588
GO:0051082	comp184_c0_seq1;comp7232_c0_seq1;comp7324_c0_seq1;comp10473_c0_seq1;comp12097_c0_seq1;comp12983_c0_seq1;comp13457_c0_seq1;comp14043_c0_seq1;comp15546_c0_seq1;comp17332_c0_seq1;comp18044_c0_seq1;comp26123_c0_seq1;comp27293_c0_seq1;comp28471_c0_seq1;comp34643_c0_seq1;comp35067_c0_seq1;comp36217_c0_seq1;comp39381_c0_seq1;comp41805_c0_seq1;comp42017_c0_seq1;comp42464_c0_seq1;comp42873_c0_seq1;comp442…	F	140
GO:0016018	comp184_c0_seq1;comp92936_c0_seq1;comp116010_c0_seq1	F	3
GO:0046686	comp184_c0_seq1;comp13477_c0_seq2;comp22899_c0_seq1;comp23745_c0_seq1;comp51073_c0_seq1;comp54863_c0_seq2;comp57144_c0_seq4;comp61736_c0_seq3;comp64953_c0_seq4;comp64953_c1_seq1;comp66698_c0_seq1;comp69228_c0_seq1;comp72918_c0_seq1;comp73251_c0_seq1;comp78465_c0_seq1;comp80101_c0_seq1;comp83466_c0_seq1;comp96837_c0_seq1;comp99453_c0_seq1;comp117343_c0_seq1;comp119233_c0_seq1	P	21
GO:0005794	comp184_c0_seq1;comp355_c0_seq1;comp1153_c0_seq1;comp2531_c0_seq1;comp2628_c0_seq1;comp2894_c0_seq1;comp4656_c0_seq1;comp5227_c0_seq1;comp6741_c0_seq1;comp6816_c0_seq1;comp7295_c0_seq1;comp7333_c0_seq1;comp7393_c0_seq1;comp8105_c0_seq1;comp8155_c0_seq1;comp8369_c0_seq2;comp8418_c0_seq1;comp8528_c0_seq2;comp9184_c0_seq1;comp9359_c0_seq1;comp9456_c0_seq1;comp9503_c0_seq1;comp9528_c0_seq1;comp9662_c…	C	483
GO:0004687	comp212_c0_seq1;comp7004_c0_seq1;comp7028_c0_seq2;comp8580_c0_seq1;comp11450_c0_seq1;comp12463_c0_seq1;comp13654_c0_seq1;comp16997_c0_seq1;comp20724_c0_seq1;comp22798_c0_seq1;comp23918_c0_seq1;comp28948_c0_seq1;comp33598_c0_seq1;comp34703_c0_seq1;comp38089_c0_seq1;comp41129_c0_seq1;comp41312_c0_seq1;comp42096_c0_seq1;comp42781_c0_seq1;comp43297_c0_seq1;comp44455_c0_seq1;comp44657_c0_seq1;comp4476…	F	71
GO:0000990	comp217_c0_seq1;comp19027_c0_seq1;comp37813_c0_seq1;comp51390_c0_seq1;comp78101_c0_seq1;comp80680_c0_seq1	F	6
GO:0007049	comp217_c0_seq1;comp2895_c0_seq1;comp3126_c0_seq1;comp5611_c0_seq1;comp5739_c0_seq1;comp6696_c0_seq1;comp7846_c0_seq1;comp8396_c0_seq1;comp9230_c0_seq1;comp9493_c0_seq1;comp10331_c0_seq1;comp11175_c0_seq1;comp14265_c0_seq1;comp14320_c0_seq1;comp15459_c0_seq1;comp16727_c0_seq1;comp17011_c0_seq2;comp17838_c0_seq2;comp17843_c0_seq1;comp18517_c0_seq1;comp20702_c0_seq1;comp20740_c0_seq2;comp20963_c0_s…	P	144
GO:0006367	comp217_c0_seq1;comp9219_c0_seq1;comp11093_c0_seq1;comp12780_c0_seq1;comp17105_c0_seq1;comp18468_c0_seq1;comp24741_c0_seq1;comp25937_c0_seq1;comp26808_c0_seq1;comp28107_c0_seq1;comp29235_c0_seq1;comp34614_c0_seq1;comp34771_c0_seq1;comp35377_c0_seq1;comp37968_c0_seq2;comp40028_c0_seq1;comp40754_c0_seq1;comp41943_c0_seq1;comp42553_c0_seq1;comp44045_c0_seq1;comp47001_c0_seq1;comp48640_c0_seq1;comp49…	P	96
GO:0032806	comp217_c0_seq1	C	1
GO:0008353	comp217_c0_seq1;comp5234_c0_seq1;comp10324_c0_seq1;comp10331_c0_seq1;comp17640_c0_seq1;comp22791_c0_seq1;comp28107_c0_seq1;comp32915_c0_seq1;comp39510_c0_seq1;comp45483_c0_seq3;comp46581_c0_seq1;comp49566_c0_seq1;comp51633_c0_seq2;comp51678_c0_seq1;comp51678_c1_seq1;comp54895_c0_seq1;comp57897_c0_seq3;comp60092_c0_seq2;comp61827_c0_seq1;comp61827_c1_seq2;comp64495_c0_seq1;comp64844_c0_seq1;comp66…	F	40
GO:0004693	comp217_c0_seq1;comp10324_c0_seq1;comp10331_c0_seq1;comp11956_c0_seq1;comp14320_c0_seq1;comp17640_c0_seq1;comp39721_c0_seq1;comp46865_c0_seq1;comp49535_c0_seq1;comp50601_c0_seq1;comp50857_c0_seq4;comp51461_c0_seq1;comp51678_c0_seq1;comp59977_c0_seq1;comp61515_c0_seq2;comp61849_c0_seq1;comp66167_c0_seq7;comp72846_c0_seq1;comp76940_c0_seq1;comp77405_c0_seq1;comp77442_c0_seq1;comp78064_c0_seq1;comp7…	F	32
GO:0016310	comp217_c0_seq1;comp2808_c0_seq1;comp2935_c0_seq1;comp3059_c0_seq1;comp5739_c0_seq1;comp5772_c0_seq1;comp5990_c0_seq1;comp7163_c0_seq1;comp7591_c0_seq1;comp8306_c0_seq1;comp8895_c0_seq1;comp9230_c0_seq1;comp10151_c0_seq1;comp10406_c0_seq1;comp10573_c0_seq1;comp10757_c0_seq1;comp10827_c0_seq2;comp10942_c0_seq1;comp10943_c0_seq1;comp10961_c0_seq1;comp11088_c0_seq1;comp11234_c0_seq1;comp11267_c0_seq…	P	495
GO:0005675	comp217_c0_seq1;comp19027_c0_seq1;comp28107_c0_seq1;comp32915_c0_seq1;comp37813_c0_seq1;comp46581_c0_seq1;comp51390_c0_seq1;comp51633_c0_seq2;comp60092_c0_seq2;comp78101_c0_seq1;comp80680_c0_seq1;comp86687_c0_seq1;comp93531_c0_seq1;comp109833_c0_seq1;comp116060_c0_seq1	C	15
GO:0050660	comp268_c0_seq1;comp962_c0_seq1;comp2757_c0_seq1;comp3174_c0_seq1;comp3622_c0_seq1;comp3885_c0_seq1;comp4218_c0_seq1;comp7809_c0_seq1;comp8394_c0_seq1;comp8847_c0_seq1;comp8920_c0_seq1;comp8994_c0_seq1;comp9125_c0_seq1;comp9274_c0_seq1;comp9287_c0_seq1;comp9585_c0_seq1;comp9684_c0_seq1;comp11159_c0_seq1;comp11356_c0_seq1;comp12675_c0_seq1;comp12878_c0_seq1;comp12879_c0_seq1;comp13452_c0_seq1;comp…	F	290
GO:0050661	comp268_c0_seq1;comp3174_c0_seq1;comp3622_c0_seq1;comp7848_c0_seq1;comp8394_c0_seq1;comp9684_c0_seq1;comp15902_c0_seq1;comp22218_c0_seq1;comp23374_c0_seq1;comp23761_c0_seq1;comp26139_c0_seq1;comp26413_c0_seq1;comp26481_c0_seq1;comp27857_c0_seq1;comp28409_c0_seq1;comp29356_c0_seq1;comp31255_c0_seq1;comp33176_c0_seq1;comp33194_c0_seq1;comp38067_c0_seq2;comp38067_c1_seq1;comp38084_c0_seq1;comp39723_…	F	97
GO:0004499	comp268_c0_seq1;comp3174_c0_seq1;comp3622_c0_seq1;comp8394_c0_seq1;comp9684_c0_seq1;comp15902_c0_seq1;comp23761_c0_seq1;comp26413_c0_seq1;comp26481_c0_seq1;comp27857_c0_seq1;comp29356_c0_seq1;comp31255_c0_seq1;comp38067_c0_seq2;comp38067_c1_seq1;comp38084_c0_seq1;comp39723_c0_seq1;comp40658_c0_seq1;comp41253_c0_seq1;comp41327_c0_seq2;comp41428_c0_seq1;comp45832_c0_seq1;comp50399_c1_seq1;comp54830…	F	48
GO:0004674	comp268_c0_seq1;comp533_c0_seq1;comp1056_c0_seq1;comp1158_c0_seq1;comp1529_c0_seq1;comp1895_c0_seq1;comp2004_c0_seq1;comp2870_c0_seq1;comp3174_c0_seq1;comp3406_c0_seq1;comp3742_c0_seq1;comp3747_c0_seq1;comp3898_c0_seq1;comp4363_c0_seq1;comp5516_c0_seq1;comp6288_c0_seq1;comp6610_c0_seq1;comp7691_c0_seq1;comp7706_c0_seq2;comp7724_c0_seq1;comp7943_c0_seq1;comp8074_c0_seq1;comp8077_c0_seq1;comp8273_c…	F	434
GO:0001916	comp276_c0_seq1;comp36606_c0_seq1;comp78949_c0_seq1;comp86824_c0_seq1;comp90635_c0_seq1	P	5
GO:0009897	comp276_c0_seq1;comp1356_c0_seq1;comp8147_c0_seq1;comp8369_c0_seq2;comp17852_c0_seq1;comp17856_c0_seq1;comp22057_c0_seq1;comp24656_c0_seq1;comp26647_c0_seq1;comp29399_c0_seq1;comp38940_c0_seq2;comp39908_c0_seq1;comp40143_c0_seq2;comp46812_c0_seq2;comp47189_c0_seq2;comp50502_c0_seq2;comp50806_c0_seq1;comp51472_c0_seq1;comp54791_c0_seq3;comp56933_c0_seq1;comp58539_c0_seq1;comp60142_c0_seq1;comp6241…	C	65
GO:0030881	comp276_c0_seq1;comp36606_c0_seq1;comp86824_c0_seq1	F	3
GO:0016021	comp276_c0_seq1;comp300_c0_seq1;comp351_c0_seq1;comp581_c0_seq1;comp613_c0_seq1;comp776_c0_seq1;comp776_c1_seq1;comp788_c0_seq1;comp788_c1_seq1;comp800_c0_seq1;comp898_c0_seq1;comp1356_c0_seq1;comp1368_c0_seq1;comp1387_c0_seq1;comp1406_c1_seq1;comp1579_c0_seq1;comp1675_c0_seq1;comp1697_c0_seq1;comp1709_c0_seq1;comp1720_c0_seq2;comp1750_c0_seq1;comp1813_c0_seq1;comp1856_c0_seq1;comp1871_c0_seq1;co…
p61714_c0_seq1;comp61717_c0_seq3;comp61797_c0_seq1;comp61824_c0_seq1;comp61865_c0_seq7;comp61883_c0_seq1;comp61906_c0_seq1;comp61918_c0_seq1;comp61926_c0_seq2;comp61938_c0_seq2;comp61951_c0_seq1;comp61960_c0_seq1;comp61968_c0_seq1;comp61979_c0_seq1;comp61985_c0_seq1;comp61990_c0_seq3;comp61991_c0_seq5;comp61992_c0_seq1;comp61997_c0_seq2;comp62010_c0_seq1;comp62018_c0_seq1;comp62034_c0_seq2;comp62…
05_c0_seq1;comp112581_c0_seq1;comp112595_c0_seq1;comp112657_c0_seq1;comp112675_c0_seq1;comp112686_c0_seq1;comp112741_c0_seq1;comp112789_c0_seq1;comp112898_c0_seq1;comp113009_c0_seq1;comp113033_c0_seq1;comp113113_c0_seq1;comp113119_c0_seq1;comp113122_c0_seq1;comp113314_c0_seq1;comp113330_c0_seq1;comp113331_c0_seq1;comp113351_c0_seq1;comp113357_c0_seq1;comp113368_c0_seq1;comp113520_c0_seq1;comp1135…	C	3860
GO:0046982	comp276_c0_seq1;comp1659_c0_seq1;comp2172_c0_seq1;comp7426_c0_seq1;comp8219_c0_seq1;comp8527_c0_seq1;comp8750_c0_seq1;comp9184_c0_seq1;comp11093_c0_seq1;comp11434_c0_seq1;comp11911_c0_seq1;comp12877_c0_seq1;comp12884_c0_seq1;comp13081_c0_seq1;comp14042_c0_seq1;comp14390_c0_seq1;comp14675_c0_seq1;comp14685_c0_seq1;comp14941_c0_seq1;comp15090_c0_seq2;comp15321_c0_seq1;comp16241_c0_seq1;comp17105_c0…	F	269
GO:0002485	comp276_c0_seq1	P	1
GO:0006955	comp276_c0_seq1;comp9926_c0_seq1;comp13358_c0_seq1;comp29982_c0_seq1;comp36606_c0_seq1;comp38724_c0_seq1;comp38992_c0_seq1;comp39244_c0_seq1;comp40511_c0_seq1;comp41955_c0_seq1;comp51214_c0_seq2;comp51600_c0_seq1;comp56124_c0_seq6;comp57230_c0_seq1;comp57328_c0_seq1;comp59506_c0_seq2;comp60179_c0_seq1;comp61010_c0_seq2;comp61837_c0_seq2;comp61837_c1_seq2;comp62482_c0_seq2;comp62482_c1_seq1;comp63…	P	58
GO:0042605	comp276_c0_seq1;comp36606_c0_seq1;comp78949_c0_seq1;comp86824_c0_seq1	F	4
GO:0042612	comp276_c0_seq1;comp36606_c0_seq1;comp78949_c0_seq1;comp86824_c0_seq1;comp90635_c0_seq1	C	5
GO:0006810	comp300_c0_seq1;comp898_c0_seq1;comp8348_c0_seq1;comp10484_c0_seq1;comp11685_c0_seq1;comp11743_c0_seq1;comp12013_c0_seq1;comp12125_c0_seq1;comp13692_c0_seq1;comp13744_c0_seq1;comp13825_c0_seq1;comp14042_c0_seq1;comp15178_c0_seq1;comp15634_c0_seq1;comp16035_c0_seq1;comp17176_c0_seq1;comp18974_c0_seq1;comp19314_c0_seq1;comp20337_c0_seq1;comp20418_c0_seq1;comp21995_c0_seq1;comp22376_c0_seq1;comp2284…	P	260
GO:0034472	comp306_c0_seq1;comp15234_c0_seq1;comp41681_c0_seq1;comp41943_c0_seq1;comp57876_c0_seq1;comp76403_c0_seq1;comp89948_c0_seq1	P	7
GO:0032039	comp306_c0_seq1;comp8245_c0_seq1;comp13645_c0_seq1;comp14789_c0_seq1;comp15234_c0_seq1;comp16144_c0_seq1;comp18951_c0_seq1;comp20774_c0_seq1;comp25128_c0_seq1;comp27563_c0_seq1;comp29371_c0_seq2;comp29582_c0_seq1;comp31921_c0_seq1;comp36349_c0_seq1;comp38464_c0_seq1;comp39716_c0_seq1;comp40888_c0_seq1;comp40969_c0_seq1;comp41681_c0_seq1;comp41879_c0_seq1;comp44270_c0_seq1;comp45404_c0_seq1;comp45…	C	63
GO:0005737	comp309_c0_seq1;comp353_c0_seq1;comp385_c0_seq1;comp619_c0_seq1;comp735_c0_seq2;comp914_c0_seq1;comp950_c0_seq1;comp1115_c0_seq1;comp1189_c0_seq1;comp1820_c0_seq1;comp1871_c0_seq1;comp2020_c0_seq1;comp2185_c0_seq1;comp2227_c0_seq2;comp2475_c0_seq1;comp2726_c0_seq1;comp2870_c0_seq1;comp2895_c0_seq1;comp2901_c0_seq1;comp3138_c0_seq1;comp3458_c0_seq1;comp3503_c0_seq1;comp3875_c0_seq1;comp4065_c0_seq…
c0_seq1;comp76246_c0_seq1;comp76248_c0_seq1;comp76305_c0_seq1;comp76325_c0_seq1;comp76374_c0_seq1;comp76412_c0_seq1;comp76417_c0_seq1;comp76454_c0_seq1;comp76501_c0_seq1;comp76613_c0_seq1;comp76633_c0_seq1;comp76709_c0_seq1;comp76749_c0_seq1;comp76798_c0_seq1;comp76951_c0_seq1;comp76963_c0_seq1;comp76982_c0_seq1;comp77111_c0_seq1;comp77262_c0_seq1;comp77405_c0_seq1;comp77507_c0_seq1;comp77523_c0_…	C	2338
GO:0030099	comp309_c0_seq1;comp22464_c0_seq1;comp34079_c0_seq1;comp39719_c0_seq1;comp51108_c0_seq1;comp53067_c0_seq1;comp60996_c0_seq1;comp62830_c0_seq1;comp66792_c0_seq1;comp66919_c0_seq2;comp67175_c0_seq2;comp67229_c0_seq1;comp77514_c0_seq1;comp93464_c0_seq1;comp110965_c0_seq1	P	15
GO:0016567	comp309_c0_seq1;comp2444_c0_seq1;comp2775_c0_seq1;comp4783_c0_seq1;comp5707_c0_seq1;comp6824_c0_seq1;comp7460_c0_seq1;comp7796_c0_seq1;comp8391_c0_seq1;comp8889_c0_seq1;comp9362_c0_seq1;comp9498_c0_seq1;comp9548_c0_seq1;comp9598_c0_seq1;comp9835_c0_seq1;comp10753_c0_seq1;comp10767_c0_seq1;comp11310_c0_seq1;comp11569_c0_seq1;comp11672_c0_seq1;comp11730_c0_seq1;comp12183_c0_seq1;comp12425_c0_seq1;c…	P	380
GO:0004842	comp309_c0_seq1;comp2444_c0_seq1;comp2475_c0_seq1;comp2541_c0_seq1;comp2775_c0_seq1;comp4186_c0_seq1;comp4783_c0_seq1;comp5707_c0_seq1;comp6488_c0_seq1;comp6824_c0_seq1;comp7460_c0_seq1;comp7481_c0_seq1;comp7796_c0_seq1;comp8389_c0_seq1;comp8391_c0_seq1;comp8889_c0_seq1;comp9362_c0_seq1;comp9498_c0_seq1;comp9548_c0_seq1;comp9598_c0_seq1;comp9835_c0_seq1;comp10767_c0_seq1;comp10946_c0_seq1;comp113…	F	448
GO:0060215	comp309_c0_seq1;comp9246_c0_seq1;comp34079_c0_seq1;comp43806_c0_seq2;comp66919_c0_seq2;comp67229_c0_seq1;comp77514_c0_seq1;comp87230_c0_seq1;comp99605_c0_seq1	P	9
GO:0043523	comp309_c0_seq1;comp10510_c0_seq1;comp11842_c0_seq1;comp14685_c0_seq1;comp16471_c0_seq1;comp19921_c0_seq1;comp25595_c0_seq1;comp28350_c0_seq1;comp31823_c0_seq1;comp50091_c1_seq1;comp53813_c0_seq1;comp64828_c0_seq2;comp66549_c1_seq2;comp66823_c0_seq2;comp66919_c0_seq2;comp67229_c0_seq1;comp68367_c0_seq1;comp68367_c1_seq1;comp77286_c0_seq1;comp84896_c0_seq1;comp109198_c0_seq1;comp109202_c0_seq1	P	22
GO:0032259	comp315_c0_seq1;comp385_c0_seq1;comp499_c0_seq1;comp1087_c0_seq1;comp1877_c0_seq1;comp1909_c0_seq1;comp2480_c0_seq1;comp2628_c0_seq1;comp3514_c0_seq1;comp4525_c0_seq1;comp6061_c0_seq1;comp6803_c0_seq1;comp8436_c0_seq2;comp8506_c0_seq1;comp8564_c0_seq1;comp8643_c0_seq1;comp8989_c0_seq1;comp9068_c0_seq1;comp9348_c0_seq1;comp10666_c0_seq1;comp11297_c0_seq1;comp11746_c0_seq1;comp11814_c0_seq1;comp130…	P	347
GO:0008168	comp315_c0_seq1;comp385_c0_seq1;comp1087_c0_seq1;comp1877_c0_seq1;comp1909_c0_seq1;comp2480_c0_seq1;comp2628_c0_seq1;comp3514_c0_seq1;comp6061_c0_seq1;comp6803_c0_seq1;comp8506_c0_seq1;comp8564_c0_seq1;comp8643_c0_seq1;comp8989_c0_seq1;comp9068_c0_seq1;comp9348_c0_seq1;comp10666_c0_seq1;comp11297_c0_seq1;comp11746_c0_seq1;comp11814_c0_seq1;comp13006_c0_seq1;comp14814_c0_seq1;comp15701_c0_seq1;com…	F	296
GO:0006511	comp316_c0_seq1;comp1053_c0_seq1;comp1206_c0_seq1;comp1297_c0_seq1;comp6488_c0_seq1;comp7343_c0_seq1;comp7925_c0_seq1;comp8067_c0_seq1;comp8357_c0_seq1;comp8612_c0_seq1;comp8872_c0_seq1;comp9944_c0_seq1;comp9992_c0_seq1;comp10202_c0_seq1;comp10452_c0_seq1;comp11730_c0_seq1;comp12663_c0_seq1;comp12673_c1_seq1;comp13850_c0_seq1;comp13862_c0_seq1;comp13882_c0_seq1;comp16451_c0_seq1;comp17586_c0_seq1…	P	269
GO:0004221	comp316_c0_seq1;comp1053_c0_seq1;comp1206_c0_seq1;comp7343_c0_seq1;comp8067_c0_seq1;comp8357_c0_seq1;comp8612_c0_seq1;comp8872_c0_seq1;comp9944_c0_seq1;comp9992_c0_seq1;comp10202_c0_seq1;comp10452_c0_seq1;comp11730_c0_seq1;comp12663_c0_seq1;comp13882_c0_seq1;comp17586_c0_seq1;comp21524_c0_seq1;comp21797_c0_seq1;comp22417_c0_seq1;comp23410_c0_seq2;comp25333_c0_seq1;comp25588_c0_seq1;comp25707_c0_s…	F	173
GO:0046872	comp320_c0_seq1;comp409_c0_seq1;comp432_c0_seq1;comp563_c0_seq1;comp698_c0_seq1;comp713_c0_seq1;comp1054_c0_seq1;comp1096_c1_seq1;comp1266_c0_seq1;comp1266_c1_seq1;comp1319_c0_seq1;comp1349_c0_seq1;comp1349_c1_seq1;comp1669_c0_seq1;comp1895_c0_seq1;comp1905_c0_seq1;comp1947_c0_seq1;comp1956_c0_seq1;comp2039_c0_seq1;comp2583_c0_seq1;comp2720_c0_seq1;comp2757_c0_seq1;comp2816_c0_seq1;comp2845_c0_se…
mp90228_c0_seq1;comp90230_c0_seq1;comp90240_c0_seq1;comp90301_c0_seq1;comp90304_c0_seq1;comp90319_c0_seq1;comp90353_c0_seq1;comp90360_c0_seq1;comp90406_c0_seq1;comp90469_c0_seq1;comp90519_c0_seq1;comp90537_c0_seq1;comp90610_c0_seq1;comp90636_c0_seq1;comp90776_c0_seq1;comp90885_c0_seq1;comp90889_c0_seq1;comp91015_c0_seq1;comp91033_c0_seq1;comp91038_c0_seq1;comp91066_c0_seq1;comp91075_c0_seq1;comp9…	F	2252
GO:0005622	comp320_c0_seq1;comp658_c0_seq1;comp898_c0_seq1;comp1529_c0_seq1;comp2583_c0_seq1;comp3685_c0_seq1;comp4164_c0_seq1;comp4389_c0_seq1;comp4997_c0_seq1;comp6469_c0_seq1;comp7081_c0_seq2;comp7804_c0_seq1;comp7928_c0_seq1;comp8009_c0_seq1;comp8043_c0_seq1;comp8077_c0_seq1;comp8238_c0_seq1;comp8324_c0_seq1;comp8339_c0_seq1;comp8348_c0_seq1;comp8512_c0_seq1;comp8706_c0_seq1;comp9079_c0_seq1;comp9173_c0…	C	510
GO:0006355	comp320_c0_seq1;comp353_c0_seq1;comp698_c0_seq1;comp1096_c1_seq1;comp1505_c0_seq1;comp1520_c0_seq1;comp1909_c0_seq1;comp1917_c0_seq1;comp2167_c0_seq1;comp2398_c0_seq1;comp2837_c0_seq1;comp2896_c0_seq1;comp3045_c0_seq1;comp3503_c0_seq1;comp3665_c0_seq1;comp3685_c0_seq1;comp3816_c0_seq1;comp3910_c0_seq1;comp4289_c0_seq1;comp4628_c0_seq1;comp4634_c0_seq1;comp4888_c0_seq1;comp4997_c0_seq1;comp5611_c0…	P	1238
GO:0019079	comp344_c0_seq2;comp1339_c0_seq1;comp10992_c0_seq1;comp12112_c0_seq1;comp12741_c0_seq1;comp17772_c0_seq1;comp18936_c0_seq1;comp34437_c0_seq1;comp40716_c0_seq1;comp45030_c0_seq1;comp51005_c0_seq2;comp52756_c0_seq1;comp52756_c1_seq1;comp53574_c0_seq2;comp60223_c0_seq2;comp61679_c0_seq5;comp62337_c0_seq1;comp63146_c0_seq1;comp63171_c0_seq5;comp63505_c0_seq1;comp70290_c0_seq1;comp72638_c0_seq1;comp73…	P	28
GO:0019028	comp344_c0_seq2;comp12741_c0_seq1;comp18225_c0_seq1;comp40716_c0_seq1;comp45030_c0_seq1;comp53574_c0_seq2;comp60262_c0_seq3;comp62337_c0_seq1;comp63505_c0_seq1;comp72638_c0_seq1;comp73439_c0_seq1;comp77033_c0_seq1;comp77890_c0_seq1;comp88936_c0_seq1	C	14
GO:0003968	comp344_c0_seq2;comp12112_c0_seq1;comp12741_c0_seq1;comp17772_c0_seq1;comp19795_c0_seq1;comp35228_c0_seq1;comp40716_c0_seq1;comp45030_c0_seq1;comp53574_c0_seq2;comp62337_c0_seq1;comp63505_c0_seq1;comp64537_c0_seq3;comp65312_c0_seq1;comp70290_c0_seq1;comp72638_c0_seq1;comp73439_c0_seq1;comp76310_c0_seq1;comp77406_c0_seq1;comp83035_c0_seq1;comp87856_c0_seq1;comp94076_c0_seq1;comp100185_c0_seq1;comp…	F	29
GO:0004197	comp344_c0_seq2;comp4537_c0_seq1;comp8706_c0_seq1;comp10463_c0_seq1;comp12741_c0_seq1;comp14166_c0_seq1;comp17586_c0_seq1;comp17772_c0_seq1;comp19111_c0_seq1;comp32276_c0_seq1;comp32670_c0_seq1;comp33462_c0_seq1;comp39969_c0_seq2;comp40109_c0_seq1;comp40716_c0_seq1;comp44595_c0_seq1;comp44733_c0_seq1;comp44745_c0_seq2;comp45030_c0_seq1;comp45775_c1_seq1;comp46622_c0_seq1;comp47095_c0_seq1;comp488…	F	75
GO:0033644	comp344_c0_seq2;comp12741_c0_seq1;comp45030_c0_seq1;comp62337_c0_seq1;comp63505_c0_seq1;comp72638_c0_seq1	C	6
GO:0005198	comp344_c0_seq2;comp1986_c0_seq1;comp3761_c0_seq1;comp4879_c0_seq1;comp5012_c0_seq1;comp5500_c0_seq1;comp8653_c0_seq1;comp8883_c0_seq1;comp12741_c0_seq1;comp14205_c0_seq1;comp14635_c0_seq1;comp17252_c0_seq1;comp18220_c0_seq1;comp18225_c0_seq1;comp18968_c0_seq1;comp19745_c0_seq1;comp20187_c0_seq1;comp24957_c0_seq1;comp25064_c0_seq1;comp26485_c0_seq1;comp26796_c0_seq1;comp27826_c0_seq1;comp28623_c0…	F	132
GO:0016020	comp344_c0_seq2;comp881_c0_seq1;comp1079_c0_seq1;comp1172_c0_seq1;comp1332_c0_seq1;comp1332_c1_seq1;comp1361_c0_seq1;comp1525_c0_seq1;comp1563_c0_seq1;comp1609_c0_seq1;comp1712_c0_seq1;comp1782_c0_seq1;comp2362_c0_seq1;comp2517_c0_seq1;comp2795_c0_seq1;comp3232_c0_seq1;comp3458_c0_seq1;comp3750_c0_seq1;comp3810_c0_seq1;comp3909_c0_seq1;comp5126_c0_seq1;comp5150_c0_seq1;comp5159_c0_seq1;comp5236_c…	C	921
GO:0003724	comp344_c0_seq2;comp12741_c0_seq1;comp17772_c0_seq1;comp21047_c0_seq1;comp40716_c0_seq1;comp41615_c0_seq1;comp45030_c0_seq1;comp51577_c0_seq1;comp53574_c0_seq2;comp57610_c0_seq2;comp62337_c0_seq1;comp63117_c0_seq2;comp63505_c0_seq1;comp64026_c0_seq7;comp65274_c0_seq1;comp65902_c1_seq10;comp65948_c0_seq2;comp66841_c0_seq2;comp70290_c0_seq1;comp72638_c0_seq1;comp73439_c0_seq1;comp76310_c0_seq1;comp…	F	25
GO:0006351	comp344_c0_seq2;comp1096_c1_seq1;comp1505_c0_seq1;comp1520_c0_seq1;comp1909_c0_seq1;comp2360_c0_seq1;comp2837_c0_seq1;comp3045_c0_seq1;comp3126_c0_seq1;comp3503_c0_seq1;comp3647_c0_seq1;comp3665_c0_seq1;comp3833_c0_seq1;comp4289_c0_seq1;comp4628_c0_seq1;comp4888_c0_seq1;comp5380_c0_seq1;comp5573_c0_seq1;comp5611_c0_seq1;comp5788_c0_seq1;comp5941_c0_seq1;comp7325_c0_seq1;comp7351_c0_seq1;comp7358_…	P	945
GO:0004222	comp346_c0_seq1;comp356_c0_seq1;comp1332_c0_seq1;comp1332_c1_seq1;comp1406_c0_seq1;comp1406_c1_seq1;comp1563_c0_seq1;comp1712_c0_seq1;comp6738_c0_seq2;comp7737_c0_seq1;comp7998_c0_seq1;comp8035_c0_seq2;comp8833_c0_seq1;comp9016_c0_seq1;comp9468_c0_seq1;comp9826_c0_seq1;comp10081_c0_seq1;comp10322_c0_seq1;comp10621_c0_seq1;comp10828_c0_seq1;comp11751_c0_seq1;comp11852_c0_seq1;comp13006_c0_seq1;com…	F	312
GO:0005509	comp351_c0_seq1;comp619_c0_seq1;comp1053_c0_seq1;comp1153_c0_seq1;comp1709_c0_seq1;comp1720_c0_seq2;comp2207_c0_seq1;comp2444_c0_seq1;comp2808_c0_seq1;comp2859_c0_seq1;comp3278_c0_seq1;comp3297_c0_seq1;comp3458_c0_seq1;comp3549_c0_seq1;comp3963_c0_seq1;comp4107_c0_seq1;comp4128_c0_seq1;comp4828_c0_seq1;comp5126_c0_seq1;comp5368_c0_seq1;comp5500_c0_seq1;comp6119_c0_seq1;comp6307_c0_seq2;comp6813_c…	F	1389
GO:0055085	comp351_c0_seq1;comp358_c0_seq1;comp800_c0_seq1;comp1697_c0_seq1;comp1813_c0_seq1;comp2006_c0_seq1;comp4128_c0_seq1;comp5227_c0_seq1;comp7254_c0_seq1;comp7301_c0_seq1;comp7428_c0_seq1;comp7558_c0_seq1;comp7580_c0_seq1;comp7618_c0_seq1;comp8286_c0_seq1;comp8789_c0_seq1;comp9021_c0_seq1;comp9121_c0_seq1;comp9178_c0_seq1;comp9344_c0_seq1;comp9503_c0_seq1;comp9675_c0_seq1;comp9719_c0_seq1;comp9974_c0…	P	696
GO:0043198	comp353_c0_seq1;comp9528_c0_seq1;comp11842_c0_seq1;comp61145_c0_seq1;comp64551_c0_seq3;comp65414_c0_seq2;comp66239_c0_seq1;comp74975_c0_seq1	C	8
GO:0000185	comp353_c0_seq1;comp41463_c0_seq1;comp52301_c0_seq1;comp57528_c0_seq1;comp58940_c0_seq1;comp67492_c0_seq1;comp68174_c0_seq3;comp73356_c0_seq1	P	8
GO:0005887	comp353_c0_seq1;comp358_c0_seq1;comp588_c0_seq1;comp1153_c0_seq1;comp2022_c0_seq1;comp2250_c0_seq1;comp2663_c0_seq1;comp3261_c0_seq1;comp4385_c0_seq1;comp5227_c0_seq1;comp5500_c0_seq1;comp5744_c0_seq1;comp6119_c0_seq1;comp6572_c0_seq1;comp7069_c0_seq1;comp7333_c0_seq1;comp7727_c0_seq1;comp7821_c0_seq1;comp9264_c0_seq1;comp9839_c0_seq1;comp10080_c0_seq2;comp10754_c0_seq1;comp11290_c0_seq1;comp1131…	C	376
GO:0043197	comp353_c0_seq1;comp7809_c0_seq1;comp9287_c0_seq1;comp20320_c0_seq1;comp27607_c0_seq1;comp32272_c0_seq1;comp33676_c0_seq1;comp34114_c0_seq1;comp34122_c0_seq1;comp34777_c0_seq1;comp44375_c0_seq1;comp44879_c0_seq2;comp47418_c0_seq1;comp54517_c0_seq1;comp54548_c0_seq1;comp57331_c0_seq1;comp64828_c0_seq2;comp65414_c0_seq2;comp66050_c0_seq2;comp66239_c0_seq1;comp67328_c0_seq1;comp67834_c1_seq4;comp704…	C	31
GO:0007626	comp353_c0_seq1;comp4065_c0_seq1;comp11591_c0_seq1;comp13792_c0_seq1;comp18801_c0_seq1;comp22064_c0_seq2;comp26678_c0_seq1;comp27607_c0_seq1;comp38354_c1_seq1;comp45450_c0_seq1;comp46162_c0_seq1;comp49217_c0_seq1;comp49876_c0_seq1;comp50003_c0_seq2;comp56647_c0_seq1;comp57668_c0_seq4;comp59954_c0_seq1;comp61167_c0_seq3;comp63359_c0_seq1;comp64219_c0_seq1;comp65319_c0_seq1;comp66734_c0_seq3;comp66…	P	48
GO:0004930	comp353_c0_seq1;comp4065_c0_seq1;comp4656_c0_seq1;comp5005_c0_seq1;comp5589_c0_seq1;comp7727_c0_seq1;comp8441_c0_seq1;comp9937_c0_seq1;comp10063_c0_seq1;comp11528_c0_seq1;comp11935_c0_seq1;comp12007_c0_seq1;comp12985_c0_seq1;comp18089_c0_seq1;comp19294_c0_seq1;comp19580_c0_seq1;comp22293_c0_seq1;comp23158_c0_seq1;comp23952_c0_seq1;comp24559_c0_seq1;comp26094_c0_seq1;comp26807_c0_seq1;comp29410_c0…	F	163
GO:0007612	comp353_c0_seq1;comp4065_c0_seq1;comp11842_c0_seq1;comp12735_c0_seq1;comp14027_c0_seq1;comp16847_c0_seq1;comp17618_c0_seq1;comp32243_c0_seq1;comp40665_c0_seq1;comp44411_c0_seq1;comp49876_c0_seq1;comp50004_c0_seq2;comp53921_c0_seq1;comp55139_c0_seq2;comp57814_c0_seq3;comp82154_c0_seq1;comp83349_c0_seq1;comp84451_c0_seq1;comp94694_c0_seq1;comp96551_c0_seq1	P	20
GO:0001639	comp353_c0_seq1	F	1
GO:0002029	comp353_c0_seq1	P	1
GO:0007205	comp353_c0_seq1;comp2935_c0_seq1;comp12425_c0_seq1;comp15411_c0_seq1;comp17693_c0_seq1;comp18397_c0_seq1;comp27526_c0_seq1;comp31075_c0_seq1;comp31107_c0_seq1;comp32717_c0_seq1;comp37926_c0_seq1;comp39201_c0_seq1;comp39538_c0_seq1;comp44684_c0_seq1;comp44927_c0_seq2;comp52234_c0_seq1;comp52961_c0_seq1;comp54926_c0_seq1;comp56945_c0_seq2;comp67123_c0_seq1;comp67368_c0_seq1;comp70768_c0_seq1;comp70…	P	43
GO:0031687	comp353_c0_seq1	F	1
GO:0097449	comp353_c0_seq1;comp27607_c0_seq1	C	2
GO:0048170	comp353_c0_seq1	P	1
GO:0007268	comp353_c0_seq1;comp9528_c0_seq1;comp10363_c0_seq1;comp17998_c0_seq1;comp19014_c0_seq1;comp22808_c0_seq1;comp25432_c0_seq2;comp26070_c0_seq1;comp27744_c0_seq1;comp32642_c0_seq1;comp36581_c0_seq2;comp37937_c1_seq1;comp43025_c0_seq2;comp45450_c0_seq1;comp45644_c0_seq2;comp47766_c0_seq1;comp48612_c0_seq2;comp49332_c0_seq2;comp52873_c0_seq1;comp61145_c0_seq1;comp61433_c0_seq1;comp61493_c0_seq1;comp62…	P	56
GO:0014069	comp353_c0_seq1;comp6180_c0_seq1;comp9528_c0_seq1;comp25198_c0_seq1;comp27607_c0_seq1;comp32243_c0_seq1;comp32272_c0_seq1;comp33676_c0_seq1;comp34777_c0_seq1;comp44375_c0_seq1;comp44788_c0_seq1;comp47418_c0_seq1;comp47961_c0_seq1;comp47961_c1_seq1;comp50003_c0_seq2;comp54517_c0_seq1;comp54548_c0_seq1;comp57331_c0_seq1;comp59430_c0_seq5;comp61145_c0_seq1;comp61813_c0_seq3;comp64551_c0_seq3;comp648…	C	37
GO:0040013	comp353_c0_seq1	P	1
GO:0007206	comp353_c0_seq1	P	1
GO:0008887	comp355_c0_seq1;comp23574_c0_seq1;comp32232_c0_seq1;comp36636_c0_seq2;comp54115_c0_seq1;comp54115_c1_seq1;comp86422_c0_seq1;comp118404_c0_seq1	F	8
GO:0005615	comp356_c0_seq1;comp1266_c1_seq1;comp1406_c0_seq1;comp1563_c0_seq1;comp2385_c0_seq1;comp2611_c0_seq1;comp3091_c0_seq1;comp5325_c0_seq1;comp8096_c0_seq1;comp8110_c0_seq1;comp8147_c0_seq1;comp8182_c0_seq1;comp8293_c0_seq1;comp8653_c0_seq1;comp8883_c0_seq1;comp9126_c0_seq1;comp9177_c0_seq1;comp9212_c0_seq1;comp9287_c0_seq1;comp9410_c0_seq1;comp10417_c0_seq1;comp10541_c0_seq1;comp11723_c0_seq1;comp12…	C	530
GO:0045636	comp356_c0_seq1;comp1406_c0_seq1;comp13472_c0_seq1;comp13735_c0_seq1;comp36248_c0_seq1;comp48427_c0_seq2;comp48736_c0_seq1;comp56327_c0_seq4;comp70735_c0_seq1;comp87796_c0_seq1;comp88474_c0_seq1;comp99036_c0_seq1	P	12
GO:0009967	comp356_c0_seq1;comp8650_c0_seq1;comp13735_c0_seq1;comp29397_c0_seq2;comp36248_c0_seq1;comp66946_c0_seq3;comp66946_c1_seq1;comp71966_c0_seq1;comp73240_c0_seq1;comp82485_c0_seq1;comp107946_c0_seq1	P	11
GO:0043066	comp356_c0_seq1;comp7181_c0_seq1;comp8245_c0_seq1;comp8421_c0_seq1;comp9094_c0_seq1;comp9428_c0_seq1;comp11842_c0_seq1;comp12268_c0_seq1;comp13220_c0_seq1;comp13358_c0_seq1;comp13735_c0_seq1;comp14089_c0_seq1;comp16471_c0_seq1;comp16884_c0_seq1;comp17371_c0_seq1;comp18468_c0_seq1;comp18951_c0_seq1;comp20873_c0_seq1;comp22455_c0_seq1;comp23088_c0_seq1;comp23832_c0_seq1;comp24080_c0_seq1;comp24780_…	P	261
GO:0005578	comp356_c0_seq1;comp1079_c0_seq1;comp1406_c0_seq1;comp1406_c1_seq1;comp4107_c0_seq1;comp9016_c0_seq1;comp9613_c0_seq1;comp10322_c0_seq1;comp10621_c0_seq1;comp10768_c0_seq1;comp11723_c0_seq1;comp11852_c0_seq1;comp12034_c0_seq1;comp12057_c0_seq1;comp13346_c0_seq1;comp13472_c0_seq1;comp13735_c0_seq1;comp16151_c1_seq1;comp16207_c0_seq1;comp16695_c0_seq1;comp17006_c0_seq1;comp18245_c0_seq1;comp18768_c…	C	189
GO:0030198	comp356_c0_seq1;comp3422_c0_seq1;comp6738_c0_seq2;comp7737_c0_seq1;comp9287_c0_seq1;comp10897_c0_seq1;comp11534_c0_seq1;comp11591_c0_seq1;comp13735_c0_seq1;comp14564_c0_seq1;comp15342_c0_seq2;comp17415_c0_seq1;comp18768_c0_seq1;comp24178_c0_seq1;comp26767_c0_seq1;comp26950_c0_seq1;comp27665_c0_seq1;comp29529_c0_seq1;comp31831_c0_seq1;comp33338_c0_seq1;comp33546_c0_seq1;comp36248_c0_seq1;comp37222…	P	91
GO:0016787	comp357_c0_seq1;comp699_c0_seq1;comp1361_c0_seq1;comp1525_c0_seq1;comp2678_c0_seq1;comp6084_c0_seq1;comp6125_c0_seq1;comp7889_c0_seq1;comp8312_c0_seq1;comp8348_c0_seq1;comp9098_c0_seq1;comp9618_c0_seq1;comp10006_c0_seq1;comp10355_c0_seq1;comp10581_c0_seq1;comp11205_c0_seq1;comp11292_c0_seq1;comp11382_c0_seq1;comp12048_c0_seq1;comp12248_c0_seq1;comp12336_c0_seq1;comp12518_c0_seq1;comp12965_c0_seq1…	F	470
GO:0042626	comp358_c0_seq1;comp800_c0_seq1;comp1813_c0_seq1;comp5227_c0_seq1;comp7428_c0_seq1;comp7558_c0_seq1;comp7580_c0_seq1;comp9178_c0_seq1;comp10294_c0_seq1;comp11315_c0_seq2;comp11316_c0_seq1;comp11368_c0_seq1;comp12402_c0_seq1;comp14120_c0_seq1;comp15871_c0_seq1;comp15943_c0_seq1;comp16622_c0_seq1;comp16910_c0_seq1;comp17507_c0_seq1;comp20977_c0_seq1;comp21932_c0_seq1;comp22898_c0_seq1;comp23470_c0_…	F	153
GO:0006200	comp358_c0_seq1;comp776_c1_seq1;comp800_c0_seq1;comp1323_c0_seq1;comp1813_c0_seq1;comp2817_c0_seq1;comp3470_c0_seq1;comp3933_c0_seq1;comp5227_c0_seq1;comp5328_c0_seq1;comp5605_c0_seq1;comp7233_c0_seq1;comp7307_c0_seq1;comp7361_c0_seq1;comp7428_c0_seq1;comp7558_c0_seq1;comp7566_c0_seq1;comp7580_c0_seq1;comp8060_c0_seq1;comp8372_c0_seq1;comp9021_c0_seq1;comp9178_c0_seq1;comp9251_c0_seq1;comp9352_c0…	P	542
GO:0006777	comp374_c0_seq1;comp11082_c0_seq1;comp13527_c0_seq1;comp21929_c0_seq1;comp23003_c0_seq1;comp44070_c0_seq1;comp47981_c0_seq2;comp49149_c0_seq1;comp50143_c0_seq1;comp51026_c0_seq2;comp53846_c0_seq2;comp54699_c0_seq1;comp55211_c0_seq1;comp56417_c0_seq1;comp59801_c0_seq3;comp63622_c0_seq1;comp63622_c1_seq5;comp65529_c0_seq3;comp71639_c0_seq1;comp76378_c0_seq1;comp81287_c0_seq1;comp81351_c0_seq1;comp8…	P	29
GO:0003919	comp374_c0_seq1;comp54699_c0_seq1;comp59801_c0_seq3;comp71639_c0_seq1;comp76378_c0_seq1;comp92811_c0_seq1	F	6
GO:0006747	comp374_c0_seq1;comp54699_c0_seq1;comp59801_c0_seq3;comp71639_c0_seq1;comp76378_c0_seq1;comp92811_c0_seq1	P	6
GO:0018149	comp385_c0_seq1;comp6061_c0_seq1;comp11290_c0_seq1;comp13563_c0_seq1;comp20010_c0_seq1;comp29645_c0_seq1;comp30656_c0_seq1;comp39428_c0_seq1;comp40637_c0_seq1;comp45842_c0_seq1;comp49130_c0_seq2;comp51291_c0_seq1;comp52644_c0_seq1;comp63983_c0_seq2;comp65601_c0_seq3;comp66644_c0_seq1;comp67677_c0_seq1;comp67795_c1_seq1;comp67807_c0_seq1;comp68101_c0_seq1;comp68217_c0_seq1;comp68359_c0_seq1;comp68…	P	36
GO:0006546	comp387_c0_seq1;comp14847_c0_seq1;comp15173_c0_seq1;comp20231_c0_seq1;comp25315_c0_seq1;comp30720_c0_seq1;comp32799_c0_seq1;comp33195_c0_seq1;comp34414_c0_seq1;comp37808_c0_seq1;comp37894_c0_seq1;comp38262_c0_seq1;comp44590_c0_seq1;comp44612_c0_seq1;comp44761_c0_seq1;comp49457_c0_seq2;comp50788_c0_seq1;comp50788_c1_seq1;comp56809_c0_seq1;comp62994_c0_seq1;comp65158_c0_seq2;comp65863_c0_seq1;comp6…	P	32
GO:0004375	comp387_c0_seq1	F	1
GO:0030170	comp387_c0_seq1;comp2109_c0_seq1;comp3005_c0_seq2;comp13041_c0_seq1;comp13199_c0_seq1;comp14611_c0_seq1;comp18100_c0_seq1;comp19108_c0_seq1;comp19469_c0_seq1;comp20175_c0_seq1;comp20295_c0_seq1;comp20631_c0_seq1;comp21753_c0_seq1;comp22929_c0_seq2;comp24882_c0_seq1;comp26831_c0_seq1;comp27327_c0_seq1;comp29210_c0_seq1;comp31205_c0_seq1;comp31437_c0_seq1;comp32438_c0_seq1;comp32502_c0_seq1;comp337…	F	131
GO:0032440	comp387_c0_seq1;comp479_c0_seq1;comp1485_c0_seq1;comp2006_c0_seq1;comp3136_c0_seq1;comp7301_c0_seq1;comp7352_c0_seq1;comp7759_c0_seq1;comp8072_c0_seq1;comp8853_c0_seq1;comp8866_c0_seq2;comp9021_c0_seq1;comp9356_c0_seq1;comp9675_c0_seq1;comp9719_c0_seq1;comp9788_c0_seq1;comp10034_c0_seq1;comp10941_c0_seq1;comp11316_c0_seq1;comp11767_c0_seq1;comp12640_c0_seq1;comp13673_c0_seq1;comp14462_c0_seq1;com…	F	343
GO:0016829	comp387_c0_seq1;comp13220_c0_seq1;comp20631_c0_seq1;comp26892_c0_seq1;comp29589_c1_seq2;comp39444_c0_seq2;comp45551_c0_seq1;comp45551_c1_seq1;comp46064_c1_seq1;comp47886_c0_seq1;comp54351_c0_seq1;comp57965_c0_seq1;comp60766_c0_seq1;comp61476_c0_seq1;comp62193_c0_seq2;comp64606_c0_seq1;comp64606_c1_seq2;comp79792_c0_seq1;comp81196_c0_seq1;comp98484_c0_seq1;comp106536_c0_seq1;comp117200_c0_seq1	F	22
GO:0042162	comp418_c0_seq1;comp48308_c0_seq2;comp66009_c0_seq3;comp92027_c0_seq1;comp101689_c0_seq1;comp104832_c0_seq1;comp111317_c0_seq1	F	7
GO:0003684	comp418_c0_seq1;comp1060_c0_seq1;comp1447_c0_seq2;comp1669_c0_seq1;comp2487_c0_seq1;comp3338_c0_seq1;comp8771_c0_seq2;comp9094_c0_seq1;comp10193_c0_seq1;comp11655_c0_seq1;comp13220_c0_seq1;comp14284_c0_seq1;comp17029_c0_seq1;comp20937_c0_seq1;comp21092_c0_seq1;comp22491_c0_seq1;comp23001_c0_seq1;comp25328_c0_seq1;comp26653_c0_seq1;comp30808_c0_seq1;comp31085_c0_seq1;comp31346_c0_seq1;comp32626_c0…	F	97
GO:0006310	comp418_c0_seq1;comp538_c0_seq1;comp663_c0_seq1;comp1407_c0_seq1;comp1602_c0_seq1;comp3142_c0_seq1;comp7351_c0_seq1;comp7850_c0_seq1;comp8825_c0_seq1;comp8963_c0_seq1;comp9094_c0_seq1;comp10927_c0_seq1;comp12264_c0_seq2;comp12596_c0_seq1;comp13597_c0_seq1;comp15057_c0_seq1;comp15090_c0_seq2;comp15633_c0_seq1;comp16553_c0_seq1;comp16644_c0_seq1;comp17608_c0_seq1;comp17727_c0_seq2;comp18072_c0_seq1…	P	211
GO:0043564	comp418_c0_seq1;comp9094_c0_seq1;comp47613_c0_seq3;comp48308_c0_seq2;comp51068_c0_seq1;comp57254_c0_seq1;comp57422_c0_seq3;comp59785_c0_seq2;comp65277_c0_seq1;comp66009_c0_seq3;comp92169_c0_seq1;comp92184_c0_seq1;comp104832_c0_seq1;comp109090_c0_seq1;comp111317_c0_seq1	C	15
GO:0004003	comp418_c0_seq1;comp663_c0_seq1;comp663_c1_seq1;comp923_c0_seq1;comp2845_c0_seq1;comp5605_c0_seq1;comp8907_c0_seq1;comp9094_c0_seq1;comp9285_c0_seq1;comp11175_c0_seq1;comp15202_c0_seq1;comp15517_c0_seq1;comp23225_c0_seq1;comp24110_c0_seq1;comp26051_c0_seq1;comp27368_c0_seq1;comp30488_c0_seq1;comp31955_c0_seq1;comp32915_c0_seq1;comp33033_c0_seq1;comp34437_c0_seq1;comp34634_c0_seq1;comp34996_c0_seq…	F	87
GO:0000723	comp418_c0_seq1;comp533_c0_seq1;comp3085_c0_seq1;comp9094_c0_seq1;comp19495_c0_seq1;comp20873_c0_seq1;comp21286_c0_seq1;comp30832_c0_seq1;comp34118_c0_seq1;comp37874_c0_seq2;comp38498_c0_seq1;comp42558_c0_seq1;comp45830_c0_seq1;comp46498_c0_seq2;comp47613_c0_seq3;comp48308_c0_seq2;comp48877_c0_seq2;comp49500_c0_seq1;comp49755_c0_seq1;comp50248_c0_seq1;comp51068_c0_seq1;comp51102_c0_seq1;comp52086…	P	57
GO:0006303	comp418_c0_seq1;comp2895_c0_seq1;comp9094_c0_seq1;comp11230_c0_seq1;comp16934_c0_seq1;comp19780_c0_seq1;comp25317_c0_seq1;comp31955_c0_seq1;comp34118_c0_seq1;comp34449_c0_seq1;comp37634_c0_seq1;comp38729_c0_seq1;comp38738_c0_seq3;comp41152_c0_seq1;comp45203_c0_seq2;comp47330_c0_seq1;comp47613_c0_seq3;comp48308_c0_seq2;comp48877_c0_seq2;comp49359_c0_seq1;comp51068_c0_seq1;comp53602_c0_seq1;comp565…	P	45
GO:0005097	comp421_c0_seq1;comp3573_c0_seq1;comp6741_c0_seq1;comp7478_c0_seq1;comp8873_c0_seq1;comp9415_c0_seq1;comp11033_c0_seq1;comp14622_c0_seq1;comp14669_c0_seq1;comp16406_c0_seq1;comp17032_c0_seq1;comp18816_c0_seq1;comp18856_c0_seq1;comp23575_c0_seq1;comp24228_c0_seq1;comp24229_c0_seq1;comp24264_c0_seq1;comp27674_c0_seq1;comp30532_c0_seq1;comp32416_c0_seq1;comp32965_c0_seq1;comp33547_c0_seq1;comp33771_…	F	124
GO:0032851	comp421_c0_seq1;comp3573_c0_seq1;comp6741_c0_seq1;comp7478_c0_seq1;comp8873_c0_seq1;comp9415_c0_seq1;comp11033_c0_seq1;comp14622_c0_seq1;comp14669_c0_seq1;comp16406_c0_seq1;comp17032_c0_seq1;comp18816_c0_seq1;comp18856_c0_seq1;comp23575_c0_seq1;comp24228_c0_seq1;comp24229_c0_seq1;comp24264_c0_seq1;comp27674_c0_seq1;comp30532_c0_seq1;comp32416_c0_seq1;comp32965_c0_seq1;comp33547_c0_seq1;comp33771_…	P	118
GO:0005813	comp421_c0_seq1;comp950_c0_seq1;comp1115_c0_seq1;comp1820_c0_seq1;comp6824_c0_seq1;comp7324_c0_seq1;comp7826_c0_seq1;comp8101_c0_seq1;comp8375_c0_seq1;comp9493_c0_seq1;comp9703_c0_seq1;comp10473_c0_seq1;comp10732_c0_seq1;comp10998_c0_seq1;comp11427_c0_seq1;comp11893_c0_seq1;comp12339_c0_seq1;comp12910_c0_seq1;comp13515_c0_seq1;comp14466_c0_seq1;comp14520_c0_seq1;comp15437_c0_seq1;comp15546_c0_seq…	C	271
GO:0007306	comp432_c0_seq1;comp114337_c0_seq1;comp117954_c0_seq1	P	3
GO:0042744	comp432_c0_seq1;comp12749_c0_seq1;comp16471_c0_seq1;comp50755_c0_seq2;comp51265_c0_seq1;comp57195_c0_seq1;comp65712_c0_seq1;comp66146_c2_seq2;comp66596_c1_seq2;comp66961_c1_seq1;comp68763_c0_seq1;comp77286_c0_seq1;comp84450_c0_seq1;comp84896_c0_seq1;comp88960_c0_seq1;comp91033_c0_seq1;comp103390_c0_seq1;comp103616_c0_seq1;comp112581_c0_seq1	P	19
GO:0004601	comp432_c0_seq1;comp2943_c0_seq1;comp3549_c0_seq1;comp7355_c0_seq1;comp8612_c0_seq1;comp9944_c0_seq1;comp11730_c0_seq1;comp13882_c0_seq1;comp14027_c0_seq1;comp14221_c0_seq1;comp16644_c0_seq1;comp27102_c0_seq1;comp30310_c0_seq1;comp30994_c0_seq1;comp34600_c0_seq1;comp34600_c1_seq1;comp37009_c0_seq1;comp40109_c0_seq1;comp44411_c0_seq1;comp44632_c0_seq1;comp49333_c0_seq1;comp49369_c0_seq1;comp50004_…	F	84
GO:0020037	comp432_c0_seq1;comp493_c0_seq2;comp2517_c0_seq1;comp3549_c0_seq1;comp5853_c0_seq1;comp5961_c0_seq1;comp6242_c0_seq1;comp7355_c0_seq1;comp8338_c0_seq1;comp8612_c0_seq1;comp9212_c0_seq1;comp9362_c0_seq1;comp9835_c0_seq1;comp9944_c0_seq1;comp10113_c0_seq1;comp10648_c0_seq1;comp10965_c0_seq1;comp11453_c0_seq1;comp11625_c0_seq1;comp11730_c0_seq1;comp11956_c0_seq1;comp11982_c0_seq1;comp12631_c0_seq1;c…	F	341
GO:0005576	comp432_c0_seq1;comp1266_c0_seq1;comp1332_c1_seq1;comp1333_c0_seq1;comp1361_c0_seq1;comp1525_c0_seq1;comp1609_c0_seq1;comp1720_c0_seq2;comp1914_c0_seq1;comp3171_c0_seq1;comp3423_c0_seq1;comp3458_c0_seq1;comp4230_c0_seq1;comp4547_c0_seq1;comp4757_c0_seq1;comp5086_c0_seq1;comp5150_c0_seq1;comp5346_c0_seq1;comp5941_c0_seq1;comp6259_c0_seq1;comp6307_c0_seq2;comp6719_c0_seq1;comp6998_c0_seq1;comp7237_…	C	889
GO:0019706	comp479_c0_seq1;comp62037_c0_seq2;comp86583_c0_seq1;comp113514_c0_seq1	F	4
GO:0005886	comp479_c0_seq1;comp1720_c0_seq2;comp2628_c0_seq1;comp2738_c0_seq1;comp2894_c0_seq1;comp2895_c0_seq1;comp2901_c0_seq1;comp3278_c0_seq1;comp3350_c0_seq1;comp3422_c0_seq1;comp4065_c0_seq1;comp4186_c0_seq1;comp4206_c0_seq1;comp5005_c0_seq1;comp5185_c0_seq1;comp5368_c0_seq1;comp5444_c0_seq1;comp5649_c0_seq1;comp6265_c0_seq1;comp6824_c0_seq1;comp7221_c0_seq1;comp7237_c0_seq1;comp7263_c0_seq1;comp7396_…	C	1035
GO:0018345	comp479_c0_seq1;comp62037_c0_seq2;comp75994_c0_seq1;comp86583_c0_seq1;comp91814_c0_seq1;comp109176_c0_seq1;comp111011_c0_seq1;comp113514_c0_seq1	P	8
GO:0009055	comp493_c0_seq2;comp2517_c0_seq1;comp5853_c0_seq1;comp5961_c0_seq1;comp6242_c0_seq1;comp8338_c0_seq1;comp10113_c0_seq1;comp10648_c0_seq1;comp10965_c0_seq1;comp11453_c0_seq1;comp11625_c0_seq1;comp11982_c0_seq1;comp12631_c0_seq1;comp12749_c0_seq1;comp13555_c0_seq1;comp13621_c0_seq1;comp13968_c0_seq1;comp14553_c0_seq1;comp14686_c0_seq1;comp14893_c0_seq1;comp15650_c0_seq1;comp15999_c0_seq1;comp17771_…	F	313
GO:0070330	comp493_c0_seq2;comp2517_c0_seq1;comp5853_c0_seq1;comp10648_c0_seq1;comp11625_c0_seq1;comp11982_c0_seq1;comp14686_c0_seq1;comp15650_c0_seq1;comp17771_c0_seq1;comp18049_c0_seq1;comp19482_c0_seq1;comp20094_c0_seq1;comp20665_c0_seq1;comp22166_c0_seq1;comp22505_c0_seq1;comp22691_c0_seq1;comp23739_c0_seq1;comp24652_c0_seq1;comp24718_c0_seq1;comp26878_c0_seq1;comp28529_c0_seq1;comp29693_c0_seq1;comp304…	F	76
GO:0008757	comp499_c0_seq1;comp10157_c0_seq1;comp13402_c0_seq1;comp40273_c0_seq1;comp66999_c0_seq3	F	5
GO:0003677	comp499_c0_seq1;comp538_c0_seq1;comp663_c0_seq1;comp663_c1_seq1;comp698_c0_seq1;comp731_c0_seq1;comp923_c0_seq1;comp1152_c0_seq1;comp1308_c0_seq1;comp1407_c0_seq1;comp1602_c0_seq1;comp1794_c0_seq1;comp1847_c0_seq1;comp1936_c0_seq1;comp2002_c0_seq1;comp2147_c0_seq1;comp2304_c0_seq1;comp2360_c0_seq1;comp2518_c0_seq1;comp2593_c0_seq1;comp2612_c0_seq1;comp2796_c0_seq1;comp2845_c0_seq1;comp2895_c0_seq…
p107700_c0_seq1;comp108004_c0_seq1;comp108283_c0_seq1;comp108364_c0_seq1;comp108571_c0_seq1;comp108624_c0_seq1;comp108770_c0_seq1;comp109009_c0_seq1;comp109099_c0_seq1;comp109143_c0_seq1;comp109199_c0_seq1;comp109262_c0_seq1;comp109322_c0_seq1;comp109347_c0_seq1;comp109390_c0_seq1;comp109478_c0_seq1;comp109541_c0_seq1;comp109605_c0_seq1;comp109707_c0_seq1;comp109833_c0_seq1;comp110059_c0_seq1;com…	F	1997
GO:0015292	comp513_c0_seq1;comp26141_c0_seq1;comp35235_c0_seq3;comp77287_c0_seq1	F	4
GO:0070588	comp513_c0_seq1;comp1750_c0_seq1;comp1856_c0_seq1;comp10785_c0_seq1;comp12783_c0_seq1;comp13106_c0_seq1;comp15891_c0_seq1;comp24268_c0_seq2;comp26141_c0_seq1;comp26323_c0_seq1;comp35235_c0_seq3;comp36077_c0_seq1;comp39350_c0_seq1;comp40665_c0_seq1;comp42911_c0_seq1;comp45257_c0_seq1;comp46741_c0_seq2;comp47212_c0_seq1;comp49244_c0_seq1;comp52972_c0_seq1;comp53442_c0_seq1;comp56384_c0_seq1;comp577…	P	74
GO:0035786	comp513_c0_seq1;comp26141_c0_seq1;comp35235_c0_seq3;comp77287_c0_seq1	P	4
GO:0005743	comp513_c0_seq1;comp1675_c0_seq1;comp2757_c0_seq1;comp3186_c0_seq1;comp8438_c0_seq1;comp8789_c0_seq1;comp9362_c0_seq1;comp9835_c0_seq1;comp11743_c0_seq1;comp12572_c0_seq1;comp13477_c0_seq2;comp14027_c0_seq1;comp14483_c0_seq1;comp15064_c0_seq1;comp18615_c0_seq1;comp20562_c0_seq1;comp21872_c0_seq1;comp22543_c0_seq1;comp22898_c0_seq1;comp24490_c0_seq1;comp24884_c0_seq2;comp26080_c0_seq1;comp26141_c0…	C	297
GO:0005262	comp513_c0_seq1;comp11036_c0_seq1;comp15653_c0_seq1;comp26141_c0_seq1;comp26323_c0_seq1;comp35235_c0_seq3;comp40665_c0_seq1;comp45257_c0_seq1;comp53442_c0_seq1;comp57737_c0_seq1;comp59019_c0_seq2;comp60245_c0_seq1;comp60625_c0_seq1;comp61684_c0_seq1;comp64205_c0_seq1;comp64817_c0_seq5;comp72421_c0_seq1;comp73543_c0_seq1;comp74899_c0_seq1;comp77287_c0_seq1;comp79906_c0_seq1;comp80156_c0_seq1;comp8…	F	34
GO:0042593	comp513_c0_seq1;comp6816_c0_seq1;comp7397_c0_seq1;comp14390_c0_seq1;comp24082_c0_seq1;comp26141_c0_seq1;comp27752_c0_seq1;comp30840_c0_seq2;comp32079_c0_seq2;comp35235_c0_seq3;comp36909_c0_seq1;comp43106_c0_seq2;comp50396_c0_seq1;comp53923_c0_seq1;comp57020_c0_seq1;comp58007_c0_seq1;comp58122_c0_seq2;comp58949_c0_seq1;comp59409_c0_seq3;comp59816_c0_seq1;comp60199_c0_seq2;comp60243_c0_seq1;comp602…	P	55
GO:0051561	comp513_c0_seq1;comp26141_c0_seq1;comp35235_c0_seq3;comp62103_c0_seq1;comp77287_c0_seq1	P	5
GO:0006851	comp513_c0_seq1;comp12464_c0_seq1;comp26141_c0_seq1;comp35235_c0_seq3;comp50396_c0_seq1;comp58122_c0_seq2;comp59409_c0_seq3;comp77287_c0_seq1	P	8
GO:0019722	comp513_c0_seq1;comp8650_c0_seq1;comp26141_c0_seq1;comp35235_c0_seq3;comp44746_c0_seq1;comp44879_c0_seq2;comp52984_c0_seq3;comp65163_c0_seq5;comp65333_c0_seq4;comp70423_c0_seq1;comp70483_c0_seq1;comp71966_c0_seq1;comp73240_c0_seq1;comp77287_c0_seq1;comp86567_c0_seq1;comp107946_c0_seq1	P	16
GO:0032024	comp513_c0_seq1;comp14390_c0_seq1;comp26141_c0_seq1;comp27016_c0_seq1;comp35235_c0_seq3;comp38188_c0_seq2;comp43316_c0_seq1;comp58947_c0_seq1;comp59911_c0_seq1;comp63202_c0_seq1;comp66063_c0_seq2;comp66063_c1_seq1;comp70197_c0_seq1;comp76263_c0_seq1;comp77287_c0_seq1;comp90633_c0_seq1;comp100034_c0_seq1;comp116400_c0_seq1;comp124809_c0_seq1	P	19
GO:0006281	comp533_c0_seq1;comp812_c0_seq1;comp1308_c0_seq1;comp2541_c0_seq1;comp2593_c0_seq1;comp2845_c0_seq1;comp3085_c0_seq1;comp6469_c0_seq1;comp7206_c0_seq2;comp7943_c0_seq1;comp8705_c0_seq1;comp8825_c0_seq1;comp8963_c0_seq1;comp11569_c0_seq1;comp11767_c0_seq1;comp11769_c0_seq1;comp12596_c0_seq1;comp13597_c0_seq1;comp13645_c0_seq1;comp15090_c0_seq2;comp15251_c0_seq1;comp15255_c0_seq1;comp15274_c0_seq1;…	P	315
GO:0090399	comp533_c0_seq1;comp11723_c0_seq1;comp12034_c0_seq1;comp20873_c0_seq1;comp27360_c0_seq1;comp44084_c0_seq1;comp44522_c0_seq1;comp47025_c0_seq1;comp52596_c0_seq2;comp72869_c0_seq1;comp82954_c0_seq1;comp92358_c0_seq1;comp92488_c0_seq1;comp96926_c0_seq1;comp97655_c0_seq1;comp98754_c0_seq1;comp107197_c0_seq1;comp108004_c0_seq1;comp112011_c0_seq1;comp120896_c0_seq1	P	20
GO:0010212	comp533_c0_seq1;comp11569_c0_seq1;comp13645_c0_seq1;comp17834_c0_seq1;comp19070_c0_seq1;comp21883_c0_seq1;comp24575_c0_seq2;comp27671_c0_seq1;comp30144_c0_seq1;comp31076_c0_seq1;comp42490_c0_seq2;comp42825_c0_seq1;comp44270_c0_seq1;comp47129_c0_seq1;comp48900_c0_seq1;comp49026_c0_seq1;comp49359_c0_seq1;comp50960_c0_seq1;comp52361_c0_seq1;comp52602_c0_seq1;comp55679_c0_seq1;comp55834_c0_seq3;comp5…	P	46
GO:0016572	comp533_c0_seq1;comp9248_c0_seq1;comp20873_c0_seq1;comp22463_c0_seq1;comp59284_c0_seq1;comp62720_c0_seq2;comp92488_c0_seq1;comp105567_c0_seq1;comp118603_c0_seq1;comp120896_c0_seq1	P	10
GO:0000077	comp533_c0_seq1;comp11769_c0_seq1;comp18168_c0_seq1;comp29779_c0_seq1;comp29865_c0_seq1;comp30284_c0_seq1;comp30404_c0_seq1;comp31456_c0_seq1;comp32079_c0_seq2;comp34996_c0_seq1;comp35122_c0_seq1;comp35122_c1_seq1;comp36684_c0_seq1;comp37545_c0_seq1;comp40888_c0_seq1;comp44084_c0_seq1;comp47087_c0_seq1;comp49502_c0_seq5;comp51104_c0_seq1;comp51495_c0_seq1;comp53989_c0_seq3;comp54621_c1_seq1;comp5…	P	45
GO:0004307	comp533_c0_seq1;comp82301_c0_seq1;comp99086_c0_seq1;comp101013_c0_seq1;comp124576_c0_seq1	F	5
GO:0031419	comp537_c0_seq1;comp18626_c0_seq1;comp23552_c0_seq1;comp34591_c0_seq1;comp48091_c0_seq1;comp49457_c0_seq2;comp55991_c1_seq1;comp56809_c0_seq1;comp64177_c0_seq1;comp64412_c0_seq1;comp65344_c0_seq1;comp65676_c0_seq1;comp65863_c0_seq1;comp66264_c1_seq2;comp66347_c0_seq2;comp66866_c0_seq2;comp67945_c1_seq5;comp68081_c0_seq1;comp68211_c0_seq2;comp80891_c0_seq1;comp87234_c0_seq1;comp114641_c0_seq1	F	22
GO:0015889	comp537_c0_seq1;comp23552_c0_seq1;comp34591_c0_seq1;comp48091_c0_seq1;comp49457_c0_seq2;comp55991_c1_seq1;comp56809_c0_seq1;comp64177_c0_seq1;comp65676_c0_seq1;comp65863_c0_seq1;comp87234_c0_seq1	P	11
GO:0005856	comp543_c0_seq1;comp735_c0_seq2;comp1685_c0_seq1;comp4186_c0_seq1;comp4239_c0_seq2;comp7004_c0_seq1;comp7691_c0_seq1;comp8175_c0_seq1;comp8219_c0_seq1;comp9463_c0_seq1;comp11326_c0_seq1;comp12274_c0_seq1;comp12642_c0_seq1;comp13279_c0_seq1;comp13510_c0_seq1;comp15340_c0_seq1;comp15391_c0_seq1;comp15525_c0_seq1;comp15614_c0_seq1;comp17838_c0_seq2;comp18858_c0_seq1;comp19154_c0_seq1;comp20024_c0_se…	C	248
GO:0006909	comp543_c0_seq1;comp6572_c0_seq1;comp7752_c0_seq1;comp7860_c0_seq1;comp8602_c0_seq1;comp8741_c0_seq1;comp10846_c0_seq1;comp17856_c0_seq1;comp18549_c0_seq2;comp18611_c0_seq1;comp19669_c0_seq1;comp20441_c0_seq1;comp22256_c0_seq1;comp24761_c0_seq1;comp26327_c0_seq1;comp27025_c0_seq1;comp27256_c0_seq2;comp27871_c0_seq2;comp28471_c0_seq1;comp30226_c0_seq1;comp32317_c0_seq1;comp32575_c0_seq1;comp32691_…	P	112
GO:0005267	comp581_c0_seq1;comp3154_c0_seq1;comp4385_c0_seq1;comp17507_c0_seq1;comp24268_c0_seq2;comp31486_c0_seq1;comp34359_c1_seq1;comp42142_c0_seq1;comp43740_c0_seq1;comp43740_c1_seq1;comp62878_c0_seq2;comp82081_c0_seq1;comp92533_c0_seq1;comp92994_c0_seq1;comp93286_c0_seq1;comp93324_c0_seq1;comp96908_c0_seq1;comp105631_c0_seq1;comp105713_c0_seq1;comp110949_c0_seq1	F	20
GO:0071805	comp581_c0_seq1;comp1871_c0_seq1;comp3154_c0_seq1;comp4385_c0_seq1;comp5118_c0_seq1;comp6328_c0_seq1;comp8909_c0_seq1;comp11199_c0_seq1;comp14476_c0_seq1;comp19014_c0_seq1;comp19142_c0_seq1;comp19690_c0_seq1;comp20632_c0_seq2;comp21861_c0_seq1;comp24130_c0_seq1;comp24268_c0_seq2;comp26140_c0_seq1;comp26744_c0_seq1;comp30073_c0_seq2;comp30504_c0_seq1;comp34315_c0_seq1;comp42142_c0_seq1;comp43740_c…	P	52
GO:0004989	comp588_c0_seq1;comp92813_c0_seq1;comp93075_c0_seq1	F	3
GO:0004935	comp588_c0_seq1;comp92813_c0_seq1	F	2
GO:0007210	comp588_c0_seq1;comp9839_c0_seq1;comp14308_c0_seq1;comp16752_c0_seq1;comp18244_c0_seq1;comp25085_c0_seq1;comp31624_c0_seq1;comp42214_c0_seq1;comp90994_c0_seq1;comp92813_c0_seq1;comp93075_c0_seq1;comp98215_c0_seq1	P	12
GO:0010579	comp588_c0_seq1;comp92813_c0_seq1	P	2
GO:0045886	comp588_c0_seq1;comp2850_c0_seq1;comp8881_c0_seq1;comp11672_c0_seq1;comp20396_c0_seq1;comp23454_c0_seq1;comp30662_c0_seq1;comp35327_c0_seq1;comp41267_c0_seq1;comp41756_c0_seq1;comp44414_c0_seq1;comp47136_c0_seq1;comp54480_c0_seq1;comp60133_c0_seq3;comp60560_c0_seq2;comp61914_c0_seq1;comp63016_c0_seq1;comp64618_c0_seq1;comp65465_c1_seq1;comp65787_c0_seq6;comp66671_c0_seq4;comp66831_c0_seq2;comp668…	P	39
GO:0004993	comp588_c0_seq1;comp9839_c0_seq1;comp14308_c0_seq1;comp16752_c0_seq1;comp18244_c0_seq1;comp25085_c0_seq1;comp31624_c0_seq1;comp42214_c0_seq1;comp90994_c0_seq1;comp92813_c0_seq1;comp93075_c0_seq1;comp98215_c0_seq1	F	12
GO:0051482	comp588_c0_seq1;comp70423_c0_seq1;comp86567_c0_seq1;comp92813_c0_seq1	P	4
GO:0071875	comp588_c0_seq1;comp92813_c0_seq1	P	2
GO:0000139	comp613_c0_seq1;comp788_c0_seq1;comp788_c1_seq1;comp1349_c0_seq1;comp1349_c1_seq1;comp2808_c0_seq1;comp4621_c0_seq1;comp5593_c0_seq1;comp9128_c0_seq1;comp11284_c0_seq1;comp11755_c0_seq1;comp12080_c0_seq1;comp12488_c0_seq1;comp12596_c0_seq1;comp12690_c0_seq1;comp12772_c0_seq1;comp14055_c0_seq1;comp19271_c0_seq1;comp24839_c0_seq1;comp25068_c0_seq1;comp25135_c0_seq1;comp27410_c0_seq1;comp28635_c0_se…	C	203
GO:0000137	comp613_c0_seq1;comp5593_c0_seq1;comp11284_c0_seq1;comp65606_c0_seq4;comp68361_c0_seq4;comp71521_c0_seq1	C	6
GO:0005797	comp613_c0_seq1;comp5593_c0_seq1;comp11284_c0_seq1;comp35483_c0_seq1;comp36025_c0_seq1;comp50337_c0_seq1;comp51326_c0_seq2;comp54103_c0_seq1;comp56538_c0_seq1;comp57406_c0_seq1;comp57907_c0_seq1;comp64901_c0_seq5;comp65719_c0_seq1;comp66702_c1_seq1;comp67424_c0_seq2;comp92366_c0_seq1;comp99714_c0_seq1;comp119068_c0_seq1;comp120054_c0_seq1	C	19
GO:0000138	comp613_c0_seq1;comp5593_c0_seq1;comp11284_c0_seq1;comp42867_c0_seq1;comp66702_c1_seq1;comp67424_c0_seq2;comp92366_c0_seq1	C	7
GO:0046983	comp616_c0_seq1;comp1847_c0_seq1;comp1867_c0_seq1;comp3252_c0_seq1;comp3262_c0_seq1;comp3604_c0_seq1;comp5319_c0_seq1;comp5468_c0_seq1;comp5524_c0_seq1;comp5908_c0_seq1;comp7293_c0_seq1;comp7975_c0_seq1;comp8098_c0_seq1;comp8133_c0_seq1;comp8936_c0_seq1;comp9143_c0_seq1;comp9602_c0_seq1;comp9728_c0_seq1;comp10853_c0_seq1;comp11203_c0_seq1;comp12478_c0_seq1;comp14313_c0_seq1;comp14549_c0_seq1;comp…	F	305
GO:0042308	comp619_c0_seq1;comp21359_c0_seq1;comp27182_c0_seq1;comp30841_c0_seq1;comp44980_c0_seq1;comp48657_c0_seq2;comp50111_c0_seq1;comp55737_c0_seq2;comp58623_c0_seq1;comp60944_c0_seq1;comp60986_c1_seq1;comp62574_c0_seq2;comp63438_c0_seq3;comp64320_c0_seq1;comp64986_c0_seq1;comp64986_c1_seq2	P	16
GO:0008536	comp619_c0_seq1;comp11268_c0_seq1;comp11527_c0_seq1;comp17977_c0_seq1;comp24546_c0_seq1;comp31130_c0_seq1;comp33098_c0_seq1;comp33098_c1_seq1;comp36908_c0_seq1;comp37374_c0_seq1;comp39023_c0_seq1;comp40848_c0_seq1;comp42009_c0_seq2;comp47008_c0_seq1;comp47500_c0_seq1;comp48546_c0_seq2;comp49331_c0_seq1;comp49460_c0_seq1;comp51235_c0_seq1;comp53227_c0_seq1;comp53453_c0_seq1;comp54101_c0_seq1;comp5…	F	79
GO:0007275	comp619_c0_seq1;comp1368_c0_seq1;comp1720_c0_seq2;comp1986_c0_seq1;comp2207_c0_seq1;comp3297_c0_seq1;comp4164_c0_seq1;comp7928_c0_seq1;comp8009_c0_seq1;comp8043_c0_seq1;comp8339_c0_seq1;comp8989_c0_seq1;comp9259_c0_seq1;comp9356_c0_seq1;comp9485_c0_seq2;comp9701_c0_seq1;comp10532_c0_seq2;comp10615_c0_seq1;comp11544_c0_seq1;comp12783_c0_seq1;comp13198_c0_seq1;comp13472_c0_seq1;comp14320_c0_seq1;co…	P	278
GO:0008139	comp619_c0_seq1;comp66132_c0_seq2;comp66474_c0_seq2;comp66934_c0_seq2	F	4
GO:0015031	comp619_c0_seq1;comp2021_c0_seq1;comp2291_c0_seq1;comp5908_c0_seq1;comp8979_c0_seq1;comp9368_c0_seq1;comp10121_c0_seq1;comp11348_c0_seq1;comp11497_c0_seq1;comp11755_c0_seq1;comp11986_c0_seq2;comp12080_c0_seq1;comp12664_c0_seq1;comp12772_c0_seq1;comp12811_c0_seq1;comp13089_c0_seq1;comp13266_c0_seq1;comp13631_c0_seq1;comp14011_c0_seq1;comp14036_c0_seq1;comp14065_c0_seq1;comp15252_c0_seq1;comp15654_…	P	342
GO:0005788	comp634_c0_seq1;comp8440_c0_seq1;comp8967_c0_seq1;comp10034_c0_seq1;comp11031_c0_seq1;comp11447_c0_seq1;comp12065_c0_seq1;comp14462_c0_seq1;comp16488_c0_seq1;comp18409_c0_seq1;comp18708_c0_seq1;comp18741_c0_seq1;comp18812_c0_seq1;comp20388_c0_seq1;comp22575_c0_seq1;comp22795_c0_seq2;comp26204_c0_seq1;comp27430_c0_seq1;comp29862_c0_seq1;comp30636_c0_seq1;comp31317_c0_seq1;comp31757_c0_seq1;comp331…	C	79
GO:0005085	comp658_c0_seq1;comp7311_c0_seq1;comp7377_c0_seq1;comp8184_c0_seq1;comp8330_c0_seq1;comp10355_c0_seq1;comp10528_c0_seq1;comp11892_c0_seq1;comp11977_c0_seq1;comp12248_c0_seq1;comp13006_c0_seq1;comp15229_c0_seq1;comp15307_c0_seq1;comp20581_c0_seq1;comp22256_c0_seq1;comp22737_c0_seq1;comp23569_c0_seq1;comp29055_c0_seq1;comp29711_c0_seq1;comp29720_c0_seq1;comp31785_c0_seq1;comp31997_c0_seq2;comp32632…	F	108
GO:0033674	comp663_c0_seq1;comp663_c1_seq1;comp9285_c0_seq1;comp15202_c0_seq1;comp31955_c0_seq1;comp34634_c0_seq1;comp38176_c0_seq1;comp38659_c0_seq2;comp39489_c0_seq1;comp42558_c0_seq1;comp46498_c0_seq2;comp49500_c0_seq1;comp50166_c0_seq1;comp51102_c0_seq1;comp71508_c0_seq1;comp72761_c0_seq1;comp78830_c0_seq1;comp82971_c0_seq1;comp94338_c0_seq1	P	19
GO:0032508	comp663_c0_seq1;comp663_c1_seq1;comp3085_c0_seq1;comp5605_c0_seq1;comp9285_c0_seq1;comp9349_c0_seq1;comp15202_c0_seq1;comp19495_c0_seq1;comp21286_c0_seq1;comp23225_c0_seq1;comp23290_c0_seq1;comp27115_c0_seq1;comp27177_c0_seq1;comp27875_c0_seq1;comp30832_c0_seq1;comp31955_c0_seq1;comp33988_c0_seq1;comp34634_c0_seq1;comp34996_c0_seq1;comp38176_c0_seq1;comp38498_c0_seq1;comp38659_c0_seq2;comp39489_c…	P	77
GO:0000019	comp663_c0_seq1;comp663_c1_seq1;comp9285_c0_seq1;comp31955_c0_seq1;comp34634_c0_seq1;comp38176_c0_seq1;comp38659_c0_seq2;comp78830_c0_seq1;comp82971_c0_seq1	P	9
GO:0000784	comp663_c0_seq1;comp663_c1_seq1;comp8771_c0_seq2;comp8837_c0_seq1;comp9094_c0_seq1;comp9285_c0_seq1;comp25776_c0_seq1;comp34634_c0_seq1;comp38176_c0_seq1;comp38659_c0_seq2;comp42558_c0_seq1;comp47613_c0_seq3;comp49500_c0_seq1;comp51068_c0_seq1;comp51102_c0_seq1;comp57254_c0_seq1;comp57422_c0_seq3;comp59785_c0_seq2;comp71279_c0_seq1;comp71508_c0_seq1;comp72761_c0_seq1;comp78830_c0_seq1;comp82971_c…	C	32
GO:0030870	comp663_c0_seq1;comp663_c1_seq1;comp9285_c0_seq1;comp11767_c0_seq1;comp31955_c0_seq1;comp34634_c0_seq1;comp38176_c0_seq1;comp38659_c0_seq2;comp42558_c0_seq1;comp46498_c0_seq2;comp49500_c0_seq1;comp50166_c0_seq1;comp51102_c0_seq1;comp71508_c0_seq1;comp72761_c0_seq1;comp78830_c0_seq1;comp82971_c0_seq1;comp94338_c0_seq1	C	18
GO:0006302	comp663_c0_seq1;comp663_c1_seq1;comp1669_c0_seq1;comp7351_c0_seq1;comp14284_c0_seq1;comp15202_c0_seq1;comp17834_c0_seq1;comp21286_c0_seq1;comp22984_c0_seq1;comp23513_c0_seq1;comp24172_c0_seq1;comp26678_c0_seq1;comp30144_c0_seq1;comp30832_c0_seq1;comp31076_c0_seq1;comp33481_c0_seq1;comp33701_c0_seq2;comp34634_c0_seq1;comp34739_c0_seq1;comp34996_c0_seq1;comp35867_c0_seq1;comp36684_c0_seq1;comp38659…	P	69
GO:0031954	comp663_c0_seq1;comp663_c1_seq1;comp9285_c0_seq1;comp15202_c0_seq1;comp31955_c0_seq1;comp34634_c0_seq1;comp38176_c0_seq1;comp38659_c0_seq2;comp39489_c0_seq1;comp42558_c0_seq1;comp46498_c0_seq2;comp49500_c0_seq1;comp50166_c0_seq1;comp51102_c0_seq1;comp71508_c0_seq1;comp72761_c0_seq1;comp73233_c0_seq1;comp78830_c0_seq1;comp82971_c0_seq1;comp94338_c0_seq1	P	20
GO:0030674	comp663_c0_seq1;comp663_c1_seq1;comp735_c0_seq2;comp6987_c0_seq1;comp9285_c0_seq1;comp22340_c0_seq1;comp34634_c0_seq1;comp38176_c0_seq1;comp38659_c0_seq2;comp38940_c0_seq2;comp39908_c0_seq1;comp40143_c0_seq2;comp46812_c0_seq2;comp59829_c0_seq1;comp61013_c0_seq1;comp63185_c0_seq1;comp63228_c0_seq2;comp63228_c1_seq5;comp63339_c0_seq2;comp63450_c0_seq2;comp63824_c0_seq1;comp69022_c0_seq1;comp72204_c…	F	31
GO:0000014	comp663_c0_seq1;comp663_c1_seq1;comp8771_c0_seq2;comp9285_c0_seq1;comp14284_c0_seq1;comp25749_c0_seq1;comp31955_c0_seq1;comp34634_c0_seq1;comp38176_c0_seq1;comp38659_c0_seq2;comp78830_c0_seq1;comp82971_c0_seq1;comp86285_c0_seq1;comp87619_c0_seq1;comp115257_c0_seq1	F	15
GO:0007004	comp663_c0_seq1;comp663_c1_seq1;comp9285_c0_seq1;comp31955_c0_seq1;comp34634_c0_seq1;comp38176_c0_seq1;comp38659_c0_seq2;comp41789_c0_seq1;comp43587_c0_seq1;comp64704_c0_seq3;comp64899_c0_seq1;comp65971_c0_seq1;comp78830_c0_seq1;comp82971_c0_seq1	P	14
GO:0090305	comp663_c0_seq1;comp663_c1_seq1;comp2902_c0_seq1;comp3252_c0_seq1;comp6469_c0_seq1;comp6865_c0_seq1;comp7781_c0_seq1;comp8130_c0_seq1;comp9285_c0_seq1;comp9662_c0_seq1;comp9758_c0_seq1;comp11152_c0_seq1;comp11767_c0_seq1;comp12086_c0_seq1;comp12112_c0_seq1;comp12545_c0_seq1;comp15091_c0_seq1;comp15202_c0_seq1;comp15255_c0_seq1;comp15274_c0_seq1;comp16959_c0_seq1;comp17258_c0_seq1;comp17496_c0_seq…	P	164
GO:0008408	comp663_c0_seq1;comp663_c1_seq1;comp3928_c0_seq1;comp6255_c0_seq1;comp7710_c0_seq1;comp9183_c0_seq1;comp9285_c0_seq1;comp21047_c0_seq1;comp21286_c0_seq1;comp21973_c0_seq1;comp29558_c0_seq2;comp30832_c0_seq1;comp31955_c0_seq1;comp32084_c0_seq1;comp32451_c0_seq1;comp32556_c0_seq1;comp34634_c0_seq1;comp34886_c0_seq1;comp35145_c0_seq1;comp37116_c0_seq1;comp38176_c0_seq1;comp38659_c0_seq2;comp42039_c0…	F	52
GO:0051291	comp663_c1_seq1;comp9285_c0_seq1;comp14570_c0_seq1;comp18517_c0_seq1;comp22638_c0_seq1;comp26750_c0_seq1;comp29782_c0_seq2;comp32814_c0_seq1;comp41283_c0_seq1;comp43348_c0_seq1;comp47961_c0_seq1;comp47961_c1_seq1;comp52263_c0_seq2;comp54402_c0_seq1;comp57102_c0_seq3;comp63880_c0_seq6;comp66418_c0_seq1;comp78830_c0_seq1;comp85329_c0_seq1;comp89086_c0_seq1;comp91890_c0_seq1;comp117403_c0_seq1	P	22
GO:0005654	comp663_c1_seq1;comp1669_c0_seq1;comp2895_c0_seq1;comp8184_c0_seq1;comp8294_c0_seq1;comp9285_c0_seq1;comp9337_c0_seq1;comp10846_c0_seq1;comp11563_c0_seq1;comp12642_c0_seq1;comp12646_c0_seq1;comp13288_c0_seq1;comp13424_c0_seq1;comp14743_c0_seq1;comp16934_c0_seq1;comp17011_c0_seq2;comp17843_c0_seq1;comp17933_c0_seq1;comp17972_c0_seq1;comp18306_c0_seq1;comp18468_c0_seq1;comp18855_c0_seq1;comp19600_c…	C	297
GO:0000075	comp663_c1_seq1;comp13645_c0_seq1;comp24575_c0_seq2;comp43521_c0_seq1;comp44270_c0_seq1;comp48573_c0_seq2;comp50092_c0_seq1;comp50960_c0_seq1;comp55679_c0_seq1;comp58998_c0_seq1;comp63606_c0_seq5;comp64055_c0_seq10;comp66728_c0_seq1;comp67139_c0_seq1;comp93531_c0_seq1;comp109833_c0_seq1;comp119677_c0_seq1;comp120034_c0_seq1	P	18
GO:0016234	comp663_c1_seq1;comp9285_c0_seq1;comp18172_c0_seq1;comp26262_c0_seq1;comp45163_c0_seq1;comp46162_c0_seq1;comp53141_c0_seq1;comp53773_c0_seq1;comp65036_c0_seq3;comp78830_c0_seq1;comp109618_c0_seq1;comp112334_c0_seq1;comp122983_c0_seq1	C	13
GO:0007131	comp663_c1_seq1;comp7663_c0_seq1;comp9285_c0_seq1;comp20873_c0_seq1;comp27671_c0_seq1;comp28730_c0_seq1;comp31955_c0_seq1;comp34728_c0_seq1;comp38176_c0_seq1;comp46498_c0_seq2;comp50006_c0_seq1;comp50963_c1_seq1;comp50976_c0_seq2;comp52995_c0_seq1;comp53272_c0_seq1;comp60252_c0_seq1;comp61052_c0_seq1;comp79961_c0_seq1;comp94338_c0_seq1;comp95651_c0_seq1;comp98756_c0_seq1;comp123851_c0_seq1	P	22
GO:0045120	comp663_c1_seq1;comp1056_c0_seq1;comp5516_c0_seq1;comp6288_c0_seq1;comp9285_c0_seq1;comp13424_c0_seq1;comp14743_c0_seq1;comp34634_c0_seq1;comp38176_c0_seq1;comp62533_c0_seq3;comp63712_c0_seq2;comp63752_c0_seq1;comp66147_c0_seq6;comp78830_c0_seq1;comp84669_c0_seq1;comp92444_c0_seq1;comp98128_c0_seq1;comp101653_c0_seq1;comp115162_c0_seq1;comp117039_c0_seq1;comp119223_c0_seq1	C	21
GO:0035861	comp663_c1_seq1;comp9285_c0_seq1;comp31955_c0_seq1;comp38176_c0_seq1;comp46498_c0_seq2;comp49359_c0_seq1;comp50166_c0_seq1;comp56507_c1_seq1;comp78830_c0_seq1;comp94338_c0_seq1	C	10
GO:0000794	comp663_c1_seq1;comp9285_c0_seq1;comp12463_c0_seq1;comp16997_c0_seq1;comp21883_c0_seq1;comp23350_c0_seq1;comp24781_c0_seq1;comp26217_c0_seq1;comp26796_c0_seq1;comp27671_c0_seq1;comp28713_c0_seq1;comp30190_c0_seq1;comp31955_c0_seq1;comp36710_c1_seq1;comp39255_c0_seq1;comp44294_c0_seq1;comp45669_c0_seq1;comp46498_c0_seq2;comp48661_c0_seq1;comp49055_c0_seq1;comp50166_c0_seq1;comp50216_c0_seq1;comp50…	C	44
GO:0000790	comp663_c1_seq1;comp1669_c0_seq1;comp2172_c0_seq1;comp3647_c0_seq1;comp8872_c0_seq1;comp9251_c0_seq1;comp9285_c0_seq1;comp18763_c0_seq1;comp30159_c0_seq1;comp30797_c0_seq1;comp31955_c0_seq1;comp34166_c0_seq1;comp46498_c0_seq2;comp47380_c0_seq1;comp48661_c0_seq1;comp48871_c0_seq1;comp48871_c1_seq2;comp50006_c0_seq1;comp50166_c0_seq1;comp54488_c0_seq1;comp55695_c0_seq2;comp56043_c0_seq1;comp56388_c…	C	45
GO:0048471	comp663_c1_seq1;comp1155_c0_seq2;comp1563_c0_seq1;comp2004_c0_seq1;comp5444_c0_seq1;comp5500_c0_seq1;comp6363_c0_seq1;comp7295_c0_seq1;comp7324_c0_seq1;comp8147_c0_seq1;comp8396_c0_seq1;comp9285_c0_seq1;comp9286_c0_seq1;comp10363_c0_seq1;comp10631_c0_seq1;comp11290_c1_seq1;comp11349_c0_seq1;comp11757_c0_seq2;comp11849_c0_seq1;comp12334_c0_seq1;comp12869_c0_seq1;comp13100_c0_seq1;comp14181_c0_seq1…	C	365
GO:0016746	comp681_c0_seq1;comp8447_c0_seq1;comp8968_c0_seq1;comp9992_c0_seq1;comp17823_c0_seq1;comp20716_c0_seq1;comp20887_c0_seq1;comp23525_c0_seq1;comp24360_c0_seq1;comp26589_c0_seq1;comp26809_c0_seq1;comp29369_c0_seq1;comp31994_c0_seq1;comp38532_c0_seq1;comp39383_c0_seq1;comp39456_c0_seq1;comp40026_c0_seq1;comp43668_c0_seq2;comp46526_c0_seq2;comp48282_c0_seq1;comp49842_c0_seq1;comp53970_c0_seq1;comp5465…	F	56
GO:0008152	comp681_c0_seq1;comp699_c0_seq1;comp2419_c0_seq1;comp2552_c0_seq1;comp6461_c0_seq1;comp7397_c0_seq1;comp7418_c0_seq1;comp7516_c0_seq1;comp8447_c0_seq1;comp8455_c0_seq1;comp8609_c0_seq1;comp8968_c0_seq1;comp9026_c0_seq1;comp9607_c0_seq1;comp9688_c0_seq1;comp10137_c0_seq1;comp10183_c0_seq1;comp10676_c0_seq1;comp11126_c0_seq1;comp12394_c0_seq1;comp13793_c0_seq1;comp13793_c1_seq2;comp14006_c0_seq1;co…	P	382
GO:0033961	comp681_c0_seq1;comp11353_c0_seq1;comp16381_c0_seq1;comp29532_c0_seq1;comp32880_c0_seq2;comp42116_c0_seq1;comp46250_c0_seq1;comp93945_c0_seq1;comp114003_c0_seq1;comp115157_c0_seq1;comp118800_c0_seq1	F	11
GO:0004027	comp687_c0_seq1;comp2157_c0_seq1;comp7303_c0_seq1;comp10400_c0_seq1;comp24106_c0_seq1;comp27754_c0_seq2;comp32809_c0_seq1;comp33295_c0_seq1;comp42263_c0_seq1;comp57132_c0_seq1;comp58587_c0_seq1;comp59266_c0_seq1;comp61735_c0_seq2;comp62914_c0_seq1;comp63048_c0_seq3;comp63184_c0_seq1;comp67033_c0_seq2;comp67309_c0_seq2;comp79707_c0_seq1;comp81937_c0_seq1;comp85778_c0_seq1;comp93986_c0_seq1;comp963…	F	25
GO:0004304	comp687_c0_seq1;comp10400_c0_seq1;comp15327_c0_seq1;comp24106_c0_seq1;comp32809_c0_seq1;comp33295_c0_seq1;comp33568_c0_seq2;comp38991_c0_seq1;comp57132_c0_seq1;comp59266_c0_seq1;comp63048_c0_seq3;comp67033_c0_seq2;comp67309_c0_seq2;comp69062_c0_seq1;comp73963_c0_seq1;comp79707_c0_seq1;comp85778_c0_seq1;comp96317_c0_seq1;comp111896_c0_seq1;comp112615_c0_seq1	F	20
GO:0052689	comp693_c0_seq1;comp8660_c0_seq1;comp23123_c0_seq1;comp23586_c0_seq1;comp24923_c0_seq1;comp30840_c0_seq2;comp30989_c0_seq1;comp31776_c0_seq1;comp33360_c0_seq1;comp38288_c0_seq2;comp38512_c0_seq1;comp43390_c0_seq1;comp45766_c0_seq1;comp46752_c0_seq1;comp48142_c0_seq1;comp48476_c0_seq1;comp56944_c0_seq1;comp58171_c0_seq2;comp63687_c0_seq2;comp64567_c0_seq1;comp64960_c0_seq1;comp67560_c1_seq1;comp73…	F	32
GO:0005634	comp698_c0_seq1;comp716_c0_seq1;comp731_c0_seq1;comp914_c0_seq1;comp1096_c1_seq1;comp1153_c0_seq1;comp1182_c0_seq1;comp1308_c0_seq1;comp1447_c0_seq2;comp1505_c0_seq1;comp1794_c0_seq1;comp1820_c0_seq1;comp1867_c0_seq1;comp1909_c0_seq1;comp1917_c0_seq1;comp1936_c0_seq1;comp2167_c0_seq1;comp2360_c0_seq1;comp2371_c0_seq1;comp2398_c0_seq1;comp2444_c0_seq1;comp2475_c0_seq1;comp2482_c0_seq1;comp2541_c0_…
;comp63117_c0_seq2;comp63124_c0_seq1;comp63138_c0_seq1;comp63142_c0_seq1;comp63165_c0_seq1;comp63166_c0_seq1;comp63171_c0_seq5;comp63172_c0_seq1;comp63194_c0_seq1;comp63195_c0_seq7;comp63199_c0_seq1;comp63205_c0_seq1;comp63237_c0_seq1;comp63238_c0_seq1;comp63238_c1_seq2;comp63283_c0_seq2;comp63290_c0_seq1;comp63312_c0_seq1;comp63323_c0_seq1;comp63329_c0_seq3;comp63339_c0_seq2;comp63366_c0_seq1;co…	C	3436
GO:0046856	comp708_c0_seq1;comp11908_c0_seq1;comp14089_c0_seq1;comp16847_c0_seq1;comp17618_c0_seq1;comp20643_c0_seq1;comp24678_c0_seq1;comp24780_c0_seq1;comp35477_c1_seq1;comp41634_c1_seq1;comp44619_c0_seq1;comp45998_c0_seq1;comp48198_c0_seq1;comp51847_c0_seq1;comp54704_c0_seq1;comp58243_c0_seq1;comp61106_c0_seq1;comp63277_c0_seq2;comp64899_c0_seq1;comp64965_c0_seq8;comp68587_c0_seq3;comp68640_c0_seq2;comp7…	P	36
GO:0051537	comp713_c0_seq1;comp2757_c0_seq1;comp3885_c0_seq1;comp13833_c0_seq1;comp19501_c0_seq1;comp19501_c1_seq1;comp26641_c0_seq1;comp33451_c0_seq1;comp39242_c0_seq1;comp39394_c0_seq1;comp40522_c0_seq1;comp53706_c0_seq2;comp54468_c0_seq1;comp54468_c1_seq1;comp57693_c0_seq1;comp60811_c0_seq1;comp60831_c0_seq1;comp62375_c0_seq2;comp63011_c0_seq1;comp63624_c0_seq1;comp63727_c0_seq2;comp63759_c0_seq1;comp639…	F	34
GO:0051213	comp713_c0_seq1;comp3647_c0_seq1;comp21587_c0_seq1;comp30159_c0_seq1;comp50004_c0_seq2;comp52714_c0_seq1;comp53921_c0_seq1;comp74227_c0_seq1;comp81118_c0_seq1;comp114546_c0_seq1	F	10
GO:0007113	comp716_c0_seq1;comp4107_c0_seq1;comp9613_c0_seq1;comp12057_c0_seq1;comp16695_c0_seq1;comp26503_c0_seq1;comp39231_c0_seq1;comp41147_c0_seq1;comp43189_c0_seq1;comp53613_c0_seq1;comp62176_c0_seq2;comp73751_c0_seq1;comp87824_c0_seq1;comp91843_c0_seq1;comp95171_c0_seq1;comp96392_c0_seq1;comp117608_c0_seq1;comp121218_c0_seq1;comp124539_c0_seq1	P	19
GO:0008641	comp716_c0_seq1;comp39231_c0_seq1;comp61277_c0_seq1;comp64718_c0_seq1;comp67706_c1_seq1;comp67848_c0_seq1	F	6
GO:0045116	comp716_c0_seq1;comp14685_c0_seq1;comp28350_c0_seq1;comp39231_c0_seq1;comp44643_c0_seq1;comp47539_c0_seq1;comp53813_c0_seq1;comp54443_c0_seq1;comp57554_c0_seq1;comp61277_c0_seq1;comp62948_c0_seq1;comp63008_c0_seq3;comp64718_c0_seq1	P	13
GO:0016881	comp716_c0_seq1;comp13222_c0_seq1;comp39231_c0_seq1;comp53809_c0_seq2;comp57428_c0_seq2;comp58984_c0_seq3;comp61277_c0_seq1;comp64718_c0_seq1;comp65092_c0_seq1;comp66202_c0_seq1;comp85939_c0_seq1;comp103306_c0_seq1	F	12
GO:0051726	comp716_c0_seq1;comp950_c0_seq1;comp3126_c0_seq1;comp4107_c0_seq1;comp7289_c0_seq1;comp7343_c0_seq1;comp7877_c0_seq1;comp8101_c0_seq1;comp8130_c0_seq1;comp9613_c0_seq1;comp10955_c0_seq1;comp12057_c0_seq1;comp14916_c0_seq1;comp15459_c0_seq1;comp16695_c0_seq1;comp20754_c0_seq1;comp21299_c0_seq1;comp22417_c0_seq1;comp25126_c0_seq1;comp26437_c0_seq1;comp26503_c0_seq1;comp27258_c0_seq1;comp27938_c0_se…	P	120
GO:0008234	comp719_c0_seq1;comp1053_c0_seq1;comp1206_c0_seq1;comp8067_c0_seq1;comp8232_c0_seq2;comp8612_c0_seq1;comp9944_c0_seq1;comp9992_c0_seq1;comp10202_c0_seq1;comp10823_c0_seq1;comp11730_c0_seq1;comp11905_c0_seq1;comp13882_c0_seq1;comp14853_c0_seq1;comp19143_c0_seq1;comp21524_c0_seq1;comp24163_c0_seq1;comp26623_c0_seq1;comp27114_c0_seq1;comp27170_c0_seq1;comp30166_c0_seq1;comp31198_c0_seq1;comp33134_c0…	F	140
GO:0000786	comp731_c0_seq1;comp7426_c0_seq1;comp8116_c0_seq1;comp9532_c0_seq1;comp12343_c0_seq1;comp17787_c0_seq1;comp18108_c0_seq1;comp19879_c0_seq1;comp20187_c0_seq1;comp23500_c0_seq1;comp23711_c0_seq1;comp23775_c0_seq1;comp23937_c0_seq1;comp24162_c0_seq1;comp25573_c0_seq1;comp25739_c0_seq1;comp25933_c0_seq1;comp26274_c0_seq1;comp27405_c0_seq1;comp28976_c0_seq1;comp29436_c0_seq1;comp30789_c0_seq1;comp3206…	C	111
GO:0006334	comp731_c0_seq1;comp7426_c0_seq1;comp8116_c0_seq1;comp9532_c0_seq1;comp12343_c0_seq1;comp13919_c0_seq1;comp15769_c0_seq1;comp17787_c0_seq1;comp18108_c0_seq1;comp19879_c0_seq1;comp20187_c0_seq1;comp23500_c0_seq1;comp23711_c0_seq1;comp23775_c0_seq1;comp23937_c0_seq1;comp24110_c0_seq1;comp24162_c0_seq1;comp25573_c0_seq1;comp25739_c0_seq1;comp25933_c0_seq1;comp26274_c0_seq1;comp27405_c0_seq1;comp2897…	P	135
GO:0051015	comp735_c0_seq2;comp6987_c0_seq1;comp16997_c0_seq1;comp22340_c0_seq1;comp26897_c0_seq1;comp28713_c0_seq1;comp29650_c0_seq2;comp29703_c0_seq1;comp31994_c0_seq1;comp33135_c0_seq1;comp33432_c0_seq1;comp34381_c0_seq1;comp36868_c0_seq1;comp39267_c0_seq1;comp39456_c0_seq1;comp40026_c0_seq1;comp44294_c0_seq1;comp45450_c0_seq1;comp46526_c0_seq2;comp47059_c0_seq1;comp47222_c0_seq1;comp50072_c0_seq1;comp50…	F	64
GO:0034968	comp774_c0_seq1;comp2604_c0_seq1;comp2796_c0_seq1;comp3647_c0_seq1;comp3740_c0_seq1;comp3833_c0_seq1;comp7614_c0_seq2;comp8384_c0_seq1;comp14430_c0_seq1;comp14712_c0_seq1;comp16452_c0_seq1;comp18723_c0_seq1;comp25185_c0_seq1;comp25679_c0_seq1;comp28912_c0_seq1;comp30159_c0_seq1;comp33228_c0_seq1;comp35960_c0_seq1;comp41723_c0_seq1;comp43146_c0_seq1;comp45411_c0_seq1;comp47023_c0_seq1;comp47506_c0…	P	78
GO:0018024	comp774_c0_seq1;comp2604_c0_seq1;comp2796_c0_seq1;comp3647_c0_seq1;comp3740_c0_seq1;comp3833_c0_seq1;comp7614_c0_seq2;comp8377_c0_seq1;comp8384_c0_seq1;comp12155_c0_seq1;comp14430_c0_seq1;comp14712_c0_seq1;comp15612_c0_seq1;comp16452_c0_seq1;comp18723_c0_seq1;comp22199_c1_seq1;comp25679_c0_seq1;comp28912_c0_seq1;comp30159_c0_seq1;comp35868_c0_seq1;comp35960_c0_seq1;comp41723_c0_seq1;comp43146_c0_…	F	82
GO:0004012	comp776_c0_seq1;comp776_c1_seq1;comp7412_c0_seq1;comp24762_c0_seq1;comp31301_c0_seq1;comp32233_c0_seq1;comp47333_c0_seq1;comp59834_c0_seq1;comp60147_c0_seq1;comp63097_c0_seq1;comp64758_c0_seq1;comp67521_c0_seq1;comp67649_c1_seq13;comp68200_c0_seq2;comp68353_c0_seq2;comp74457_c0_seq1;comp75760_c0_seq1;comp75855_c0_seq1;comp83633_c0_seq1;comp87986_c0_seq1;comp99102_c0_seq1;comp101803_c0_seq1;comp10…	F	32
GO:0000287	comp776_c0_seq1;comp776_c1_seq1;comp1060_c0_seq1;comp4279_c0_seq1;comp6865_c0_seq1;comp7339_c0_seq1;comp7412_c0_seq1;comp9251_c0_seq1;comp9283_c0_seq1;comp9317_c0_seq1;comp9453_c0_seq1;comp9758_c0_seq1;comp10698_c0_seq1;comp11986_c0_seq2;comp12545_c0_seq1;comp13634_c0_seq1;comp14089_c0_seq1;comp14459_c0_seq1;comp14548_c0_seq1;comp15002_c0_seq1;comp15270_c0_seq1;comp17213_c0_seq1;comp17333_c0_seq1…	F	269
GO:0006812	comp776_c0_seq1;comp776_c1_seq1;comp2006_c0_seq1;comp7412_c0_seq1;comp9440_c0_seq1;comp12326_c0_seq1;comp13823_c0_seq1;comp22385_c0_seq1;comp24762_c0_seq1;comp25547_c0_seq1;comp27019_c0_seq1;comp30813_c0_seq1;comp30976_c0_seq1;comp31301_c0_seq1;comp31323_c0_seq1;comp32233_c0_seq1;comp36118_c0_seq1;comp41137_c0_seq1;comp44255_c0_seq2;comp47333_c0_seq1;comp48572_c0_seq1;comp50509_c0_seq1;comp54567_…	P	98
GO:0015914	comp776_c0_seq1;comp776_c1_seq1;comp7412_c0_seq1;comp9872_c0_seq1;comp32233_c0_seq1;comp35275_c0_seq2;comp47333_c0_seq1;comp54369_c0_seq1;comp56833_c0_seq2;comp59834_c0_seq1;comp60147_c0_seq1;comp63097_c0_seq1;comp64148_c0_seq1;comp64148_c1_seq1;comp64758_c0_seq1;comp67521_c0_seq1;comp67649_c1_seq13;comp68200_c0_seq2;comp68353_c0_seq2;comp74457_c0_seq1;comp75760_c0_seq1;comp83633_c0_seq1;comp9276…	P	34
GO:0019829	comp776_c0_seq1;comp776_c1_seq1;comp7412_c0_seq1;comp17479_c0_seq1;comp24762_c0_seq1;comp25547_c0_seq1;comp31301_c0_seq1;comp32233_c0_seq1;comp32911_c0_seq3;comp44057_c0_seq1;comp60147_c0_seq1;comp64696_c0_seq14;comp64696_c1_seq7;comp64758_c0_seq1;comp67182_c0_seq1;comp67254_c1_seq1;comp67421_c0_seq2;comp67521_c0_seq1;comp67649_c1_seq13;comp67915_c0_seq5;comp68018_c0_seq1;comp68032_c0_seq1;comp74…	F	37
GO:0034220	comp776_c1_seq1;comp18468_c0_seq1;comp20396_c0_seq1;comp25937_c0_seq1;comp26808_c0_seq1;comp30672_c0_seq1;comp33676_c0_seq1;comp34350_c0_seq1;comp35660_c0_seq1;comp40028_c0_seq1;comp40557_c0_seq1;comp42816_c0_seq1;comp48572_c0_seq1;comp48640_c0_seq1;comp49014_c0_seq1;comp49305_c0_seq1;comp50004_c0_seq2;comp50999_c0_seq1;comp52059_c0_seq1;comp53921_c0_seq1;comp55199_c0_seq1;comp56387_c0_seq2;comp5…	P	63
GO:0030158	comp788_c0_seq1;comp788_c1_seq1;comp5236_c0_seq1;comp81667_c0_seq1;comp91587_c0_seq1;comp115988_c0_seq1	F	6
GO:0042732	comp788_c0_seq1;comp788_c1_seq1;comp31346_c0_seq1;comp55021_c0_seq1;comp59870_c0_seq4;comp59870_c1_seq2;comp63787_c1_seq1;comp64222_c0_seq2;comp64800_c0_seq3;comp66426_c0_seq1;comp91587_c0_seq1;comp115988_c0_seq1	P	12
GO:0015012	comp788_c0_seq1;comp788_c1_seq1;comp12317_c0_seq1;comp17415_c0_seq1;comp33338_c0_seq1;comp37776_c0_seq1;comp38532_c0_seq1;comp51266_c0_seq1;comp52663_c0_seq1;comp55857_c0_seq1;comp62590_c0_seq1;comp73835_c0_seq1;comp89072_c0_seq1;comp91587_c0_seq1;comp101333_c0_seq1;comp115988_c0_seq1	P	16
GO:0005789	comp788_c0_seq1;comp788_c1_seq1;comp1349_c0_seq1;comp1349_c1_seq1;comp2021_c0_seq1;comp3622_c0_seq1;comp4091_c0_seq1;comp5908_c0_seq1;comp6939_c0_seq1;comp7910_c0_seq1;comp8338_c0_seq1;comp8394_c0_seq1;comp8650_c0_seq1;comp8783_c0_seq1;comp9253_c0_seq1;comp9548_c0_seq1;comp9684_c0_seq1;comp10473_c0_seq1;comp10684_c0_seq1;comp10785_c0_seq1;comp10932_c0_seq1;comp11982_c0_seq1;comp12061_c0_seq1;comp…	C	366
GO:0030206	comp788_c0_seq1;comp788_c1_seq1;comp7321_c0_seq1;comp9428_c0_seq1;comp9929_c0_seq2;comp22447_c0_seq1;comp24080_c0_seq1;comp33338_c0_seq1;comp44486_c0_seq1;comp53564_c0_seq1;comp64738_c0_seq1;comp65218_c0_seq2;comp85537_c0_seq1;comp91587_c0_seq1;comp95157_c0_seq1;comp106416_c0_seq1;comp115988_c0_seq1	P	17
GO:0008375	comp788_c0_seq1;comp788_c1_seq1;comp5236_c0_seq1;comp12690_c0_seq1;comp24839_c0_seq1;comp55729_c0_seq1;comp64738_c0_seq1;comp66750_c0_seq1;comp66750_c1_seq2;comp81667_c0_seq1;comp84937_c0_seq1;comp91587_c0_seq1;comp110519_c0_seq1;comp115988_c0_seq1;comp122445_c0_seq1	F	15
GO:0006811	comp800_c0_seq1;comp3765_c0_seq1;comp4128_c0_seq1;comp7428_c0_seq1;comp9178_c0_seq1;comp9344_c0_seq1;comp9893_c0_seq1;comp10294_c0_seq1;comp10860_c0_seq1;comp10867_c0_seq1;comp11368_c0_seq1;comp13282_c0_seq1;comp13791_c0_seq1;comp14370_c0_seq1;comp16302_c0_seq1;comp16562_c0_seq1;comp17400_c0_seq1;comp18315_c0_seq1;comp21230_c0_seq1;comp22358_c0_seq1;comp23144_c0_seq1;comp23393_c0_seq1;comp24706_c…	P	206
GO:0005216	comp800_c0_seq1;comp9178_c0_seq1;comp10294_c0_seq1;comp10867_c0_seq1;comp11368_c0_seq1;comp24706_c0_seq1;comp25457_c0_seq1;comp27083_c0_seq1;comp38720_c0_seq1;comp38835_c0_seq1;comp41297_c0_seq1;comp47895_c0_seq1;comp48076_c0_seq2;comp49479_c0_seq2;comp51148_c0_seq1;comp52399_c0_seq4;comp54457_c0_seq1;comp54934_c0_seq1;comp57761_c0_seq1;comp60549_c0_seq1;comp61106_c0_seq1;comp64592_c0_seq1;comp64…	F	42
GO:0003904	comp812_c0_seq1;comp15527_c0_seq1;comp19483_c0_seq1;comp31629_c0_seq1;comp31826_c0_seq1;comp48582_c1_seq1;comp73967_c0_seq1;comp78517_c0_seq1;comp79404_c0_seq1;comp116744_c0_seq1;comp119299_c0_seq1	F	11
GO:0005643	comp856_c0_seq1;comp1945_c0_seq1;comp3534_c0_seq1;comp5908_c0_seq1;comp8329_c1_seq1;comp9194_c0_seq1;comp10238_c0_seq1;comp10590_c0_seq1;comp11497_c0_seq1;comp16407_c0_seq1;comp17926_c0_seq1;comp19357_c0_seq1;comp19833_c0_seq1;comp20024_c0_seq1;comp25776_c0_seq1;comp27963_c0_seq1;comp30056_c0_seq1;comp30743_c0_seq1;comp31033_c0_seq1;comp31875_c0_seq1;comp34789_c0_seq1;comp35989_c0_seq1;comp39087_…	C	92
GO:0005044	comp881_c0_seq1;comp1079_c0_seq1;comp1609_c0_seq1;comp6719_c0_seq1;comp6998_c0_seq1;comp9926_c0_seq1;comp10768_c0_seq1;comp12221_c0_seq1;comp18485_c0_seq1;comp18768_c0_seq1;comp20305_c0_seq1;comp22057_c0_seq1;comp23874_c0_seq1;comp25957_c0_seq1;comp27279_c0_seq1;comp27854_c0_seq1;comp27969_c0_seq1;comp31862_c0_seq1;comp32008_c0_seq1;comp32756_c0_seq1;comp33758_c0_seq1;comp35499_c0_seq1;comp36649_…	F	132
GO:0030246	comp881_c0_seq1;comp1384_c0_seq1;comp1914_c0_seq1;comp3271_c0_seq1;comp3423_c0_seq1;comp5005_c0_seq1;comp5346_c0_seq1;comp5857_c0_seq1;comp6719_c0_seq1;comp6813_c0_seq1;comp6998_c0_seq1;comp8447_c0_seq1;comp8629_c0_seq1;comp8783_c0_seq1;comp9038_c0_seq1;comp10147_c0_seq1;comp10182_c0_seq1;comp11528_c0_seq1;comp12221_c0_seq1;comp12460_c0_seq1;comp13288_c0_seq1;comp13660_c0_seq1;comp14256_c0_seq1;c…	F	326
GO:0050896	comp898_c0_seq1;comp8338_c0_seq1;comp15326_c0_seq1;comp22844_c0_seq1;comp24558_c0_seq1;comp37653_c0_seq2;comp58122_c0_seq2;comp59409_c0_seq3;comp59464_c0_seq2;comp65764_c0_seq6;comp65999_c0_seq4;comp72081_c0_seq1;comp75446_c0_seq1;comp92769_c0_seq1;comp94804_c0_seq1;comp101803_c0_seq1;comp105498_c0_seq1;comp106643_c0_seq1;comp108141_c0_seq1;comp113238_c0_seq1;comp115158_c0_seq1	P	21
GO:0007601	comp898_c0_seq1;comp8338_c0_seq1;comp9937_c0_seq1;comp11685_c0_seq1;comp12985_c0_seq1;comp15326_c0_seq1;comp16035_c0_seq1;comp20632_c0_seq2;comp22844_c0_seq1;comp24558_c0_seq1;comp28287_c0_seq1;comp30840_c0_seq2;comp32941_c0_seq1;comp36955_c0_seq1;comp37653_c0_seq2;comp38709_c0_seq1;comp38742_c0_seq1;comp40665_c0_seq1;comp44826_c0_seq1;comp45296_c0_seq2;comp47606_c0_seq1;comp49196_c0_seq1;comp491…	P	74
GO:0005215	comp898_c0_seq1;comp1697_c0_seq1;comp7618_c0_seq1;comp8348_c0_seq1;comp9974_c0_seq1;comp11957_c0_seq1;comp13744_c0_seq1;comp15178_c0_seq1;comp15634_c0_seq1;comp20418_c0_seq1;comp20661_c0_seq1;comp21430_c0_seq2;comp21995_c0_seq1;comp22844_c0_seq1;comp26190_c0_seq1;comp26934_c0_seq1;comp27182_c0_seq1;comp28403_c0_seq1;comp28945_c0_seq1;comp29285_c0_seq1;comp32308_c0_seq1;comp32607_c0_seq2;comp33568…	F	176
GO:0005515	comp914_c0_seq1;comp1520_c0_seq1;comp1794_c0_seq1;comp2291_c0_seq1;comp2829_c0_seq1;comp3045_c0_seq1;comp3422_c0_seq1;comp5118_c0_seq1;comp5325_c0_seq1;comp5486_c0_seq1;comp6255_c0_seq1;comp6386_c0_seq1;comp6604_c0_seq1;comp7237_c0_seq1;comp7289_c0_seq1;comp7704_c0_seq1;comp7810_c0_seq1;comp7864_c0_seq1;comp8096_c0_seq1;comp8130_c0_seq1;comp8383_c0_seq1;comp8541_c0_seq1;comp8979_c0_seq1;comp9128_…	F	869
GO:0004488	comp916_c0_seq1;comp16081_c0_seq1;comp23188_c0_seq1;comp41201_c0_seq1;comp52826_c0_seq1;comp53111_c0_seq2;comp55954_c0_seq1;comp56598_c0_seq1;comp56598_c1_seq1;comp61835_c0_seq1;comp74220_c0_seq1;comp94880_c0_seq1;comp106330_c0_seq1	F	13
GO:0009396	comp916_c0_seq1;comp16081_c0_seq1;comp23188_c0_seq1;comp40511_c0_seq1;comp41201_c0_seq1;comp52826_c0_seq1;comp53111_c0_seq2;comp55831_c0_seq1;comp55954_c0_seq1;comp56598_c0_seq1;comp56598_c1_seq1;comp57172_c0_seq3;comp61835_c0_seq1;comp62430_c0_seq1;comp65260_c0_seq2;comp74220_c0_seq1;comp94880_c0_seq1;comp106330_c0_seq1	P	18
GO:0004477	comp916_c0_seq1;comp23188_c0_seq1;comp52826_c0_seq1;comp56598_c0_seq1;comp56598_c1_seq1	F	5
GO:0006730	comp916_c0_seq1;comp7187_c0_seq1;comp20304_c0_seq1;comp23160_c0_seq1;comp30000_c0_seq2;comp32840_c0_seq1;comp33099_c0_seq1;comp39352_c0_seq1;comp40654_c0_seq1;comp41423_c0_seq1;comp42930_c0_seq1;comp45000_c0_seq1;comp45235_c0_seq1;comp53509_c0_seq1;comp54975_c0_seq1;comp55912_c0_seq2;comp57152_c0_seq1;comp57732_c0_seq1;comp58713_c0_seq1;comp61729_c0_seq1;comp62785_c0_seq1;comp63499_c0_seq1;comp63…	P	53
GO:0004329	comp916_c0_seq1;comp16081_c0_seq1;comp23188_c0_seq1;comp41201_c0_seq1;comp52826_c0_seq1;comp53111_c0_seq2;comp55954_c0_seq1;comp56598_c0_seq1;comp56598_c1_seq1;comp61835_c0_seq1	F	10
GO:0005811	comp916_c0_seq1;comp7324_c0_seq1;comp7426_c0_seq1;comp8486_c0_seq1;comp8653_c0_seq1;comp8883_c0_seq1;comp11447_c0_seq1;comp12097_c0_seq1;comp21872_c0_seq1;comp22218_c0_seq1;comp22368_c0_seq1;comp23254_c0_seq1;comp25739_c0_seq1;comp25933_c0_seq1;comp28853_c0_seq1;comp30789_c0_seq1;comp31160_c0_seq1;comp31273_c0_seq1;comp32032_c0_seq1;comp33360_c0_seq1;comp33524_c0_seq1;comp34626_c0_seq2;comp35067_…	C	156
GO:0042742	comp923_c0_seq1;comp16727_c0_seq1;comp24987_c0_seq1;comp28772_c0_seq1;comp36126_c0_seq1;comp43087_c0_seq1;comp45852_c0_seq1;comp46590_c0_seq2;comp48450_c0_seq4;comp48924_c0_seq1;comp49662_c1_seq1;comp50485_c0_seq1;comp51073_c0_seq1;comp51325_c0_seq1;comp51682_c0_seq1;comp55328_c0_seq1;comp57631_c0_seq1;comp57694_c0_seq1;comp59456_c0_seq1;comp59684_c0_seq3;comp59684_c1_seq1;comp60008_c0_seq2;comp6…	P	41
GO:0045087	comp923_c0_seq1;comp7333_c0_seq1;comp7704_c0_seq1;comp9072_c0_seq1;comp11895_c0_seq1;comp14141_c0_seq1;comp14181_c0_seq1;comp17298_c0_seq1;comp17856_c0_seq1;comp18468_c0_seq1;comp18768_c0_seq1;comp22638_c0_seq1;comp24246_c0_seq1;comp24656_c0_seq1;comp24780_c0_seq1;comp24987_c0_seq1;comp25937_c0_seq1;comp26808_c0_seq1;comp28563_c0_seq1;comp29343_c0_seq1;comp31955_c0_seq1;comp32005_c0_seq1;comp3346…	P	162
GO:0019730	comp923_c0_seq1;comp4107_c0_seq1;comp9613_c0_seq1;comp10383_c0_seq1;comp12057_c0_seq1;comp16695_c0_seq1;comp17913_c0_seq1;comp26503_c0_seq1;comp37916_c0_seq1;comp41147_c0_seq1;comp43189_c0_seq1;comp53956_c0_seq2;comp58597_c0_seq3;comp61140_c0_seq1;comp61432_c0_seq1;comp62707_c0_seq1;comp63024_c0_seq1;comp63662_c0_seq1;comp63986_c0_seq1;comp64642_c0_seq1;comp65110_c0_seq1;comp65224_c1_seq5;comp656…	P	40
GO:0006963	comp923_c0_seq1;comp7289_c0_seq1;comp14916_c0_seq1;comp17856_c0_seq1;comp27258_c0_seq1;comp49763_c0_seq1;comp58539_c0_seq1;comp60142_c0_seq1;comp97212_c0_seq1;comp103423_c0_seq1	P	10
GO:0008063	comp923_c0_seq1;comp8638_c0_seq1;comp17856_c0_seq1;comp46798_c0_seq1;comp49763_c0_seq1;comp56124_c0_seq6;comp56816_c0_seq1;comp58256_c0_seq1;comp58539_c0_seq1;comp60142_c0_seq1;comp60536_c0_seq1;comp60600_c0_seq1;comp64363_c0_seq3;comp64608_c0_seq2;comp66496_c0_seq1;comp67455_c0_seq3;comp67646_c1_seq1;comp69008_c0_seq1;comp80352_c0_seq1;comp103423_c0_seq1;comp106207_c0_seq1;comp109198_c0_seq1	P	22
GO:0042221	comp932_c0_seq1;comp23499_c0_seq1;comp47958_c0_seq1;comp66199_c1_seq1;comp79712_c0_seq1	P	5
GO:0006559	comp932_c0_seq1;comp1349_c0_seq1;comp1349_c1_seq1;comp23499_c0_seq1;comp54594_c0_seq1;comp55908_c0_seq1;comp58581_c0_seq1;comp64045_c0_seq1;comp64045_c1_seq1;comp65155_c0_seq1;comp66572_c0_seq1;comp79192_c0_seq1;comp92521_c0_seq1;comp95471_c0_seq1;comp100233_c0_seq1;comp107680_c0_seq1;comp119262_c0_seq1;comp119366_c0_seq1;comp120209_c0_seq1;comp124807_c0_seq1	P	20
GO:0004510	comp932_c0_seq1;comp23499_c0_seq1;comp65155_c0_seq1;comp66572_c0_seq1;comp67793_c0_seq2;comp68291_c0_seq2;comp95471_c0_seq1;comp100233_c0_seq1	F	8
GO:0009094	comp932_c0_seq1;comp63466_c0_seq2;comp64461_c0_seq1	P	3
GO:0004664	comp932_c0_seq1	F	1
GO:0016597	comp932_c0_seq1;comp23499_c0_seq1;comp40058_c0_seq1;comp41283_c0_seq1;comp43348_c0_seq1;comp47958_c0_seq1;comp64898_c0_seq1;comp65155_c0_seq1;comp65351_c0_seq1;comp66572_c0_seq1;comp67793_c0_seq2;comp68291_c0_seq2;comp68573_c0_seq1;comp68588_c0_seq1;comp92521_c0_seq1;comp95471_c0_seq1;comp96202_c0_seq1;comp107234_c0_seq1;comp115818_c0_seq1;comp119366_c0_seq1;comp120209_c0_seq1	F	21
GO:0004505	comp932_c0_seq1;comp23499_c0_seq1;comp65155_c0_seq1;comp66572_c0_seq1;comp95471_c0_seq1;comp100233_c0_seq1	F	6
GO:0001666	comp950_c0_seq1;comp7295_c0_seq1;comp10510_c0_seq1;comp11349_c0_seq1;comp12282_c0_seq1;comp17998_c0_seq1;comp18271_c0_seq1;comp19921_c0_seq1;comp20304_c0_seq1;comp20873_c0_seq1;comp22808_c0_seq1;comp24233_c0_seq1;comp24596_c0_seq1;comp26571_c0_seq1;comp28772_c0_seq1;comp28868_c0_seq1;comp29399_c0_seq1;comp29589_c1_seq2;comp30698_c0_seq1;comp31681_c0_seq1;comp33230_c0_seq1;comp36060_c0_seq2;comp37…	P	90
GO:0021987	comp950_c0_seq1;comp8130_c0_seq1;comp18024_c0_seq1;comp20754_c0_seq1;comp27273_c0_seq1;comp27465_c0_seq1;comp28128_c0_seq2;comp29446_c0_seq2;comp30370_c0_seq1;comp37000_c0_seq1;comp38833_c0_seq1;comp41084_c0_seq1;comp44214_c0_seq1;comp44826_c0_seq1;comp46408_c0_seq1;comp48242_c0_seq2;comp58939_c0_seq1;comp58939_c1_seq2;comp60369_c0_seq1;comp61583_c0_seq1;comp63088_c0_seq2;comp63088_c1_seq2;comp66…	P	38
GO:0022008	comp950_c0_seq1;comp1945_c0_seq1;comp2361_c0_seq1;comp2976_c0_seq1;comp5328_c0_seq1;comp7428_c0_seq1;comp7860_c0_seq1;comp8227_c0_seq1;comp8329_c0_seq1;comp8741_c0_seq1;comp10331_c0_seq1;comp11093_c0_seq1;comp12933_c0_seq1;comp15234_c0_seq1;comp15612_c0_seq1;comp18549_c0_seq2;comp21404_c0_seq1;comp21872_c0_seq1;comp22257_c0_seq2;comp24043_c0_seq1;comp24894_c0_seq1;comp25197_c0_seq1;comp25764_c0_s…	P	177
GO:0030097	comp950_c0_seq1;comp3355_c0_seq1;comp13647_c0_seq1;comp17252_c0_seq1;comp17685_c0_seq1;comp17856_c0_seq1;comp23128_c0_seq1;comp23374_c0_seq1;comp30242_c0_seq1;comp31154_c0_seq1;comp33432_c0_seq1;comp35477_c1_seq1;comp36735_c0_seq1;comp41188_c0_seq1;comp42959_c0_seq2;comp44988_c0_seq1;comp45448_c0_seq1;comp45686_c0_seq2;comp49103_c0_seq1;comp52376_c0_seq1;comp53732_c0_seq1;comp56281_c0_seq1;comp56…	P	51
GO:0022027	comp950_c0_seq1;comp25169_c0_seq1;comp65316_c0_seq1;comp66170_c0_seq1;comp80083_c0_seq1;comp110014_c0_seq1	P	6
GO:0042994	comp950_c0_seq1;comp24268_c0_seq2;comp58256_c0_seq1;comp60536_c0_seq1;comp65296_c0_seq2;comp93324_c0_seq1;comp105631_c0_seq1;comp110014_c0_seq1	P	8
GO:0032886	comp950_c0_seq1;comp65414_c0_seq2;comp66170_c0_seq1;comp66239_c0_seq1;comp79719_c0_seq1;comp110014_c0_seq1	P	6
GO:0030953	comp950_c0_seq1;comp110014_c0_seq1	P	2
GO:0019904	comp950_c0_seq1;comp5380_c0_seq1;comp5782_c0_seq1;comp6063_c0_seq1;comp6696_c0_seq1;comp7754_c0_seq1;comp8570_c0_seq1;comp9584_c0_seq1;comp14277_c0_seq1;comp15871_c0_seq1;comp25172_c0_seq1;comp25214_c0_seq1;comp25233_c0_seq1;comp27485_c0_seq1;comp32079_c0_seq2;comp32980_c0_seq1;comp34543_c0_seq1;comp37968_c0_seq2;comp40161_c0_seq1;comp41874_c0_seq1;comp42108_c0_seq1;comp42687_c0_seq1;comp45246_c0…	F	99
GO:0045454	comp962_c0_seq1;comp2757_c0_seq1;comp3885_c0_seq1;comp8436_c0_seq2;comp13555_c0_seq1;comp13968_c0_seq1;comp14257_c0_seq1;comp14553_c0_seq1;comp16471_c0_seq1;comp22503_c0_seq1;comp23265_c0_seq1;comp23374_c0_seq1;comp24721_c0_seq1;comp26139_c0_seq1;comp31757_c0_seq1;comp33101_c0_seq2;comp33176_c0_seq1;comp33194_c0_seq1;comp33888_c0_seq1;comp36026_c0_seq1;comp38762_c0_seq1;comp39848_c0_seq1;comp4042…	P	137
GO:0016491	comp962_c0_seq1;comp1266_c0_seq1;comp1266_c1_seq1;comp2757_c0_seq1;comp3885_c0_seq1;comp4367_c0_seq1;comp6813_c0_seq1;comp7254_c0_seq1;comp7659_c0_seq1;comp7747_c0_seq2;comp8981_c0_seq1;comp9820_c0_seq1;comp10035_c0_seq1;comp11145_c0_seq1;comp11414_c0_seq1;comp12343_c0_seq1;comp12749_c0_seq1;comp12933_c0_seq1;comp13438_c0_seq1;comp13477_c0_seq2;comp13605_c0_seq1;comp14671_c0_seq1;comp14709_c0_seq…	F	297
GO:0004725	comp1012_c0_seq1;comp2004_c0_seq1;comp2942_c0_seq1;comp3278_c0_seq1;comp5026_c0_seq1;comp6451_c0_seq1;comp8031_c0_seq1;comp8059_c1_seq1;comp8219_c0_seq1;comp8262_c0_seq1;comp10732_c0_seq1;comp11296_c0_seq1;comp11518_c0_seq1;comp12020_c0_seq1;comp12233_c0_seq2;comp12482_c0_seq1;comp13690_c0_seq1;comp13939_c0_seq1;comp14089_c0_seq1;comp14710_c0_seq2;comp15525_c0_seq1;comp16095_c0_seq1;comp16958_c0_…	F	301
GO:0008138	comp1012_c0_seq1;comp10732_c0_seq1;comp12233_c0_seq2;comp13690_c0_seq1;comp14089_c0_seq1;comp18399_c0_seq1;comp23928_c0_seq1;comp24780_c0_seq1;comp26666_c0_seq1;comp27341_c0_seq1;comp32294_c0_seq1;comp33377_c0_seq1;comp34414_c0_seq1;comp35477_c1_seq1;comp39758_c0_seq1;comp41617_c0_seq2;comp43220_c0_seq1;comp44619_c0_seq1;comp48018_c0_seq2;comp54500_c0_seq1;comp54563_c0_seq2;comp54704_c0_seq1;comp…	F	50
GO:0035335	comp1012_c0_seq1;comp2004_c0_seq1;comp2942_c0_seq1;comp3278_c0_seq1;comp5026_c0_seq1;comp6451_c0_seq1;comp7860_c0_seq1;comp8031_c0_seq1;comp8059_c1_seq1;comp8219_c0_seq1;comp8262_c0_seq1;comp10732_c0_seq1;comp11296_c0_seq1;comp11518_c0_seq1;comp11543_c0_seq1;comp11849_c0_seq1;comp12020_c0_seq1;comp12233_c0_seq2;comp12482_c0_seq1;comp13690_c0_seq1;comp13939_c0_seq1;comp14089_c0_seq1;comp14710_c0_s…	P	338
GO:0002039	comp1056_c0_seq1;comp3833_c0_seq1;comp5516_c0_seq1;comp6288_c0_seq1;comp11569_c0_seq1;comp13647_c0_seq1;comp15155_c0_seq1;comp16874_c0_seq1;comp19070_c0_seq1;comp30797_c0_seq1;comp39074_c0_seq2;comp42894_c0_seq1;comp45439_c0_seq1;comp46162_c0_seq1;comp47515_c0_seq1;comp48661_c0_seq1;comp50024_c0_seq1;comp50468_c0_seq1;comp51905_c0_seq1;comp52281_c0_seq1;comp53965_c0_seq1;comp55335_c0_seq1;comp558…	F	59
GO:0006413	comp1056_c0_seq1;comp1113_c0_seq1;comp1909_c0_seq1;comp3470_c0_seq1;comp5234_c0_seq1;comp6288_c0_seq1;comp7704_c0_seq1;comp8506_c0_seq1;comp8527_c0_seq1;comp8650_c0_seq1;comp10807_c0_seq1;comp11093_c0_seq1;comp11853_c0_seq1;comp11895_c0_seq1;comp11911_c0_seq1;comp12566_c0_seq1;comp12780_c0_seq1;comp12877_c0_seq1;comp13490_c0_seq1;comp13754_c0_seq1;comp13908_c0_seq1;comp14844_c0_seq1;comp15321_c0_…	P	267
GO:0051123	comp1056_c0_seq1;comp5516_c0_seq1;comp6288_c0_seq1;comp101653_c0_seq1;comp115162_c0_seq1	P	5
GO:0004402	comp1056_c0_seq1;comp1916_c0_seq1;comp5516_c0_seq1;comp6288_c0_seq1;comp7358_c0_seq1;comp7813_c0_seq1;comp7975_c0_seq1;comp8453_c0_seq1;comp8895_c0_seq1;comp9975_c0_seq1;comp10806_c0_seq1;comp10951_c0_seq1;comp11692_c0_seq1;comp11891_c0_seq1;comp11925_c0_seq1;comp11969_c0_seq1;comp12162_c0_seq1;comp12566_c0_seq1;comp14341_c0_seq1;comp14354_c0_seq1;comp14430_c0_seq1;comp15507_c0_seq1;comp18718_c0_…	F	220
GO:0018107	comp1056_c0_seq1;comp5516_c0_seq1;comp6288_c0_seq1;comp7724_c0_seq1;comp9248_c0_seq1;comp11866_c0_seq1;comp16727_c0_seq1;comp25776_c0_seq1;comp30974_c0_seq1;comp32481_c0_seq1;comp32980_c0_seq1;comp45597_c0_seq2;comp52734_c0_seq1;comp54124_c0_seq3;comp59284_c0_seq1;comp59877_c0_seq2;comp62720_c0_seq2;comp62848_c0_seq3;comp84669_c0_seq1;comp85589_c0_seq1;comp90566_c0_seq1;comp92362_c0_seq1;comp9578…	P	30
GO:0060261	comp1056_c0_seq1;comp5516_c0_seq1;comp6288_c0_seq1;comp47129_c0_seq1;comp52602_c0_seq1;comp66807_c0_seq5;comp67143_c0_seq1;comp98497_c0_seq1;comp101653_c0_seq1;comp115162_c0_seq1	P	10
GO:0006974	comp1056_c0_seq1;comp2213_c0_seq1;comp2371_c0_seq1;comp5516_c0_seq1;comp6288_c0_seq1;comp10064_c0_seq1;comp10970_c0_seq1;comp11341_c0_seq1;comp12081_c0_seq1;comp13515_c0_seq1;comp16676_c0_seq1;comp19905_c0_seq1;comp21883_c0_seq1;comp24110_c0_seq1;comp26386_c0_seq1;comp27886_c0_seq1;comp32670_c0_seq1;comp35646_c0_seq1;comp37656_c0_seq1;comp39766_c0_seq1;comp41084_c0_seq1;comp42716_c0_seq1;comp4301…	P	110
GO:0003743	comp1056_c0_seq1;comp1909_c0_seq1;comp3305_c0_seq1;comp3470_c0_seq1;comp5234_c0_seq1;comp6288_c0_seq1;comp7704_c0_seq1;comp8506_c0_seq1;comp8527_c0_seq1;comp8650_c0_seq1;comp10807_c0_seq1;comp11093_c0_seq1;comp11853_c0_seq1;comp11895_c0_seq1;comp11911_c0_seq1;comp12566_c0_seq1;comp12780_c0_seq1;comp12877_c0_seq1;comp13490_c0_seq1;comp13754_c0_seq1;comp13908_c0_seq1;comp14635_c0_seq1;comp14844_c0_…	F	257
GO:0005730	comp1056_c0_seq1;comp1520_c0_seq1;comp1669_c0_seq1;comp2104_c0_seq1;comp3045_c0_seq1;comp3305_c0_seq1;comp3665_c0_seq1;comp3742_c0_seq1;comp4279_c0_seq1;comp5227_c0_seq1;comp5444_c0_seq1;comp5516_c0_seq1;comp6288_c0_seq1;comp7334_c0_seq1;comp7358_c0_seq1;comp7465_c0_seq1;comp7710_c0_seq1;comp7975_c0_seq1;comp8088_c0_seq1;comp8101_c0_seq1;comp8195_c0_seq1;comp8541_c0_seq1;comp8542_c0_seq2;comp8885…	C	852
GO:0046777	comp1056_c0_seq1;comp5516_c0_seq1;comp5744_c0_seq1;comp6288_c0_seq1;comp7004_c0_seq1;comp7333_c0_seq1;comp7943_c0_seq1;comp8650_c0_seq1;comp9248_c0_seq1;comp17298_c0_seq1;comp20724_c0_seq1;comp20873_c0_seq1;comp21585_c0_seq1;comp23088_c0_seq1;comp24082_c0_seq1;comp24268_c0_seq2;comp24656_c0_seq1;comp24987_c0_seq1;comp27703_c0_seq1;comp27752_c0_seq1;comp27800_c0_seq1;comp30974_c0_seq1;comp31835_c0…	P	103
GO:0032436	comp1056_c0_seq1;comp5516_c0_seq1;comp6288_c0_seq1;comp8623_c0_seq1;comp10596_c0_seq1;comp23832_c0_seq1;comp61449_c0_seq1;comp64227_c0_seq1;comp65267_c0_seq1;comp66653_c0_seq1;comp66653_c1_seq1;comp70294_c0_seq1;comp80807_c0_seq1;comp84669_c0_seq1;comp94796_c0_seq1;comp101653_c0_seq1;comp104266_c0_seq1;comp104335_c0_seq1;comp107024_c0_seq1;comp115162_c0_seq1;comp117039_c0_seq1;comp118648_c0_seq1	P	22
GO:0044212	comp1056_c0_seq1;comp2213_c0_seq1;comp5516_c0_seq1;comp6288_c0_seq1;comp9094_c0_seq1;comp9220_c0_seq1;comp9500_c0_seq1;comp11769_c0_seq1;comp13006_c0_seq1;comp13358_c0_seq1;comp13424_c0_seq1;comp13445_c0_seq1;comp13525_c0_seq1;comp13647_c0_seq1;comp14743_c0_seq1;comp23128_c0_seq1;comp25169_c0_seq1;comp29865_c0_seq1;comp30242_c0_seq1;comp30404_c0_seq1;comp31504_c0_seq2;comp34614_c0_seq1;comp38724_…	F	84
GO:0018105	comp1056_c0_seq1;comp5516_c0_seq1;comp6288_c0_seq1;comp7724_c0_seq1;comp7943_c0_seq1;comp9248_c0_seq1;comp11866_c0_seq1;comp17824_c0_seq1;comp20873_c0_seq1;comp24268_c0_seq2;comp25776_c0_seq1;comp27703_c0_seq1;comp30974_c0_seq1;comp31835_c0_seq1;comp32481_c0_seq1;comp32980_c0_seq1;comp33972_c0_seq1;comp34118_c0_seq1;comp44084_c0_seq1;comp44183_c0_seq1;comp48877_c0_seq2;comp49035_c0_seq1;comp50315…	P	69
GO:0000080	comp1056_c0_seq1;comp5516_c0_seq1;comp6288_c0_seq1;comp84669_c0_seq1;comp101653_c0_seq1;comp115162_c0_seq1;comp117039_c0_seq1	P	7
GO:0003713	comp1056_c0_seq1;comp1520_c0_seq1;comp3045_c0_seq1;comp3338_c0_seq1;comp5516_c0_seq1;comp6288_c0_seq1;comp7975_c0_seq1;comp9219_c0_seq1;comp9220_c0_seq1;comp10237_c0_seq1;comp11692_c0_seq1;comp11769_c0_seq1;comp12236_c0_seq1;comp12566_c0_seq1;comp13115_c0_seq1;comp13445_c0_seq1;comp13525_c0_seq1;comp17105_c0_seq1;comp17225_c0_seq1;comp17853_c0_seq1;comp18092_c0_seq1;comp20702_c0_seq1;comp22386_c0…	F	138
GO:0043565	comp1056_c0_seq1;comp2677_c0_seq1;comp3910_c0_seq1;comp4107_c0_seq1;comp4634_c0_seq1;comp5516_c0_seq1;comp5611_c0_seq1;comp5752_c0_seq1;comp5788_c0_seq1;comp5941_c0_seq1;comp6288_c0_seq1;comp7325_c0_seq1;comp7358_c0_seq1;comp7407_c0_seq1;comp7493_c0_seq1;comp7506_c0_seq1;comp7978_c0_seq1;comp8101_c0_seq1;comp8219_c0_seq1;comp8453_c0_seq1;comp8748_c0_seq1;comp8864_c0_seq1;comp8904_c0_seq1;comp9374…	F	411
GO:0017025	comp1056_c0_seq1;comp2112_c0_seq1;comp5516_c0_seq1;comp6288_c0_seq1;comp19413_c0_seq1;comp28080_c0_seq1;comp42731_c1_seq1;comp44351_c0_seq3;comp47529_c0_seq1;comp63418_c0_seq1;comp63745_c0_seq1;comp65036_c0_seq3;comp67788_c0_seq1;comp68010_c0_seq1;comp81966_c0_seq1;comp84669_c0_seq1;comp87619_c0_seq1;comp101653_c0_seq1;comp115162_c0_seq1;comp117039_c0_seq1;comp122491_c0_seq1	F	21
GO:0005669	comp1056_c0_seq1;comp5516_c0_seq1;comp6288_c0_seq1;comp11093_c0_seq1;comp13647_c0_seq1;comp15603_c0_seq1;comp17105_c0_seq1;comp22321_c0_seq1;comp23128_c0_seq1;comp24372_c0_seq1;comp24741_c0_seq1;comp26382_c0_seq1;comp28550_c0_seq1;comp30242_c0_seq1;comp34614_c0_seq1;comp35210_c0_seq1;comp44045_c0_seq1;comp45503_c0_seq1;comp49533_c0_seq3;comp50244_c0_seq1;comp56554_c0_seq2;comp56917_c0_seq1;comp57…	C	58
GO:0019048	comp1056_c0_seq1;comp5516_c0_seq1;comp6288_c0_seq1;comp6488_c0_seq1;comp6489_c0_seq1;comp9212_c0_seq1;comp12642_c0_seq1;comp12741_c0_seq1;comp18225_c0_seq1;comp20650_c0_seq1;comp20724_c0_seq1;comp26204_c0_seq1;comp27786_c0_seq1;comp31841_c0_seq1;comp33230_c0_seq1;comp35524_c0_seq1;comp36264_c0_seq1;comp36717_c0_seq1;comp37074_c0_seq1;comp38909_c0_seq1;comp40394_c0_seq1;comp40716_c0_seq1;comp41161…	P	84
GO:0045944	comp1056_c0_seq1;comp1153_c0_seq1;comp1820_c0_seq1;comp2172_c0_seq1;comp2213_c0_seq1;comp2531_c0_seq1;comp2677_c0_seq1;comp4107_c0_seq1;comp5516_c0_seq1;comp6288_c0_seq1;comp6987_c0_seq1;comp7325_c0_seq1;comp7333_c0_seq1;comp7975_c0_seq1;comp8130_c0_seq1;comp8219_c0_seq1;comp8631_c0_seq1;comp8638_c0_seq1;comp8863_c0_seq1;comp9219_c0_seq1;comp9613_c0_seq1;comp10237_c0_seq1;comp10858_c0_seq2;comp11…	P	437
GO:0006368	comp1056_c0_seq1;comp5516_c0_seq1;comp6288_c0_seq1;comp10126_c0_seq1;comp10331_c0_seq1;comp10685_c0_seq1;comp19158_c0_seq1;comp22230_c0_seq1;comp28107_c0_seq1;comp32652_c0_seq1;comp40237_c0_seq1;comp49173_c0_seq1;comp51002_c0_seq2;comp51886_c0_seq1;comp52465_c0_seq1;comp53383_c0_seq1;comp53385_c0_seq1;comp53632_c0_seq1;comp56887_c0_seq2;comp57542_c0_seq3;comp57557_c0_seq1;comp57557_c1_seq1;comp58…	P	55
GO:0000117	comp1056_c0_seq1;comp5516_c0_seq1;comp6288_c0_seq1;comp75825_c0_seq1;comp91627_c0_seq1;comp101653_c0_seq1;comp115162_c0_seq1	P	7
GO:0070577	comp1056_c0_seq1;comp5516_c0_seq1;comp6288_c0_seq1;comp39101_c0_seq1;comp41248_c0_seq1;comp46620_c0_seq1;comp46626_c0_seq1;comp48661_c0_seq1;comp53964_c0_seq2;comp55263_c0_seq2;comp56205_c0_seq1;comp59365_c0_seq1;comp61308_c0_seq2;comp62997_c0_seq1;comp65510_c0_seq3;comp67203_c0_seq5;comp67685_c0_seq2;comp67810_c0_seq12;comp78798_c0_seq1;comp84669_c0_seq1;comp86513_c0_seq1;comp96847_c0_seq1;comp1…	F	26
GO:0016573	comp1056_c0_seq1;comp1916_c0_seq1;comp5516_c0_seq1;comp6288_c0_seq1;comp7358_c0_seq1;comp7813_c0_seq1;comp7975_c0_seq1;comp8453_c0_seq1;comp8895_c0_seq1;comp9975_c0_seq1;comp10806_c0_seq1;comp10951_c0_seq1;comp11692_c0_seq1;comp11891_c0_seq1;comp11925_c0_seq1;comp11969_c0_seq1;comp12162_c0_seq1;comp14341_c0_seq1;comp14354_c0_seq1;comp14430_c0_seq1;comp18718_c0_seq1;comp19427_c0_seq2;comp19577_c0_…	P	183
GO:0071339	comp1056_c0_seq1;comp2213_c0_seq1;comp5516_c0_seq1;comp6288_c0_seq1;comp22464_c0_seq1;comp39719_c0_seq1;comp46620_c0_seq1;comp49107_c0_seq1;comp53586_c0_seq2;comp54657_c0_seq2;comp54657_c1_seq1;comp55034_c0_seq1;comp57345_c0_seq1;comp57511_c0_seq1;comp57909_c0_seq1;comp58830_c0_seq2;comp59910_c0_seq2;comp61101_c0_seq1;comp61384_c0_seq1;comp61497_c0_seq3;comp62335_c0_seq1;comp62407_c0_seq3;comp628…	C	39
GO:0003887	comp1060_c0_seq1;comp2147_c0_seq1;comp2304_c0_seq1;comp3186_c0_seq1;comp6255_c0_seq1;comp8981_c0_seq1;comp8994_c0_seq1;comp10874_c0_seq1;comp13220_c0_seq1;comp14899_c0_seq1;comp16837_c0_seq1;comp19548_c0_seq1;comp20485_c0_seq1;comp20937_c0_seq1;comp21047_c0_seq1;comp21092_c0_seq1;comp21973_c0_seq1;comp22491_c0_seq1;comp25048_c0_seq1;comp26892_c0_seq1;comp29989_c0_seq1;comp30730_c0_seq1;comp30808_…	F	119
GO:0017125	comp1060_c0_seq1;comp22491_c0_seq1;comp49502_c0_seq5;comp96644_c0_seq1;comp116989_c0_seq1	F	5
GO:0042276	comp1060_c0_seq1;comp22491_c0_seq1;comp31346_c0_seq1;comp49502_c0_seq5;comp96644_c0_seq1;comp116989_c0_seq1	P	6
GO:0009411	comp1060_c0_seq1;comp9251_c0_seq1;comp10946_c0_seq1;comp18763_c0_seq1;comp19027_c0_seq1;comp22491_c0_seq1;comp30438_c0_seq1;comp37813_c0_seq1;comp39081_c0_seq2;comp39385_c0_seq1;comp45775_c0_seq1;comp46226_c0_seq1;comp47380_c0_seq1;comp49502_c0_seq5;comp50006_c0_seq1;comp51390_c0_seq1;comp52995_c0_seq1;comp54488_c0_seq1;comp55565_c0_seq2;comp58158_c0_seq1;comp59566_c0_seq1;comp60569_c0_seq5;comp6…	P	38
GO:0030336	comp1079_c0_seq1;comp5744_c0_seq1;comp8293_c0_seq1;comp12642_c0_seq1;comp14089_c0_seq1;comp24780_c0_seq1;comp35477_c1_seq1;comp37074_c0_seq1;comp37516_c0_seq2;comp43351_c0_seq1;comp44619_c0_seq1;comp47961_c0_seq1;comp47961_c1_seq1;comp48524_c0_seq1;comp50831_c0_seq1;comp56862_c0_seq1;comp62943_c1_seq8;comp64745_c0_seq1;comp64899_c0_seq1;comp66394_c0_seq7;comp67418_c0_seq1;comp67480_c0_seq1;comp68…	P	36
GO:0070703	comp1079_c0_seq1	C	1
GO:0070702	comp1079_c0_seq1	C	1
GO:0006915	comp1079_c0_seq1;comp1153_c0_seq1;comp4537_c0_seq1;comp7301_c0_seq1;comp7333_c0_seq1;comp7796_c0_seq1;comp8338_c0_seq1;comp8706_c0_seq1;comp9072_c0_seq1;comp14181_c0_seq1;comp14421_c0_seq1;comp16727_c0_seq1;comp17011_c0_seq2;comp17298_c0_seq1;comp17843_c0_seq1;comp19111_c0_seq1;comp19892_c0_seq2;comp20104_c0_seq1;comp22256_c0_seq1;comp23832_c0_seq1;comp24449_c0_seq1;comp24780_c0_seq1;comp26204_c0…	P	229
GO:0043065	comp1079_c0_seq1;comp5631_c0_seq2;comp6063_c0_seq1;comp9701_c0_seq1;comp10754_c0_seq1;comp12098_c0_seq2;comp14027_c0_seq1;comp14771_c0_seq1;comp15602_c0_seq1;comp17011_c0_seq2;comp18468_c0_seq1;comp19892_c0_seq2;comp19905_c0_seq1;comp21359_c0_seq1;comp22674_c0_seq1;comp23088_c0_seq1;comp23498_c0_seq1;comp25937_c0_seq1;comp26678_c0_seq1;comp26808_c0_seq1;comp28563_c0_seq1;comp29343_c0_seq1;comp295…	P	150
GO:0008061	comp1079_c0_seq1;comp1609_c0_seq1;comp4547_c0_seq1;comp4757_c0_seq1;comp5086_c0_seq1;comp5941_c0_seq1;comp6719_c0_seq1;comp6738_c0_seq2;comp6998_c0_seq1;comp8092_c0_seq1;comp8176_c0_seq1;comp9016_c0_seq1;comp10182_c0_seq1;comp11815_c0_seq1;comp11852_c0_seq1;comp12173_c0_seq1;comp13473_c0_seq1;comp14268_c0_seq1;comp15265_c0_seq1;comp15769_c0_seq1;comp15836_c0_seq1;comp16444_c0_seq1;comp16746_c0_se…	F	258
GO:0008285	comp1079_c0_seq1;comp6265_c0_seq1;comp7295_c0_seq1;comp7333_c0_seq1;comp8127_c0_seq1;comp8590_c0_seq1;comp9814_c0_seq1;comp10754_c0_seq1;comp11290_c0_seq1;comp11842_c0_seq1;comp12383_c0_seq2;comp12631_c0_seq1;comp13358_c0_seq1;comp14027_c0_seq1;comp14771_c0_seq1;comp15783_c0_seq1;comp15831_c0_seq1;comp17298_c0_seq1;comp17896_c0_seq1;comp20010_c0_seq1;comp20702_c0_seq1;comp22638_c0_seq1;comp23350_…	P	172
GO:0005179	comp1079_c0_seq1;comp6259_c0_seq1;comp12869_c0_seq1;comp13100_c0_seq1;comp14042_c0_seq1;comp14941_c0_seq1;comp17647_c0_seq1;comp22435_c0_seq1;comp22892_c0_seq1;comp23418_c0_seq1;comp33257_c0_seq1;comp42871_c0_seq1;comp43462_c0_seq1;comp44232_c0_seq1;comp51501_c0_seq1;comp51665_c0_seq1;comp52805_c0_seq1;comp55651_c0_seq1;comp58152_c0_seq1;comp58861_c0_seq3;comp59823_c0_seq1;comp63452_c0_seq1;comp6…	F	38
GO:0002064	comp1079_c0_seq1;comp5380_c0_seq1;comp37968_c0_seq2	P	3
GO:0006030	comp1079_c0_seq1;comp1609_c0_seq1;comp4547_c0_seq1;comp5941_c0_seq1;comp6719_c0_seq1;comp6738_c0_seq2;comp6998_c0_seq1;comp8092_c0_seq1;comp8176_c0_seq1;comp9016_c0_seq1;comp10182_c0_seq1;comp11852_c0_seq1;comp14268_c0_seq1;comp15265_c0_seq1;comp15769_c0_seq1;comp15836_c0_seq1;comp16444_c0_seq1;comp16746_c0_seq1;comp17567_c0_seq2;comp18386_c0_seq1;comp18480_c0_seq1;comp18821_c0_seq1;comp22057_c0_…	P	200
GO:0031032	comp1096_c1_seq1;comp13533_c0_seq1;comp23323_c0_seq1;comp57264_c0_seq1;comp61331_c0_seq3;comp62585_c0_seq2;comp62838_c0_seq1;comp62985_c0_seq1;comp63062_c0_seq4;comp63372_c0_seq5;comp63397_c0_seq1;comp63686_c0_seq1;comp63788_c0_seq1;comp65527_c0_seq1;comp65527_c1_seq1;comp110298_c0_seq1	P	16
GO:0032451	comp1096_c1_seq1;comp35974_c0_seq3;comp50734_c0_seq2;comp95925_c0_seq1;comp110298_c0_seq1	F	5
GO:0006482	comp1096_c1_seq1;comp38512_c1_seq1;comp56371_c0_seq1;comp110298_c0_seq1	P	4
GO:0030496	comp1096_c1_seq1;comp8396_c0_seq1;comp17838_c0_seq2;comp19580_c0_seq1;comp25866_c0_seq1;comp26750_c0_seq1;comp27800_c0_seq1;comp29782_c0_seq2;comp29882_c0_seq1;comp31130_c0_seq1;comp32595_c0_seq1;comp33901_c0_seq2;comp36370_c0_seq1;comp42079_c0_seq2;comp44465_c0_seq1;comp45598_c0_seq1;comp46508_c0_seq2;comp48092_c0_seq1;comp49460_c0_seq1;comp49558_c0_seq1;comp49702_c0_seq1;comp50823_c0_seq1;comp5…	C	75
GO:0016706	comp1096_c1_seq1;comp1307_c0_seq1;comp2371_c0_seq1;comp8989_c0_seq1;comp9348_c0_seq1;comp10970_c0_seq1;comp11297_c0_seq1;comp11783_c0_seq1;comp12081_c0_seq1;comp15608_c0_seq1;comp24610_c0_seq1;comp25969_c0_seq1;comp30422_c0_seq2;comp30468_c0_seq1;comp32062_c0_seq1;comp35646_c0_seq1;comp40591_c0_seq1;comp40837_c0_seq1;comp42671_c0_seq1;comp43473_c0_seq2;comp46344_c0_seq1;comp48237_c0_seq1;comp5544…	F	53
GO:0036090	comp1096_c1_seq1;comp110298_c0_seq1	P	2
GO:0003779	comp1096_c1_seq1;comp1172_c0_seq1;comp1881_c0_seq1;comp4239_c0_seq2;comp6612_c0_seq1;comp6696_c0_seq1;comp7194_c0_seq1;comp7324_c0_seq1;comp7352_c0_seq1;comp7496_c0_seq1;comp7759_c0_seq1;comp8072_c0_seq1;comp8147_c0_seq1;comp8175_c0_seq1;comp8219_c0_seq1;comp8262_c0_seq1;comp8452_c0_seq1;comp8747_c0_seq1;comp9235_c0_seq1;comp9485_c0_seq2;comp10087_c0_seq1;comp12463_c0_seq1;comp12642_c0_seq1;comp1…	F	383
GO:0070938	comp1096_c1_seq1;comp8292_c0_seq1;comp12642_c0_seq1;comp26897_c0_seq1;comp32399_c0_seq1;comp37074_c0_seq1;comp43351_c0_seq1;comp50331_c1_seq2;comp56862_c0_seq1;comp110298_c0_seq1	C	10
GO:0071951	comp1113_c0_seq1;comp42651_c0_seq3;comp53640_c0_seq1;comp53640_c1_seq1	P	4
GO:0004479	comp1113_c0_seq1;comp42651_c0_seq3;comp53640_c0_seq1;comp53640_c1_seq1	F	4
GO:0051297	comp1115_c0_seq1;comp8329_c0_seq1;comp23975_c0_seq1;comp52265_c0_seq4;comp56179_c0_seq2;comp58226_c0_seq1;comp66271_c0_seq11;comp66831_c0_seq2;comp66896_c0_seq1;comp67218_c0_seq1;comp67425_c0_seq3;comp70770_c0_seq1;comp86701_c0_seq1;comp96748_c0_seq1;comp97333_c0_seq1;comp102885_c0_seq1;comp103900_c0_seq1;comp104236_c0_seq1;comp115527_c0_seq1;comp122023_c0_seq1;comp122892_c0_seq1;comp124768_c0_se…	P	22
GO:0007067	comp1115_c0_seq1;comp2002_c0_seq1;comp3742_c0_seq1;comp3833_c0_seq1;comp5185_c0_seq1;comp5444_c0_seq1;comp7004_c0_seq1;comp9283_c0_seq1;comp9814_c0_seq1;comp11774_c0_seq1;comp11893_c0_seq1;comp14466_c0_seq1;comp15601_c0_seq1;comp18069_c0_seq1;comp19745_c0_seq1;comp20017_c1_seq1;comp22463_c0_seq1;comp22638_c0_seq1;comp24305_c0_seq1;comp24521_c0_seq1;comp25740_c0_seq1;comp25776_c0_seq1;comp25866_c0…	P	193
GO:0070652	comp1115_c0_seq1;comp115527_c0_seq1	C	2
GO:0051225	comp1115_c0_seq1;comp8130_c0_seq1;comp20754_c0_seq1;comp20941_c0_seq1;comp30370_c0_seq1;comp31130_c0_seq1;comp34866_c0_seq1;comp45341_c0_seq1;comp47245_c0_seq2;comp48242_c0_seq2;comp48859_c0_seq2;comp49124_c0_seq1;comp53133_c0_seq2;comp55506_c0_seq1;comp61947_c0_seq1;comp62139_c0_seq7;comp62538_c0_seq1;comp62989_c0_seq1;comp63779_c0_seq4;comp64620_c0_seq4;comp67732_c0_seq4;comp72402_c0_seq1;comp7…	P	28
GO:0000922	comp1115_c0_seq1;comp2870_c0_seq1;comp11774_c0_seq1;comp11893_c0_seq1;comp14466_c0_seq1;comp17845_c0_seq1;comp21599_c0_seq1;comp23923_c0_seq1;comp23975_c0_seq1;comp25866_c0_seq1;comp26420_c0_seq1;comp28273_c0_seq1;comp28446_c0_seq1;comp31341_c0_seq1;comp37777_c0_seq1;comp43326_c0_seq1;comp47809_c0_seq1;comp48553_c0_seq1;comp48586_c0_seq1;comp49702_c0_seq1;comp49929_c0_seq1;comp49929_c1_seq1;comp5…	C	75
GO:0005874	comp1115_c0_seq1;comp1272_c0_seq1;comp5782_c0_seq1;comp7566_c0_seq1;comp9352_c0_seq1;comp9442_c0_seq1;comp11774_c0_seq1;comp12239_c0_seq1;comp12400_c0_seq1;comp13192_c0_seq1;comp13374_c0_seq1;comp13609_c0_seq1;comp16058_c0_seq1;comp16526_c0_seq1;comp17355_c0_seq1;comp17611_c0_seq1;comp18517_c0_seq1;comp19257_c0_seq1;comp19745_c0_seq1;comp20017_c1_seq1;comp20469_c0_seq1;comp20839_c0_seq1;comp20938…	C	225
GO:0043141	comp1152_c0_seq1;comp9349_c0_seq1;comp10372_c0_seq1;comp16479_c0_seq1;comp19027_c0_seq1;comp49107_c0_seq1;comp56661_c0_seq2;comp57345_c0_seq1;comp61101_c0_seq1;comp62221_c0_seq1;comp62221_c1_seq2;comp62834_c0_seq4;comp73571_c0_seq1;comp74580_c0_seq1;comp94839_c0_seq1	F	15
GO:0060664	comp1153_c0_seq1;comp7333_c0_seq1;comp17298_c0_seq1;comp73233_c0_seq1;comp93116_c0_seq1	P	5
GO:0060916	comp1153_c0_seq1;comp7333_c0_seq1;comp17298_c0_seq1;comp93116_c0_seq1	P	4
GO:0002053	comp1153_c0_seq1;comp7333_c0_seq1;comp17298_c0_seq1;comp56876_c1_seq2;comp63676_c0_seq4;comp70942_c0_seq1;comp87098_c0_seq1;comp92349_c0_seq1;comp93116_c0_seq1;comp94472_c0_seq1;comp101312_c0_seq1;comp106514_c0_seq1;comp117415_c0_seq1	P	13
GO:0035265	comp1153_c0_seq1;comp7333_c0_seq1;comp17298_c0_seq1;comp32079_c0_seq2;comp34475_c0_seq1;comp56809_c0_seq1;comp59179_c0_seq1;comp65863_c0_seq1;comp74427_c0_seq1;comp76875_c0_seq1;comp80055_c0_seq1;comp93116_c0_seq1;comp112284_c0_seq1;comp113406_c0_seq1	P	14
GO:0060174	comp1153_c0_seq1;comp7333_c0_seq1;comp17298_c0_seq1;comp42056_c0_seq1;comp56876_c1_seq2;comp93116_c0_seq1	P	6
GO:0060601	comp1153_c0_seq1;comp7333_c0_seq1;comp17298_c0_seq1;comp93116_c0_seq1	P	4
GO:0060915	comp1153_c0_seq1;comp7333_c0_seq1;comp17298_c0_seq1;comp93116_c0_seq1	P	4
GO:0090263	comp1153_c0_seq1;comp6696_c0_seq1;comp7333_c0_seq1;comp10596_c0_seq1;comp17298_c0_seq1;comp22306_c0_seq1;comp23088_c0_seq1;comp25776_c0_seq1;comp32276_c0_seq1;comp40109_c0_seq1;comp44733_c0_seq1;comp45246_c0_seq1;comp47224_c0_seq2;comp49748_c0_seq1;comp52236_c0_seq1;comp54910_c0_seq1;comp56002_c0_seq1;comp56002_c1_seq1;comp56574_c0_seq1;comp57117_c1_seq3;comp58287_c0_seq1;comp58627_c0_seq1;comp59…	P	57
GO:0030282	comp1153_c0_seq1;comp7333_c0_seq1;comp8650_c0_seq1;comp12631_c0_seq1;comp14027_c0_seq1;comp17298_c0_seq1;comp42865_c0_seq2;comp44411_c0_seq1;comp61594_c0_seq1;comp62640_c0_seq1;comp64093_c0_seq3;comp64615_c0_seq1;comp71966_c0_seq1;comp73240_c0_seq1;comp80236_c0_seq1;comp93116_c0_seq1;comp93531_c0_seq1;comp107946_c0_seq1;comp109833_c0_seq1	P	19
GO:0070374	comp1153_c0_seq1;comp7333_c0_seq1;comp15070_c0_seq2;comp15161_c0_seq1;comp15520_c0_seq1;comp17298_c0_seq1;comp23088_c0_seq1;comp24268_c0_seq2;comp43584_c0_seq1;comp59997_c0_seq3;comp60318_c0_seq3;comp60318_c1_seq2;comp61889_c0_seq2;comp69435_c0_seq1;comp73233_c0_seq1;comp76905_c0_seq1;comp81590_c0_seq1;comp86051_c0_seq1;comp86108_c0_seq1;comp86667_c0_seq1;comp87112_c0_seq1;comp89358_c0_seq1;comp9…	P	31
GO:0042551	comp1153_c0_seq1;comp32243_c0_seq1;comp45311_c0_seq1;comp47513_c0_seq1;comp87774_c0_seq1;comp90823_c0_seq1	P	6
GO:0048755	comp1153_c0_seq1;comp7333_c0_seq1;comp17298_c0_seq1;comp93116_c0_seq1	P	4
GO:0030901	comp1153_c0_seq1;comp7333_c0_seq1;comp11591_c0_seq1;comp12236_c0_seq1;comp17298_c0_seq1;comp36717_c0_seq1;comp49089_c0_seq1;comp54733_c0_seq1;comp54877_c0_seq2;comp58528_c0_seq1;comp61580_c0_seq1;comp65269_c0_seq2;comp71255_c0_seq1;comp84360_c0_seq1;comp85589_c0_seq1;comp87098_c0_seq1;comp91100_c0_seq1;comp92349_c0_seq1;comp93116_c0_seq1;comp94472_c0_seq1;comp101026_c0_seq1;comp101312_c0_seq1;com…	P	23
GO:0003148	comp1153_c0_seq1;comp7333_c0_seq1;comp17298_c0_seq1;comp17927_c0_seq1;comp93116_c0_seq1;comp104411_c0_seq1	P	6
GO:0048484	comp1153_c0_seq1;comp20469_c0_seq1;comp54786_c0_seq1;comp85409_c0_seq1;comp108196_c0_seq1;comp116597_c0_seq1;comp118867_c0_seq1	P	7
GO:0003149	comp1153_c0_seq1;comp7333_c0_seq1;comp17298_c0_seq1;comp33341_c0_seq1;comp59037_c0_seq1;comp93116_c0_seq1	P	6
GO:0060045	comp1153_c0_seq1;comp7333_c0_seq1;comp17298_c0_seq1;comp17927_c0_seq1;comp74565_c0_seq1;comp93116_c0_seq1;comp104411_c0_seq1	P	7
GO:0007156	comp1153_c0_seq1;comp2250_c0_seq1;comp3278_c0_seq1;comp5368_c0_seq1;comp5500_c0_seq1;comp5649_c0_seq1;comp6119_c0_seq1;comp7069_c0_seq1;comp7396_c0_seq1;comp7821_c0_seq1;comp10597_c0_seq1;comp11290_c0_seq1;comp11290_c1_seq1;comp11518_c0_seq1;comp11800_c0_seq1;comp11849_c0_seq1;comp11889_c0_seq1;comp12222_c0_seq1;comp14250_c0_seq1;comp15945_c0_seq1;comp16095_c0_seq1;comp16263_c0_seq1;comp16630_c0_…	P	238
GO:0035799	comp1153_c0_seq1	P	1
GO:0030916	comp1153_c0_seq1;comp7333_c0_seq1;comp17298_c0_seq1;comp56876_c1_seq2;comp68317_c0_seq1;comp93116_c0_seq1	P	6
GO:0040014	comp1153_c0_seq1;comp7333_c0_seq1;comp17298_c0_seq1;comp25776_c0_seq1;comp26678_c0_seq1;comp32079_c0_seq2;comp42949_c0_seq1;comp46798_c0_seq1;comp53188_c0_seq2;comp59271_c0_seq1;comp60796_c0_seq1;comp61505_c0_seq1;comp62176_c0_seq2;comp64469_c0_seq2;comp65633_c0_seq3;comp66549_c1_seq2;comp66823_c0_seq2;comp76875_c0_seq1;comp78949_c0_seq1;comp80055_c0_seq1;comp84413_c0_seq1;comp85397_c0_seq1;comp9…	P	25
GO:0048701	comp1153_c0_seq1;comp7333_c0_seq1;comp17298_c0_seq1;comp23088_c0_seq1;comp36959_c0_seq1;comp41218_c0_seq1;comp46917_c0_seq2;comp55010_c0_seq1;comp61993_c0_seq2;comp61993_c1_seq1;comp64610_c0_seq4;comp81667_c0_seq1;comp86204_c0_seq1;comp88389_c0_seq1;comp93116_c0_seq1;comp101483_c0_seq1;comp103082_c0_seq1;comp105328_c0_seq1;comp115508_c0_seq1	P	19
GO:0009791	comp1153_c0_seq1;comp2082_c0_seq1;comp3327_c0_seq1;comp7333_c0_seq1;comp8130_c0_seq1;comp9220_c0_seq1;comp9428_c0_seq1;comp9999_c0_seq1;comp13445_c0_seq1;comp13525_c0_seq1;comp13792_c0_seq1;comp15710_c0_seq1;comp17298_c0_seq1;comp20754_c0_seq1;comp24080_c0_seq1;comp30370_c0_seq1;comp31911_c0_seq1;comp32008_c0_seq1;comp35025_c0_seq1;comp36806_c0_seq1;comp38833_c0_seq1;comp40157_c0_seq1;comp41170_c…	P	73
GO:0009880	comp1153_c0_seq1;comp7333_c0_seq1;comp12098_c0_seq2;comp16820_c0_seq1;comp17298_c0_seq1;comp26811_c0_seq1;comp30242_c0_seq1;comp38157_c0_seq1;comp49089_c0_seq1;comp52376_c0_seq1;comp54877_c0_seq2;comp61209_c0_seq1;comp61209_c1_seq2;comp76923_c0_seq1;comp82889_c0_seq1;comp85341_c0_seq1;comp87098_c0_seq1;comp91355_c0_seq1;comp91668_c0_seq1;comp92349_c0_seq1;comp93116_c0_seq1;comp94472_c0_seq1;comp9…	P	29
GO:0035264	comp1153_c0_seq1;comp4091_c0_seq1;comp7333_c0_seq1;comp7826_c0_seq1;comp7975_c0_seq1;comp8130_c0_seq1;comp9220_c0_seq1;comp10363_c0_seq1;comp12236_c0_seq1;comp13445_c0_seq1;comp13525_c0_seq1;comp15437_c0_seq1;comp17298_c0_seq1;comp20754_c0_seq1;comp22151_c0_seq1;comp25169_c0_seq1;comp25413_c0_seq1;comp25776_c0_seq1;comp27465_c0_seq1;comp30370_c0_seq1;comp32008_c0_seq1;comp36673_c0_seq1;comp36717_…	P	61
GO:0017134	comp1153_c0_seq1;comp6265_c0_seq1;comp7333_c0_seq1;comp16207_c0_seq1;comp17298_c0_seq1;comp23088_c0_seq1;comp35483_c0_seq1;comp36025_c0_seq1;comp48552_c0_seq2;comp53276_c0_seq1;comp57421_c0_seq3;comp59987_c0_seq5;comp59997_c0_seq3;comp60651_c0_seq1;comp60903_c0_seq1;comp60903_c1_seq1;comp60958_c0_seq1;comp62056_c1_seq1;comp62198_c0_seq1;comp65575_c1_seq1;comp66448_c0_seq6;comp66644_c0_seq1;comp90…	F	26
GO:0060529	comp1153_c0_seq1;comp7333_c0_seq1;comp17298_c0_seq1;comp93116_c0_seq1	P	4
GO:0051781	comp1153_c0_seq1;comp7333_c0_seq1;comp10216_c0_seq1;comp10800_c0_seq1;comp12218_c0_seq1;comp13515_c0_seq1;comp17298_c0_seq1;comp42056_c0_seq1;comp44033_c0_seq1;comp44221_c0_seq1;comp45049_c0_seq2;comp48849_c0_seq1;comp49336_c0_seq1;comp52993_c0_seq1;comp54450_c0_seq1;comp63744_c0_seq1;comp64389_c0_seq1;comp64881_c0_seq2;comp66550_c0_seq1;comp73233_c0_seq1;comp73667_c0_seq1;comp91033_c0_seq1;comp9…	P	27
GO:0060667	comp1153_c0_seq1;comp7333_c0_seq1;comp17298_c0_seq1;comp93116_c0_seq1	P	4
GO:0048557	comp1153_c0_seq1;comp7333_c0_seq1;comp17298_c0_seq1;comp54331_c0_seq1;comp75224_c0_seq1;comp93116_c0_seq1	P	6
GO:0042476	comp1153_c0_seq1;comp7333_c0_seq1;comp17298_c0_seq1;comp17415_c0_seq1;comp46801_c0_seq1;comp49237_c0_seq1;comp60693_c0_seq1;comp65348_c0_seq2;comp93116_c0_seq1;comp101333_c0_seq1	P	10
GO:0060349	comp1153_c0_seq1;comp4621_c0_seq1;comp23088_c0_seq1;comp34592_c0_seq1;comp35483_c0_seq1;comp36025_c0_seq1;comp59997_c0_seq3;comp70142_c0_seq1;comp75438_c0_seq1;comp110033_c0_seq1;comp117415_c0_seq1	P	11
GO:0051150	comp1153_c0_seq1;comp7333_c0_seq1;comp17298_c0_seq1;comp93116_c0_seq1	P	4
GO:0007409	comp1153_c0_seq1;comp7333_c0_seq1;comp7377_c0_seq1;comp13515_c0_seq1;comp17298_c0_seq1;comp21821_c0_seq1;comp23152_c0_seq1;comp29640_c0_seq1;comp32079_c0_seq2;comp33341_c0_seq1;comp33901_c0_seq2;comp34251_c0_seq1;comp39766_c0_seq1;comp42079_c0_seq2;comp44033_c0_seq1;comp53329_c0_seq1;comp54266_c0_seq4;comp54447_c0_seq1;comp55242_c1_seq1;comp55870_c0_seq2;comp57353_c0_seq3;comp59037_c0_seq1;comp60…	P	48
GO:0005007	comp1153_c0_seq1;comp6265_c0_seq1;comp7333_c0_seq1;comp17298_c0_seq1;comp22739_c0_seq1;comp23088_c0_seq1;comp24717_c0_seq1;comp34233_c0_seq1;comp59997_c0_seq3;comp64610_c0_seq4;comp65575_c1_seq1;comp66448_c0_seq6;comp88389_c0_seq1;comp90809_c0_seq1;comp93116_c0_seq1;comp93887_c0_seq1;comp103082_c0_seq1;comp103418_c0_seq1;comp105328_c0_seq1	F	19
GO:0048730	comp1153_c0_seq1;comp48012_c0_seq1;comp66194_c0_seq1;comp66548_c0_seq3;comp67685_c0_seq2;comp72173_c0_seq1	P	6
GO:0016023	comp1153_c0_seq1;comp1602_c0_seq1;comp3276_c0_seq1;comp5482_c0_seq1;comp7333_c0_seq1;comp12013_c0_seq1;comp12125_c0_seq1;comp13692_c0_seq1;comp15783_c0_seq1;comp16644_c0_seq1;comp17298_c0_seq1;comp18227_c0_seq1;comp18365_c0_seq1;comp20873_c0_seq1;comp22404_c0_seq1;comp23003_c0_seq1;comp27817_c1_seq1;comp30161_c0_seq1;comp30456_c0_seq1;comp31120_c0_seq1;comp32507_c0_seq1;comp33230_c0_seq1;comp3525…	C	93
GO:0048265	comp1153_c0_seq1;comp18801_c0_seq1;comp25595_c0_seq1;comp28145_c0_seq1;comp50070_c0_seq1;comp74340_c0_seq1;comp82592_c0_seq1;comp84766_c0_seq1;comp85873_c0_seq1;comp89749_c0_seq1;comp92688_c0_seq1;comp94180_c0_seq1;comp99212_c0_seq1;comp101757_c0_seq1;comp117600_c0_seq1;comp119992_c0_seq1	P	16
GO:0071300	comp1153_c0_seq1;comp12402_c0_seq1;comp12724_c0_seq1;comp18571_c0_seq1;comp21166_c0_seq1;comp25902_c0_seq1;comp33226_c0_seq1;comp39610_c0_seq1;comp41586_c0_seq1;comp55042_c0_seq1;comp56728_c0_seq3;comp56876_c1_seq2;comp57620_c0_seq3;comp58905_c0_seq1;comp72333_c0_seq1;comp74565_c0_seq1;comp75191_c0_seq1;comp77171_c0_seq1;comp80236_c0_seq1;comp89595_c0_seq1;comp115217_c0_seq1	P	21
GO:0060449	comp1153_c0_seq1;comp7333_c0_seq1;comp17298_c0_seq1;comp93116_c0_seq1	P	4
GO:2001241	comp1153_c0_seq1	P	1
GO:0010453	comp1153_c0_seq1;comp7333_c0_seq1;comp17298_c0_seq1;comp93116_c0_seq1	P	4
GO:0060687	comp1153_c0_seq1;comp7333_c0_seq1;comp12098_c0_seq2;comp17298_c0_seq1;comp61209_c0_seq1;comp61209_c1_seq2;comp76923_c0_seq1;comp93116_c0_seq1	P	8
GO:0010008	comp1153_c0_seq1;comp4128_c0_seq1;comp9128_c0_seq1;comp12013_c0_seq1;comp12125_c0_seq1;comp13692_c0_seq1;comp14055_c0_seq1;comp14985_c0_seq1;comp18468_c0_seq1;comp18626_c0_seq1;comp22519_c0_seq1;comp25814_c0_seq1;comp25937_c0_seq1;comp26808_c0_seq1;comp27817_c1_seq1;comp29919_c0_seq1;comp31120_c0_seq1;comp33403_c0_seq1;comp33945_c0_seq1;comp36546_c0_seq1;comp40028_c0_seq1;comp41485_c0_seq1;comp44…	C	70
GO:0055010	comp1153_c0_seq1;comp7333_c0_seq1;comp13660_c0_seq1;comp17298_c0_seq1;comp21182_c0_seq1;comp22064_c0_seq2;comp30364_c0_seq1;comp57374_c0_seq1;comp60680_c0_seq1;comp74714_c0_seq1;comp89001_c0_seq1;comp89223_c0_seq1;comp93116_c0_seq1;comp122916_c0_seq1	P	14
GO:0000122	comp1153_c0_seq1;comp2034_c0_seq1;comp2112_c0_seq1;comp2172_c0_seq1;comp3833_c0_seq1;comp4107_c0_seq1;comp5631_c0_seq2;comp6063_c0_seq1;comp6604_c0_seq1;comp6888_c0_seq1;comp6987_c0_seq1;comp7333_c0_seq1;comp7358_c0_seq1;comp8130_c0_seq1;comp8369_c0_seq2;comp8421_c0_seq1;comp8453_c0_seq1;comp8638_c0_seq1;comp8863_c0_seq1;comp8864_c0_seq1;comp8931_c0_seq1;comp9613_c0_seq1;comp9815_c0_seq2;comp1015…	P	359
GO:0001657	comp1153_c0_seq1;comp7333_c0_seq1;comp12098_c0_seq2;comp13358_c0_seq1;comp17298_c0_seq1;comp38724_c0_seq1;comp61209_c0_seq1;comp61209_c1_seq2;comp67273_c0_seq2;comp76923_c0_seq1;comp82889_c0_seq1;comp91033_c0_seq1;comp93116_c0_seq1;comp101026_c0_seq1;comp112581_c0_seq1	P	15
GO:0072300	comp1153_c0_seq1	P	1
GO:0030335	comp1153_c0_seq1;comp5744_c0_seq1;comp13515_c0_seq1;comp22638_c0_seq1;comp23387_c0_seq1;comp24082_c0_seq1;comp27752_c0_seq1;comp36909_c0_seq1;comp40237_c0_seq1;comp42096_c0_seq1;comp44033_c0_seq1;comp44455_c0_seq1;comp49173_c0_seq1;comp49237_c0_seq1;comp50728_c0_seq1;comp51302_c0_seq2;comp51360_c0_seq1;comp56238_c0_seq3;comp57225_c0_seq1;comp58196_c0_seq1;comp58956_c0_seq1;comp59038_c0_seq1;comp5…	P	48
GO:0060463	comp1153_c0_seq1;comp7333_c0_seq1;comp17298_c0_seq1;comp93116_c0_seq1	P	4
GO:0001838	comp1153_c0_seq1;comp15765_c0_seq1;comp67725_c0_seq3;comp67985_c0_seq2;comp72940_c0_seq1;comp75994_c0_seq1;comp91814_c0_seq1;comp100727_c0_seq1;comp109176_c0_seq1;comp111011_c0_seq1	P	10
GO:0045165	comp1153_c0_seq1;comp7333_c0_seq1;comp11723_c0_seq1;comp12034_c0_seq1;comp17298_c0_seq1;comp29311_c0_seq1;comp60273_c0_seq2;comp62007_c0_seq2;comp63045_c0_seq3;comp63045_c1_seq2;comp64429_c0_seq1;comp65143_c0_seq1;comp80236_c0_seq1;comp84360_c0_seq1;comp93116_c0_seq1	P	15
GO:0007267	comp1153_c0_seq1;comp8002_c0_seq2;comp9016_c0_seq1;comp34514_c0_seq1;comp36767_c0_seq1;comp39230_c0_seq1;comp51149_c0_seq1;comp51900_c0_seq1;comp54145_c0_seq1;comp56757_c0_seq1;comp57953_c0_seq2;comp58338_c0_seq1;comp65029_c0_seq5;comp74163_c0_seq1;comp76274_c0_seq1;comp79635_c0_seq1;comp84325_c0_seq1;comp95238_c0_seq1;comp95968_c0_seq1;comp98757_c0_seq1;comp99528_c0_seq1;comp101214_c0_seq1;comp1…	P	24
GO:0033619	comp1153_c0_seq1;comp124265_c0_seq1	P	2
GO:0033630	comp1153_c0_seq1;comp1820_c0_seq1;comp24987_c0_seq1;comp88225_c0_seq1;comp88559_c0_seq1;comp89436_c0_seq1;comp109397_c0_seq1;comp116181_c0_seq1;comp119457_c0_seq1	P	9
GO:0010976	comp1153_c0_seq1;comp8182_c0_seq1;comp18801_c0_seq1;comp21166_c0_seq1;comp28145_c0_seq1;comp28699_c0_seq1;comp44636_c0_seq1;comp47961_c0_seq1;comp47961_c1_seq1;comp48268_c0_seq1;comp48845_c0_seq1;comp50070_c0_seq1;comp56574_c0_seq1;comp56987_c0_seq1;comp57531_c0_seq1;comp67528_c0_seq1;comp67651_c0_seq4;comp72333_c0_seq1;comp73073_c0_seq1;comp73954_c0_seq1;comp74197_c0_seq1;comp74340_c0_seq1;comp8…	P	36
GO:0001525	comp1153_c0_seq1;comp1356_c0_seq1;comp6816_c0_seq1;comp7195_c0_seq1;comp7333_c0_seq1;comp8130_c0_seq1;comp10064_c0_seq1;comp12884_c0_seq1;comp13646_c0_seq1;comp14027_c0_seq1;comp14089_c0_seq1;comp17252_c0_seq1;comp17255_c0_seq1;comp17298_c0_seq1;comp18271_c0_seq1;comp18668_c0_seq1;comp20754_c0_seq1;comp21052_c0_seq1;comp24268_c0_seq2;comp24780_c0_seq1;comp29256_c0_seq1;comp30370_c0_seq1;comp31154…	P	96
GO:0060527	comp1153_c0_seq1;comp7333_c0_seq1;comp17298_c0_seq1;comp93116_c0_seq1	P	4
GO:0032808	comp1153_c0_seq1;comp7333_c0_seq1;comp17298_c0_seq1;comp93116_c0_seq1	P	4
GO:0007158	comp1153_c0_seq1;comp5649_c0_seq1;comp9404_c0_seq1;comp62832_c1_seq2;comp109310_c0_seq1	P	5
GO:0040036	comp1153_c0_seq1;comp7333_c0_seq1;comp17298_c0_seq1;comp93116_c0_seq1	P	4
GO:0060501	comp1153_c0_seq1;comp7333_c0_seq1;comp17298_c0_seq1;comp54450_c0_seq1;comp93116_c0_seq1	P	5
GO:0061146	comp1153_c0_seq1	P	1
GO:0000165	comp1153_c0_seq1;comp5841_c0_seq1;comp7892_c0_seq1;comp12907_c0_seq1;comp13838_c0_seq1;comp13959_c0_seq1;comp14290_c0_seq1;comp15182_c0_seq1;comp21821_c0_seq1;comp23003_c0_seq1;comp23088_c0_seq1;comp25019_c0_seq1;comp31167_c0_seq1;comp32825_c0_seq1;comp33080_c0_seq1;comp39278_c0_seq1;comp41734_c0_seq1;comp42537_c0_seq1;comp42694_c0_seq1;comp44070_c0_seq1;comp45597_c0_seq2;comp50429_c0_seq2;comp51…	P	72
GO:0008543	comp1153_c0_seq1;comp6265_c0_seq1;comp7704_c0_seq1;comp11895_c0_seq1;comp17415_c0_seq1;comp18468_c0_seq1;comp22638_c0_seq1;comp22739_c0_seq1;comp24656_c0_seq1;comp24717_c0_seq1;comp24780_c0_seq1;comp25937_c0_seq1;comp26808_c0_seq1;comp34233_c0_seq1;comp38150_c0_seq1;comp38430_c0_seq1;comp39197_c0_seq1;comp40028_c0_seq1;comp42056_c0_seq1;comp44619_c0_seq1;comp45201_c0_seq1;comp46801_c0_seq1;comp48…	P	62
GO:0048286	comp1153_c0_seq1;comp3327_c0_seq1;comp7333_c0_seq1;comp7708_c0_seq1;comp9264_c0_seq1;comp17298_c0_seq1;comp27443_c0_seq1;comp33341_c0_seq1;comp55183_c1_seq1;comp59037_c0_seq1;comp61594_c0_seq1;comp64615_c0_seq1;comp66685_c0_seq1;comp67567_c0_seq2;comp73554_c0_seq1;comp76203_c0_seq1;comp82962_c0_seq1;comp85483_c0_seq1;comp91696_c0_seq1;comp93116_c0_seq1;comp96303_c0_seq1;comp97366_c0_seq1;comp1024…	P	26
GO:0060523	comp1153_c0_seq1;comp7333_c0_seq1;comp17298_c0_seq1;comp93116_c0_seq1	P	4
GO:0001755	comp1153_c0_seq1;comp4389_c0_seq1;comp56002_c0_seq1;comp85409_c0_seq1;comp89861_c0_seq1;comp102883_c0_seq1;comp103197_c0_seq1;comp118867_c0_seq1	P	8
GO:0008589	comp1153_c0_seq1;comp7333_c0_seq1;comp17298_c0_seq1;comp26285_c0_seq1;comp29910_c0_seq1;comp30701_c0_seq1;comp35197_c0_seq1;comp36221_c0_seq1;comp44643_c0_seq1;comp45532_c0_seq1;comp76248_c0_seq1;comp83974_c0_seq1;comp84315_c0_seq1;comp90130_c0_seq1;comp93116_c0_seq1;comp99925_c0_seq1;comp111434_c0_seq1;comp113985_c0_seq1;comp121982_c0_seq1	P	19
GO:0060484	comp1153_c0_seq1;comp7333_c0_seq1;comp17298_c0_seq1;comp20179_c0_seq1;comp21166_c0_seq1;comp72333_c0_seq1;comp80236_c0_seq1;comp89595_c0_seq1;comp93116_c0_seq1;comp98975_c0_seq1;comp115217_c0_seq1;comp116502_c0_seq1	P	12
GO:0030425	comp1155_c0_seq2;comp6572_c0_seq1;comp7727_c0_seq1;comp8130_c0_seq1;comp11518_c0_seq1;comp13515_c0_seq1;comp14570_c0_seq1;comp16095_c0_seq1;comp16630_c0_seq1;comp17176_c0_seq1;comp18801_c0_seq1;comp20441_c0_seq1;comp20754_c0_seq1;comp22021_c0_seq1;comp23374_c0_seq1;comp25432_c0_seq2;comp26094_c0_seq1;comp26708_c0_seq1;comp27182_c0_seq1;comp27308_c0_seq1;comp27360_c0_seq1;comp28145_c0_seq1;comp293…	C	165
GO:0031175	comp1155_c0_seq2;comp11842_c0_seq1;comp17176_c0_seq1;comp22353_c0_seq1;comp26846_c0_seq1;comp33951_c0_seq1;comp47059_c0_seq1;comp47513_c0_seq1;comp49237_c0_seq1;comp50072_c0_seq1;comp58245_c0_seq1;comp59399_c0_seq1;comp61526_c0_seq1;comp61664_c0_seq1;comp61865_c0_seq7;comp62192_c0_seq1;comp62551_c0_seq1;comp63131_c0_seq1;comp63214_c0_seq3;comp64278_c0_seq2;comp65403_c0_seq9;comp65405_c0_seq1;comp…	P	36
GO:0043025	comp1155_c0_seq2;comp5118_c0_seq1;comp6180_c0_seq1;comp6572_c0_seq1;comp6696_c0_seq1;comp6987_c0_seq1;comp7428_c0_seq1;comp9528_c0_seq1;comp13515_c0_seq1;comp13684_c0_seq1;comp14421_c0_seq1;comp16207_c0_seq1;comp17544_c0_seq1;comp18271_c0_seq1;comp20441_c0_seq1;comp23374_c0_seq1;comp24119_c0_seq1;comp25198_c0_seq1;comp26678_c0_seq1;comp26686_c0_seq1;comp26744_c0_seq1;comp27182_c0_seq1;comp28069_c…	C	172
GO:0000155	comp1172_c0_seq1;comp26357_c0_seq1;comp29092_c0_seq2;comp29988_c0_seq1;comp33743_c0_seq1;comp34169_c0_seq2;comp55139_c0_seq2;comp57814_c0_seq3;comp78560_c0_seq1;comp80716_c0_seq1;comp84451_c0_seq1;comp89335_c0_seq1;comp89497_c0_seq1;comp100459_c0_seq1;comp103190_c0_seq1;comp115620_c0_seq1;comp116790_c0_seq1;comp124264_c0_seq1	F	18
GO:0023014	comp1172_c0_seq1;comp9264_c0_seq1;comp19055_c0_seq1;comp24082_c0_seq1;comp24656_c0_seq1;comp26357_c0_seq1;comp27443_c0_seq1;comp27752_c0_seq1;comp29092_c0_seq2;comp29988_c0_seq1;comp33743_c0_seq1;comp34169_c0_seq2;comp36909_c0_seq1;comp38306_c0_seq1;comp41137_c0_seq1;comp45683_c0_seq1;comp45687_c0_seq1;comp55139_c0_seq2;comp55183_c0_seq2;comp55183_c1_seq1;comp57814_c0_seq3;comp62660_c0_seq2;comp7…	P	47
GO:0000160	comp1172_c0_seq1;comp7418_c0_seq1;comp7856_c0_seq1;comp24614_c0_seq1;comp26357_c0_seq1;comp29092_c0_seq2;comp29988_c0_seq1;comp30164_c0_seq1;comp33743_c0_seq1;comp34169_c0_seq2;comp55139_c0_seq2;comp57814_c0_seq3;comp74815_c0_seq1;comp78560_c0_seq1;comp79841_c0_seq1;comp80716_c0_seq1;comp84451_c0_seq1;comp89335_c0_seq1;comp89497_c0_seq1;comp92498_c0_seq1;comp93974_c0_seq1;comp100459_c0_seq1;comp1…	P	27
GO:0007411	comp1182_c0_seq1;comp2850_c0_seq1;comp5649_c0_seq1;comp6612_c0_seq1;comp7809_c0_seq1;comp7826_c0_seq1;comp8110_c0_seq1;comp8219_c0_seq1;comp9287_c0_seq1;comp10383_c0_seq1;comp11292_c0_seq1;comp11459_c0_seq1;comp11893_c0_seq1;comp12098_c0_seq2;comp12303_c0_seq1;comp13121_c0_seq1;comp14466_c0_seq1;comp15437_c0_seq1;comp15520_c0_seq1;comp17913_c0_seq1;comp18442_c0_seq1;comp18801_c0_seq1;comp20320_c0…	P	168
GO:0016929	comp1182_c0_seq1;comp34906_c1_seq1;comp37860_c0_seq1	F	3
GO:0016926	comp1182_c0_seq1;comp34906_c1_seq1;comp37860_c0_seq1;comp61513_c0_seq1;comp63345_c0_seq2;comp114547_c0_seq1	P	6
GO:0021952	comp1182_c0_seq1;comp34906_c1_seq1;comp45311_c0_seq1;comp49522_c0_seq1;comp50026_c0_seq1;comp54786_c0_seq1;comp70553_c0_seq1;comp81527_c0_seq1;comp113261_c0_seq1	P	9
GO:0060997	comp1182_c0_seq1;comp14089_c0_seq1;comp24780_c0_seq1;comp34906_c1_seq1;comp35477_c1_seq1;comp44619_c0_seq1;comp64899_c0_seq1;comp78951_c0_seq1;comp86504_c0_seq1	P	9
GO:0060548	comp1182_c0_seq1;comp11723_c0_seq1;comp12034_c0_seq1;comp34906_c1_seq1;comp48361_c0_seq1;comp48924_c0_seq1;comp52596_c0_seq2;comp65619_c0_seq1;comp66698_c0_seq1;comp67528_c0_seq1;comp67651_c0_seq4;comp80101_c0_seq1;comp105130_c0_seq1;comp111454_c0_seq1;comp117343_c0_seq1;comp118069_c0_seq1	P	16
GO:0043547	comp1189_c0_seq1;comp1529_c0_seq1;comp3138_c0_seq1;comp5646_c0_seq1;comp7295_c0_seq1;comp8009_c0_seq1;comp8750_c0_seq1;comp9735_c0_seq1;comp10839_c0_seq1;comp11086_c0_seq1;comp13681_c0_seq1;comp14941_c0_seq1;comp21423_c0_seq1;comp24146_c0_seq1;comp25031_c0_seq1;comp25420_c0_seq1;comp26723_c0_seq1;comp27915_c0_seq1;comp29379_c0_seq1;comp29422_c0_seq1;comp30244_c0_seq1;comp30517_c0_seq1;comp31882_c…	P	103
GO:0005096	comp1189_c0_seq1;comp1529_c0_seq1;comp5646_c0_seq1;comp7295_c0_seq1;comp8009_c0_seq1;comp8750_c0_seq1;comp10839_c0_seq1;comp11086_c0_seq1;comp13681_c0_seq1;comp13850_c0_seq1;comp14941_c0_seq1;comp16764_c0_seq1;comp21423_c0_seq1;comp22810_c0_seq1;comp23418_c0_seq1;comp24146_c0_seq1;comp25031_c0_seq1;comp25909_c0_seq1;comp26341_c0_seq1;comp26723_c0_seq1;comp27915_c0_seq1;comp29379_c0_seq1;comp29422…	F	125
GO:0034362	comp1200_c0_seq1;comp3687_c0_seq1;comp35025_c0_seq1;comp41187_c0_seq1;comp57679_c0_seq2;comp64148_c0_seq1;comp65996_c0_seq1;comp71227_c0_seq1;comp74640_c0_seq1;comp93119_c0_seq1;comp102660_c0_seq1;comp102936_c0_seq1;comp113926_c0_seq1;comp119632_c0_seq1;comp119696_c0_seq1	C	15
GO:0034440	comp1200_c0_seq1;comp3687_c0_seq1;comp102936_c0_seq1	P	3
GO:0003847	comp1200_c0_seq1;comp3687_c0_seq1;comp62145_c0_seq2;comp102936_c0_seq1	F	4
GO:0047499	comp1200_c0_seq1;comp3687_c0_seq1;comp36798_c0_seq1;comp46856_c0_seq1;comp48688_c0_seq1;comp49393_c0_seq1;comp56699_c0_seq2;comp94492_c0_seq1;comp102936_c0_seq1	F	9
GO:0016042	comp1200_c0_seq1;comp1333_c0_seq1;comp3687_c0_seq1;comp17719_c0_seq1;comp17856_c0_seq1;comp17978_c0_seq1;comp18930_c0_seq1;comp20577_c0_seq1;comp25375_c0_seq1;comp29256_c0_seq1;comp31160_c0_seq1;comp35161_c0_seq1;comp37124_c0_seq1;comp38008_c0_seq1;comp43996_c0_seq1;comp44423_c0_seq1;comp45555_c0_seq1;comp50644_c0_seq1;comp51876_c0_seq1;comp52311_c0_seq1;comp52332_c0_seq1;comp54343_c0_seq1;comp57…	P	60
GO:0090026	comp1200_c0_seq1;comp3687_c0_seq1;comp102936_c0_seq1	P	3
GO:0034374	comp1200_c0_seq1;comp3687_c0_seq1;comp14675_c0_seq1;comp35025_c0_seq1;comp38532_c0_seq1;comp57679_c0_seq2;comp62979_c0_seq1;comp69076_c0_seq1;comp74640_c0_seq1;comp93119_c0_seq1;comp102936_c0_seq1;comp119632_c0_seq1	P	12
GO:0034441	comp1200_c0_seq1;comp3687_c0_seq1;comp102936_c0_seq1	P	3
GO:0030513	comp1266_c1_seq1;comp9264_c0_seq1;comp10754_c0_seq1;comp27443_c0_seq1;comp36673_c0_seq1;comp38537_c0_seq1;comp42865_c0_seq2;comp55183_c1_seq1;comp62176_c0_seq2;comp65619_c0_seq1;comp71255_c0_seq1;comp73554_c0_seq1;comp76203_c0_seq1;comp82465_c0_seq1;comp93526_c0_seq1;comp95595_c0_seq1;comp106097_c0_seq1;comp114756_c0_seq1	P	18
GO:0031625	comp1297_c0_seq1;comp2541_c0_seq1;comp7820_c0_seq1;comp7925_c0_seq1;comp8389_c0_seq1;comp9094_c0_seq1;comp9769_c0_seq1;comp10363_c0_seq1;comp12673_c1_seq1;comp13358_c0_seq1;comp13850_c0_seq1;comp13862_c0_seq1;comp14181_c0_seq1;comp14685_c0_seq1;comp25420_c0_seq1;comp25911_c0_seq2;comp26223_c0_seq2;comp27800_c0_seq1;comp28350_c0_seq1;comp28868_c0_seq1;comp29929_c0_seq2;comp31823_c0_seq1;comp31841_…	F	161
GO:0031466	comp1297_c0_seq1;comp44106_c0_seq1;comp47539_c0_seq1;comp54271_c0_seq2;comp54443_c0_seq1;comp99566_c0_seq1;comp101921_c0_seq1	C	7
GO:0008026	comp1306_c0_seq1;comp3470_c0_seq1;comp5631_c0_seq2;comp6063_c0_seq1;comp7233_c0_seq1;comp7343_c0_seq1;comp7945_c0_seq1;comp7976_c0_seq1;comp8130_c0_seq1;comp8872_c0_seq1;comp8925_c0_seq1;comp9015_c0_seq1;comp9124_c0_seq1;comp9341_c0_seq1;comp10383_c0_seq1;comp10615_c0_seq1;comp11566_c0_seq1;comp11634_c0_seq1;comp11634_c1_seq1;comp12156_c0_seq1;comp12497_c0_seq2;comp12657_c0_seq1;comp14444_c0_seq1…	F	299
GO:0031418	comp1307_c0_seq1;comp10510_c0_seq1;comp18350_c0_seq1;comp18812_c0_seq1;comp19921_c0_seq1;comp28088_c0_seq2;comp30468_c0_seq1;comp35154_c0_seq1;comp46607_c0_seq1;comp52380_c0_seq1;comp56850_c0_seq1;comp57419_c0_seq1;comp58292_c0_seq1;comp58518_c0_seq2;comp62478_c0_seq1;comp63896_c0_seq1;comp65731_c0_seq9;comp65792_c0_seq4;comp66335_c0_seq1;comp66810_c0_seq1;comp67837_c0_seq1;comp68007_c0_seq1;comp…	F	35
GO:0022416	comp1308_c0_seq1;comp12857_c0_seq1;comp13115_c0_seq1;comp16151_c1_seq1;comp20382_c0_seq1;comp24543_c0_seq1;comp29640_c0_seq1;comp32642_c0_seq1;comp40754_c0_seq1;comp41943_c0_seq1;comp45606_c0_seq1;comp47270_c0_seq2;comp47766_c0_seq1;comp49332_c0_seq2;comp52663_c0_seq1;comp55870_c0_seq2;comp56632_c0_seq1;comp58713_c0_seq1;comp59878_c0_seq1;comp60778_c0_seq1;comp61705_c0_seq1;comp61729_c0_seq1;comp…	P	46
GO:0035220	comp1308_c0_seq1;comp8377_c0_seq1;comp12155_c0_seq1;comp12857_c0_seq1;comp13115_c0_seq1;comp24543_c0_seq1;comp31273_c0_seq1;comp32317_c0_seq1;comp37916_c0_seq1;comp51134_c0_seq1;comp58713_c0_seq1;comp59498_c0_seq2;comp59757_c0_seq4;comp60778_c0_seq1;comp61729_c0_seq1;comp63068_c0_seq1;comp64201_c0_seq3;comp64468_c0_seq4;comp64544_c0_seq1;comp64834_c0_seq2;comp65828_c0_seq1;comp66092_c0_seq1;comp6…	P	35
GO:0004386	comp1308_c0_seq1;comp2002_c0_seq1;comp3241_c0_seq1;comp8116_c0_seq1;comp8478_c0_seq1;comp8652_c0_seq1;comp9296_c0_seq1;comp13464_c0_seq1;comp14152_c0_seq1;comp15596_c0_seq1;comp15789_c0_seq1;comp16107_c0_seq1;comp17339_c0_seq1;comp19266_c0_seq1;comp22476_c0_seq1;comp23596_c0_seq1;comp24543_c0_seq1;comp26778_c0_seq1;comp31010_c0_seq1;comp31154_c0_seq1;comp32067_c0_seq1;comp32679_c0_seq1;comp36510_…	F	117
GO:0048749	comp1308_c0_seq1;comp6612_c0_seq1;comp6987_c0_seq1;comp8864_c0_seq1;comp17853_c0_seq1;comp19864_c0_seq1;comp24543_c0_seq1;comp29447_c0_seq1;comp29640_c0_seq1;comp31477_c0_seq1;comp36244_c0_seq1;comp40754_c0_seq1;comp41756_c0_seq1;comp45541_c0_seq1;comp45541_c1_seq1;comp47136_c0_seq1;comp52439_c0_seq1;comp55053_c0_seq1;comp55143_c0_seq1;comp55870_c0_seq2;comp56180_c0_seq1;comp58485_c0_seq1;comp607…	P	49
GO:0016887	comp1323_c0_seq1;comp2817_c0_seq1;comp3933_c0_seq1;comp7307_c0_seq1;comp7361_c0_seq1;comp7566_c0_seq1;comp8060_c0_seq1;comp9251_c0_seq1;comp9352_c0_seq1;comp11230_c0_seq1;comp11978_c0_seq1;comp12013_c0_seq1;comp12125_c0_seq1;comp12724_c0_seq1;comp13692_c0_seq1;comp13942_c0_seq1;comp14394_c0_seq1;comp15289_c0_seq1;comp17540_c0_seq1;comp17655_c0_seq1;comp17665_c0_seq1;comp18343_c0_seq1;comp18571_c0…	F	197
GO:0004806	comp1333_c0_seq1;comp11447_c0_seq1;comp13263_c0_seq1;comp13298_c0_seq1;comp16535_c0_seq1;comp16699_c0_seq1;comp20963_c0_seq1;comp24611_c0_seq1;comp26065_c0_seq1;comp31160_c0_seq1;comp31304_c0_seq1;comp34485_c0_seq1;comp34635_c0_seq1;comp35247_c0_seq2;comp37124_c0_seq1;comp38008_c0_seq1;comp38532_c0_seq1;comp45555_c0_seq1;comp52023_c0_seq1;comp52023_c1_seq1;comp52413_c0_seq1;comp54784_c0_seq1;comp…	F	46
GO:0003868	comp1349_c0_seq1;comp1349_c1_seq1;comp26357_c0_seq1;comp79192_c0_seq1;comp119262_c0_seq1	F	5
GO:0008127	comp1349_c0_seq1;comp1349_c1_seq1;comp119262_c0_seq1	F	3
GO:0006572	comp1349_c0_seq1;comp1349_c1_seq1;comp64045_c0_seq1;comp64045_c1_seq1;comp79192_c0_seq1;comp92521_c0_seq1;comp98678_c0_seq1;comp107680_c0_seq1;comp119262_c0_seq1;comp119366_c0_seq1;comp120209_c0_seq1;comp124807_c0_seq1	P	12
GO:0016477	comp1356_c0_seq1;comp5444_c0_seq1;comp8013_c0_seq1;comp8072_c0_seq1;comp10064_c0_seq1;comp10597_c0_seq1;comp13515_c0_seq1;comp15776_c0_seq1;comp17852_c0_seq1;comp18271_c0_seq1;comp20060_c0_seq1;comp21166_c0_seq1;comp22256_c0_seq1;comp23180_c0_seq1;comp23323_c0_seq1;comp24883_c0_seq1;comp25862_c0_seq1;comp27456_c0_seq2;comp28518_c0_seq1;comp30443_c0_seq1;comp32691_c0_seq1;comp32899_c0_seq1;comp361…	P	105
GO:0031983	comp1356_c0_seq1;comp35025_c0_seq1;comp74640_c0_seq1;comp119632_c0_seq1	C	4
GO:0042277	comp1356_c0_seq1;comp14130_c0_seq1;comp18271_c0_seq1;comp25326_c0_seq1;comp27360_c0_seq1;comp44183_c0_seq1;comp44522_c0_seq1;comp47025_c0_seq1;comp49035_c0_seq1;comp49136_c0_seq1;comp50315_c0_seq1;comp53700_c0_seq1;comp62729_c0_seq1;comp63658_c0_seq2;comp64074_c0_seq1;comp65543_c0_seq1;comp66484_c0_seq1;comp67381_c0_seq2;comp67417_c0_seq1;comp67947_c0_seq1;comp72869_c0_seq1;comp75843_c0_seq1;comp…	F	32
GO:0005903	comp1356_c0_seq1;comp9044_c0_seq1;comp17584_c0_seq1;comp18626_c0_seq1;comp27360_c0_seq1;comp44522_c0_seq1;comp47025_c0_seq1;comp50826_c0_seq1;comp55021_c0_seq1;comp57002_c0_seq1;comp63787_c1_seq1;comp64222_c0_seq2;comp64800_c0_seq3;comp65393_c0_seq5;comp66264_c1_seq2;comp66426_c0_seq1;comp66588_c0_seq2;comp66781_c0_seq1;comp66866_c0_seq2;comp72869_c0_seq1;comp73233_c0_seq1;comp80891_c0_seq1;comp8…	C	28
GO:0005793	comp1356_c0_seq1;comp8130_c0_seq1;comp20754_c0_seq1;comp30370_c0_seq1;comp39738_c0_seq1;comp45495_c0_seq1;comp55107_c0_seq1;comp58243_c0_seq1;comp62595_c0_seq1;comp63277_c0_seq2;comp64517_c0_seq1;comp66162_c0_seq1;comp66838_c0_seq2;comp68487_c0_seq3;comp81725_c0_seq1;comp101374_c0_seq1;comp118123_c0_seq1;comp119830_c0_seq1	C	18
GO:0032835	comp1356_c0_seq1;comp5444_c0_seq1;comp56281_c0_seq1;comp61042_c0_seq2;comp84646_c0_seq1	P	5
GO:0035814	comp1356_c0_seq1;comp45133_c0_seq1	P	2
GO:0004177	comp1356_c0_seq1;comp2987_c0_seq1;comp3832_c0_seq1;comp7041_c0_seq1;comp9461_c0_seq1;comp9616_c0_seq1;comp13489_c0_seq1;comp13814_c0_seq1;comp13828_c0_seq1;comp13865_c0_seq1;comp15066_c0_seq1;comp20117_c0_seq1;comp25081_c0_seq1;comp31151_c0_seq1;comp31538_c0_seq1;comp33217_c0_seq1;comp33360_c0_seq1;comp34626_c0_seq2;comp39242_c0_seq1;comp40522_c0_seq1;comp42335_c0_seq1;comp45522_c0_seq1;comp46754…	F	99
GO:0031410	comp1356_c0_seq1;comp1720_c0_seq2;comp6824_c0_seq1;comp7752_c0_seq1;comp11842_c0_seq1;comp12923_c0_seq1;comp14135_c0_seq2;comp14250_c0_seq1;comp14870_c0_seq1;comp15354_c0_seq1;comp24229_c0_seq1;comp25558_c0_seq1;comp26678_c0_seq1;comp29060_c0_seq1;comp29299_c0_seq1;comp30226_c0_seq1;comp30325_c0_seq1;comp30772_c0_seq1;comp30982_c0_seq1;comp31667_c0_seq1;comp33190_c0_seq1;comp33901_c0_seq2;comp364…	C	108
GO:0008237	comp1356_c0_seq1;comp1909_c0_seq1;comp2987_c0_seq1;comp7041_c0_seq1;comp13814_c0_seq1;comp13828_c0_seq1;comp13865_c0_seq1;comp14962_c0_seq1;comp15066_c0_seq1;comp25081_c0_seq1;comp25633_c0_seq1;comp31538_c0_seq1;comp33217_c0_seq1;comp39242_c0_seq1;comp40522_c0_seq1;comp42825_c0_seq1;comp46754_c0_seq1;comp48669_c0_seq1;comp48900_c0_seq1;comp49110_c0_seq1;comp49929_c1_seq1;comp51727_c0_seq1;comp519…	F	71
GO:0030154	comp1356_c0_seq1;comp2207_c0_seq1;comp3297_c0_seq1;comp3422_c0_seq1;comp5126_c0_seq1;comp9356_c0_seq1;comp10846_c0_seq1;comp11219_c0_seq1;comp11986_c0_seq2;comp14344_c0_seq1;comp16735_c0_seq1;comp18536_c0_seq1;comp19092_c0_seq1;comp20311_c0_seq1;comp22228_c0_seq1;comp23965_c0_seq1;comp23965_c1_seq1;comp24842_c0_seq1;comp26443_c0_seq1;comp26640_c0_seq1;comp26941_c0_seq1;comp27337_c0_seq1;comp27760…	P	150
GO:0012506	comp1356_c0_seq1;comp12394_c0_seq1;comp13851_c0_seq1;comp24678_c0_seq1;comp35025_c0_seq1;comp40902_c0_seq1;comp50635_c1_seq1;comp54431_c0_seq2;comp57230_c0_seq1;comp64503_c0_seq2;comp65533_c0_seq3;comp66114_c0_seq2;comp67757_c0_seq1;comp74640_c0_seq1;comp108823_c0_seq1;comp119632_c0_seq1	C	16
GO:0006725	comp1356_c0_seq1;comp11353_c0_seq1;comp42116_c0_seq1;comp63360_c0_seq1;comp115157_c0_seq1	P	5
GO:0016324	comp1356_c0_seq1;comp2829_c0_seq1;comp7821_c0_seq1;comp8550_c0_seq2;comp10087_c0_seq1;comp11315_c0_seq2;comp11412_c0_seq1;comp12047_c0_seq1;comp12518_c0_seq1;comp12923_c0_seq1;comp13324_c0_seq1;comp15871_c0_seq1;comp17584_c0_seq1;comp18609_c0_seq1;comp18626_c0_seq1;comp24571_c0_seq1;comp26055_c0_seq1;comp26305_c0_seq1;comp26750_c0_seq1;comp28772_c0_seq1;comp28868_c0_seq1;comp29782_c0_seq2;comp301…	C	158
GO:0003081	comp1356_c0_seq1;comp84646_c0_seq1	P	2
GO:0008283	comp1356_c0_seq1;comp2895_c0_seq1;comp9094_c0_seq1;comp11290_c0_seq1;comp12236_c0_seq1;comp13283_c0_seq1;comp13709_c0_seq1;comp14130_c0_seq1;comp20024_c0_seq1;comp20115_c0_seq1;comp20577_c0_seq1;comp22638_c0_seq1;comp24780_c0_seq1;comp28563_c0_seq1;comp29085_c0_seq1;comp29343_c0_seq1;comp30427_c0_seq1;comp30797_c0_seq1;comp31107_c0_seq1;comp31273_c0_seq1;comp31841_c0_seq1;comp31955_c0_seq1;comp32…	P	179
GO:0010466	comp1361_c0_seq1;comp1525_c0_seq1;comp3423_c0_seq1;comp4107_c0_seq1;comp6307_c0_seq2;comp6738_c0_seq2;comp7237_c0_seq1;comp7737_c0_seq1;comp9016_c0_seq1;comp9212_c0_seq1;comp9613_c0_seq1;comp11325_c0_seq1;comp11852_c0_seq1;comp12702_c0_seq1;comp12869_c0_seq1;comp13100_c0_seq1;comp14395_c0_seq1;comp14433_c0_seq1;comp15239_c0_seq1;comp15342_c0_seq2;comp16695_c0_seq1;comp19632_c0_seq1;comp19647_c0_s…	P	166
GO:0030414	comp1361_c0_seq1;comp1525_c0_seq1;comp3423_c0_seq1;comp15239_c0_seq1;comp29410_c0_seq2;comp48625_c0_seq2;comp48627_c0_seq1;comp48634_c0_seq1;comp49275_c0_seq1;comp49662_c1_seq1;comp51325_c0_seq1;comp51682_c0_seq1;comp55328_c0_seq1;comp55988_c0_seq1;comp57631_c0_seq1;comp57694_c0_seq1;comp59456_c0_seq1;comp59684_c0_seq3;comp59684_c1_seq1;comp60594_c0_seq1;comp60772_c0_seq2;comp61152_c0_seq1;comp62…	F	46
GO:0008277	comp1366_c0_seq1;comp17586_c0_seq1;comp23921_c0_seq1;comp33462_c0_seq1;comp46622_c0_seq1;comp56069_c0_seq1;comp56927_c0_seq2;comp59236_c0_seq1;comp70597_c0_seq1;comp75826_c0_seq1;comp79393_c0_seq1;comp88326_c0_seq1;comp95590_c0_seq1;comp106093_c0_seq1;comp119445_c0_seq1	P	15
GO:0000132	comp1366_c0_seq1;comp8550_c0_seq2;comp23921_c0_seq1;comp36776_c0_seq1;comp43401_c0_seq1;comp46162_c0_seq1;comp56092_c0_seq1;comp56123_c0_seq1;comp56927_c0_seq2;comp58821_c0_seq1;comp58863_c0_seq1;comp59236_c0_seq1;comp60369_c0_seq1;comp61304_c1_seq2;comp62212_c0_seq1;comp62577_c0_seq2;comp65985_c0_seq1;comp66130_c0_seq2;comp71714_c0_seq1;comp75510_c0_seq1;comp79225_c0_seq1;comp79393_c0_seq1;comp8…	P	26
GO:0005092	comp1366_c0_seq1;comp23921_c0_seq1;comp79393_c0_seq1;comp88326_c0_seq1;comp95590_c0_seq1;comp106093_c0_seq1	F	6
GO:0007169	comp1368_c0_seq1;comp10214_c0_seq2;comp11365_c0_seq1;comp15520_c0_seq1;comp21585_c0_seq1;comp21685_c0_seq1;comp26883_c0_seq1;comp30906_c0_seq1;comp31204_c0_seq1;comp32763_c0_seq1;comp41756_c0_seq1;comp47136_c0_seq1;comp47253_c0_seq1;comp50906_c0_seq3;comp50987_c0_seq1;comp51221_c0_seq1;comp51438_c0_seq3;comp53420_c0_seq1;comp53422_c0_seq1;comp54059_c0_seq1;comp54923_c0_seq1;comp55161_c0_seq3;comp…	P	52
GO:0004714	comp1368_c0_seq1;comp6119_c0_seq1;comp7396_c0_seq1;comp9098_c0_seq1;comp9356_c0_seq1;comp10214_c0_seq2;comp11205_c0_seq1;comp11365_c0_seq1;comp12518_c0_seq1;comp13324_c0_seq1;comp13591_c0_seq1;comp15520_c0_seq1;comp15960_c0_seq1;comp18780_c0_seq1;comp20311_c0_seq1;comp20320_c0_seq1;comp20382_c0_seq1;comp21507_c0_seq1;comp21585_c0_seq1;comp21685_c0_seq1;comp22190_c0_seq1;comp22432_c0_seq1;comp2252…	F	220
GO:0006013	comp1384_c0_seq1;comp19268_c1_seq1;comp57518_c0_seq2;comp60607_c0_seq7;comp63325_c0_seq2;comp64374_c0_seq4;comp66732_c0_seq1;comp67366_c0_seq1;comp67700_c0_seq1;comp68308_c0_seq3;comp83685_c0_seq1;comp84266_c0_seq1;comp96303_c0_seq1;comp109041_c0_seq1;comp113063_c0_seq1;comp117216_c0_seq1;comp120421_c0_seq1	P	17
GO:0004559	comp1384_c0_seq1;comp19268_c1_seq1;comp57518_c0_seq2;comp67366_c0_seq1;comp67700_c0_seq1;comp73460_c0_seq1;comp83685_c0_seq1;comp84266_c0_seq1;comp109041_c0_seq1;comp117216_c0_seq1	F	10
GO:0007154	comp1387_c0_seq1;comp7808_c0_seq1;comp9312_c0_seq1;comp13910_c0_seq1;comp14050_c0_seq1;comp18271_c0_seq1;comp18488_c0_seq1;comp18552_c0_seq1;comp19100_c0_seq1;comp20327_c0_seq1;comp21732_c0_seq1;comp21763_c0_seq2;comp22308_c0_seq1;comp24210_c0_seq1;comp25420_c0_seq1;comp26805_c0_seq1;comp27838_c0_seq1;comp28376_c0_seq1;comp29935_c0_seq1;comp31878_c0_seq1;comp32126_c0_seq1;comp33632_c0_seq1;comp34…	P	124
GO:0016874	comp1400_c0_seq1;comp8116_c0_seq1;comp8185_c0_seq1;comp8854_c0_seq1;comp11326_c0_seq1;comp12910_c0_seq1;comp16427_c0_seq1;comp16961_c0_seq1;comp17922_c0_seq1;comp21348_c0_seq1;comp21990_c0_seq1;comp22239_c0_seq2;comp22312_c0_seq1;comp22455_c0_seq1;comp30024_c0_seq1;comp31505_c0_seq1;comp31931_c0_seq1;comp36959_c0_seq1;comp38909_c0_seq1;comp39877_c0_seq1;comp40064_c0_seq1;comp40175_c0_seq1;comp409…	F	136
GO:0007229	comp1406_c0_seq1;comp3120_c0_seq1;comp10064_c0_seq1;comp11434_c0_seq1;comp11544_c0_seq1;comp11751_c0_seq1;comp12104_c0_seq1;comp14421_c0_seq1;comp17089_c0_seq1;comp17852_c0_seq1;comp20060_c0_seq1;comp20107_c0_seq1;comp20744_c0_seq2;comp22197_c0_seq1;comp22981_c0_seq1;comp23180_c0_seq1;comp23759_c0_seq1;comp24987_c0_seq1;comp25862_c0_seq1;comp29495_c0_seq1;comp29902_c0_seq1;comp36225_c0_seq2;comp3…	P	93
GO:0005623	comp1406_c1_seq1;comp85522_c0_seq1;comp111482_c0_seq1;comp116252_c0_seq1	C	4
GO:0040035	comp1406_c1_seq1;comp10621_c0_seq1;comp15002_c0_seq1;comp29081_c0_seq1;comp29152_c0_seq1;comp30079_c0_seq1;comp39502_c0_seq1;comp44485_c0_seq1;comp44578_c0_seq1;comp53951_c0_seq2;comp56037_c0_seq2;comp56757_c0_seq1;comp60759_c0_seq1;comp60759_c1_seq1;comp61260_c0_seq1;comp61954_c1_seq1;comp64341_c0_seq1;comp66880_c1_seq1;comp77540_c0_seq1;comp85522_c0_seq1;comp107374_c0_seq1;comp111482_c0_seq1;co…	P	25
GO:0006888	comp1406_c1_seq1;comp1635_c0_seq1;comp7752_c0_seq1;comp8967_c0_seq1;comp25135_c0_seq1;comp30226_c0_seq1;comp33443_c0_seq1;comp33901_c0_seq2;comp34332_c0_seq2;comp39367_c0_seq2;comp40661_c0_seq1;comp42079_c0_seq2;comp45258_c0_seq1;comp46162_c0_seq1;comp48495_c0_seq1;comp52859_c0_seq2;comp53223_c0_seq1;comp55003_c0_seq1;comp56593_c0_seq1;comp58633_c0_seq1;comp58636_c0_seq1;comp58821_c0_seq1;comp611…	P	64
GO:0040039	comp1406_c1_seq1;comp10621_c0_seq1;comp14421_c0_seq1;comp29081_c0_seq1;comp29152_c0_seq1;comp30485_c0_seq1;comp33551_c0_seq1;comp39502_c0_seq1;comp44485_c0_seq1;comp44578_c0_seq1;comp50075_c0_seq1;comp56757_c0_seq1;comp61954_c1_seq1;comp63578_c1_seq1;comp63578_c2_seq1;comp65262_c0_seq3;comp65443_c0_seq1;comp65837_c0_seq3;comp66880_c1_seq1;comp67918_c0_seq3;comp68477_c0_seq1;comp68548_c0_seq7;comp…	P	29
GO:0002009	comp1406_c1_seq1;comp10621_c0_seq1;comp11956_c0_seq1;comp17138_c0_seq1;comp18552_c0_seq1;comp20395_c0_seq1;comp23088_c0_seq1;comp34166_c0_seq1;comp35723_c0_seq1;comp36065_c0_seq1;comp36153_c1_seq1;comp37779_c0_seq1;comp39502_c0_seq1;comp50857_c0_seq4;comp52177_c0_seq1;comp56757_c0_seq1;comp56803_c0_seq1;comp59997_c0_seq3;comp61954_c1_seq1;comp63331_c0_seq1;comp64810_c0_seq4;comp66880_c1_seq1;comp…	P	34
GO:0009792	comp1406_c1_seq1;comp7446_c0_seq1;comp8338_c0_seq1;comp9392_c0_seq1;comp10621_c0_seq1;comp14421_c0_seq1;comp15002_c0_seq1;comp21728_c0_seq1;comp28221_c0_seq1;comp28393_c0_seq1;comp29081_c0_seq1;comp29152_c0_seq1;comp29529_c0_seq1;comp30485_c0_seq1;comp32177_c0_seq1;comp33551_c0_seq1;comp33684_c1_seq1;comp33966_c0_seq1;comp39502_c0_seq1;comp40778_c0_seq1;comp40938_c0_seq1;comp44011_c0_seq1;comp441…	P	94
GO:0008406	comp1406_c1_seq1;comp7289_c0_seq1;comp8552_c0_seq1;comp8863_c0_seq1;comp14916_c0_seq1;comp20941_c0_seq1;comp27258_c0_seq1;comp32177_c0_seq1;comp33341_c0_seq1;comp40890_c0_seq1;comp46507_c0_seq1;comp47245_c0_seq2;comp48859_c0_seq2;comp48872_c0_seq1;comp48880_c0_seq1;comp52120_c0_seq2;comp53133_c0_seq2;comp53979_c0_seq1;comp59037_c0_seq1;comp60759_c0_seq1;comp60759_c1_seq1;comp61260_c0_seq1;comp638…	P	33
GO:0006260	comp1407_c0_seq1;comp1794_c0_seq1;comp2147_c0_seq1;comp2304_c0_seq1;comp7850_c0_seq1;comp10874_c0_seq1;comp10927_c0_seq1;comp11341_c0_seq1;comp12596_c0_seq1;comp13220_c0_seq1;comp13597_c0_seq1;comp14899_c0_seq1;comp15596_c0_seq1;comp15633_c0_seq1;comp15831_c0_seq1;comp16107_c0_seq1;comp16553_c0_seq1;comp16837_c0_seq1;comp17289_c0_seq1;comp17685_c0_seq1;comp18621_c0_seq1;comp19548_c0_seq1;comp2007…	P	203
GO:0051103	comp1407_c0_seq1;comp2895_c0_seq1;comp7850_c0_seq1;comp10927_c0_seq1;comp15633_c0_seq1;comp16553_c0_seq1;comp25119_c0_seq1;comp29559_c0_seq2;comp32775_c0_seq1;comp34328_c0_seq1;comp34449_c0_seq1;comp37634_c0_seq1;comp45203_c0_seq2;comp47584_c0_seq1;comp47795_c0_seq1;comp48996_c0_seq2;comp49973_c0_seq1;comp85705_c0_seq1;comp86264_c0_seq1;comp89696_c0_seq1;comp90636_c0_seq1;comp94750_c0_seq1;comp12…	P	23
GO:0003910	comp1407_c0_seq1;comp2895_c0_seq1;comp7850_c0_seq1;comp10927_c0_seq1;comp15633_c0_seq1;comp16553_c0_seq1;comp25119_c0_seq1;comp29559_c0_seq2;comp32775_c0_seq1;comp34328_c0_seq1;comp34449_c0_seq1;comp37634_c0_seq1;comp45203_c0_seq2;comp47584_c0_seq1;comp47795_c0_seq1;comp48996_c0_seq2;comp49973_c0_seq1;comp85705_c0_seq1;comp86264_c0_seq1;comp89696_c0_seq1;comp90636_c0_seq1;comp94750_c0_seq1;comp10…	F	24
GO:0006289	comp1447_c0_seq2;comp2487_c0_seq1;comp17029_c0_seq1;comp19027_c0_seq1;comp23225_c0_seq1;comp25328_c0_seq1;comp25749_c0_seq1;comp32626_c0_seq1;comp32915_c0_seq1;comp37813_c0_seq1;comp45203_c0_seq2;comp46581_c0_seq1;comp51205_c0_seq1;comp51390_c0_seq1;comp51633_c0_seq2;comp51982_c0_seq1;comp52841_c0_seq2;comp52964_c0_seq1;comp53468_c0_seq1;comp54181_c0_seq2;comp55513_c0_seq2;comp56368_c0_seq1;comp5…	P	46
GO:0006950	comp1485_c0_seq1;comp4442_c0_seq1;comp7177_c0_seq1;comp8435_c0_seq1;comp8979_c0_seq1;comp9259_c0_seq1;comp9641_c0_seq1;comp9675_c0_seq1;comp10414_c0_seq1;comp12097_c0_seq1;comp12640_c0_seq1;comp17886_c0_seq1;comp17886_c1_seq1;comp18044_c0_seq1;comp22604_c0_seq1;comp22659_c0_seq1;comp24013_c0_seq1;comp26123_c0_seq1;comp27703_c0_seq1;comp28060_c0_seq1;comp31260_c0_seq1;comp31655_c0_seq1;comp31835_c…	P	113
GO:0003700	comp1505_c0_seq1;comp1867_c0_seq1;comp1917_c0_seq1;comp2167_c0_seq1;comp2398_c0_seq1;comp2896_c0_seq1;comp3816_c0_seq1;comp3910_c0_seq1;comp4628_c0_seq1;comp4634_c0_seq1;comp5380_c0_seq1;comp5752_c0_seq1;comp5788_c0_seq1;comp5794_c0_seq1;comp6987_c0_seq1;comp7239_c0_seq1;comp7324_c0_seq1;comp7407_c0_seq1;comp7493_c0_seq1;comp7506_c0_seq1;comp7839_c0_seq1;comp7978_c0_seq1;comp8219_c0_seq1;comp8631…	F	661
GO:0043967	comp1520_c0_seq1;comp3045_c0_seq1;comp23410_c0_seq2;comp29854_c0_seq1;comp30144_c0_seq1;comp31681_c0_seq1;comp32701_c0_seq1;comp37859_c0_seq2;comp39991_c0_seq1;comp46199_c0_seq1;comp46440_c0_seq1;comp46712_c0_seq2;comp46722_c0_seq1;comp49107_c0_seq1;comp51422_c0_seq1;comp52281_c0_seq1;comp52361_c0_seq1;comp53283_c0_seq1;comp57345_c0_seq1;comp58787_c0_seq1;comp60104_c0_seq2;comp60971_c0_seq1;comp6…	P	35
GO:0000125	comp1520_c0_seq1;comp3045_c0_seq1;comp29854_c0_seq1;comp37556_c0_seq1;comp38642_c0_seq1;comp47001_c0_seq1;comp57909_c0_seq1;comp58378_c0_seq1;comp58584_c0_seq1;comp59910_c0_seq2;comp60971_c0_seq1;comp60971_c1_seq2;comp62156_c0_seq3;comp63392_c0_seq1;comp67007_c1_seq3;comp79388_c0_seq1;comp80442_c0_seq1;comp80957_c0_seq1;comp94689_c0_seq1;comp104483_c0_seq1;comp104837_c0_seq1;comp121731_c0_seq1	C	22
GO:0016773	comp1520_c0_seq1;comp3045_c0_seq1;comp8306_c0_seq1;comp10151_c0_seq1;comp11500_c0_seq1;comp12454_c0_seq1;comp13448_c0_seq1;comp13762_c0_seq1;comp16152_c0_seq2;comp23371_c0_seq1;comp25662_c0_seq1;comp25786_c0_seq1;comp26052_c0_seq1;comp27703_c0_seq1;comp27786_c0_seq1;comp29854_c0_seq1;comp31187_c0_seq1;comp31835_c0_seq1;comp32701_c0_seq1;comp33790_c0_seq1;comp34888_c0_seq1;comp35678_c0_seq1;comp35…	F	89
GO:0016578	comp1520_c0_seq1;comp3045_c0_seq1;comp12236_c0_seq1;comp23410_c0_seq2;comp29854_c0_seq1;comp32701_c0_seq1;comp36717_c0_seq1;comp37859_c0_seq2;comp54733_c0_seq1;comp55279_c0_seq1;comp56028_c0_seq2;comp58378_c0_seq1;comp58584_c0_seq1;comp60971_c0_seq1;comp60971_c1_seq2;comp67007_c0_seq1;comp67007_c1_seq3;comp80442_c0_seq1;comp80957_c0_seq1;comp91100_c0_seq1;comp97744_c0_seq1;comp105113_c0_seq1	P	22
GO:0035267	comp1520_c0_seq1;comp3045_c0_seq1;comp7426_c0_seq1;comp25739_c0_seq1;comp29854_c0_seq1;comp30789_c0_seq1;comp32701_c0_seq1;comp39991_c0_seq1;comp44421_c0_seq1;comp46199_c0_seq1;comp46440_c0_seq1;comp49107_c0_seq1;comp51422_c0_seq1;comp53283_c0_seq1;comp57345_c0_seq1;comp57797_c0_seq1;comp58040_c0_seq1;comp58787_c0_seq1;comp60104_c0_seq2;comp60971_c0_seq1;comp60971_c1_seq2;comp61101_c0_seq1;comp62…	C	36
GO:0043968	comp1520_c0_seq1;comp3045_c0_seq1;comp29854_c0_seq1;comp32701_c0_seq1;comp39991_c0_seq1;comp46199_c0_seq1;comp46440_c0_seq1;comp49107_c0_seq1;comp51422_c0_seq1;comp53283_c0_seq1;comp57345_c0_seq1;comp58787_c0_seq1;comp60104_c0_seq2;comp60971_c0_seq1;comp60971_c1_seq2;comp61101_c0_seq1;comp62834_c0_seq4;comp64921_c0_seq2;comp65002_c0_seq2;comp65195_c0_seq4;comp67007_c0_seq1;comp67007_c1_seq3;comp8…	P	26
GO:0007093	comp1520_c0_seq1;comp3045_c0_seq1;comp4363_c0_seq1;comp28563_c0_seq1;comp29343_c0_seq1;comp29779_c0_seq1;comp29854_c0_seq1;comp30284_c0_seq1;comp37545_c0_seq1;comp45439_c0_seq1;comp47087_c0_seq1;comp50024_c0_seq1;comp58821_c0_seq1;comp60287_c0_seq1;comp60888_c0_seq1;comp60971_c0_seq1;comp60971_c1_seq2;comp61304_c1_seq2;comp61449_c0_seq1;comp62577_c0_seq2;comp63195_c0_seq7;comp65551_c1_seq1;comp66…	P	28
GO:0030914	comp1520_c0_seq1;comp3045_c0_seq1;comp12566_c0_seq1;comp29854_c0_seq1;comp32701_c0_seq1;comp36717_c0_seq1;comp43916_c0_seq1;comp54733_c0_seq1;comp57909_c0_seq1;comp58378_c0_seq1;comp58584_c0_seq1;comp58622_c0_seq1;comp59910_c0_seq2;comp60971_c0_seq1;comp60971_c1_seq2;comp62156_c0_seq3;comp62255_c0_seq3;comp63392_c0_seq1;comp67007_c0_seq1;comp67007_c1_seq3;comp80442_c0_seq1;comp80957_c0_seq1;comp9…	C	24
GO:0033276	comp1520_c0_seq1;comp3045_c0_seq1;comp12236_c0_seq1;comp12566_c0_seq1;comp29854_c0_seq1;comp32701_c0_seq1;comp36717_c0_seq1;comp43916_c0_seq1;comp49533_c0_seq3;comp54733_c0_seq1;comp57909_c0_seq1;comp58378_c0_seq1;comp58584_c0_seq1;comp58622_c0_seq1;comp59484_c0_seq2;comp59910_c0_seq2;comp59910_c1_seq1;comp60971_c0_seq1;comp60971_c1_seq2;comp62156_c0_seq3;comp62255_c0_seq3;comp63392_c0_seq1;comp6…	C	32
GO:0005089	comp1529_c0_seq1;comp4239_c0_seq2;comp5646_c0_seq1;comp7240_c0_seq1;comp7477_c0_seq1;comp8200_c0_seq1;comp8926_c0_seq1;comp9701_c0_seq1;comp9779_c0_seq1;comp9963_c0_seq1;comp10121_c0_seq1;comp10687_c0_seq1;comp10839_c0_seq1;comp11190_c0_seq1;comp11996_c0_seq1;comp12274_c0_seq1;comp13166_c0_seq1;comp13577_c0_seq1;comp13939_c0_seq1;comp14704_c0_seq1;comp16997_c0_seq1;comp19149_c0_seq1;comp20122_c0_…	F	212
GO:0035023	comp1529_c0_seq1;comp4239_c0_seq2;comp5646_c0_seq1;comp7240_c0_seq1;comp8200_c0_seq1;comp8926_c0_seq1;comp9701_c0_seq1;comp9779_c0_seq1;comp9963_c0_seq1;comp10064_c0_seq1;comp10121_c0_seq1;comp10687_c0_seq1;comp10839_c0_seq1;comp11190_c0_seq1;comp11996_c0_seq1;comp12274_c0_seq1;comp13166_c0_seq1;comp13577_c0_seq1;comp13939_c0_seq1;comp14704_c0_seq1;comp16997_c0_seq1;comp19149_c0_seq1;comp20122_c0…	P	214
GO:0005938	comp1563_c0_seq1;comp2444_c0_seq1;comp3385_c0_seq1;comp5444_c0_seq1;comp6696_c0_seq1;comp7333_c0_seq1;comp13515_c0_seq1;comp17298_c0_seq1;comp21608_c1_seq1;comp22463_c0_seq1;comp22638_c0_seq1;comp24558_c0_seq1;comp24978_c0_seq1;comp25740_c0_seq1;comp29081_c0_seq1;comp29152_c0_seq1;comp29551_c0_seq1;comp32632_c0_seq3;comp32941_c0_seq1;comp33135_c0_seq1;comp35951_c0_seq1;comp38940_c0_seq2;comp39267…	C	107
GO:0017183	comp1601_c0_seq1;comp8244_c0_seq1;comp17483_c0_seq1;comp35215_c0_seq1;comp50369_c0_seq1;comp51277_c0_seq1;comp51277_c1_seq1;comp55448_c0_seq1;comp55704_c0_seq5;comp59277_c0_seq1;comp70680_c0_seq1;comp90021_c0_seq1	P	12
GO:0004383	comp1608_c0_seq1;comp6610_c0_seq1;comp16610_c0_seq1;comp22564_c0_seq1;comp22931_c0_seq1;comp28273_c0_seq1;comp28446_c0_seq1;comp31562_c0_seq1;comp36928_c0_seq1;comp39331_c0_seq2;comp45379_c0_seq1;comp46409_c0_seq1;comp46409_c1_seq1;comp47809_c0_seq1;comp48553_c0_seq1;comp51754_c0_seq1;comp52544_c0_seq2;comp53355_c0_seq2;comp54335_c0_seq1;comp55441_c0_seq1;comp57701_c0_seq1;comp68500_c1_seq1;comp6…	F	40
GO:0004672	comp1608_c0_seq1;comp7957_c0_seq1;comp11033_c0_seq1;comp11996_c0_seq1;comp14622_c0_seq1;comp14704_c0_seq1;comp15612_c0_seq1;comp16610_c0_seq1;comp18009_c0_seq1;comp18205_c0_seq1;comp18495_c0_seq1;comp18611_c0_seq1;comp22296_c0_seq1;comp22564_c0_seq1;comp25865_c0_seq1;comp26904_c0_seq1;comp28144_c0_seq1;comp28273_c0_seq1;comp28446_c0_seq1;comp28720_c0_seq1;comp29361_c0_seq1;comp29922_c0_seq1;comp3…	F	162
GO:0006182	comp1608_c0_seq1;comp6610_c0_seq1;comp16610_c0_seq1;comp22564_c0_seq1;comp22931_c0_seq1;comp28273_c0_seq1;comp28446_c0_seq1;comp31562_c0_seq1;comp36928_c0_seq1;comp39331_c0_seq2;comp45379_c0_seq1;comp46409_c0_seq1;comp46409_c1_seq1;comp47809_c0_seq1;comp48553_c0_seq1;comp51754_c0_seq1;comp52544_c0_seq2;comp53355_c0_seq2;comp54335_c0_seq1;comp55441_c0_seq1;comp57701_c0_seq1;comp68500_c1_seq1;comp6…	P	40
GO:0030127	comp1635_c0_seq1;comp66478_c0_seq2;comp66839_c0_seq2;comp67065_c0_seq3;comp67206_c0_seq4;comp67453_c0_seq23;comp67726_c0_seq4;comp67740_c0_seq1;comp68141_c0_seq3;comp72042_c0_seq1;comp85660_c0_seq1;comp92544_c0_seq1;comp112245_c0_seq1;comp122801_c0_seq1	C	14
GO:0006886	comp1635_c0_seq1;comp3350_c0_seq1;comp4705_c0_seq1;comp4879_c0_seq1;comp7541_c0_seq1;comp7752_c0_seq1;comp8418_c0_seq1;comp8750_c0_seq1;comp9128_c0_seq1;comp9277_c0_seq1;comp10202_c0_seq1;comp10220_c0_seq1;comp10432_c0_seq1;comp10759_c0_seq1;comp11268_c0_seq1;comp11285_c0_seq1;comp11508_c0_seq1;comp11809_c0_seq2;comp12000_c0_seq1;comp12428_c0_seq1;comp13255_c0_seq1;comp13374_c0_seq1;comp14696_c0_…	P	369
GO:0080019	comp1644_c0_seq1;comp11365_c0_seq1;comp15520_c0_seq1;comp18912_c0_seq1;comp22898_c0_seq1;comp23580_c0_seq1;comp24840_c0_seq1;comp26624_c0_seq1;comp33891_c0_seq1;comp39735_c0_seq1;comp74219_c0_seq1;comp76640_c0_seq1;comp80607_c0_seq1;comp81186_c0_seq1;comp81590_c0_seq1;comp85089_c0_seq1;comp88896_c0_seq1;comp89456_c0_seq1;comp101146_c0_seq1;comp101398_c0_seq1;comp105586_c0_seq1;comp118389_c0_seq1;…	F	23
GO:0004043	comp1644_c0_seq1;comp23580_c0_seq1;comp33891_c0_seq1;comp74219_c0_seq1;comp85089_c0_seq1;comp89456_c0_seq1;comp101146_c0_seq1;comp101398_c0_seq1;comp105586_c0_seq1	F	9
GO:0006266	comp1669_c0_seq1;comp3338_c0_seq1;comp19905_c0_seq1;comp39766_c0_seq1;comp43019_c0_seq1;comp47336_c0_seq1;comp51584_c0_seq1	P	7
GO:0047485	comp1669_c0_seq1;comp7975_c0_seq1;comp9528_c0_seq1;comp17105_c0_seq1;comp20873_c0_seq1;comp22057_c0_seq1;comp23513_c0_seq1;comp24741_c0_seq1;comp25413_c0_seq1;comp33701_c0_seq2;comp35133_c0_seq2;comp40555_c0_seq1;comp42558_c0_seq1;comp42871_c0_seq1;comp42992_c0_seq3;comp43317_c0_seq1;comp43666_c0_seq1;comp43776_c0_seq1;comp44091_c0_seq2;comp44638_c0_seq1;comp46440_c0_seq1;comp49500_c0_seq1;comp49…	F	70
GO:0003690	comp1669_c0_seq1;comp11341_c0_seq1;comp22984_c0_seq1;comp25233_c0_seq1;comp27485_c0_seq1;comp31955_c0_seq1;comp33481_c0_seq1;comp34543_c0_seq1;comp35133_c0_seq2;comp39139_c0_seq1;comp60424_c0_seq2;comp61949_c1_seq2;comp63744_c0_seq1;comp63949_c0_seq5;comp64389_c0_seq1;comp65223_c0_seq1;comp65223_c1_seq2;comp65869_c0_seq2;comp65901_c0_seq1;comp66520_c0_seq4;comp66887_c0_seq7;comp66887_c1_seq4;comp…	F	35
GO:0008967	comp1669_c0_seq1;comp47409_c0_seq1;comp50181_c0_seq1;comp50199_c0_seq1;comp53140_c0_seq2;comp74339_c0_seq1	F	6
GO:0046403	comp1669_c0_seq1;comp61949_c1_seq2	F	2
GO:0003725	comp1669_c0_seq1;comp8130_c0_seq1;comp20754_c0_seq1;comp24043_c0_seq1;comp30370_c0_seq1;comp31853_c0_seq1;comp39139_c0_seq1;comp48242_c0_seq2;comp52398_c0_seq1;comp52398_c1_seq1;comp57317_c0_seq1;comp61837_c0_seq2;comp61837_c1_seq2;comp65061_c0_seq2;comp65061_c1_seq3;comp65881_c0_seq2;comp66887_c0_seq7;comp66887_c1_seq4;comp67429_c0_seq1;comp69518_c0_seq1;comp73060_c0_seq1;comp73840_c0_seq1;comp8…	F	30
GO:0031647	comp1669_c0_seq1;comp12236_c0_seq1;comp12773_c0_seq1;comp14675_c0_seq1;comp22259_c0_seq1;comp24521_c0_seq1;comp27800_c0_seq1;comp32146_c0_seq1;comp36717_c0_seq1;comp37556_c0_seq1;comp38642_c0_seq1;comp44643_c0_seq1;comp54733_c0_seq1;comp58622_c0_seq1;comp60133_c0_seq3;comp60725_c0_seq4;comp60725_c1_seq1;comp60759_c0_seq1;comp60759_c1_seq1;comp61260_c0_seq1;comp62255_c0_seq3;comp64341_c0_seq1;comp…	P	31
GO:0051219	comp1669_c0_seq1;comp7724_c0_seq1;comp11866_c0_seq1;comp27465_c0_seq1;comp32481_c0_seq1;comp32980_c0_seq1;comp44183_c0_seq1;comp44826_c0_seq1;comp44998_c0_seq1;comp47513_c0_seq1;comp47715_c0_seq1;comp49035_c0_seq1;comp50315_c0_seq1;comp52443_c0_seq2;comp52734_c0_seq1;comp54479_c0_seq1;comp59877_c0_seq2;comp62729_c0_seq1;comp62848_c0_seq3;comp63123_c0_seq7;comp63185_c0_seq1;comp63824_c0_seq1;comp6…	F	32
GO:0033699	comp1669_c0_seq1;comp51584_c0_seq1	F	2
GO:0042542	comp1669_c0_seq1;comp15476_c0_seq1;comp23374_c0_seq1;comp26633_c0_seq1;comp26678_c0_seq1;comp28772_c0_seq1;comp45203_c0_seq2;comp50485_c0_seq1;comp61435_c0_seq2;comp61881_c0_seq1;comp63670_c0_seq1;comp72918_c0_seq1;comp85397_c0_seq1;comp94277_c0_seq1;comp104799_c0_seq1;comp119457_c0_seq1	P	16
GO:0003682	comp1669_c0_seq1;comp1820_c0_seq1;comp2034_c0_seq1;comp2172_c0_seq1;comp2829_c0_seq1;comp3186_c0_seq1;comp3458_c0_seq1;comp6604_c0_seq1;comp7343_c0_seq1;comp7878_c0_seq1;comp7970_c0_seq1;comp7975_c0_seq1;comp8478_c0_seq1;comp8631_c0_seq1;comp8705_c0_seq1;comp8863_c0_seq1;comp8872_c0_seq1;comp8989_c0_seq1;comp9057_c0_seq1;comp9175_c0_seq1;comp9251_c0_seq1;comp9500_c0_seq1;comp9814_c0_seq1;comp9836…	F	410
GO:0000012	comp1669_c0_seq1;comp2895_c0_seq1;comp3338_c0_seq1;comp10193_c0_seq1;comp11655_c0_seq1;comp22984_c0_seq1;comp26653_c0_seq1;comp33481_c0_seq1;comp33997_c0_seq1;comp34449_c0_seq1;comp37634_c0_seq1;comp44340_c0_seq1;comp51584_c0_seq1;comp55335_c0_seq1;comp58550_c0_seq2;comp65869_c0_seq2;comp65901_c0_seq1;comp83603_c0_seq1;comp90636_c0_seq1;comp92922_c0_seq1;comp108289_c0_seq1;comp124375_c0_seq1	P	22
GO:0034551	comp1675_c0_seq1;comp18615_c0_seq1;comp42820_c0_seq2;comp56361_c0_seq1;comp56361_c1_seq1;comp75964_c0_seq1;comp76813_c0_seq1;comp92542_c0_seq1;comp93772_c0_seq1;comp94261_c0_seq1;comp113032_c0_seq1	P	11
GO:0033617	comp1675_c0_seq1;comp53853_c0_seq2;comp76813_c0_seq1	P	3
GO:0017111	comp1675_c0_seq1;comp8094_c0_seq1;comp8421_c0_seq1;comp8438_c0_seq1;comp8685_c0_seq1;comp10301_c0_seq1;comp12683_c0_seq1;comp14899_c0_seq1;comp16707_c0_seq1;comp18881_c0_seq1;comp20823_c0_seq1;comp21654_c0_seq1;comp22463_c0_seq1;comp22743_c0_seq1;comp23649_c0_seq1;comp24977_c0_seq1;comp25673_c0_seq1;comp29779_c0_seq1;comp30284_c0_seq1;comp32210_c0_seq1;comp32522_c0_seq2;comp33502_c0_seq1;comp3377…	F	108
GO:0032981	comp1675_c0_seq1;comp27241_c0_seq2;comp30241_c0_seq1;comp40053_c0_seq1;comp53853_c0_seq2;comp56281_c0_seq1;comp57550_c0_seq1;comp58431_c0_seq1;comp58941_c0_seq1;comp58941_c1_seq1;comp61042_c0_seq2;comp62453_c0_seq1;comp62453_c1_seq1;comp65599_c0_seq3;comp66541_c0_seq2;comp66624_c0_seq2;comp67060_c0_seq1;comp76735_c0_seq1;comp76813_c0_seq1;comp86089_c0_seq1;comp95472_c0_seq1;comp101274_c0_seq1;com…	P	25
GO:0005220	comp1750_c0_seq1;comp1856_c0_seq1;comp10785_c0_seq1;comp12783_c0_seq1;comp15891_c0_seq1;comp36077_c0_seq1;comp42911_c0_seq1;comp46741_c0_seq2;comp47212_c0_seq1;comp49244_c0_seq1;comp52972_c0_seq1;comp56384_c0_seq1;comp72536_c0_seq1;comp74724_c0_seq1;comp85013_c0_seq1;comp85435_c0_seq1;comp86853_c0_seq1;comp90068_c0_seq1;comp110245_c0_seq1;comp110994_c0_seq1;comp111343_c0_seq1;comp113113_c0_seq1;c…	F	24
GO:0048016	comp1750_c0_seq1;comp1856_c0_seq1;comp10785_c0_seq1;comp12783_c0_seq1;comp15891_c0_seq1;comp36077_c0_seq1;comp42911_c0_seq1;comp46741_c0_seq2;comp47212_c0_seq1;comp49244_c0_seq1;comp52972_c0_seq1;comp56384_c0_seq1;comp72536_c0_seq1;comp74724_c0_seq1;comp85013_c0_seq1;comp85435_c0_seq1;comp86853_c0_seq1;comp90068_c0_seq1;comp110245_c0_seq1;comp110994_c0_seq1;comp111343_c0_seq1;comp113113_c0_seq1;c…	P	24
GO:0005783	comp1750_c0_seq1;comp1856_c0_seq1;comp2517_c0_seq1;comp2757_c0_seq1;comp4420_c0_seq1;comp6131_c0_seq2;comp6816_c0_seq1;comp7176_c0_seq1;comp7397_c0_seq1;comp8528_c0_seq2;comp8653_c0_seq1;comp8883_c0_seq1;comp9286_c0_seq1;comp9355_c0_seq1;comp11219_c0_seq1;comp11275_c0_seq1;comp11349_c0_seq1;comp11757_c0_seq2;comp12295_c0_seq2;comp12618_c0_seq1;comp12869_c0_seq1;comp13100_c0_seq1;comp13363_c0_seq1…	C	393
GO:0030174	comp1794_c0_seq1;comp11175_c0_seq1;comp27115_c0_seq1;comp30031_c0_seq1;comp30372_c0_seq1;comp30488_c0_seq1;comp34835_c0_seq1;comp40994_c0_seq1;comp74571_c0_seq1;comp78520_c0_seq1;comp85297_c0_seq1;comp92348_c0_seq1;comp94161_c0_seq1;comp94227_c0_seq1;comp96929_c0_seq1;comp99554_c0_seq1;comp102358_c0_seq1;comp106156_c0_seq1;comp120142_c0_seq1;comp122479_c0_seq1;comp123001_c0_seq1	P	21
GO:0000076	comp1794_c0_seq1;comp42959_c0_seq2;comp45448_c0_seq1;comp74571_c0_seq1;comp92348_c0_seq1;comp97875_c0_seq1;comp106156_c0_seq1;comp120142_c0_seq1	P	8
GO:0016757	comp1801_c0_seq1;comp3938_c0_seq1;comp7393_c0_seq1;comp11374_c0_seq1;comp11382_c0_seq1;comp14548_c0_seq1;comp15235_c0_seq1;comp16275_c0_seq1;comp23713_c0_seq1;comp23842_c0_seq1;comp26831_c0_seq1;comp28050_c0_seq1;comp30176_c0_seq1;comp31302_c0_seq1;comp32544_c0_seq1;comp39275_c0_seq1;comp43193_c0_seq1;comp43748_c0_seq2;comp44641_c0_seq1;comp46882_c0_seq2;comp48651_c0_seq2;comp49120_c0_seq2;comp50…	F	60
GO:0004813	comp1806_c0_seq1;comp2185_c0_seq1;comp36451_c0_seq1;comp41672_c0_seq1;comp42341_c0_seq1;comp52745_c0_seq1;comp55668_c0_seq1;comp59008_c0_seq1;comp68455_c0_seq1;comp68491_c0_seq2;comp81648_c0_seq1;comp85890_c0_seq1	F	12
GO:0006419	comp1806_c0_seq1;comp2185_c0_seq1;comp36451_c0_seq1;comp41672_c0_seq1;comp52745_c0_seq1;comp55668_c0_seq1;comp59008_c0_seq1;comp68455_c0_seq1;comp68491_c0_seq2;comp81648_c0_seq1;comp85890_c0_seq1	P	11
GO:0016070	comp1812_c0_seq1;comp9176_c0_seq1;comp10965_c0_seq1;comp11088_c0_seq1;comp14545_c0_seq2;comp26625_c0_seq1;comp26730_c0_seq1;comp32328_c0_seq1;comp37128_c0_seq1;comp37128_c1_seq1;comp42356_c0_seq1;comp42800_c0_seq1;comp42889_c0_seq1;comp50532_c0_seq1;comp51778_c0_seq2;comp53013_c0_seq1;comp53039_c0_seq1;comp53086_c0_seq1;comp54447_c0_seq1;comp57685_c0_seq2;comp60793_c0_seq2;comp60993_c0_seq1;comp6…	P	53
GO:0003824	comp1812_c0_seq1;comp6636_c0_seq1;comp7516_c0_seq1;comp9222_c0_seq2;comp9688_c0_seq1;comp13391_c0_seq1;comp14466_c0_seq1;comp15796_c0_seq1;comp15917_c0_seq2;comp17406_c0_seq1;comp18875_c0_seq1;comp20857_c0_seq1;comp22783_c0_seq1;comp23234_c0_seq1;comp25650_c0_seq1;comp26967_c0_seq1;comp27277_c0_seq1;comp30937_c0_seq1;comp31914_c0_seq1;comp32438_c0_seq1;comp32502_c0_seq1;comp33788_c0_seq1;comp3546…	F	150
GO:0006457	comp1867_c0_seq1;comp6231_c0_seq1;comp7181_c0_seq1;comp7324_c0_seq1;comp9564_c0_seq1;comp11950_c0_seq1;comp12097_c0_seq1;comp13457_c0_seq1;comp13968_c0_seq1;comp14553_c0_seq1;comp14675_c0_seq1;comp15618_c0_seq1;comp18044_c0_seq1;comp18409_c0_seq1;comp22174_c0_seq1;comp22324_c0_seq1;comp23547_c0_seq1;comp26123_c0_seq1;comp28179_c0_seq1;comp28471_c0_seq1;comp29147_c0_seq1;comp29894_c0_seq1;comp3175…	P	215
GO:0005249	comp1871_c0_seq1;comp5118_c0_seq1;comp6328_c0_seq1;comp8423_c0_seq1;comp11199_c0_seq1;comp14648_c0_seq1;comp16371_c1_seq1;comp20632_c0_seq2;comp21861_c0_seq1;comp24130_c0_seq1;comp26140_c0_seq1;comp26744_c0_seq1;comp34315_c0_seq1;comp47928_c0_seq2;comp49914_c0_seq2;comp55139_c0_seq2;comp57814_c0_seq3;comp66727_c0_seq2;comp73438_c0_seq1;comp74600_c0_seq1;comp80716_c0_seq1;comp81696_c0_seq1;comp835…	F	37
GO:0034765	comp1871_c0_seq1;comp10860_c0_seq1;comp11199_c0_seq1;comp12809_c0_seq1;comp17998_c0_seq1;comp19014_c0_seq1;comp22808_c0_seq1;comp26140_c0_seq1;comp27768_c0_seq1;comp35966_c0_seq1;comp39350_c0_seq1;comp49914_c0_seq2;comp58423_c0_seq1;comp60661_c0_seq2;comp62415_c0_seq1;comp64985_c0_seq1;comp64985_c1_seq2;comp65234_c0_seq1;comp67474_c0_seq23;comp67819_c0_seq1;comp67981_c0_seq5;comp68553_c0_seq1;com…	P	51
GO:0007015	comp1881_c0_seq1;comp6612_c0_seq1;comp7324_c0_seq1;comp8638_c0_seq1;comp14250_c0_seq1;comp16117_c0_seq1;comp16850_c0_seq1;comp19680_c0_seq1;comp23755_c0_seq2;comp28772_c0_seq1;comp28868_c0_seq1;comp32317_c0_seq1;comp32899_c0_seq1;comp33135_c0_seq1;comp35067_c0_seq1;comp39267_c0_seq1;comp40679_c0_seq1;comp41137_c0_seq1;comp44879_c0_seq2;comp48498_c0_seq1;comp48591_c0_seq1;comp49502_c0_seq5;comp504…	P	92
GO:2000601	comp1881_c0_seq1;comp51541_c0_seq2	P	2
GO:0006897	comp1881_c0_seq1;comp2444_c0_seq1;comp8372_c0_seq1;comp10087_c0_seq1;comp11349_c0_seq1;comp14135_c0_seq2;comp15354_c0_seq1;comp18609_c0_seq1;comp18780_c0_seq1;comp24805_c0_seq1;comp26767_c0_seq1;comp29650_c0_seq2;comp30136_c0_seq1;comp30915_c0_seq1;comp32353_c0_seq1;comp32632_c0_seq3;comp33462_c0_seq1;comp36841_c0_seq1;comp36868_c0_seq1;comp39404_c0_seq1;comp39818_c0_seq1;comp41016_c0_seq1;comp41…	P	99
GO:0030479	comp1881_c0_seq1	C	1
GO:0005083	comp1895_c0_seq1;comp15249_c0_seq1;comp16346_c0_seq1;comp19892_c0_seq2;comp23055_c0_seq1;comp23323_c0_seq1;comp26753_c0_seq1;comp29749_c0_seq2;comp33256_c0_seq2;comp33434_c0_seq1;comp36634_c0_seq1;comp41463_c0_seq1;comp48092_c0_seq1;comp51227_c0_seq2;comp52301_c0_seq1;comp52377_c0_seq1;comp54720_c0_seq2;comp57528_c0_seq1;comp58940_c0_seq1;comp59970_c0_seq2;comp60090_c0_seq1;comp63502_c0_seq6;comp…	F	64
GO:0031532	comp1895_c0_seq1;comp7210_c0_seq1;comp8219_c0_seq1;comp14777_c0_seq1;comp16346_c0_seq1;comp17272_c0_seq1;comp21166_c0_seq1;comp23323_c0_seq1;comp24656_c0_seq1;comp29763_c0_seq1;comp31249_c0_seq1;comp36634_c0_seq1;comp39197_c0_seq1;comp47775_c0_seq1;comp50565_c1_seq2;comp54322_c0_seq2;comp54450_c0_seq1;comp54517_c0_seq1;comp55480_c0_seq2;comp60932_c0_seq1;comp62081_c0_seq1;comp62917_c0_seq2;comp64…	P	46
GO:0032040	comp1916_c0_seq1;comp10806_c0_seq1;comp10951_c0_seq1;comp12162_c0_seq1;comp15747_c0_seq1;comp26267_c0_seq1;comp26267_c1_seq1;comp29583_c0_seq1;comp36462_c0_seq1;comp36572_c0_seq1;comp40879_c0_seq2;comp43747_c0_seq1;comp53089_c0_seq1;comp57414_c0_seq1;comp57503_c0_seq1;comp58593_c0_seq1;comp60552_c0_seq2;comp61890_c0_seq1;comp63296_c0_seq1;comp72350_c0_seq1;comp72420_c0_seq1;comp75950_c0_seq1;comp…	C	30
GO:0032301	comp1919_c0_seq1;comp9251_c0_seq1;comp18763_c0_seq1;comp24172_c0_seq1;comp34739_c0_seq1;comp47380_c0_seq1;comp50006_c0_seq1;comp52995_c0_seq1;comp54488_c0_seq1;comp73154_c0_seq1;comp75668_c0_seq1;comp76957_c0_seq1;comp80906_c0_seq1;comp95906_c0_seq1;comp106012_c0_seq1;comp118622_c0_seq1;comp121380_c0_seq1	C	17
GO:0032302	comp1919_c0_seq1;comp7663_c0_seq1;comp24172_c0_seq1;comp34739_c0_seq1;comp50976_c0_seq2;comp53272_c0_seq1;comp60855_c0_seq2;comp73154_c0_seq1;comp75668_c0_seq1;comp95906_c0_seq1;comp106012_c0_seq1;comp118622_c0_seq1;comp121380_c0_seq1	C	13
GO:0006298	comp1919_c0_seq1;comp9251_c0_seq1;comp11230_c0_seq1;comp18279_c0_seq1;comp18763_c0_seq1;comp22455_c0_seq1;comp25317_c0_seq1;comp25372_c0_seq1;comp34739_c0_seq1;comp34995_c0_seq1;comp38729_c0_seq1;comp38738_c0_seq3;comp39744_c0_seq1;comp41152_c0_seq1;comp47380_c0_seq1;comp47768_c0_seq1;comp50963_c0_seq1;comp50963_c1_seq1;comp53602_c0_seq1;comp54488_c0_seq1;comp58282_c0_seq1;comp60252_c0_seq1;comp6…	P	39
GO:0030983	comp1919_c0_seq1;comp18279_c0_seq1;comp22455_c0_seq1;comp25372_c0_seq1;comp34995_c0_seq1;comp39744_c0_seq1;comp50963_c0_seq1;comp50963_c1_seq1;comp69765_c0_seq1;comp73728_c0_seq1;comp86184_c0_seq1;comp93446_c0_seq1;comp104983_c0_seq1	F	13
GO:0007605	comp1945_c0_seq1;comp7324_c0_seq1;comp8425_c0_seq1;comp12884_c0_seq1;comp16471_c0_seq1;comp16820_c0_seq1;comp18780_c0_seq1;comp22257_c0_seq2;comp26678_c0_seq1;comp26811_c0_seq1;comp27744_c0_seq1;comp30840_c0_seq2;comp35067_c0_seq1;comp35087_c0_seq1;comp38354_c1_seq1;comp39087_c0_seq1;comp44625_c0_seq1;comp45450_c0_seq1;comp47655_c0_seq1;comp48498_c0_seq1;comp50182_c0_seq1;comp50502_c0_seq2;comp53…	P	98
GO:0043531	comp1956_c0_seq1;comp3276_c0_seq1;comp5525_c0_seq1;comp8421_c0_seq1;comp9251_c0_seq1;comp18763_c0_seq1;comp18881_c0_seq1;comp22426_c0_seq1;comp23144_c0_seq1;comp24172_c0_seq1;comp33770_c0_seq2;comp34739_c0_seq1;comp35789_c1_seq1;comp36400_c0_seq1;comp39100_c0_seq1;comp45450_c0_seq1;comp47380_c0_seq1;comp47748_c0_seq1;comp48017_c0_seq1;comp50006_c0_seq1;comp52100_c0_seq1;comp52641_c0_seq1;comp5362…	F	60
GO:0009116	comp1956_c0_seq1;comp8557_c0_seq1;comp8642_c0_seq1;comp9222_c0_seq2;comp37037_c0_seq1;comp38253_c0_seq2;comp41184_c0_seq1;comp47748_c0_seq1;comp49221_c0_seq2;comp55203_c0_seq1;comp60361_c0_seq1;comp63880_c1_seq1;comp63880_c2_seq3;comp63954_c0_seq2;comp64200_c0_seq1;comp66047_c0_seq4;comp73453_c0_seq1;comp76949_c0_seq1;comp97993_c0_seq1;comp108802_c0_seq1	P	20
GO:0005871	comp1956_c0_seq1;comp12239_c0_seq1;comp12400_c0_seq1;comp13192_c0_seq1;comp16058_c0_seq1;comp17355_c0_seq1;comp17611_c0_seq1;comp19257_c0_seq1;comp19669_c0_seq1;comp20469_c0_seq1;comp21732_c0_seq1;comp21838_c0_seq1;comp22426_c0_seq1;comp25312_c0_seq1;comp26683_c0_seq1;comp27838_c0_seq1;comp28561_c0_seq1;comp32242_c0_seq1;comp35283_c0_seq2;comp36710_c0_seq1;comp36710_c1_seq1;comp46077_c0_seq1;comp…	C	76
GO:0003777	comp1956_c0_seq1;comp3933_c0_seq1;comp7307_c0_seq1;comp7566_c0_seq1;comp9352_c0_seq1;comp11978_c0_seq1;comp12239_c0_seq1;comp12400_c0_seq1;comp13192_c0_seq1;comp13374_c0_seq1;comp14394_c0_seq1;comp16058_c0_seq1;comp17355_c0_seq1;comp17540_c0_seq1;comp17611_c0_seq1;comp17655_c0_seq1;comp18343_c0_seq1;comp19257_c0_seq1;comp20469_c0_seq1;comp20839_c0_seq1;comp21732_c0_seq1;comp21838_c0_seq1;comp2242…	F	164
GO:0003746	comp1960_c0_seq1;comp3470_c0_seq1;comp9463_c0_seq1;comp10126_c0_seq1;comp10858_c0_seq2;comp12904_c0_seq1;comp13404_c0_seq1;comp14410_c0_seq1;comp18913_c0_seq1;comp26686_c0_seq1;comp30026_c0_seq1;comp32732_c0_seq1;comp33687_c0_seq1;comp34130_c0_seq1;comp37436_c0_seq1;comp38631_c0_seq1;comp38632_c0_seq1;comp39977_c0_seq1;comp41567_c0_seq1;comp44213_c0_seq1;comp47532_c0_seq1;comp47820_c0_seq1;comp47…	F	98
GO:0006414	comp1960_c0_seq1;comp3470_c0_seq1;comp9463_c0_seq1;comp10126_c0_seq1;comp10858_c0_seq2;comp12904_c0_seq1;comp13404_c0_seq1;comp14410_c0_seq1;comp18913_c0_seq1;comp23989_c0_seq1;comp24320_c0_seq1;comp25937_c0_seq1;comp26686_c0_seq1;comp26808_c0_seq1;comp30026_c0_seq1;comp32732_c0_seq1;comp33687_c0_seq1;comp37436_c0_seq1;comp38631_c0_seq1;comp38632_c0_seq1;comp39977_c0_seq1;comp41567_c0_seq1;comp44…	P	160
GO:0043022	comp1960_c0_seq1;comp7210_c0_seq1;comp7724_c0_seq1;comp10372_c0_seq1;comp11866_c0_seq1;comp14410_c0_seq1;comp14635_c0_seq1;comp14777_c0_seq1;comp16479_c0_seq1;comp17272_c0_seq1;comp29763_c0_seq1;comp31982_c0_seq1;comp32481_c0_seq1;comp32980_c0_seq1;comp37597_c0_seq1;comp39142_c0_seq1;comp39197_c0_seq1;comp41567_c0_seq1;comp47532_c0_seq1;comp52734_c0_seq1;comp53792_c1_seq1;comp55381_c0_seq1;comp56…	F	54
GO:0042256	comp1960_c0_seq1;comp14410_c0_seq1;comp14635_c0_seq1;comp37597_c0_seq1;comp41567_c0_seq1;comp47532_c0_seq1;comp53792_c1_seq1;comp55381_c0_seq1;comp56828_c0_seq2;comp58556_c0_seq2;comp60882_c0_seq3;comp62640_c0_seq1;comp64093_c0_seq3;comp67744_c0_seq3;comp68344_c0_seq2;comp68365_c0_seq3;comp74733_c0_seq1;comp81605_c0_seq1;comp84073_c0_seq1;comp110162_c0_seq1	P	20
GO:0032314	comp1986_c0_seq1;comp5744_c0_seq1;comp7210_c0_seq1;comp7724_c0_seq1;comp11866_c0_seq1;comp14777_c0_seq1;comp17272_c0_seq1;comp19745_c0_seq1;comp26640_c0_seq1;comp26678_c0_seq1;comp29763_c0_seq1;comp32481_c0_seq1;comp32980_c0_seq1;comp39197_c0_seq1;comp41015_c0_seq1;comp49776_c0_seq2;comp51084_c0_seq2;comp52734_c0_seq1;comp56783_c0_seq1;comp56927_c0_seq2;comp59236_c0_seq1;comp59877_c0_seq2;comp628…	P	32
GO:0000172	comp1986_c0_seq1;comp49600_c0_seq1;comp60321_c0_seq1	C	3
GO:0000171	comp1986_c0_seq1	F	1
GO:0008360	comp1986_c0_seq1;comp5444_c0_seq1;comp6612_c0_seq1;comp7324_c0_seq1;comp8013_c0_seq1;comp8542_c0_seq2;comp10331_c0_seq1;comp13182_c0_seq1;comp13533_c0_seq1;comp15776_c0_seq1;comp16151_c1_seq1;comp19745_c0_seq1;comp20382_c0_seq1;comp24656_c0_seq1;comp26950_c0_seq1;comp33138_c0_seq1;comp33838_c0_seq1;comp35067_c0_seq1;comp37516_c0_seq2;comp38354_c1_seq1;comp42085_c0_seq1;comp45541_c0_seq1;comp45541…	P	121
GO:0043088	comp1986_c0_seq1;comp19745_c0_seq1	P	2
GO:0034446	comp1986_c0_seq1;comp5744_c0_seq1;comp19745_c0_seq1;comp46893_c0_seq1;comp49237_c0_seq1;comp60254_c0_seq1;comp62787_c0_seq3;comp67149_c0_seq2;comp67629_c0_seq3;comp101374_c0_seq1;comp104370_c0_seq1;comp108004_c0_seq1;comp112011_c0_seq1;comp118123_c0_seq1	P	14
GO:0040017	comp1986_c0_seq1;comp14421_c0_seq1;comp19745_c0_seq1;comp30079_c0_seq1;comp50075_c0_seq1;comp85745_c0_seq1;comp124270_c0_seq1	P	7
GO:0090136	comp1986_c0_seq1;comp19745_c0_seq1;comp41756_c0_seq1;comp47136_c0_seq1;comp61914_c0_seq1;comp63016_c0_seq1	P	6
GO:0001921	comp1986_c0_seq1;comp19745_c0_seq1;comp29399_c0_seq1	P	3
GO:0001682	comp1986_c0_seq1;comp19745_c0_seq1;comp20649_c0_seq1;comp120162_c0_seq1	P	4
GO:0016192	comp1986_c0_seq1;comp2291_c0_seq1;comp4705_c0_seq1;comp4879_c0_seq1;comp5005_c0_seq1;comp7231_c0_seq1;comp7541_c0_seq1;comp8531_c0_seq1;comp9277_c0_seq1;comp9368_c0_seq1;comp10220_c0_seq1;comp10432_c0_seq1;comp10612_c0_seq1;comp10759_c0_seq1;comp11285_c0_seq1;comp11508_c0_seq1;comp11809_c0_seq2;comp12000_c0_seq1;comp12428_c0_seq1;comp13089_c0_seq1;comp13255_c0_seq1;comp13266_c0_seq1;comp13457_c0_…	P	201
GO:0016328	comp1986_c0_seq1;comp7289_c0_seq1;comp9044_c0_seq1;comp9404_c0_seq1;comp13515_c0_seq1;comp14916_c0_seq1;comp19745_c0_seq1;comp27258_c0_seq1;comp31961_c0_seq1;comp40889_c0_seq1;comp44033_c0_seq1;comp48268_c0_seq1;comp50826_c0_seq1;comp54106_c0_seq1;comp54221_c0_seq1;comp56179_c0_seq2;comp57002_c0_seq1;comp62832_c1_seq2;comp66870_c1_seq1;comp66870_c2_seq1;comp66888_c0_seq9;comp67240_c1_seq1;comp686…	C	27
GO:0004526	comp1986_c0_seq1;comp18779_c0_seq1;comp19745_c0_seq1;comp20649_c0_seq1;comp24258_c0_seq1;comp41268_c0_seq1;comp41669_c0_seq1;comp45949_c0_seq1;comp49600_c0_seq1;comp69939_c0_seq1;comp102456_c0_seq1;comp120162_c0_seq1	F	12
GO:0016078	comp1986_c0_seq1	P	1
GO:0005923	comp1986_c0_seq1;comp13515_c0_seq1;comp19745_c0_seq1;comp26285_c0_seq1;comp36221_c0_seq1;comp42493_c0_seq1;comp44033_c0_seq1;comp45532_c0_seq1;comp47961_c0_seq1;comp47961_c1_seq1;comp51802_c0_seq2;comp59048_c0_seq1;comp59329_c0_seq2;comp59430_c0_seq5;comp61813_c0_seq3;comp61865_c0_seq7;comp62529_c0_seq2;comp62910_c0_seq1;comp63214_c0_seq3;comp68625_c0_seq6;comp73685_c0_seq1;comp74197_c0_seq1;comp…	C	33
GO:0005655	comp1986_c0_seq1;comp18779_c0_seq1;comp49600_c0_seq1;comp60321_c0_seq1	C	4
GO:0000777	comp2002_c0_seq1;comp12664_c0_seq1;comp26750_c0_seq1;comp29782_c0_seq2;comp31130_c0_seq1;comp32218_c0_seq2;comp33242_c0_seq1;comp35133_c0_seq2;comp43587_c0_seq1;comp44183_c0_seq1;comp45664_c0_seq1;comp48552_c0_seq2;comp48839_c0_seq1;comp49035_c0_seq1;comp49079_c0_seq1;comp49460_c0_seq1;comp50315_c0_seq1;comp53276_c0_seq1;comp54924_c0_seq2;comp58821_c0_seq1;comp58858_c0_seq7;comp60369_c0_seq1;comp…	C	38
GO:0005385	comp2006_c0_seq1;comp43389_c0_seq1;comp57922_c0_seq3;comp61144_c0_seq2;comp61144_c1_seq1;comp62297_c0_seq1;comp64396_c0_seq1;comp64735_c0_seq1;comp65003_c0_seq2;comp73142_c0_seq1;comp75584_c0_seq1	F	11
GO:0004952	comp2022_c0_seq1;comp91395_c0_seq1;comp114557_c0_seq1	F	3
GO:0007212	comp2022_c0_seq1;comp46162_c0_seq1;comp62835_c0_seq1;comp64158_c0_seq1;comp91395_c0_seq1;comp114557_c0_seq1	P	6
GO:0001607	comp2025_c0_seq1;comp34433_c0_seq1;comp75770_c0_seq1;comp87790_c0_seq1;comp95489_c0_seq1;comp113685_c0_seq1	F	6
GO:0050254	comp2025_c0_seq1;comp2250_c0_seq1;comp2942_c0_seq1;comp5026_c0_seq1;comp6451_c0_seq1;comp8031_c0_seq1;comp8059_c1_seq1;comp8918_c0_seq1;comp9404_c0_seq1;comp9566_c0_seq1;comp11296_c0_seq1;comp11543_c0_seq1;comp12020_c0_seq1;comp14710_c0_seq2;comp18366_c0_seq1;comp18521_c0_seq1;comp19854_c0_seq1;comp20290_c0_seq1;comp22169_c0_seq1;comp27693_c0_seq1;comp29819_c0_seq1;comp31031_c0_seq1;comp31161_c0_…	F	143
GO:0070932	comp2034_c0_seq1;comp6604_c0_seq1;comp10723_c0_seq1;comp14402_c0_seq1;comp23986_c0_seq2;comp24538_c0_seq1;comp30502_c0_seq1;comp35641_c0_seq1;comp52661_c0_seq1;comp55335_c0_seq1;comp58550_c0_seq2;comp60900_c0_seq1;comp63406_c0_seq1;comp67592_c0_seq8;comp76115_c0_seq1;comp87363_c0_seq1;comp110521_c0_seq1	P	17
GO:0070403	comp2034_c0_seq1;comp6084_c0_seq1;comp6604_c0_seq1;comp14402_c0_seq1;comp16676_c0_seq1;comp24538_c0_seq1;comp24663_c0_seq1;comp33560_c0_seq1;comp52115_c1_seq2;comp52661_c0_seq1;comp55335_c0_seq1;comp58550_c0_seq2;comp61232_c0_seq1;comp61510_c0_seq2;comp62477_c0_seq1;comp62477_c1_seq1;comp62879_c0_seq2;comp63566_c0_seq2;comp64024_c0_seq1;comp64409_c0_seq1;comp64717_c0_seq1;comp65417_c0_seq1;comp66…	F	27
GO:0007072	comp2034_c0_seq1;comp6604_c0_seq1;comp14402_c0_seq1;comp24538_c0_seq1;comp52661_c0_seq1	P	5
GO:0009303	comp2034_c0_seq1;comp6604_c0_seq1;comp14402_c0_seq1;comp17190_c0_seq1;comp18271_c0_seq1;comp19817_c0_seq1;comp24538_c0_seq1;comp30083_c0_seq1;comp40144_c0_seq1;comp52661_c0_seq1;comp53597_c0_seq1;comp55052_c0_seq1;comp59125_c0_seq2;comp94079_c0_seq1;comp95037_c0_seq1	P	15
GO:0097372	comp2034_c0_seq1;comp6604_c0_seq1;comp10723_c0_seq1;comp14402_c0_seq1;comp23986_c0_seq2;comp24538_c0_seq1;comp30502_c0_seq1;comp35641_c0_seq1;comp52661_c0_seq1;comp60900_c0_seq1;comp63406_c0_seq1;comp67592_c0_seq8;comp76115_c0_seq1;comp80899_c0_seq1;comp87363_c0_seq1;comp110521_c0_seq1	F	16
GO:0005731	comp2034_c0_seq1;comp6604_c0_seq1;comp14402_c0_seq1;comp24538_c0_seq1;comp52661_c0_seq1	C	5
GO:0016998	comp2059_c0_seq1;comp48450_c0_seq4;comp59137_c0_seq1;comp61206_c0_seq5;comp64367_c0_seq3;comp64460_c0_seq3;comp65041_c0_seq1;comp66663_c0_seq2;comp67467_c0_seq1;comp68614_c0_seq1;comp75547_c0_seq1;comp82734_c0_seq1	P	12
GO:0071546	comp2065_c0_seq1;comp2705_c0_seq1;comp8524_c0_seq1;comp10532_c0_seq2;comp21107_c0_seq1;comp31176_c0_seq1;comp40720_c0_seq1;comp41062_c0_seq1;comp43430_c0_seq1;comp49814_c0_seq1;comp51518_c0_seq2;comp53200_c0_seq2;comp58668_c0_seq1;comp74642_c0_seq1;comp75308_c0_seq1;comp76019_c0_seq1;comp86350_c0_seq1;comp115256_c0_seq1	C	18
GO:0033391	comp2065_c0_seq1;comp2705_c0_seq1;comp9485_c0_seq2;comp10532_c0_seq2;comp21107_c0_seq1;comp31176_c0_seq1;comp43430_c0_seq1;comp49814_c0_seq1;comp56456_c0_seq1;comp61465_c0_seq2;comp61550_c0_seq2;comp61550_c1_seq2;comp66429_c0_seq1;comp66742_c1_seq2;comp71438_c0_seq1;comp72386_c0_seq1;comp74642_c0_seq1;comp75308_c0_seq1;comp76019_c0_seq1;comp86350_c0_seq1;comp115256_c0_seq1	C	21
GO:0007286	comp2065_c0_seq1;comp2705_c0_seq1;comp9485_c0_seq2;comp12394_c0_seq1;comp13851_c0_seq1;comp22657_c0_seq1;comp24505_c0_seq1;comp24656_c0_seq1;comp29446_c0_seq2;comp31035_c0_seq1;comp31302_c0_seq1;comp34475_c0_seq1;comp34658_c0_seq1;comp37000_c0_seq1;comp37021_c0_seq1;comp41652_c0_seq1;comp47882_c0_seq1;comp48552_c0_seq2;comp49359_c0_seq1;comp53027_c0_seq1;comp53276_c0_seq1;comp54431_c0_seq2;comp56…	P	53
GO:0030719	comp2065_c0_seq1;comp2705_c0_seq1;comp58084_c0_seq1;comp75308_c0_seq1;comp86350_c0_seq1	P	5
GO:0043046	comp2065_c0_seq1;comp2705_c0_seq1;comp8524_c0_seq1;comp10532_c0_seq2;comp21107_c0_seq1;comp22228_c0_seq1;comp31176_c0_seq1;comp31642_c0_seq1;comp34686_c0_seq1;comp37151_c0_seq1;comp38009_c0_seq1;comp40720_c0_seq1;comp41062_c0_seq1;comp42296_c0_seq2;comp43430_c0_seq1;comp48559_c0_seq1;comp49814_c0_seq1;comp51518_c0_seq2;comp53200_c0_seq2;comp54125_c0_seq1;comp58649_c1_seq1;comp58668_c0_seq1;comp61…	P	33
GO:0016520	comp2082_c0_seq1;comp80735_c0_seq1	F	2
GO:0048706	comp2082_c0_seq1;comp14390_c0_seq1;comp31050_c0_seq1;comp51155_c0_seq2;comp63728_c0_seq1;comp68280_c0_seq4;comp70197_c0_seq1;comp71590_c0_seq1;comp74053_c0_seq1;comp75843_c0_seq1;comp75852_c0_seq1;comp76263_c0_seq1;comp77523_c0_seq1;comp79529_c0_seq1;comp80236_c0_seq1;comp80735_c0_seq1;comp92041_c0_seq1;comp98468_c0_seq1	P	18
GO:0001701	comp2082_c0_seq1;comp2172_c0_seq1;comp2895_c0_seq1;comp4091_c0_seq1;comp6824_c0_seq1;comp7355_c0_seq1;comp9703_c0_seq1;comp10710_c0_seq1;comp10754_c0_seq1;comp11769_c0_seq1;comp12236_c0_seq1;comp12576_c0_seq1;comp12933_c0_seq1;comp14766_c0_seq1;comp16451_c0_seq1;comp16997_c0_seq1;comp17685_c0_seq1;comp18629_c0_seq1;comp22151_c0_seq1;comp22239_c0_seq2;comp22312_c0_seq1;comp22353_c0_seq1;comp24172_…	P	149
GO:0031965	comp2104_c0_seq1;comp2531_c0_seq1;comp5908_c0_seq1;comp6824_c0_seq1;comp10590_c0_seq1;comp13515_c0_seq1;comp18951_c0_seq1;comp24521_c0_seq1;comp25764_c0_seq1;comp26097_c0_seq1;comp27456_c0_seq2;comp27712_c0_seq1;comp28563_c0_seq1;comp29343_c0_seq1;comp31921_c0_seq1;comp32218_c0_seq2;comp32582_c0_seq1;comp32849_c0_seq1;comp34756_c0_seq1;comp34996_c0_seq1;comp36684_c0_seq1;comp41283_c0_seq1;comp425…	C	111
GO:0045213	comp2109_c0_seq1;comp22929_c0_seq2;comp26640_c0_seq1;comp40947_c0_seq1;comp48268_c0_seq1;comp48845_c0_seq1;comp53700_c0_seq1;comp55587_c1_seq1;comp55894_c0_seq1;comp100141_c0_seq1	P	10
GO:0007416	comp2109_c0_seq1;comp8550_c0_seq2;comp17856_c0_seq1;comp22929_c0_seq2;comp23123_c0_seq1;comp23586_c0_seq1;comp24923_c0_seq1;comp26640_c0_seq1;comp42959_c0_seq2;comp43401_c0_seq1;comp45448_c0_seq1;comp45450_c0_seq1;comp45766_c0_seq1;comp48142_c0_seq1;comp55026_c0_seq1;comp58539_c0_seq1;comp60142_c0_seq1;comp66050_c0_seq2;comp66294_c0_seq2;comp73500_c0_seq1;comp77714_c0_seq1;comp81051_c0_seq1;comp9…	P	28
GO:0007528	comp2109_c0_seq1;comp7333_c0_seq1;comp8425_c0_seq1;comp8653_c0_seq1;comp8883_c0_seq1;comp16117_c0_seq1;comp17298_c0_seq1;comp17544_c0_seq1;comp22929_c0_seq2;comp24119_c0_seq1;comp25312_c0_seq1;comp25432_c0_seq2;comp26640_c0_seq1;comp26897_c0_seq1;comp30411_c0_seq1;comp32642_c0_seq1;comp33226_c0_seq1;comp41267_c0_seq1;comp41350_c0_seq1;comp43025_c0_seq2;comp43384_c0_seq1;comp43827_c0_seq1;comp4727…	P	85
GO:0008345	comp2109_c0_seq1;comp8377_c0_seq1;comp12155_c0_seq1;comp22929_c0_seq2;comp25312_c0_seq1;comp25356_c0_seq1;comp53937_c0_seq1;comp58154_c0_seq3;comp60560_c0_seq2;comp64618_c0_seq1;comp66414_c0_seq1;comp67295_c2_seq1;comp73805_c0_seq1;comp78698_c0_seq1	P	14
GO:0004351	comp2109_c0_seq1;comp22929_c0_seq2	F	2
GO:0042136	comp2109_c0_seq1;comp22929_c0_seq2;comp37252_c0_seq2;comp46952_c0_seq1;comp80264_c0_seq1;comp87794_c0_seq1;comp93687_c0_seq1;comp95942_c0_seq1;comp97982_c0_seq1;comp120304_c0_seq1	P	10
GO:0008355	comp2109_c0_seq1;comp2291_c0_seq1;comp10363_c0_seq1;comp17544_c0_seq1;comp18069_c0_seq1;comp22929_c0_seq2;comp24033_c0_seq1;comp24119_c0_seq1;comp26021_c0_seq1;comp26070_c0_seq1;comp30306_c0_seq1;comp30411_c0_seq1;comp44777_c0_seq2;comp45644_c0_seq2;comp48389_c0_seq1;comp48612_c0_seq2;comp48872_c0_seq1;comp55696_c0_seq1;comp57589_c0_seq4;comp59736_c0_seq2;comp61143_c0_seq4;comp61301_c0_seq1;comp6…	P	67
GO:0006538	comp2109_c0_seq1;comp22929_c0_seq2;comp124809_c0_seq1	P	3
GO:0009449	comp2109_c0_seq1;comp22929_c0_seq2	P	2
GO:0009612	comp2109_c0_seq1;comp22929_c0_seq2;comp32671_c0_seq1;comp33226_c0_seq1;comp36673_c0_seq1;comp42830_c0_seq1;comp48130_c0_seq1;comp49339_c0_seq1;comp57225_c0_seq1;comp58439_c0_seq1;comp58956_c0_seq1;comp63100_c0_seq3;comp65402_c2_seq3;comp66050_c0_seq2;comp67383_c1_seq1;comp67397_c0_seq5;comp84766_c0_seq1;comp92688_c0_seq1;comp97235_c0_seq1;comp99668_c0_seq1;comp108994_c0_seq1;comp111454_c0_seq1;co…	P	23
GO:0072686	comp2112_c0_seq1;comp12236_c0_seq1;comp24268_c0_seq2;comp24521_c0_seq1;comp25764_c0_seq1;comp28080_c0_seq1;comp31982_c0_seq1;comp36717_c0_seq1;comp37556_c0_seq1;comp38642_c0_seq1;comp46526_c0_seq2;comp54733_c0_seq1;comp58622_c0_seq1;comp59948_c0_seq1;comp60824_c0_seq1;comp62224_c0_seq1;comp62255_c0_seq3;comp62296_c0_seq1;comp63763_c0_seq1;comp64410_c0_seq1;comp64828_c0_seq2;comp64940_c0_seq2;comp…	C	42
GO:0043966	comp2112_c0_seq1;comp10924_c0_seq1;comp12566_c0_seq1;comp15507_c0_seq1;comp20702_c0_seq1;comp23500_c0_seq1;comp23857_c0_seq1;comp24528_c0_seq1;comp25048_c0_seq1;comp28080_c0_seq1;comp37076_c0_seq1;comp37556_c0_seq1;comp37862_c0_seq1;comp38642_c0_seq1;comp39708_c0_seq1;comp43916_c0_seq1;comp45071_c0_seq1;comp46969_c0_seq1;comp47001_c0_seq1;comp48150_c0_seq1;comp48410_c0_seq2;comp51798_c0_seq2;comp…	P	58
GO:0005671	comp2112_c0_seq1;comp10924_c0_seq1;comp12236_c0_seq1;comp15507_c0_seq1;comp20702_c0_seq1;comp25048_c0_seq1;comp28080_c0_seq1;comp36717_c0_seq1;comp37556_c0_seq1;comp38642_c0_seq1;comp39708_c0_seq1;comp46969_c0_seq1;comp47001_c0_seq1;comp48150_c0_seq1;comp48410_c0_seq2;comp51952_c0_seq1;comp54304_c0_seq1;comp54733_c0_seq1;comp58622_c0_seq1;comp58830_c0_seq2;comp62255_c0_seq3;comp62291_c0_seq2;comp…	C	36
GO:0000166	comp2147_c0_seq1;comp2304_c0_seq1;comp2371_c0_seq1;comp2604_c0_seq1;comp4618_c0_seq1;comp5486_c0_seq1;comp6255_c0_seq1;comp6848_c0_seq1;comp6865_c0_seq1;comp7659_c0_seq1;comp7710_c0_seq1;comp7766_c0_seq1;comp8541_c0_seq1;comp8609_c0_seq1;comp9026_c0_seq1;comp9153_c0_seq1;comp9277_c0_seq1;comp9487_c0_seq2;comp9607_c0_seq1;comp9727_c1_seq1;comp9758_c0_seq1;comp9960_c0_seq1;comp10355_c0_seq1;comp109…	F	618
GO:0001228	comp2172_c0_seq1;comp76044_c0_seq1	F	2
GO:0045653	comp2172_c0_seq1;comp49755_c0_seq1;comp52358_c0_seq1;comp76044_c0_seq1	P	4
GO:0000978	comp2172_c0_seq1;comp11144_c0_seq1;comp14771_c0_seq1;comp31739_c0_seq1;comp56626_c0_seq1;comp64059_c0_seq2;comp64190_c0_seq1;comp66520_c0_seq4;comp66535_c0_seq12;comp68202_c0_seq1;comp76004_c0_seq1;comp76044_c0_seq1;comp77660_c0_seq1;comp79866_c0_seq1;comp80262_c0_seq1;comp98503_c0_seq1;comp98657_c0_seq1;comp101981_c0_seq1;comp109449_c0_seq1;comp117170_c0_seq1;comp118867_c0_seq1;comp121902_c0_seq…	F	23
GO:0004623	comp2207_c0_seq1;comp3297_c0_seq1;comp8425_c0_seq1;comp9356_c0_seq1;comp13847_c0_seq1;comp16735_c0_seq1;comp18775_c0_seq1;comp19929_c0_seq1;comp25375_c0_seq1;comp30002_c0_seq1;comp35900_c0_seq1;comp41536_c0_seq1;comp42894_c0_seq1;comp44423_c0_seq1;comp46379_c0_seq1;comp46727_c0_seq1;comp47515_c0_seq1;comp49587_c0_seq1;comp52332_c0_seq1;comp54343_c0_seq1;comp55061_c0_seq1;comp55338_c0_seq1;comp554…	F	80
GO:0050793	comp2207_c0_seq1;comp3297_c0_seq1;comp9356_c0_seq1;comp16735_c0_seq1;comp19092_c0_seq1;comp20311_c0_seq1;comp22432_c0_seq1;comp24842_c0_seq1;comp26941_c0_seq1;comp30002_c0_seq1;comp32431_c0_seq1;comp34501_c0_seq1;comp46379_c0_seq1;comp49587_c0_seq1;comp52541_c0_seq1;comp56163_c0_seq2;comp56329_c1_seq1;comp56564_c0_seq1;comp63106_c0_seq1;comp63106_c1_seq4;comp63322_c0_seq5;comp67699_c0_seq5;comp67…	P	34
GO:0007219	comp2207_c0_seq1;comp3297_c0_seq1;comp6824_c0_seq1;comp7195_c0_seq1;comp7704_c0_seq1;comp8638_c0_seq1;comp8833_c0_seq1;comp9079_c0_seq1;comp9356_c0_seq1;comp10754_c0_seq1;comp11751_c0_seq1;comp11895_c0_seq1;comp13288_c0_seq1;comp14250_c0_seq1;comp14366_c0_seq1;comp14499_c0_seq1;comp16735_c0_seq1;comp17853_c0_seq1;comp18468_c0_seq1;comp18629_c0_seq1;comp19092_c0_seq1;comp20311_c0_seq1;comp22197_c0…	P	169
GO:0043627	comp2213_c0_seq1;comp6888_c0_seq1;comp12631_c0_seq1;comp13006_c0_seq1;comp13432_c0_seq2;comp14675_c0_seq1;comp15871_c0_seq1;comp31681_c0_seq1;comp40161_c0_seq1;comp50446_c0_seq2;comp52281_c0_seq1;comp69076_c0_seq1;comp72436_c0_seq1;comp82848_c0_seq1;comp84564_c0_seq1;comp94277_c0_seq1;comp104411_c0_seq1;comp104799_c0_seq1;comp115508_c0_seq1	P	19
GO:0048188	comp2213_c0_seq1;comp18573_c0_seq1;comp39318_c0_seq1;comp40993_c0_seq1;comp41952_c0_seq1;comp45222_c0_seq1;comp58830_c0_seq2;comp61068_c0_seq2;comp61854_c0_seq2;comp63187_c0_seq1;comp63426_c0_seq2;comp82149_c0_seq1;comp82848_c0_seq1;comp84564_c0_seq1;comp85251_c0_seq1;comp94830_c0_seq1;comp95428_c0_seq1	C	17
GO:0042800	comp2213_c0_seq1;comp18573_c0_seq1;comp19600_c0_seq1;comp23375_c0_seq1;comp39610_c0_seq1;comp41586_c0_seq1;comp43306_c0_seq1;comp45071_c0_seq1;comp46620_c0_seq1;comp46916_c0_seq2;comp48871_c0_seq1;comp48871_c1_seq2;comp58905_c0_seq1;comp59269_c0_seq1;comp59989_c0_seq1;comp65510_c0_seq3;comp67203_c0_seq5;comp71188_c0_seq1;comp77338_c0_seq1;comp82149_c0_seq1;comp82848_c0_seq1;comp84564_c0_seq1;comp…	F	25
GO:0051568	comp2213_c0_seq1;comp19600_c0_seq1;comp23375_c0_seq1;comp39610_c0_seq1;comp41586_c0_seq1;comp41952_c0_seq1;comp43306_c0_seq1;comp45071_c0_seq1;comp45222_c0_seq1;comp47129_c0_seq1;comp48871_c0_seq1;comp48871_c1_seq2;comp52602_c0_seq1;comp58905_c0_seq1;comp59269_c0_seq1;comp59989_c0_seq1;comp71188_c0_seq1;comp77338_c0_seq1;comp82149_c0_seq1;comp82848_c0_seq1;comp84564_c0_seq1;comp85251_c0_seq1;comp…	P	26
GO:0008284	comp2213_c0_seq1;comp3647_c0_seq1;comp4091_c0_seq1;comp4107_c0_seq1;comp5744_c0_seq1;comp8638_c0_seq1;comp9613_c0_seq1;comp10754_c0_seq1;comp12057_c0_seq1;comp13006_c0_seq1;comp14089_c0_seq1;comp14250_c0_seq1;comp16695_c0_seq1;comp17685_c0_seq1;comp22151_c0_seq1;comp22659_c0_seq1;comp22739_c0_seq1;comp24656_c0_seq1;comp24717_c0_seq1;comp24780_c0_seq1;comp25379_c0_seq1;comp26503_c0_seq1;comp28563_…	P	165
GO:0007610	comp2218_c0_seq1;comp25595_c0_seq1;comp63546_c0_seq1;comp102853_c0_seq1	P	4
GO:0016740	comp2218_c0_seq1;comp3336_c0_seq1;comp4783_c0_seq1;comp7506_c0_seq1;comp7970_c0_seq1;comp8485_c0_seq1;comp8486_c0_seq1;comp8544_c0_seq1;comp8853_c0_seq1;comp9492_c0_seq1;comp9764_c0_seq1;comp10531_c0_seq1;comp10626_c0_seq1;comp10639_c0_seq1;comp10839_c0_seq1;comp10932_c0_seq1;comp13939_c0_seq1;comp15603_c0_seq1;comp15784_c0_seq1;comp16486_c0_seq1;comp17212_c0_seq1;comp17252_c0_seq1;comp17276_c0_s…	F	282
GO:0031931	comp2227_c0_seq2;comp19892_c0_seq2;comp32980_c0_seq1;comp41207_c0_seq1;comp42422_c0_seq1;comp42422_c1_seq1;comp54680_c0_seq2;comp54680_c1_seq1;comp62848_c0_seq3;comp66071_c0_seq1;comp66409_c0_seq1;comp68473_c0_seq2;comp74170_c0_seq1;comp79060_c0_seq1	C	14
GO:0031932	comp2227_c0_seq2;comp7210_c0_seq1;comp7724_c0_seq1;comp11866_c0_seq1;comp14777_c0_seq1;comp17272_c0_seq1;comp29763_c0_seq1;comp32481_c0_seq1;comp32980_c0_seq1;comp39197_c0_seq1;comp41207_c0_seq1;comp42422_c0_seq1;comp42422_c1_seq1;comp49039_c0_seq3;comp52734_c0_seq1;comp54680_c0_seq2;comp54680_c1_seq1;comp55924_c0_seq3;comp59090_c0_seq2;comp59877_c0_seq2;comp62848_c0_seq3;comp74170_c0_seq1;comp77…	C	27
GO:0032006	comp2227_c0_seq2;comp7541_c0_seq1;comp10132_c0_seq1;comp18536_c0_seq1;comp23965_c0_seq1;comp23965_c1_seq1;comp32332_c0_seq1;comp36124_c0_seq1;comp38231_c0_seq1;comp41207_c0_seq1;comp42422_c0_seq1;comp42422_c1_seq1;comp54680_c0_seq2;comp54680_c1_seq1;comp59746_c0_seq1;comp63522_c0_seq2;comp65986_c0_seq1;comp66916_c0_seq1;comp67370_c0_seq1;comp72517_c0_seq1;comp73108_c0_seq1;comp74170_c0_seq1;comp7…	P	26
GO:0008479	comp2236_c0_seq1;comp20794_c0_seq1;comp20794_c1_seq1;comp38221_c0_seq1;comp81509_c0_seq1;comp103428_c0_seq1	F	6
GO:0008616	comp2236_c0_seq1;comp20794_c0_seq1;comp20794_c1_seq1;comp38221_c0_seq1;comp81509_c0_seq1;comp103428_c0_seq1	P	6
GO:0042802	comp2250_c0_seq1;comp3261_c0_seq1;comp4128_c0_seq1;comp7004_c0_seq1;comp8570_c0_seq1;comp8650_c0_seq1;comp9442_c0_seq1;comp10675_c0_seq1;comp10733_c0_seq1;comp10864_c0_seq1;comp10924_c0_seq1;comp11175_c0_seq1;comp11591_c0_seq1;comp11849_c0_seq1;comp12646_c0_seq1;comp13432_c0_seq2;comp13438_c0_seq1;comp14042_c0_seq1;comp14299_c0_seq1;comp16151_c1_seq1;comp16997_c0_seq1;comp17974_c0_seq1;comp20304_…	F	241
GO:0006856	comp2291_c0_seq1;comp123785_c0_seq1	P	2
GO:0045202	comp2291_c0_seq1;comp7910_c0_seq1;comp8110_c0_seq1;comp9368_c0_seq1;comp12334_c0_seq1;comp13515_c0_seq1;comp14065_c0_seq1;comp17176_c0_seq1;comp18365_c0_seq1;comp18662_c0_seq1;comp23123_c0_seq1;comp23586_c0_seq1;comp24154_c0_seq1;comp24923_c0_seq1;comp26640_c0_seq1;comp26750_c0_seq1;comp27899_c0_seq1;comp29782_c0_seq2;comp31471_c0_seq1;comp39788_c0_seq1;comp41015_c0_seq1;comp45096_c0_seq4;comp457…	C	88
GO:0006727	comp2291_c0_seq1;comp71148_c0_seq1;comp78464_c0_seq1;comp106643_c0_seq1;comp123785_c0_seq1	P	5
GO:0031982	comp2291_c0_seq1;comp9368_c0_seq1;comp11349_c0_seq1;comp14065_c0_seq1;comp27899_c0_seq1;comp41943_c0_seq1;comp48924_c0_seq1;comp53733_c0_seq1;comp58065_c0_seq1;comp60590_c0_seq1;comp61560_c0_seq1;comp61560_c1_seq1;comp61865_c0_seq7;comp62016_c0_seq2;comp62821_c0_seq2;comp63214_c0_seq3;comp63543_c0_seq1;comp64163_c1_seq1;comp65178_c0_seq1;comp65294_c0_seq2;comp65381_c0_seq1;comp65985_c0_seq1;comp6…	C	39
GO:0032482	comp2291_c0_seq1;comp9368_c0_seq1;comp13089_c0_seq1;comp13266_c0_seq1;comp14065_c0_seq1;comp27899_c0_seq1;comp53733_c0_seq1;comp57393_c0_seq4;comp58065_c0_seq1;comp60590_c0_seq1;comp61560_c0_seq1;comp61560_c1_seq1;comp62083_c0_seq1;comp62500_c0_seq1;comp62821_c0_seq2;comp63350_c0_seq1;comp63543_c0_seq1;comp63866_c0_seq1;comp64163_c1_seq1;comp73884_c0_seq1;comp90402_c0_seq1;comp114484_c0_seq1;comp…	P	25
GO:0055037	comp2291_c0_seq1;comp14065_c0_seq1;comp28772_c0_seq1;comp28868_c0_seq1;comp29397_c0_seq2;comp36171_c0_seq4;comp37369_c0_seq1;comp50485_c0_seq1;comp51735_c0_seq1;comp53733_c0_seq1;comp54019_c0_seq1;comp58065_c0_seq1;comp58240_c0_seq1;comp58844_c0_seq1;comp60347_c0_seq2;comp60828_c0_seq2;comp61045_c0_seq2;comp61560_c0_seq1;comp61560_c1_seq1;comp62979_c0_seq1;comp68231_c0_seq1;comp70931_c0_seq1;comp…	C	39
GO:0008057	comp2291_c0_seq1;comp62095_c0_seq1	P	2
GO:0000214	comp2361_c0_seq1;comp2976_c0_seq1;comp42275_c0_seq1;comp53863_c0_seq1;comp55702_c0_seq1;comp120679_c0_seq1;comp124850_c0_seq1	C	7
GO:0006397	comp2361_c0_seq1;comp2976_c0_seq1;comp6063_c0_seq1;comp6315_c0_seq1;comp8541_c0_seq1;comp9244_c0_seq1;comp9341_c0_seq1;comp9960_c0_seq1;comp10178_c0_seq1;comp10846_c0_seq1;comp10964_c0_seq1;comp11152_c0_seq1;comp11566_c0_seq1;comp11897_c0_seq1;comp12345_c0_seq1;comp16851_c0_seq1;comp18550_c0_seq1;comp20379_c0_seq1;comp23803_c0_seq1;comp27324_c0_seq1;comp28154_c0_seq1;comp28843_c0_seq1;comp30026_c…	P	149
GO:0006388	comp2361_c0_seq1;comp2976_c0_seq1;comp20678_c0_seq1;comp31068_c0_seq1;comp42275_c0_seq1;comp53863_c0_seq1;comp55702_c0_seq1;comp55874_c0_seq1;comp60430_c0_seq2;comp65168_c0_seq1;comp77130_c0_seq1;comp82756_c0_seq1;comp82902_c0_seq1;comp120679_c0_seq1;comp124850_c0_seq1	P	15
GO:0005840	comp2365_c0_seq1;comp7304_c0_seq1;comp9977_c0_seq1;comp10290_c0_seq1;comp13268_c0_seq1;comp13322_c0_seq1;comp14507_c0_seq1;comp14584_c0_seq1;comp14639_c0_seq1;comp14646_c0_seq1;comp16488_c0_seq1;comp16789_c0_seq1;comp17328_c0_seq1;comp20873_c0_seq1;comp21347_c0_seq2;comp21931_c0_seq1;comp22604_c0_seq1;comp24200_c0_seq1;comp26123_c0_seq1;comp27832_c0_seq1;comp28152_c0_seq1;comp28560_c0_seq1;comp28…	C	214
GO:0015630	comp2371_c0_seq1;comp5986_c0_seq1;comp10215_c0_seq1;comp10970_c0_seq1;comp12081_c0_seq1;comp17291_c0_seq1;comp22218_c0_seq1;comp35646_c0_seq1;comp36126_c0_seq1;comp37259_c0_seq1;comp48237_c0_seq1;comp49522_c0_seq1;comp50026_c0_seq1;comp50633_c0_seq1;comp55446_c0_seq1;comp56574_c0_seq1;comp58243_c0_seq1;comp59843_c0_seq1;comp60645_c0_seq1;comp63277_c0_seq2;comp64049_c1_seq2;comp65598_c0_seq1;comp6…	C	40
GO:0016300	comp2371_c0_seq1;comp10970_c0_seq1;comp12081_c0_seq1;comp35646_c0_seq1;comp48237_c0_seq1;comp55446_c0_seq1;comp72408_c0_seq1	F	7
GO:0030488	comp2371_c0_seq1;comp3736_c0_seq1;comp10970_c0_seq1;comp12081_c0_seq1;comp14073_c0_seq1;comp16231_c0_seq1;comp17240_c0_seq1;comp21659_c0_seq1;comp35646_c0_seq1;comp40748_c0_seq1;comp48237_c0_seq1;comp49417_c0_seq1;comp54457_c1_seq1;comp55446_c0_seq1;comp59715_c0_seq2;comp63764_c0_seq3;comp63764_c1_seq3;comp71576_c0_seq1;comp72408_c0_seq1;comp87587_c0_seq1	P	20
GO:0004866	comp2385_c0_seq1;comp3091_c0_seq1;comp5325_c0_seq1;comp8096_c0_seq1;comp9126_c0_seq1;comp11534_c0_seq1;comp12139_c0_seq1;comp14173_c0_seq1;comp14945_c0_seq1;comp15070_c0_seq2;comp15161_c0_seq1;comp16134_c0_seq1;comp16471_c0_seq1;comp23321_c0_seq1;comp23427_c0_seq1;comp24563_c0_seq1;comp27665_c0_seq1;comp30704_c0_seq1;comp32956_c0_seq1;comp34615_c0_seq1;comp37029_c0_seq1;comp41647_c0_seq1;comp4204…	F	93
GO:0010951	comp2385_c0_seq1;comp3091_c0_seq1;comp5325_c0_seq1;comp8096_c0_seq1;comp9126_c0_seq1;comp9177_c0_seq1;comp10417_c0_seq1;comp10897_c0_seq1;comp11534_c0_seq1;comp12139_c0_seq1;comp13559_c0_seq1;comp14173_c0_seq1;comp14945_c0_seq1;comp15070_c0_seq2;comp15161_c0_seq1;comp16134_c0_seq1;comp18768_c0_seq1;comp20846_c0_seq1;comp20891_c0_seq1;comp22412_c0_seq1;comp23321_c0_seq1;comp23427_c0_seq1;comp24563…	P	146
GO:0008233	comp2398_c0_seq1;comp5121_c0_seq1;comp7981_c0_seq1;comp8095_c0_seq1;comp9214_c0_seq1;comp9234_c0_seq1;comp10628_c0_seq1;comp11534_c0_seq1;comp11929_c0_seq1;comp12663_c0_seq1;comp12869_c0_seq1;comp13100_c0_seq1;comp13198_c0_seq1;comp14581_c0_seq1;comp15057_c0_seq1;comp15356_c0_seq1;comp15553_c0_seq1;comp15608_c0_seq1;comp16999_c0_seq1;comp18227_c0_seq1;comp20846_c0_seq1;comp20891_c0_seq1;comp21797…	F	171
GO:0003943	comp2419_c0_seq1;comp8455_c0_seq1;comp10137_c0_seq1;comp10676_c0_seq1;comp14182_c0_seq1;comp62861_c0_seq2;comp103534_c0_seq1;comp107082_c0_seq1;comp107627_c0_seq1;comp111171_c0_seq1	F	10
GO:0008340	comp2444_c0_seq1;comp2901_c0_seq1;comp7446_c0_seq1;comp9251_c0_seq1;comp10383_c0_seq1;comp10488_c0_seq1;comp10621_c0_seq1;comp12933_c0_seq1;comp14250_c0_seq1;comp14421_c0_seq1;comp17913_c0_seq1;comp18069_c0_seq1;comp18763_c0_seq1;comp24033_c0_seq1;comp24172_c0_seq1;comp29587_c0_seq1;comp29640_c0_seq1;comp29905_c0_seq1;comp34739_c0_seq1;comp40265_c0_seq1;comp40679_c0_seq1;comp41258_c1_seq1;comp419…	P	120
GO:0042127	comp2444_c0_seq1;comp4166_c0_seq1;comp5380_c0_seq1;comp9428_c0_seq1;comp10510_c0_seq1;comp17252_c0_seq1;comp18629_c0_seq1;comp19921_c0_seq1;comp24080_c0_seq1;comp25169_c0_seq1;comp25233_c0_seq1;comp27485_c0_seq1;comp29256_c0_seq1;comp29929_c0_seq2;comp32008_c0_seq1;comp34543_c0_seq1;comp36009_c0_seq1;comp37968_c0_seq2;comp41258_c1_seq1;comp50004_c0_seq2;comp50644_c0_seq1;comp53392_c0_seq2;comp535…	P	53
GO:0033500	comp2444_c0_seq1;comp41258_c1_seq1;comp113473_c0_seq1	P	3
GO:0030971	comp2444_c0_seq1;comp26767_c0_seq1;comp32079_c0_seq2;comp32632_c0_seq3;comp40947_c0_seq1;comp41258_c1_seq1;comp49548_c0_seq2;comp53700_c0_seq1;comp55894_c0_seq1;comp62081_c0_seq1;comp62917_c0_seq2;comp66825_c0_seq1;comp76875_c0_seq1;comp80055_c0_seq1;comp84735_c0_seq1;comp98739_c0_seq1;comp113473_c0_seq1;comp121427_c0_seq1	F	18
GO:0010941	comp2444_c0_seq1;comp8138_c0_seq1;comp41258_c1_seq1;comp67455_c0_seq3;comp67646_c1_seq1;comp77932_c0_seq1;comp113473_c0_seq1	P	7
GO:0007173	comp2444_c0_seq1;comp7333_c0_seq1;comp7704_c0_seq1;comp9404_c0_seq1;comp11895_c0_seq1;comp17298_c0_seq1;comp18468_c0_seq1;comp22638_c0_seq1;comp24656_c0_seq1;comp24780_c0_seq1;comp25937_c0_seq1;comp26808_c0_seq1;comp29447_c0_seq1;comp31477_c0_seq1;comp33138_c0_seq1;comp38150_c0_seq1;comp38430_c0_seq1;comp39197_c0_seq1;comp40028_c0_seq1;comp41258_c1_seq1;comp41445_c0_seq1;comp44619_c0_seq1;comp452…	P	67
GO:0007175	comp2444_c0_seq1;comp24444_c0_seq1;comp27392_c0_seq1;comp36456_c0_seq1;comp41258_c1_seq1;comp61301_c0_seq1;comp61910_c0_seq1;comp61910_c1_seq1;comp62814_c0_seq1;comp66243_c0_seq4;comp66322_c0_seq1;comp113473_c0_seq1	P	12
GO:0080134	comp2444_c0_seq1;comp41258_c1_seq1;comp62332_c0_seq1;comp62332_c1_seq1;comp113473_c0_seq1	P	5
GO:0001784	comp2444_c0_seq1;comp27794_c0_seq1;comp29397_c0_seq2;comp37369_c0_seq1;comp41258_c1_seq1;comp81284_c0_seq1;comp95631_c0_seq1;comp113473_c0_seq1	F	8
GO:0008069	comp2444_c0_seq1;comp4107_c0_seq1;comp9613_c0_seq1;comp12057_c0_seq1;comp13850_c0_seq1;comp16695_c0_seq1;comp26503_c0_seq1;comp41147_c0_seq1;comp41258_c1_seq1;comp43189_c0_seq1;comp47117_c0_seq2;comp55522_c0_seq2;comp73751_c0_seq1;comp87824_c0_seq1;comp89893_c0_seq1;comp91843_c0_seq1;comp95171_c0_seq1;comp96392_c0_seq1;comp113473_c0_seq1;comp117608_c0_seq1;comp121218_c0_seq1;comp124539_c0_seq1	P	22
GO:0007465	comp2444_c0_seq1;comp7324_c0_seq1;comp35067_c0_seq1;comp41258_c1_seq1;comp64169_c0_seq3;comp97745_c0_seq1;comp113473_c0_seq1	P	7
GO:0007298	comp2444_c0_seq1;comp6612_c0_seq1;comp8638_c0_seq1;comp10383_c0_seq1;comp10800_c0_seq1;comp12218_c0_seq1;comp14250_c0_seq1;comp16003_c0_seq1;comp17913_c0_seq1;comp17980_c0_seq1;comp23123_c0_seq1;comp23586_c0_seq1;comp24923_c0_seq1;comp26950_c0_seq1;comp27871_c0_seq2;comp29450_c0_seq1;comp32632_c0_seq3;comp33135_c0_seq1;comp36514_c0_seq1;comp37916_c0_seq1;comp39267_c0_seq1;comp40679_c0_seq1;comp41…	P	93
GO:0007476	comp2444_c0_seq1;comp2677_c0_seq1;comp2850_c0_seq1;comp2901_c0_seq1;comp3138_c0_seq1;comp8881_c0_seq1;comp9735_c0_seq1;comp10383_c0_seq1;comp10597_c0_seq1;comp16003_c0_seq1;comp17913_c0_seq1;comp17980_c0_seq1;comp18009_c0_seq1;comp20396_c0_seq1;comp23454_c0_seq1;comp29905_c0_seq1;comp32177_c0_seq1;comp32642_c0_seq1;comp33138_c0_seq1;comp34906_c1_seq1;comp41137_c0_seq1;comp41258_c1_seq1;comp41463_…	P	115
GO:0048134	comp2444_c0_seq1;comp41258_c1_seq1;comp57680_c0_seq3;comp108977_c0_seq1;comp113473_c0_seq1	P	5
GO:0042787	comp2475_c0_seq1;comp4186_c0_seq1;comp7481_c0_seq1;comp11952_c0_seq1;comp14141_c0_seq1;comp17946_c0_seq1;comp20650_c0_seq1;comp24222_c0_seq1;comp27760_c0_seq1;comp32243_c0_seq1;comp33682_c0_seq1;comp34535_c0_seq1;comp43527_c0_seq1;comp45779_c0_seq1;comp46963_c0_seq1;comp47676_c0_seq1;comp50196_c0_seq1;comp50229_c0_seq1;comp51459_c0_seq1;comp51590_c0_seq1;comp52489_c0_seq1;comp52743_c0_seq1;comp53…	P	69
GO:0006284	comp2487_c0_seq1;comp14284_c0_seq1;comp21286_c0_seq1;comp23868_c0_seq1;comp25413_c0_seq1;comp25749_c0_seq1;comp27760_c0_seq1;comp30832_c0_seq1;comp35756_c0_seq1;comp36998_c0_seq1;comp40256_c0_seq1;comp40954_c0_seq1;comp43146_c0_seq1;comp43317_c0_seq1;comp43319_c0_seq2;comp43666_c0_seq1;comp44091_c0_seq2;comp44340_c0_seq1;comp45813_c1_seq1;comp47185_c0_seq1;comp49544_c0_seq1;comp52966_c0_seq1;comp…	P	48
GO:0008534	comp2487_c0_seq1;comp106238_c0_seq1;comp115227_c0_seq1	F	3
GO:0034875	comp2517_c0_seq1;comp35974_c0_seq3;comp50734_c0_seq2;comp95925_c0_seq1;comp122877_c0_seq1	F	5
GO:0006313	comp2518_c0_seq1;comp3604_c0_seq1;comp4206_c0_seq1;comp4885_c0_seq1;comp5182_c0_seq1;comp7577_c0_seq1;comp7860_c0_seq1;comp7959_c0_seq1;comp9495_c0_seq1;comp12574_c0_seq1;comp15582_c0_seq1;comp17425_c0_seq1;comp17821_c0_seq1;comp17911_c0_seq1;comp19005_c0_seq1;comp19390_c0_seq1;comp21046_c0_seq1;comp21873_c0_seq1;comp23773_c0_seq1;comp25186_c0_seq1;comp25485_c0_seq1;comp25702_c0_seq1;comp25992_c0…	P	174
GO:0004803	comp2518_c0_seq1;comp3604_c0_seq1;comp4206_c0_seq1;comp4885_c0_seq1;comp5182_c0_seq1;comp7577_c0_seq1;comp7860_c0_seq1;comp7959_c0_seq1;comp9495_c0_seq1;comp12574_c0_seq1;comp15582_c0_seq1;comp17425_c0_seq1;comp17821_c0_seq1;comp17911_c0_seq1;comp19005_c0_seq1;comp19390_c0_seq1;comp21046_c0_seq1;comp21873_c0_seq1;comp23773_c0_seq1;comp25186_c0_seq1;comp25485_c0_seq1;comp25702_c0_seq1;comp25992_c0…	F	175
GO:0001726	comp2531_c0_seq1;comp5444_c0_seq1;comp9235_c0_seq1;comp15175_c0_seq1;comp31969_c0_seq1;comp51120_c0_seq2;comp55480_c0_seq2;comp58190_c0_seq2;comp58318_c0_seq1;comp60589_c0_seq3;comp60712_c0_seq2;comp60746_c0_seq3;comp60932_c0_seq1;comp62990_c0_seq1;comp63141_c0_seq1;comp63439_c0_seq1;comp66774_c0_seq6;comp68692_c0_seq1;comp68701_c1_seq2;comp83572_c0_seq1;comp83684_c0_seq1;comp85117_c0_seq1;comp89…	C	29
GO:0030330	comp2531_c0_seq1;comp45450_c0_seq1;comp47129_c0_seq1;comp50468_c0_seq1;comp52602_c0_seq1;comp60318_c0_seq3;comp60318_c1_seq2;comp61957_c0_seq1;comp76325_c0_seq1;comp76749_c0_seq1;comp82013_c0_seq1;comp97028_c0_seq1;comp98497_c0_seq1;comp114952_c0_seq1	P	14
GO:0016591	comp2531_c0_seq1;comp23220_c0_seq1;comp36911_c0_seq1;comp40237_c0_seq1;comp41943_c0_seq1;comp45450_c0_seq1;comp49088_c0_seq1;comp49173_c0_seq1;comp51002_c0_seq2;comp55036_c0_seq3;comp55190_c0_seq2;comp59124_c0_seq1;comp59362_c0_seq1;comp59677_c0_seq1;comp60486_c0_seq1;comp60486_c1_seq1;comp60500_c0_seq2;comp60726_c0_seq2;comp61335_c0_seq1;comp63311_c0_seq2;comp63430_c0_seq1;comp63999_c0_seq1;comp…	C	29
GO:0016459	comp2531_c0_seq1;comp2681_c0_seq1;comp7352_c0_seq1;comp7759_c0_seq1;comp9413_c0_seq1;comp9485_c0_seq2;comp9788_c0_seq1;comp13673_c0_seq1;comp17192_c0_seq1;comp18330_c0_seq1;comp19840_c0_seq1;comp23387_c0_seq1;comp24226_c0_seq2;comp25231_c0_seq1;comp27128_c0_seq1;comp29650_c0_seq2;comp31961_c0_seq1;comp34102_c0_seq1;comp36868_c0_seq1;comp38669_c0_seq2;comp42036_c0_seq1;comp44285_c1_seq1;comp47032_…	C	91
GO:0051046	comp2531_c0_seq1;comp45450_c0_seq1;comp46753_c0_seq1;comp55717_c0_seq1;comp55717_c1_seq1;comp97028_c0_seq1	P	6
GO:0003774	comp2531_c0_seq1;comp2681_c0_seq1;comp7324_c0_seq1;comp7352_c0_seq1;comp7759_c0_seq1;comp9044_c0_seq1;comp9413_c0_seq1;comp9485_c0_seq2;comp17192_c0_seq1;comp17998_c0_seq1;comp18330_c0_seq1;comp19840_c0_seq1;comp22034_c0_seq1;comp22808_c0_seq1;comp23387_c0_seq1;comp24226_c0_seq2;comp25231_c0_seq1;comp27128_c0_seq1;comp28069_c0_seq1;comp31961_c0_seq1;comp33135_c0_seq1;comp34102_c0_seq1;comp35067_c…	F	146
GO:0031941	comp2531_c0_seq1;comp5444_c0_seq1;comp6987_c0_seq1;comp9044_c0_seq1;comp23387_c0_seq1;comp24268_c0_seq2;comp30840_c0_seq2;comp31961_c0_seq1;comp33135_c0_seq1;comp39267_c0_seq1;comp45450_c0_seq1;comp50826_c0_seq1;comp52372_c0_seq1;comp55480_c0_seq2;comp55808_c0_seq2;comp57002_c0_seq1;comp58760_c0_seq1;comp59355_c0_seq1;comp60672_c0_seq1;comp60881_c1_seq1;comp60932_c0_seq1;comp62051_c0_seq1;comp631…	C	33
GO:0045334	comp2531_c0_seq1;comp29650_c0_seq2;comp36868_c0_seq1;comp45450_c0_seq1;comp54874_c0_seq1;comp55644_c0_seq2;comp75650_c0_seq1;comp97028_c0_seq1	C	8
GO:0043161	comp2541_c0_seq1;comp5444_c0_seq1;comp10946_c0_seq1;comp18708_c0_seq1;comp25033_c0_seq1;comp30144_c0_seq1;comp33528_c0_seq1;comp34809_c0_seq2;comp35111_c0_seq1;comp35446_c0_seq1;comp36712_c1_seq1;comp39081_c0_seq2;comp39385_c0_seq1;comp41722_c0_seq2;comp43632_c0_seq1;comp46706_c0_seq1;comp48342_c0_seq1;comp50229_c0_seq1;comp51590_c0_seq1;comp52361_c0_seq1;comp52743_c0_seq1;comp52849_c0_seq1;comp5…	P	75
GO:0070979	comp2541_c0_seq1;comp9493_c0_seq1;comp23165_c0_seq1;comp25474_c0_seq1;comp29857_c0_seq1;comp37873_c0_seq1;comp37904_c0_seq1;comp37904_c1_seq1;comp42208_c0_seq1;comp43236_c0_seq1;comp45567_c0_seq1;comp47267_c0_seq1;comp47867_c0_seq1;comp48025_c0_seq1;comp48609_c0_seq1;comp49478_c0_seq1;comp51566_c0_seq1;comp51566_c1_seq1;comp53129_c0_seq1;comp56063_c0_seq1;comp60102_c0_seq1;comp60140_c0_seq2;comp6…	P	39
GO:0006513	comp2541_c0_seq1;comp6488_c0_seq1;comp27760_c0_seq1;comp29929_c0_seq2;comp31841_c0_seq1;comp32243_c0_seq1;comp32640_c0_seq2;comp41091_c0_seq1;comp41161_c0_seq2;comp47676_c0_seq1;comp48300_c0_seq1;comp53020_c0_seq1;comp53239_c0_seq1;comp56883_c0_seq1;comp59129_c0_seq1;comp59302_c0_seq1;comp59302_c1_seq1;comp60140_c0_seq2;comp60759_c0_seq1;comp60759_c1_seq1;comp61620_c0_seq1;comp63710_c0_seq2;comp6…	P	30
GO:0071218	comp2541_c0_seq1;comp82485_c0_seq1	P	2
GO:0006515	comp2541_c0_seq1;comp18207_c0_seq1;comp42782_c0_seq1;comp50457_c0_seq1;comp52100_c0_seq1;comp54494_c0_seq1;comp55364_c0_seq1;comp55797_c0_seq1;comp58045_c0_seq2;comp58197_c0_seq1;comp60073_c0_seq1;comp82485_c0_seq1;comp83599_c0_seq1;comp104697_c0_seq1;comp111397_c0_seq1	P	15
GO:0018112	comp2552_c0_seq1;comp4337_c0_seq1;comp46927_c0_seq1;comp70981_c0_seq1;comp102379_c0_seq1	F	5
GO:0050346	comp2552_c0_seq1;comp46927_c0_seq1;comp102379_c0_seq1	F	3
GO:0004066	comp2572_c0_seq1;comp19899_c0_seq1;comp35652_c0_seq1;comp49865_c1_seq1;comp76708_c0_seq1;comp102437_c0_seq1	F	6
GO:0006541	comp2572_c0_seq1;comp16676_c0_seq1;comp19899_c0_seq1;comp28943_c0_seq1;comp38535_c0_seq1;comp38535_c1_seq1;comp38535_c2_seq1;comp41170_c0_seq1;comp41661_c0_seq1;comp46471_c0_seq1;comp49037_c0_seq1;comp49865_c1_seq1;comp52517_c0_seq1;comp59009_c0_seq2;comp63199_c0_seq1;comp64725_c0_seq1;comp65270_c0_seq1;comp65270_c1_seq1;comp65403_c0_seq9;comp66441_c0_seq1;comp66619_c0_seq1;comp67581_c0_seq1;comp…	P	29
GO:0006529	comp2572_c0_seq1;comp19899_c0_seq1;comp35652_c0_seq1;comp49865_c1_seq1;comp76708_c0_seq1;comp102437_c0_seq1	P	6
GO:0004697	comp2583_c0_seq1;comp8550_c0_seq2;comp9941_c0_seq1;comp14151_c0_seq1;comp16346_c0_seq1;comp16727_c0_seq1;comp17242_c0_seq1;comp17423_c0_seq1;comp17838_c0_seq2;comp22604_c0_seq1;comp23323_c0_seq1;comp24268_c0_seq2;comp30315_c0_seq1;comp31925_c0_seq1;comp33605_c0_seq1;comp36634_c0_seq1;comp37099_c0_seq1;comp39306_c0_seq1;comp39710_c0_seq1;comp39814_c0_seq1;comp41445_c0_seq1;comp43007_c0_seq1;comp43…	F	79
GO:0060287	comp2583_c0_seq1;comp53634_c0_seq1;comp81192_c0_seq1;comp115458_c0_seq1	P	4
GO:0070121	comp2583_c0_seq1;comp4389_c0_seq1;comp30638_c0_seq1;comp31643_c0_seq1;comp40880_c0_seq1;comp44826_c0_seq1;comp46210_c0_seq1;comp56740_c0_seq2;comp57207_c0_seq1;comp75860_c0_seq1;comp76928_c0_seq1;comp77155_c0_seq1;comp84434_c0_seq1;comp87905_c0_seq1;comp96747_c0_seq1;comp106307_c0_seq1;comp110051_c0_seq1;comp121456_c0_seq1;comp122023_c0_seq1	P	19
GO:0017048	comp2583_c0_seq1;comp7477_c0_seq1;comp21821_c0_seq1;comp28518_c0_seq1;comp43224_c0_seq1;comp43831_c0_seq1;comp48641_c0_seq1;comp49254_c0_seq1;comp49461_c0_seq4;comp49578_c0_seq1;comp50522_c0_seq1;comp52046_c0_seq1;comp53635_c0_seq1;comp54478_c0_seq1;comp54480_c0_seq1;comp56244_c0_seq1;comp56409_c0_seq1;comp57842_c0_seq3;comp58203_c0_seq3;comp59370_c0_seq1;comp59370_c1_seq1;comp66454_c0_seq1;comp6…	F	34
GO:0004320	comp2628_c0_seq1;comp2894_c0_seq1;comp23226_c0_seq1;comp39939_c0_seq1;comp59682_c0_seq2;comp66704_c0_seq5;comp67099_c0_seq2;comp67440_c0_seq2;comp67440_c1_seq2;comp71791_c0_seq1;comp75973_c0_seq1;comp83438_c0_seq1;comp84049_c0_seq1;comp98919_c0_seq1;comp112766_c0_seq1	F	15
GO:0031325	comp2628_c0_seq1;comp50955_c0_seq1;comp67440_c1_seq2	P	3
GO:0004317	comp2628_c0_seq1;comp2894_c0_seq1;comp23226_c0_seq1;comp39939_c0_seq1;comp59682_c0_seq2;comp66704_c0_seq5;comp67099_c0_seq2;comp67440_c0_seq2;comp67440_c1_seq2;comp71791_c0_seq1;comp75973_c0_seq1;comp83438_c0_seq1;comp84049_c0_seq1;comp98919_c0_seq1;comp112766_c0_seq1	F	15
GO:0071353	comp2628_c0_seq1;comp2894_c0_seq1;comp7754_c0_seq1;comp11938_c0_seq1;comp24110_c0_seq1;comp29330_c0_seq1;comp29882_c0_seq1;comp30372_c0_seq1;comp34835_c0_seq1;comp40994_c0_seq1;comp50510_c0_seq1;comp56076_c0_seq1;comp64050_c0_seq1;comp64566_c0_seq1;comp64939_c0_seq1;comp64953_c0_seq4;comp64953_c1_seq1;comp65594_c0_seq2;comp65964_c0_seq3;comp67039_c0_seq1;comp67099_c0_seq2;comp67440_c0_seq2;comp67…	P	34
GO:0015939	comp2628_c0_seq1;comp32523_c0_seq1;comp43869_c0_seq1;comp48794_c0_seq1;comp50648_c0_seq1;comp53317_c0_seq1;comp53317_c1_seq2;comp56085_c0_seq2;comp58656_c0_seq1;comp64447_c0_seq1;comp67440_c1_seq2;comp91292_c0_seq1	P	12
GO:0008144	comp2628_c0_seq1;comp7724_c0_seq1;comp8306_c0_seq1;comp10363_c0_seq1;comp11866_c0_seq1;comp13762_c0_seq1;comp14570_c0_seq1;comp19905_c0_seq1;comp19960_c0_seq1;comp20665_c0_seq1;comp25326_c0_seq1;comp29210_c0_seq1;comp32272_c0_seq1;comp32481_c0_seq1;comp32980_c0_seq1;comp33676_c0_seq1;comp34359_c1_seq1;comp34888_c0_seq1;comp39766_c0_seq1;comp43019_c0_seq1;comp47336_c0_seq1;comp48405_c0_seq1;comp49…	F	59
GO:0047117	comp2628_c0_seq1;comp59682_c0_seq2;comp66704_c0_seq5;comp67099_c0_seq2;comp67440_c0_seq2;comp67440_c1_seq2	F	6
GO:0006112	comp2628_c0_seq1;comp34114_c0_seq1;comp50955_c0_seq1;comp52873_c0_seq1;comp61889_c0_seq2;comp67440_c1_seq2;comp68476_c2_seq6;comp74686_c0_seq1;comp124136_c0_seq1	P	9
GO:0042470	comp2628_c0_seq1;comp20304_c0_seq1;comp31757_c0_seq1;comp41283_c0_seq1;comp43348_c0_seq1;comp45958_c0_seq1;comp46893_c0_seq1;comp49159_c0_seq1;comp51545_c0_seq2;comp55427_c0_seq3;comp55644_c0_seq2;comp56101_c1_seq1;comp56492_c0_seq1;comp60254_c0_seq1;comp61433_c0_seq1;comp62506_c0_seq1;comp62833_c0_seq1;comp64693_c0_seq1;comp64801_c0_seq1;comp64801_c1_seq1;comp64802_c0_seq2;comp64835_c0_seq1;comp…	C	37
GO:0004313	comp2628_c0_seq1;comp2894_c0_seq1;comp23226_c0_seq1;comp39939_c0_seq1;comp59682_c0_seq2;comp66704_c0_seq5;comp67099_c0_seq2;comp67440_c0_seq2;comp67440_c1_seq2;comp71791_c0_seq1;comp75973_c0_seq1;comp83438_c0_seq1;comp84049_c0_seq1;comp98919_c0_seq1;comp112766_c0_seq1	F	15
GO:0004316	comp2628_c0_seq1;comp2894_c0_seq1;comp19635_c0_seq1;comp23226_c0_seq1;comp29564_c0_seq1;comp39939_c0_seq1;comp52044_c0_seq2;comp52333_c0_seq1;comp55002_c0_seq2;comp58189_c0_seq1;comp59639_c0_seq1;comp59682_c0_seq2;comp66238_c0_seq2;comp66514_c0_seq1;comp66704_c0_seq5;comp66771_c0_seq3;comp67099_c0_seq2;comp67440_c0_seq2;comp67440_c1_seq2;comp71791_c0_seq1;comp72086_c0_seq1;comp75973_c0_seq1;comp8…	F	27
GO:0006633	comp2628_c0_seq1;comp3909_c0_seq1;comp4238_c0_seq1;comp6131_c0_seq2;comp6939_c0_seq1;comp7254_c0_seq1;comp7910_c0_seq1;comp8292_c0_seq1;comp9151_c0_seq1;comp9324_c0_seq1;comp12618_c0_seq1;comp19180_c0_seq1;comp21980_c0_seq1;comp23674_c0_seq1;comp27283_c0_seq1;comp29727_c0_seq1;comp31157_c0_seq1;comp31365_c0_seq1;comp32399_c0_seq1;comp37966_c0_seq1;comp38532_c0_seq1;comp41726_c0_seq1;comp43264_c0_…	P	88
GO:0016295	comp2628_c0_seq1;comp2894_c0_seq1;comp23226_c0_seq1;comp39939_c0_seq1;comp59682_c0_seq2;comp66704_c0_seq5;comp67099_c0_seq2;comp67440_c0_seq2;comp67440_c1_seq2;comp71791_c0_seq1;comp75973_c0_seq1;comp83438_c0_seq1;comp84049_c0_seq1;comp98919_c0_seq1;comp112766_c0_seq1	F	15
GO:0019432	comp2628_c0_seq1;comp32332_c0_seq1;comp37482_c0_seq1;comp50955_c0_seq1;comp53188_c0_seq2;comp60796_c0_seq1;comp65208_c0_seq6;comp65633_c0_seq3;comp67440_c1_seq2;comp76932_c0_seq1;comp82032_c0_seq1;comp89442_c0_seq1;comp91193_c0_seq1;comp94102_c0_seq1;comp97678_c0_seq1;comp114085_c0_seq1	P	16
GO:0004319	comp2628_c0_seq1;comp2894_c0_seq1;comp23226_c0_seq1;comp39939_c0_seq1;comp59682_c0_seq2;comp66704_c0_seq5;comp67099_c0_seq2;comp67440_c0_seq2;comp67440_c1_seq2;comp71791_c0_seq1;comp75973_c0_seq1;comp83438_c0_seq1;comp84049_c0_seq1;comp98919_c0_seq1;comp112766_c0_seq1	F	15
GO:0006084	comp2628_c0_seq1;comp17406_c0_seq1;comp50955_c0_seq1;comp63910_c0_seq1;comp66062_c0_seq1;comp66399_c0_seq1;comp67440_c0_seq2;comp67440_c1_seq2;comp84181_c0_seq1;comp100425_c0_seq1;comp103246_c0_seq1	P	11
GO:0004314	comp2628_c0_seq1;comp2894_c0_seq1;comp23226_c0_seq1;comp39939_c0_seq1;comp59682_c0_seq2;comp59941_c0_seq2;comp59941_c1_seq2;comp66704_c0_seq5;comp67099_c0_seq2;comp67440_c0_seq2;comp67440_c1_seq2;comp71791_c0_seq1;comp75973_c0_seq1;comp83438_c0_seq1;comp84049_c0_seq1;comp98919_c0_seq1;comp112766_c0_seq1	F	17
GO:0047451	comp2628_c0_seq1;comp59682_c0_seq2;comp66704_c0_seq5;comp67099_c0_seq2;comp67440_c0_seq2;comp67440_c1_seq2;comp75973_c0_seq1	F	7
GO:0070402	comp2628_c0_seq1;comp42644_c0_seq1;comp62619_c0_seq1;comp63732_c2_seq1;comp63988_c0_seq2;comp66641_c1_seq1;comp67440_c0_seq2;comp67440_c1_seq2;comp67984_c0_seq4;comp68079_c0_seq6;comp102683_c0_seq1	F	11
GO:0016296	comp2628_c0_seq1;comp2894_c0_seq1;comp23226_c0_seq1;comp39939_c0_seq1;comp59682_c0_seq2;comp66704_c0_seq5;comp67099_c0_seq2;comp67440_c0_seq2;comp67440_c1_seq2;comp71791_c0_seq1;comp75973_c0_seq1;comp83438_c0_seq1;comp84049_c0_seq1;comp98919_c0_seq1;comp112766_c0_seq1	F	15
GO:0035338	comp2628_c0_seq1;comp50955_c0_seq1;comp67440_c1_seq2	P	3
GO:0004315	comp2628_c0_seq1;comp2894_c0_seq1;comp23226_c0_seq1;comp33097_c0_seq1;comp39939_c0_seq1;comp59682_c0_seq2;comp66704_c0_seq5;comp67099_c0_seq2;comp67440_c0_seq2;comp67440_c1_seq2;comp71791_c0_seq1;comp75973_c0_seq1;comp83438_c0_seq1;comp84049_c0_seq1;comp93997_c0_seq1;comp98919_c0_seq1;comp112766_c0_seq1	F	17
GO:0042803	comp2628_c0_seq1;comp4279_c0_seq1;comp5234_c0_seq1;comp6572_c0_seq1;comp7295_c0_seq1;comp7333_c0_seq1;comp7663_c0_seq1;comp7821_c0_seq1;comp7839_c0_seq1;comp7910_c0_seq1;comp8389_c0_seq1;comp8631_c0_seq1;comp9184_c0_seq1;comp9212_c0_seq1;comp9248_c0_seq1;comp9641_c0_seq1;comp10182_c0_seq1;comp11518_c0_seq1;comp12675_c0_seq1;comp12869_c0_seq1;comp13081_c0_seq1;comp13100_c0_seq1;comp13115_c0_seq1;c…	F	505
GO:0042587	comp2628_c0_seq1;comp2894_c0_seq1;comp45874_c0_seq1;comp63636_c0_seq1;comp64446_c0_seq1;comp67099_c0_seq2;comp67440_c0_seq2;comp67440_c1_seq2	C	8
GO:0004252	comp2663_c0_seq1;comp3171_c0_seq1;comp3423_c0_seq1;comp4556_c0_seq1;comp5700_c0_seq1;comp6719_c0_seq1;comp6998_c0_seq1;comp7721_c0_seq1;comp7904_c0_seq1;comp8586_c0_seq1;comp9220_c0_seq1;comp10411_c0_seq1;comp10848_c0_seq1;comp12317_c0_seq1;comp12698_c0_seq1;comp12856_c0_seq1;comp13445_c0_seq1;comp13525_c0_seq1;comp14130_c0_seq1;comp15239_c0_seq1;comp18207_c0_seq1;comp18433_c0_seq1;comp18751_c0_s…	F	247
GO:0000290	comp2665_c0_seq2;comp19209_c0_seq1;comp59020_c0_seq2;comp59778_c0_seq4;comp62049_c0_seq6;comp64179_c0_seq2;comp105480_c0_seq1;comp106112_c0_seq1	P	8
GO:0050072	comp2665_c0_seq2;comp19209_c0_seq1;comp54776_c0_seq1;comp57073_c1_seq1;comp105480_c0_seq1;comp112721_c0_seq1;comp124320_c0_seq1	F	7
GO:0000340	comp2665_c0_seq2;comp19209_c0_seq1;comp59208_c0_seq1;comp77296_c0_seq1;comp105480_c0_seq1;comp109603_c0_seq1;comp112666_c0_seq1	F	7
GO:0045292	comp2665_c0_seq2;comp7263_c0_seq1;comp19209_c0_seq1;comp33005_c0_seq1;comp38662_c0_seq1;comp44543_c0_seq2;comp54493_c0_seq2;comp61275_c0_seq4;comp61398_c0_seq1;comp64012_c0_seq1;comp64012_c1_seq1;comp65870_c0_seq2;comp66022_c0_seq1;comp105480_c0_seq1	P	14
GO:0043069	comp2665_c0_seq2;comp19209_c0_seq1;comp23003_c0_seq1;comp24656_c0_seq1;comp44070_c0_seq1;comp56417_c0_seq1;comp81287_c0_seq1;comp81351_c0_seq1;comp105480_c0_seq1	P	9
GO:0036245	comp2665_c0_seq2;comp19209_c0_seq1;comp102897_c0_seq1;comp105480_c0_seq1	P	4
GO:0007500	comp2677_c0_seq1;comp6987_c0_seq1;comp17853_c0_seq1;comp63339_c0_seq2;comp72204_c0_seq1;comp78270_c0_seq1	P	6
GO:0001077	comp2677_c0_seq1;comp4107_c0_seq1;comp7325_c0_seq1;comp8638_c0_seq1;comp9613_c0_seq1;comp12057_c0_seq1;comp14771_c0_seq1;comp16003_c0_seq1;comp16695_c0_seq1;comp17980_c0_seq1;comp20269_c0_seq1;comp23123_c0_seq1;comp23586_c0_seq1;comp24923_c0_seq1;comp26503_c0_seq1;comp31739_c0_seq1;comp37916_c0_seq1;comp41147_c0_seq1;comp41594_c0_seq1;comp43189_c0_seq1;comp45766_c0_seq1;comp48142_c0_seq1;comp5090…	F	68
GO:0007507	comp2677_c0_seq1;comp2850_c0_seq1;comp7287_c0_seq1;comp7295_c0_seq1;comp8124_c0_seq1;comp8552_c0_seq1;comp8638_c0_seq1;comp8931_c0_seq1;comp9703_c0_seq1;comp9814_c0_seq1;comp9815_c0_seq2;comp17856_c0_seq1;comp17966_c0_seq1;comp20873_c0_seq1;comp23374_c0_seq1;comp23454_c0_seq1;comp24883_c0_seq1;comp29399_c0_seq1;comp29589_c1_seq2;comp29956_c0_seq1;comp31955_c0_seq1;comp34118_c0_seq1;comp39200_c0_s…	P	96
GO:0030178	comp2677_c0_seq1;comp4186_c0_seq1;comp10596_c0_seq1;comp11290_c0_seq1;comp13838_c0_seq1;comp15182_c0_seq1;comp23879_c0_seq1;comp31107_c0_seq1;comp49952_c0_seq1;comp52263_c0_seq2;comp53891_c0_seq1;comp56945_c0_seq2;comp57134_c0_seq3;comp57523_c0_seq3;comp59864_c0_seq2;comp61792_c0_seq1;comp63778_c0_seq5;comp68554_c0_seq1;comp68625_c0_seq6;comp74938_c0_seq1;comp80059_c0_seq1;comp80628_c0_seq1;comp8…	P	33
GO:0045610	comp2677_c0_seq1;comp15520_c0_seq1;comp17856_c0_seq1;comp44886_c0_seq1;comp48872_c0_seq1;comp53956_c0_seq2;comp58539_c0_seq1;comp58597_c0_seq3;comp60142_c0_seq1;comp60635_c0_seq1;comp62944_c0_seq1;comp65224_c1_seq5;comp66160_c0_seq3;comp81590_c0_seq1	P	14
GO:0005667	comp2677_c0_seq1;comp5380_c0_seq1;comp8692_c0_seq1;comp8864_c0_seq1;comp9500_c0_seq1;comp10955_c0_seq1;comp13358_c0_seq1;comp17927_c0_seq1;comp19413_c0_seq1;comp21299_c0_seq1;comp23513_c0_seq1;comp24174_c0_seq1;comp25098_c0_seq1;comp27190_c0_seq1;comp30144_c0_seq1;comp30797_c0_seq1;comp31050_c0_seq1;comp31969_c0_seq1;comp31982_c0_seq1;comp33701_c0_seq2;comp34118_c0_seq1;comp37916_c0_seq1;comp3796…	C	132
GO:0072091	comp2677_c0_seq1;comp64966_c0_seq9;comp79523_c0_seq1;comp113494_c0_seq1	P	4
GO:0045892	comp2677_c0_seq1;comp4166_c0_seq1;comp8552_c0_seq1;comp8570_c0_seq1;comp9094_c0_seq1;comp10383_c0_seq1;comp11769_c0_seq1;comp11986_c0_seq2;comp12098_c0_seq2;comp14771_c0_seq1;comp14900_c0_seq1;comp15612_c0_seq1;comp16459_c0_seq1;comp17452_c0_seq1;comp17913_c0_seq1;comp18731_c0_seq1;comp19483_c0_seq1;comp21864_c0_seq1;comp22257_c0_seq2;comp22464_c0_seq1;comp22476_c0_seq1;comp22604_c0_seq1;comp2350…	P	199
GO:0070491	comp2677_c0_seq1;comp6987_c0_seq1;comp8638_c0_seq1;comp13115_c0_seq1;comp25169_c0_seq1;comp30144_c0_seq1;comp37916_c0_seq1;comp49815_c0_seq1;comp51536_c0_seq3;comp52361_c0_seq1;comp52376_c0_seq1;comp63339_c0_seq2;comp65636_c2_seq7;comp66106_c0_seq4;comp66496_c0_seq1;comp67035_c0_seq3;comp67592_c0_seq8;comp69984_c0_seq1;comp70142_c0_seq1;comp72204_c0_seq1;comp80083_c0_seq1;comp80352_c0_seq1;comp87…	F	28
GO:0003705	comp2677_c0_seq1;comp8638_c0_seq1;comp14771_c0_seq1;comp24883_c0_seq1;comp28356_c0_seq1;comp30840_c0_seq2;comp31739_c0_seq1;comp45541_c0_seq1;comp45541_c1_seq1;comp54942_c0_seq2;comp56481_c0_seq1;comp56629_c0_seq1;comp56860_c0_seq1;comp56876_c1_seq2;comp61756_c0_seq1;comp63045_c0_seq3;comp63045_c1_seq2;comp63676_c0_seq4;comp65223_c0_seq1;comp65223_c1_seq2;comp66496_c0_seq1;comp66520_c0_seq4;comp6…	F	40
GO:0007367	comp2677_c0_seq1;comp8105_c0_seq1;comp23123_c0_seq1;comp23586_c0_seq1;comp24923_c0_seq1;comp42864_c0_seq2;comp45766_c0_seq1;comp48142_c0_seq1;comp48872_c0_seq1;comp53608_c0_seq1;comp72476_c0_seq1;comp75844_c0_seq1;comp84071_c0_seq1;comp108615_c0_seq1	P	14
GO:0005875	comp2677_c0_seq1;comp8580_c0_seq1;comp9453_c0_seq1;comp10383_c0_seq1;comp11893_c0_seq1;comp12463_c0_seq1;comp13374_c0_seq1;comp14466_c0_seq1;comp14899_c0_seq1;comp16117_c0_seq1;comp17913_c0_seq1;comp18468_c0_seq1;comp18611_c0_seq1;comp24978_c0_seq1;comp25326_c0_seq1;comp26641_c0_seq1;comp28471_c0_seq1;comp31782_c0_seq1;comp33135_c0_seq1;comp34703_c0_seq1;comp39267_c0_seq1;comp40028_c0_seq1;comp41…	C	153
GO:0008013	comp2677_c0_seq1;comp5444_c0_seq1;comp8552_c0_seq1;comp8863_c0_seq1;comp9500_c0_seq1;comp11518_c0_seq1;comp13515_c0_seq1;comp16095_c0_seq1;comp16630_c0_seq1;comp22021_c0_seq1;comp25262_c0_seq1;comp26708_c0_seq1;comp27308_c0_seq1;comp27938_c0_seq1;comp29393_c0_seq1;comp29757_c0_seq1;comp31681_c0_seq1;comp33072_c0_seq1;comp36019_c0_seq1;comp40890_c0_seq1;comp43073_c0_seq1;comp44033_c0_seq1;comp4405…	F	79
GO:0035277	comp2677_c0_seq1;comp23123_c0_seq1;comp23586_c0_seq1;comp24923_c0_seq1;comp45766_c0_seq1;comp48142_c0_seq1;comp48872_c0_seq1;comp52488_c0_seq2;comp53747_c0_seq1;comp53884_c0_seq1;comp61969_c0_seq1;comp62314_c0_seq1;comp63105_c0_seq1;comp65812_c0_seq1;comp99847_c0_seq1;comp100233_c0_seq1;comp101563_c0_seq1;comp115029_c0_seq1	P	18
GO:0019900	comp2677_c0_seq1;comp32490_c0_seq1;comp47513_c0_seq1;comp50955_c0_seq1;comp55508_c0_seq1;comp58317_c0_seq2;comp60044_c0_seq1;comp63105_c0_seq1;comp64032_c0_seq6;comp64347_c0_seq1;comp64571_c0_seq2;comp64727_c0_seq1;comp65812_c0_seq1;comp66774_c1_seq3;comp74571_c0_seq1;comp87774_c0_seq1;comp90823_c0_seq1;comp94277_c0_seq1;comp94890_c0_seq1;comp103366_c0_seq1;comp104799_c0_seq1;comp115181_c0_seq1;c…	F	24
GO:0060070	comp2677_c0_seq1;comp6696_c0_seq1;comp9500_c0_seq1;comp14089_c0_seq1;comp18780_c0_seq1;comp21166_c0_seq1;comp24780_c0_seq1;comp35477_c1_seq1;comp42884_c0_seq2;comp44033_c0_seq1;comp44619_c0_seq1;comp44625_c0_seq1;comp45246_c0_seq1;comp55442_c0_seq1;comp56574_c0_seq1;comp64899_c0_seq1;comp67149_c0_seq2;comp67629_c0_seq3;comp72333_c0_seq1;comp75994_c0_seq1;comp76004_c0_seq1;comp78109_c0_seq1;comp78…	P	46
GO:0007435	comp2677_c0_seq1;comp2901_c0_seq1;comp10800_c0_seq1;comp12218_c0_seq1;comp29905_c0_seq1;comp41756_c0_seq1;comp44877_c0_seq1;comp45049_c0_seq2;comp45541_c0_seq1;comp45541_c1_seq1;comp46158_c0_seq1;comp46525_c0_seq1;comp47136_c0_seq1;comp53956_c0_seq2;comp54819_c0_seq2;comp57589_c0_seq4;comp58462_c0_seq1;comp58597_c0_seq3;comp60212_c0_seq1;comp60695_c0_seq1;comp61914_c0_seq1;comp62127_c0_seq6;comp6…	P	35
GO:0043231	comp2699_c0_seq1;comp7659_c0_seq1;comp9212_c0_seq1;comp10301_c0_seq1;comp12282_c0_seq1;comp13833_c0_seq1;comp14145_c0_seq1;comp19726_c0_seq1;comp23739_c0_seq1;comp24500_c0_seq1;comp24652_c0_seq1;comp26404_c0_seq1;comp27294_c0_seq1;comp29693_c0_seq1;comp29921_c0_seq1;comp30381_c0_seq1;comp32522_c0_seq2;comp33451_c0_seq1;comp35291_c0_seq1;comp39242_c0_seq1;comp40522_c0_seq1;comp45598_c0_seq1;comp45…	C	67
GO:0048675	comp2699_c0_seq1;comp8425_c0_seq1;comp9404_c0_seq1;comp10363_c0_seq1;comp26070_c0_seq1;comp30920_c0_seq1;comp41574_c0_seq1;comp42215_c0_seq1;comp45588_c0_seq1;comp45644_c0_seq2;comp46699_c0_seq1;comp47505_c0_seq2;comp48612_c0_seq2;comp50235_c0_seq1;comp52004_c0_seq1;comp52004_c1_seq1;comp53881_c0_seq1;comp54730_c0_seq1;comp56574_c0_seq1;comp62832_c1_seq2;comp63820_c0_seq1;comp64860_c0_seq1;comp66…	P	38
GO:0006420	comp2726_c0_seq1;comp9901_c0_seq1;comp58028_c0_seq1;comp58368_c0_seq10;comp65851_c0_seq1;comp65979_c0_seq3;comp76558_c0_seq1;comp78251_c0_seq1;comp97583_c0_seq1;comp106379_c0_seq1;comp119617_c0_seq1	P	11
GO:0002161	comp2726_c0_seq1;comp10297_c0_seq1;comp12853_c0_seq1;comp15729_c0_seq1;comp16833_c0_seq2;comp16839_c0_seq1;comp19193_c0_seq1;comp23788_c0_seq1;comp23940_c0_seq1;comp24807_c0_seq1;comp27463_c0_seq2;comp31374_c0_seq1;comp35576_c0_seq1;comp36762_c0_seq1;comp37964_c0_seq1;comp39635_c0_seq1;comp45363_c0_seq1;comp49117_c0_seq1;comp67485_c0_seq1;comp67737_c1_seq1;comp68136_c0_seq1;comp68417_c0_seq1;comp…	F	38
GO:0004823	comp2726_c0_seq1;comp16833_c0_seq2;comp16839_c0_seq1;comp19193_c0_seq1;comp45363_c0_seq1;comp68136_c0_seq1;comp68465_c0_seq3;comp78251_c0_seq1;comp85727_c0_seq1;comp88391_c0_seq1;comp100826_c0_seq1;comp117888_c0_seq1;comp119617_c0_seq1	F	13
GO:0006450	comp2726_c0_seq1;comp10297_c0_seq1;comp12853_c0_seq1;comp15729_c0_seq1;comp16833_c0_seq2;comp16839_c0_seq1;comp19193_c0_seq1;comp23788_c0_seq1;comp23940_c0_seq1;comp24807_c0_seq1;comp27463_c0_seq2;comp31374_c0_seq1;comp35576_c0_seq1;comp36762_c0_seq1;comp37964_c0_seq1;comp39635_c0_seq1;comp41930_c0_seq4;comp45363_c0_seq1;comp46534_c0_seq3;comp49117_c0_seq1;comp50239_c0_seq1;comp51342_c0_seq2;comp…	P	44
GO:0004814	comp2726_c0_seq1;comp9901_c0_seq1;comp58028_c0_seq1;comp58368_c0_seq10;comp65851_c0_seq1;comp65979_c0_seq3;comp76558_c0_seq1;comp78251_c0_seq1;comp97583_c0_seq1;comp106379_c0_seq1;comp119617_c0_seq1	F	11
GO:0006429	comp2726_c0_seq1;comp16833_c0_seq2;comp16839_c0_seq1;comp19193_c0_seq1;comp45363_c0_seq1;comp68136_c0_seq1;comp68465_c0_seq3;comp78251_c0_seq1;comp85727_c0_seq1;comp88391_c0_seq1;comp100826_c0_seq1;comp117888_c0_seq1;comp119617_c0_seq1	P	13
GO:0031225	comp2738_c0_seq1;comp10897_c0_seq1;comp16207_c0_seq1;comp23811_c0_seq1;comp30443_c0_seq1;comp33546_c0_seq1;comp37184_c0_seq1;comp37222_c0_seq1;comp38568_c0_seq1;comp43888_c0_seq1;comp48794_c0_seq1;comp50648_c0_seq1;comp50806_c0_seq1;comp54303_c0_seq2;comp54409_c0_seq1;comp56933_c0_seq1;comp61964_c0_seq1;comp63436_c0_seq3;comp63459_c0_seq1;comp63508_c0_seq1;comp65297_c0_seq2;comp66018_c0_seq2;comp…	C	55
GO:0001745	comp2795_c0_seq1;comp7752_c0_seq1;comp12857_c0_seq1;comp18780_c0_seq1;comp22657_c0_seq1;comp24505_c0_seq1;comp30226_c0_seq1;comp34377_c0_seq1;comp39267_c0_seq1;comp41137_c0_seq1;comp44625_c0_seq1;comp50337_c0_seq1;comp51289_c0_seq1;comp51326_c0_seq2;comp53027_c0_seq1;comp53608_c0_seq1;comp54819_c0_seq2;comp56809_c0_seq1;comp59355_c0_seq1;comp59763_c0_seq2;comp60652_c0_seq1;comp62051_c0_seq1;comp6…	P	46
GO:0042059	comp2795_c0_seq1;comp18468_c0_seq1;comp19892_c0_seq2;comp25937_c0_seq1;comp26808_c0_seq1;comp33138_c0_seq1;comp34377_c0_seq1;comp40028_c0_seq1;comp41756_c0_seq1;comp47136_c0_seq1;comp48640_c0_seq1;comp51289_c0_seq1;comp52059_c0_seq1;comp53613_c0_seq1;comp60864_c0_seq3;comp62176_c0_seq2;comp62579_c0_seq1;comp63795_c0_seq2;comp64561_c0_seq1;comp68003_c0_seq9;comp68097_c0_seq2;comp68398_c0_seq2;comp…	P	32
GO:0035018	comp2795_c0_seq1;comp34377_c0_seq1;comp51289_c0_seq1	P	3
GO:0008047	comp2808_c0_seq1;comp16727_c0_seq1;comp43316_c0_seq1;comp49749_c0_seq2;comp57820_c0_seq2;comp64849_c0_seq2;comp65547_c0_seq3;comp65971_c0_seq1;comp66725_c0_seq1;comp66725_c1_seq1;comp84802_c0_seq1	F	11
GO:0016301	comp2808_c0_seq1;comp3059_c0_seq1;comp5739_c0_seq1;comp5772_c0_seq1;comp7163_c0_seq1;comp7591_c0_seq1;comp8306_c0_seq1;comp9230_c0_seq1;comp10151_c0_seq1;comp10757_c0_seq1;comp10827_c0_seq2;comp11088_c0_seq1;comp11234_c0_seq1;comp11267_c0_seq1;comp12384_c0_seq1;comp12683_c0_seq1;comp13762_c0_seq1;comp13766_c0_seq1;comp14443_c0_seq1;comp15504_c0_seq1;comp16152_c0_seq2;comp17774_c0_seq1;comp18544_c…	F	295
GO:0009966	comp2808_c0_seq1;comp10628_c0_seq1;comp41456_c0_seq1;comp49383_c0_seq1;comp60601_c0_seq1;comp64090_c0_seq1;comp65052_c0_seq1;comp67423_c0_seq1;comp67657_c0_seq1;comp68026_c0_seq2;comp76559_c0_seq1;comp84802_c0_seq1;comp94946_c0_seq1	P	13
GO:0043085	comp2808_c0_seq1;comp14675_c0_seq1;comp16727_c0_seq1;comp41485_c0_seq1;comp43316_c0_seq1;comp45311_c0_seq1;comp49378_c0_seq1;comp49749_c0_seq2;comp50554_c0_seq2;comp52066_c0_seq1;comp57820_c0_seq2;comp58949_c0_seq1;comp60243_c0_seq1;comp62819_c0_seq2;comp62959_c0_seq1;comp62959_c1_seq1;comp63283_c0_seq2;comp64032_c0_seq6;comp64347_c0_seq1;comp64849_c0_seq2;comp65333_c0_seq4;comp65547_c0_seq3;comp…	P	31
GO:0014019	comp2816_c0_seq1;comp61167_c0_seq3;comp65319_c0_seq1;comp67022_c0_seq1;comp67101_c0_seq1	P	5
GO:2000035	comp2816_c0_seq1	P	1
GO:0097150	comp2816_c0_seq1;comp17252_c0_seq1;comp65029_c0_seq5;comp65316_c0_seq1;comp71255_c0_seq1;comp74163_c0_seq1;comp79754_c0_seq1;comp84325_c0_seq1;comp84969_c0_seq1;comp120108_c0_seq1	P	10
GO:0046672	comp2816_c0_seq1;comp44745_c0_seq2;comp56860_c0_seq1;comp61756_c0_seq1;comp62532_c0_seq5	P	5
GO:0006099	comp2816_c0_seq1;comp7242_c0_seq1;comp9453_c0_seq1;comp15002_c0_seq1;comp15451_c0_seq1;comp22537_c0_seq1;comp29589_c1_seq2;comp31782_c0_seq1;comp40310_c0_seq1;comp41756_c0_seq1;comp47136_c0_seq1;comp52179_c0_seq1;comp60644_c0_seq1;comp61439_c0_seq1;comp62163_c0_seq1;comp63021_c0_seq1;comp63025_c0_seq1;comp63940_c0_seq1;comp63967_c0_seq2;comp64084_c0_seq3;comp64102_c0_seq1;comp64122_c0_seq1;comp64…	P	52
GO:0046580	comp2816_c0_seq1;comp3138_c0_seq1;comp8653_c0_seq1;comp8883_c0_seq1;comp9735_c0_seq1;comp24033_c0_seq1;comp39494_c0_seq1;comp41350_c0_seq1;comp41463_c0_seq1;comp43384_c0_seq1;comp45201_c0_seq1;comp48433_c0_seq1;comp52301_c0_seq1;comp52690_c0_seq1;comp57168_c0_seq1;comp57528_c0_seq1;comp58940_c0_seq1;comp67492_c0_seq1;comp68174_c0_seq3;comp69687_c0_seq1;comp70086_c0_seq1;comp72039_c0_seq1;comp7335…	P	33
GO:0016360	comp2816_c0_seq1;comp13115_c0_seq1;comp14250_c0_seq1;comp40679_c0_seq1;comp56860_c0_seq1;comp61541_c0_seq1;comp61756_c0_seq1;comp66106_c0_seq4;comp67035_c0_seq3;comp69984_c0_seq1;comp76511_c0_seq1;comp77660_c0_seq1;comp78874_c0_seq1;comp80262_c0_seq1;comp82391_c0_seq1;comp87868_c0_seq1;comp93598_c0_seq1;comp93894_c0_seq1;comp101563_c0_seq1;comp101981_c0_seq1;comp104677_c0_seq1;comp107440_c0_seq1;…	P	24
GO:0030536	comp2816_c0_seq1;comp10785_c0_seq1;comp49244_c0_seq1;comp57589_c0_seq4;comp72536_c0_seq1;comp113113_c0_seq1;comp120721_c0_seq1	P	7
GO:0002052	comp2816_c0_seq1;comp8550_c0_seq2;comp43401_c0_seq1;comp53937_c0_seq1;comp57925_c0_seq1;comp63109_c0_seq3;comp66320_c0_seq1;comp118867_c0_seq1	P	8
GO:0046822	comp2829_c0_seq1;comp50385_c0_seq1;comp54470_c0_seq2;comp77353_c0_seq1	P	4
GO:0040003	comp2829_c0_seq1;comp11412_c0_seq1;comp12518_c0_seq1;comp13324_c0_seq1;comp31267_c0_seq1;comp38686_c0_seq1;comp39713_c0_seq1;comp42599_c0_seq1;comp46995_c0_seq1;comp50385_c0_seq1;comp53359_c0_seq1;comp53365_c0_seq1;comp53621_c0_seq1;comp53621_c1_seq2;comp54470_c0_seq2;comp54655_c0_seq1;comp55069_c0_seq1;comp58146_c0_seq1;comp60103_c0_seq1;comp60103_c1_seq1;comp62896_c0_seq1;comp64823_c0_seq1;comp…	P	41
GO:0046331	comp2829_c0_seq1;comp4107_c0_seq1;comp5325_c0_seq1;comp8096_c0_seq1;comp8638_c0_seq1;comp9613_c0_seq1;comp10363_c0_seq1;comp10597_c0_seq1;comp12043_c0_seq1;comp12057_c0_seq1;comp12857_c0_seq1;comp13093_c0_seq1;comp13182_c0_seq1;comp14135_c0_seq2;comp14250_c0_seq1;comp14899_c0_seq1;comp15354_c0_seq1;comp16695_c0_seq1;comp19690_c0_seq1;comp19753_c0_seq1;comp21036_c0_seq1;comp21359_c0_seq1;comp22368…	P	164
GO:0035003	comp2829_c0_seq1;comp8550_c0_seq2;comp8638_c0_seq1;comp14250_c0_seq1;comp40679_c0_seq1;comp43401_c0_seq1;comp44877_c0_seq1;comp46158_c0_seq1;comp46525_c0_seq1;comp50385_c0_seq1;comp54470_c0_seq2;comp58462_c0_seq1;comp60212_c0_seq1;comp61541_c0_seq1;comp65188_c0_seq2;comp66294_c0_seq2;comp66733_c0_seq1;comp66853_c0_seq1;comp74290_c0_seq1;comp76511_c0_seq1;comp77353_c0_seq1;comp77660_c0_seq1;comp77…	C	32
GO:0007417	comp2829_c0_seq1;comp2895_c0_seq1;comp6987_c0_seq1;comp11543_c0_seq1;comp18271_c0_seq1;comp24883_c0_seq1;comp27871_c0_seq2;comp29589_c1_seq2;comp31031_c0_seq1;comp31853_c0_seq1;comp34350_c0_seq1;comp34449_c0_seq1;comp35236_c0_seq1;comp35236_c1_seq1;comp36942_c0_seq1;comp37634_c0_seq1;comp38240_c0_seq1;comp41291_c0_seq1;comp41291_c1_seq1;comp41606_c0_seq1;comp44792_c0_seq1;comp50385_c0_seq1;comp53…	P	65
GO:0007076	comp2829_c0_seq1;comp12463_c0_seq1;comp15090_c0_seq2;comp20941_c0_seq1;comp23876_c0_seq1;comp30441_c0_seq1;comp31909_c0_seq1;comp32473_c0_seq1;comp34400_c0_seq1;comp40268_c0_seq3;comp44977_c0_seq1;comp47245_c0_seq2;comp48859_c0_seq2;comp50385_c0_seq1;comp50463_c0_seq1;comp51053_c0_seq1;comp52093_c0_seq1;comp53022_c0_seq1;comp53133_c0_seq2;comp54470_c0_seq2;comp55368_c0_seq2;comp56104_c0_seq1;comp…	P	36
GO:0005913	comp2829_c0_seq1;comp11849_c0_seq1;comp12857_c0_seq1;comp13515_c0_seq1;comp23152_c0_seq1;comp33138_c0_seq1;comp44033_c0_seq1;comp44877_c0_seq1;comp46158_c0_seq1;comp46525_c0_seq1;comp50385_c0_seq1;comp54470_c0_seq2;comp58462_c0_seq1;comp60212_c0_seq1;comp66774_c0_seq6;comp67936_c0_seq1;comp67973_c0_seq1;comp68398_c0_seq2;comp68447_c0_seq6;comp68625_c0_seq6;comp73361_c0_seq1;comp74290_c0_seq1;comp…	C	30
GO:0045197	comp2829_c0_seq1;comp8219_c0_seq1;comp8550_c0_seq2;comp40889_c0_seq1;comp43401_c0_seq1;comp47775_c0_seq1;comp50385_c0_seq1;comp54221_c0_seq1;comp54470_c0_seq2;comp60836_c0_seq1;comp66294_c0_seq2;comp66733_c0_seq1;comp66853_c0_seq1;comp66888_c0_seq9;comp77353_c0_seq1;comp77714_c0_seq1	P	16
GO:0045186	comp2829_c0_seq1;comp7289_c0_seq1;comp8550_c0_seq2;comp10087_c0_seq1;comp14916_c0_seq1;comp18609_c0_seq1;comp27258_c0_seq1;comp30136_c0_seq1;comp30915_c0_seq1;comp39818_c0_seq1;comp41016_c0_seq1;comp43401_c0_seq1;comp44877_c0_seq1;comp46158_c0_seq1;comp46525_c0_seq1;comp50339_c0_seq1;comp50385_c0_seq1;comp54470_c0_seq2;comp58462_c0_seq1;comp60212_c0_seq1;comp66294_c0_seq2;comp67022_c0_seq1;comp67…	P	28
GO:0050767	comp2829_c0_seq1;comp50385_c0_seq1;comp54470_c0_seq2;comp77353_c0_seq1;comp78874_c0_seq1;comp82391_c0_seq1;comp112486_c0_seq1	P	7
GO:0006607	comp2829_c0_seq1;comp12642_c0_seq1;comp25764_c0_seq1;comp37074_c0_seq1;comp43351_c0_seq1;comp50385_c0_seq1;comp50438_c0_seq2;comp54470_c0_seq2;comp56862_c0_seq1;comp66132_c0_seq2;comp77353_c0_seq1;comp96166_c0_seq1;comp99074_c0_seq1	P	13
GO:0004385	comp2829_c0_seq1;comp10961_c0_seq1;comp12857_c0_seq1;comp25361_c0_seq1;comp26950_c0_seq1;comp36662_c0_seq1;comp36662_c1_seq1;comp40889_c0_seq1;comp45120_c1_seq1;comp47961_c0_seq1;comp49266_c0_seq1;comp49294_c0_seq1;comp50385_c0_seq1;comp54221_c0_seq1;comp54470_c0_seq2;comp55177_c0_seq1;comp55177_c1_seq1;comp56534_c0_seq1;comp59048_c0_seq1;comp63396_c0_seq1;comp63396_c1_seq1;comp64611_c0_seq2;comp…	F	32
GO:0045179	comp2829_c0_seq1;comp7324_c0_seq1;comp8550_c0_seq2;comp13850_c0_seq1;comp34451_c0_seq2;comp35067_c0_seq1;comp40144_c0_seq1;comp40889_c0_seq1;comp42215_c0_seq1;comp43401_c0_seq1;comp44533_c0_seq1;comp46699_c0_seq1;comp47117_c0_seq2;comp48498_c0_seq1;comp50385_c0_seq1;comp50538_c0_seq1;comp52004_c0_seq1;comp52004_c1_seq1;comp53597_c0_seq1;comp54221_c0_seq1;comp54470_c0_seq2;comp55522_c0_seq2;comp60…	C	47
GO:0000793	comp2829_c0_seq1;comp2895_c0_seq1;comp10771_c0_seq1;comp25573_c0_seq1;comp26386_c0_seq1;comp31912_c0_seq1;comp34449_c0_seq1;comp37634_c0_seq1;comp50385_c0_seq1;comp54470_c0_seq2;comp60904_c0_seq2;comp60904_c1_seq1;comp67242_c0_seq1;comp67682_c0_seq2;comp72786_c0_seq1;comp77353_c0_seq1;comp90636_c0_seq1;comp105567_c0_seq1;comp118603_c0_seq1;comp124375_c0_seq1	C	20
GO:0005918	comp2829_c0_seq1;comp7289_c0_seq1;comp14916_c0_seq1;comp15340_c0_seq1;comp19447_c0_seq2;comp23123_c0_seq1;comp23586_c0_seq1;comp24923_c0_seq1;comp27258_c0_seq1;comp44877_c0_seq1;comp45766_c0_seq1;comp46158_c0_seq1;comp46525_c0_seq1;comp48142_c0_seq1;comp50385_c0_seq1;comp54470_c0_seq2;comp58462_c0_seq1;comp59351_c0_seq1;comp60212_c0_seq1;comp62529_c1_seq2;comp65718_c0_seq2;comp66875_c0_seq1;comp6…	C	28
GO:0016332	comp2829_c0_seq1;comp7289_c0_seq1;comp8550_c0_seq2;comp14916_c0_seq1;comp27258_c0_seq1;comp40889_c0_seq1;comp43401_c0_seq1;comp44877_c0_seq1;comp46158_c0_seq1;comp46525_c0_seq1;comp50385_c0_seq1;comp54221_c0_seq1;comp54470_c0_seq2;comp58462_c0_seq1;comp60212_c0_seq1;comp66294_c0_seq2;comp66888_c0_seq9;comp74290_c0_seq1;comp77353_c0_seq1;comp77714_c0_seq1	P	20
GO:0005087	comp2829_c0_seq1;comp50385_c0_seq1;comp54470_c0_seq2;comp58806_c0_seq1;comp60586_c0_seq1;comp65494_c0_seq1;comp65568_c0_seq2;comp77353_c0_seq1	F	8
GO:0016327	comp2829_c0_seq1;comp7289_c0_seq1;comp8550_c0_seq2;comp10087_c0_seq1;comp14916_c0_seq1;comp18609_c0_seq1;comp27258_c0_seq1;comp30136_c0_seq1;comp30915_c0_seq1;comp31878_c0_seq1;comp39818_c0_seq1;comp40889_c0_seq1;comp41016_c0_seq1;comp42209_c0_seq1;comp42556_c0_seq1;comp43401_c0_seq1;comp44877_c0_seq1;comp46158_c0_seq1;comp46525_c0_seq1;comp50339_c0_seq1;comp50385_c0_seq1;comp53991_c0_seq1;comp54…	C	45
GO:0045196	comp2829_c0_seq1;comp8550_c0_seq2;comp40889_c0_seq1;comp43401_c0_seq1;comp50385_c0_seq1;comp54221_c0_seq1;comp54470_c0_seq2;comp66294_c0_seq2;comp66888_c0_seq9;comp77353_c0_seq1;comp77714_c0_seq1	P	11
GO:0001738	comp2829_c0_seq1;comp8550_c0_seq2;comp40889_c0_seq1;comp43401_c0_seq1;comp50385_c0_seq1;comp54221_c0_seq1;comp54470_c0_seq2;comp57589_c0_seq4;comp66888_c0_seq9;comp77155_c0_seq1;comp77353_c0_seq1;comp121982_c0_seq1	P	12
GO:0007346	comp2829_c0_seq1;comp5611_c0_seq1;comp21973_c0_seq1;comp23911_c0_seq1;comp28104_c0_seq1;comp41781_c0_seq1;comp42716_c0_seq1;comp47430_c0_seq1;comp50385_c0_seq1;comp51043_c0_seq1;comp54470_c0_seq2;comp55335_c0_seq1;comp58550_c0_seq2;comp59768_c0_seq2;comp62071_c0_seq1;comp66320_c0_seq1;comp77353_c0_seq1;comp78668_c0_seq1;comp80998_c0_seq1;comp83513_c0_seq1;comp87924_c0_seq1;comp91511_c0_seq1;comp9…	P	28
GO:0016568	comp2837_c0_seq1;comp8989_c0_seq1;comp10992_c0_seq1;comp13345_c0_seq1;comp15753_c0_seq1;comp17834_c0_seq1;comp18092_c0_seq1;comp18841_c0_seq1;comp18936_c0_seq1;comp24174_c0_seq1;comp25233_c0_seq1;comp27485_c0_seq1;comp31076_c0_seq1;comp31154_c0_seq1;comp31909_c0_seq1;comp34543_c0_seq1;comp39176_c0_seq1;comp42490_c0_seq2;comp42493_c0_seq1;comp44370_c0_seq1;comp44988_c0_seq1;comp45686_c0_seq2;comp4…	P	78
GO:0031519	comp2837_c0_seq1;comp14682_c0_seq1;comp24051_c0_seq1;comp38399_c0_seq1;comp46798_c0_seq1;comp58528_c0_seq1;comp60693_c0_seq1;comp61580_c0_seq1;comp63448_c0_seq1;comp64079_c0_seq1;comp64495_c0_seq1;comp64844_c0_seq1;comp65543_c0_seq1	C	13
GO:0021549	comp2837_c0_seq1;comp18024_c0_seq1;comp26285_c0_seq1;comp36221_c0_seq1;comp45532_c0_seq1;comp45686_c0_seq2;comp53732_c0_seq1;comp65664_c1_seq1;comp65993_c0_seq1;comp66047_c0_seq4;comp86518_c0_seq1;comp103572_c0_seq1;comp113985_c0_seq1	P	13
GO:0051539	comp2845_c0_seq1;comp4107_c0_seq1;comp6255_c0_seq1;comp6307_c0_seq2;comp8853_c0_seq1;comp9613_c0_seq1;comp9887_c0_seq1;comp12057_c0_seq1;comp14433_c0_seq1;comp15517_c0_seq1;comp16695_c0_seq1;comp18252_c0_seq1;comp19632_c0_seq1;comp23157_c0_seq1;comp23535_c0_seq1;comp24596_c0_seq1;comp26503_c0_seq1;comp30158_c0_seq1;comp30241_c0_seq1;comp31315_c0_seq1;comp31672_c0_seq1;comp33418_c0_seq1;comp34996_…	F	96
GO:0010569	comp2845_c0_seq1;comp15517_c0_seq1;comp37377_c1_seq1;comp53946_c0_seq1;comp62660_c0_seq2;comp63637_c0_seq2;comp97684_c0_seq1;comp98756_c0_seq1;comp113215_c0_seq1;comp117735_c0_seq1;comp123851_c0_seq1	P	11
GO:0031987	comp2850_c0_seq1;comp11292_c0_seq1;comp23454_c0_seq1;comp48405_c0_seq1;comp50912_c0_seq1;comp58358_c0_seq2;comp66831_c0_seq2;comp66896_c0_seq1;comp67149_c0_seq2;comp67218_c0_seq1;comp67425_c0_seq3;comp67629_c0_seq3;comp89215_c0_seq1;comp89628_c0_seq1;comp90428_c0_seq1;comp114136_c0_seq1	P	16
GO:0001964	comp2850_c0_seq1;comp11292_c0_seq1;comp23454_c0_seq1;comp32243_c0_seq1;comp66831_c0_seq2;comp66896_c0_seq1;comp67218_c0_seq1;comp67425_c0_seq3;comp73403_c0_seq1;comp89215_c0_seq1;comp89628_c0_seq1;comp90428_c0_seq1;comp114136_c0_seq1	P	13
GO:0036062	comp2850_c0_seq1;comp8425_c0_seq1;comp23454_c0_seq1;comp64860_c0_seq1;comp66831_c0_seq2;comp66896_c0_seq1;comp67218_c0_seq1;comp67425_c0_seq3;comp68003_c0_seq9;comp68097_c0_seq2;comp89215_c0_seq1;comp90428_c0_seq1	C	12
GO:0030334	comp2850_c0_seq1;comp6728_c0_seq1;comp7210_c0_seq1;comp7809_c0_seq1;comp8402_c0_seq1;comp9287_c0_seq1;comp9392_c0_seq1;comp14777_c0_seq1;comp15247_c0_seq1;comp17252_c0_seq1;comp17272_c0_seq1;comp19664_c0_seq1;comp20320_c0_seq1;comp21728_c0_seq1;comp22674_c0_seq1;comp22757_c0_seq1;comp23261_c0_seq1;comp23454_c0_seq1;comp23633_c0_seq1;comp29529_c0_seq1;comp31919_c0_seq1;comp32177_c0_seq1;comp33951_…	P	78
GO:0035001	comp2850_c0_seq1;comp23454_c0_seq1;comp66831_c0_seq2;comp66896_c0_seq1;comp67218_c0_seq1;comp67425_c0_seq3;comp89215_c0_seq1;comp90428_c0_seq1	P	8
GO:0007498	comp2850_c0_seq1;comp7028_c0_seq2;comp12463_c0_seq1;comp14250_c0_seq1;comp15520_c0_seq1;comp17998_c0_seq1;comp18442_c0_seq1;comp20010_c0_seq1;comp22798_c0_seq1;comp22808_c0_seq1;comp23454_c0_seq1;comp28948_c0_seq1;comp37776_c1_seq1;comp38089_c0_seq1;comp40679_c0_seq1;comp42056_c0_seq1;comp42781_c0_seq1;comp49777_c0_seq1;comp52644_c0_seq1;comp52793_c0_seq2;comp53512_c0_seq2;comp53958_c0_seq1;comp5…	P	79
GO:0016321	comp2850_c0_seq1;comp4363_c0_seq1;comp9265_c0_seq1;comp11144_c0_seq1;comp13758_c0_seq1;comp23123_c0_seq1;comp23454_c0_seq1;comp23586_c0_seq1;comp24282_c0_seq1;comp24923_c0_seq1;comp37376_c0_seq1;comp45766_c0_seq1;comp48142_c0_seq1;comp56626_c0_seq1;comp65284_c0_seq3;comp65822_c0_seq2;comp66831_c0_seq2;comp66896_c0_seq1;comp67218_c0_seq1;comp67425_c0_seq3;comp89215_c0_seq1;comp90428_c0_seq1;comp10…	P	23
GO:0007422	comp2850_c0_seq1;comp6572_c0_seq1;comp14065_c0_seq1;comp14250_c0_seq1;comp20441_c0_seq1;comp23454_c0_seq1;comp28356_c0_seq1;comp29447_c0_seq1;comp30920_c0_seq1;comp31477_c0_seq1;comp40679_c0_seq1;comp42056_c0_seq1;comp48872_c0_seq1;comp49089_c0_seq1;comp53724_c0_seq1;comp54877_c0_seq2;comp54942_c0_seq2;comp56481_c0_seq1;comp57925_c0_seq1;comp58211_c0_seq4;comp59549_c0_seq4;comp59726_c0_seq1;comp6…	P	75
GO:0002121	comp2850_c0_seq1;comp3138_c0_seq1;comp9735_c0_seq1;comp13121_c0_seq1;comp23454_c0_seq1;comp31124_c0_seq1;comp31273_c0_seq1;comp33138_c0_seq1;comp38887_c0_seq1;comp49530_c0_seq2;comp49530_c1_seq1;comp52488_c0_seq2;comp53884_c0_seq1;comp59878_c0_seq1;comp60481_c0_seq1;comp61705_c0_seq1;comp61743_c0_seq1;comp61969_c0_seq1;comp62314_c0_seq1;comp63068_c0_seq1;comp63147_c0_seq4;comp63777_c0_seq1;comp64…	P	43
GO:0035011	comp2850_c0_seq1;comp8550_c0_seq2;comp9404_c0_seq1;comp23454_c0_seq1;comp25064_c0_seq1;comp26485_c0_seq1;comp32575_c0_seq1;comp43401_c0_seq1;comp43989_c0_seq2;comp47655_c0_seq1;comp49652_c0_seq1;comp59726_c0_seq1;comp62832_c1_seq2;comp63789_c1_seq1;comp64283_c0_seq1;comp64620_c0_seq4;comp66831_c0_seq2;comp66896_c0_seq1;comp67218_c0_seq1;comp67425_c0_seq3;comp81910_c0_seq1;comp82607_c0_seq1;comp82…	P	28
GO:0048598	comp2850_c0_seq1;comp8338_c0_seq1;comp10621_c0_seq1;comp23454_c0_seq1;comp56757_c0_seq1;comp66831_c0_seq2;comp66896_c0_seq1;comp67218_c0_seq1;comp67425_c0_seq3;comp86595_c0_seq1;comp89215_c0_seq1;comp90428_c0_seq1;comp108045_c0_seq1;comp110144_c0_seq1	P	14
GO:0048854	comp2850_c0_seq1;comp11292_c0_seq1;comp23454_c0_seq1;comp27273_c0_seq1;comp27465_c0_seq1;comp29446_c0_seq2;comp37000_c0_seq1;comp41048_c0_seq1;comp44214_c0_seq1;comp44826_c0_seq1;comp49510_c0_seq1;comp58939_c0_seq1;comp58939_c1_seq2;comp65985_c0_seq1;comp66130_c0_seq2;comp66831_c0_seq2;comp66896_c0_seq1;comp67218_c0_seq1;comp67425_c0_seq3;comp84434_c0_seq1;comp89215_c0_seq1;comp89628_c0_seq1;comp…	P	32
GO:0006801	comp2859_c0_seq1;comp7904_c0_seq1;comp19516_c0_seq1;comp43106_c0_seq2;comp49664_c0_seq1;comp57145_c0_seq1;comp58647_c0_seq1;comp61461_c0_seq1;comp62611_c0_seq1;comp63895_c0_seq2;comp63920_c0_seq2;comp76305_c0_seq1;comp78856_c0_seq1;comp78958_c0_seq1;comp94036_c0_seq1;comp96308_c0_seq1;comp117891_c0_seq1	P	17
GO:0005815	comp2870_c0_seq1;comp12013_c0_seq1;comp12125_c0_seq1;comp13692_c0_seq1;comp17845_c0_seq1;comp25866_c0_seq1;comp27817_c1_seq1;comp28273_c0_seq1;comp28446_c0_seq1;comp31120_c0_seq1;comp36546_c0_seq1;comp47737_c0_seq1;comp47809_c0_seq1;comp48553_c0_seq1;comp49702_c0_seq1;comp50525_c0_seq1;comp50715_c0_seq1;comp53276_c0_seq1;comp57345_c0_seq1;comp57414_c0_seq1;comp57503_c0_seq1;comp57701_c0_seq1;comp…	C	50
GO:0009058	comp2894_c0_seq1;comp14611_c0_seq1;comp18100_c0_seq1;comp20295_c0_seq1;comp23226_c0_seq1;comp23834_c0_seq1;comp25581_c0_seq1;comp27203_c0_seq1;comp27659_c0_seq2;comp28122_c0_seq1;comp29677_c0_seq2;comp31205_c0_seq1;comp36864_c0_seq1;comp39939_c0_seq1;comp41821_c0_seq1;comp48255_c0_seq1;comp48447_c0_seq1;comp48447_c1_seq1;comp49267_c0_seq1;comp50275_c1_seq1;comp50614_c0_seq2;comp53389_c0_seq1;comp…	P	84
GO:0005925	comp2895_c0_seq1;comp5500_c0_seq1;comp6119_c0_seq1;comp6696_c0_seq1;comp9235_c0_seq1;comp12642_c0_seq1;comp12910_c0_seq1;comp15175_c0_seq1;comp15391_c0_seq1;comp15614_c0_seq1;comp19154_c0_seq1;comp22638_c0_seq1;comp22688_c0_seq1;comp24957_c0_seq1;comp25058_c0_seq1;comp29604_c0_seq1;comp34449_c0_seq1;comp34870_c0_seq1;comp37074_c0_seq1;comp37516_c0_seq2;comp37634_c0_seq1;comp42716_c0_seq1;comp4335…	C	88
GO:0050769	comp2895_c0_seq1;comp9094_c0_seq1;comp10237_c0_seq1;comp34449_c0_seq1;comp37634_c0_seq1;comp47613_c0_seq3;comp51068_c0_seq1;comp57254_c0_seq1;comp57422_c0_seq3;comp59785_c0_seq2;comp70873_c0_seq1;comp82962_c0_seq1;comp90636_c0_seq1;comp92169_c0_seq1;comp92184_c0_seq1;comp94059_c0_seq1;comp96303_c0_seq1;comp109090_c0_seq1;comp115468_c0_seq1;comp119045_c0_seq1;comp124375_c0_seq1	P	21
GO:0010165	comp2895_c0_seq1;comp10946_c0_seq1;comp24172_c0_seq1;comp25413_c0_seq1;comp28772_c0_seq1;comp34449_c0_seq1;comp34739_c0_seq1;comp37634_c0_seq1;comp39081_c0_seq2;comp39385_c0_seq1;comp43317_c0_seq1;comp43666_c0_seq1;comp44091_c0_seq2;comp44745_c0_seq2;comp49544_c0_seq1;comp50485_c0_seq1;comp62532_c0_seq5;comp73154_c0_seq1;comp75668_c0_seq1;comp77842_c0_seq1;comp87619_c0_seq1;comp89622_c0_seq1;comp…	P	27
GO:0010332	comp2895_c0_seq1;comp16471_c0_seq1;comp23498_c0_seq1;comp25085_c0_seq1;comp25413_c0_seq1;comp26386_c0_seq1;comp34118_c0_seq1;comp34449_c0_seq1;comp37634_c0_seq1;comp41084_c0_seq1;comp43317_c0_seq1;comp43666_c0_seq1;comp44091_c0_seq2;comp48877_c0_seq2;comp49544_c0_seq1;comp70391_c0_seq1;comp77286_c0_seq1;comp77842_c0_seq1;comp84896_c0_seq1;comp87626_c0_seq1;comp87834_c0_seq1;comp90636_c0_seq1;comp…	P	24
GO:0008022	comp2895_c0_seq1;comp5444_c0_seq1;comp8771_c0_seq2;comp9044_c0_seq1;comp9094_c0_seq1;comp11062_c0_seq1;comp13115_c0_seq1;comp14424_c0_seq1;comp15202_c0_seq1;comp15356_c0_seq1;comp16397_c0_seq1;comp16727_c0_seq1;comp16847_c0_seq1;comp17618_c0_seq1;comp19142_c0_seq1;comp19905_c0_seq1;comp23633_c0_seq1;comp24051_c0_seq1;comp24172_c0_seq1;comp25413_c0_seq1;comp25425_c0_seq1;comp25595_c0_seq1;comp2804…	F	120
GO:0033152	comp2895_c0_seq1;comp34118_c0_seq1;comp34449_c0_seq1;comp37634_c0_seq1;comp48877_c0_seq2;comp63676_c0_seq4;comp87834_c0_seq1;comp90636_c0_seq1;comp122136_c0_seq1;comp124375_c0_seq1	P	10
GO:0051102	comp2895_c0_seq1;comp34449_c0_seq1;comp37634_c0_seq1;comp90636_c0_seq1;comp124375_c0_seq1	P	5
GO:0006297	comp2895_c0_seq1;comp6255_c0_seq1;comp21973_c0_seq1;comp32451_c0_seq1;comp33502_c0_seq1;comp34449_c0_seq1;comp37634_c0_seq1;comp39361_c0_seq1;comp45551_c1_seq1;comp45813_c1_seq1;comp48665_c0_seq2;comp55839_c0_seq1;comp57175_c1_seq1;comp65971_c0_seq1;comp76270_c0_seq1;comp78668_c0_seq1;comp83513_c0_seq1;comp90636_c0_seq1;comp100227_c0_seq1;comp106448_c0_seq1;comp115779_c0_seq1;comp117144_c0_seq1;c…	P	25
GO:0051276	comp2895_c0_seq1;comp10310_c0_seq1;comp13515_c0_seq1;comp17685_c0_seq1;comp34449_c0_seq1;comp36735_c0_seq1;comp37634_c0_seq1;comp44033_c0_seq1;comp47046_c0_seq1;comp57680_c0_seq3;comp60759_c0_seq1;comp60759_c1_seq1;comp61260_c0_seq1;comp64341_c0_seq1;comp68087_c0_seq1;comp68105_c0_seq1;comp75527_c0_seq1;comp79760_c0_seq1;comp87619_c0_seq1;comp90636_c0_seq1;comp117304_c0_seq1;comp124375_c0_seq1	P	22
GO:0005958	comp2895_c0_seq1;comp9094_c0_seq1;comp34118_c0_seq1;comp34449_c0_seq1;comp37634_c0_seq1;comp48877_c0_seq2;comp57422_c0_seq3;comp87834_c0_seq1;comp90636_c0_seq1;comp122136_c0_seq1;comp124375_c0_seq1	C	11
GO:0051301	comp2895_c0_seq1;comp4363_c0_seq1;comp5782_c0_seq1;comp7754_c0_seq1;comp9230_c0_seq1;comp9493_c0_seq1;comp10331_c0_seq1;comp14265_c0_seq1;comp14320_c0_seq1;comp17011_c0_seq2;comp17640_c0_seq1;comp17838_c0_seq2;comp18517_c0_seq1;comp20740_c0_seq2;comp22791_c0_seq1;comp23165_c0_seq1;comp25126_c0_seq1;comp26164_c0_seq1;comp32036_c0_seq1;comp32582_c0_seq1;comp34328_c0_seq1;comp34449_c0_seq1;comp37634…	P	118
GO:0051402	comp2895_c0_seq1;comp8101_c0_seq1;comp8653_c0_seq1;comp8883_c0_seq1;comp13220_c0_seq1;comp14685_c0_seq1;comp20873_c0_seq1;comp22218_c0_seq1;comp28350_c0_seq1;comp31823_c0_seq1;comp34449_c0_seq1;comp37634_c0_seq1;comp41084_c0_seq1;comp41350_c0_seq1;comp43384_c0_seq1;comp45551_c1_seq1;comp46162_c0_seq1;comp47513_c0_seq1;comp50229_c0_seq1;comp53813_c0_seq1;comp70086_c0_seq1;comp70461_c0_seq1;comp720…	P	36
GO:0035019	comp2895_c0_seq1;comp13515_c0_seq1;comp17853_c0_seq1;comp23088_c0_seq1;comp34449_c0_seq1;comp37634_c0_seq1;comp44033_c0_seq1;comp47721_c0_seq2;comp50995_c0_seq1;comp56876_c1_seq2;comp57996_c0_seq9;comp58211_c0_seq4;comp59997_c0_seq3;comp64794_c0_seq1;comp64966_c0_seq9;comp65249_c0_seq2;comp67022_c0_seq1;comp67101_c0_seq1;comp70142_c0_seq1;comp71255_c0_seq1;comp75217_c0_seq1;comp78270_c0_seq1;comp…	P	29
GO:0006273	comp2895_c0_seq1;comp34449_c0_seq1;comp37634_c0_seq1;comp45203_c0_seq2;comp85705_c0_seq1;comp90636_c0_seq1;comp117144_c0_seq1;comp124375_c0_seq1	P	8
GO:0033077	comp2895_c0_seq1;comp13515_c0_seq1;comp34118_c0_seq1;comp34449_c0_seq1;comp37634_c0_seq1;comp44033_c0_seq1;comp48877_c0_seq2;comp60287_c0_seq1;comp60888_c0_seq1;comp66436_c0_seq1;comp66965_c2_seq3;comp68202_c0_seq1;comp87834_c0_seq1;comp90635_c0_seq1;comp90636_c0_seq1;comp102758_c0_seq1;comp117304_c0_seq1;comp122136_c0_seq1;comp124375_c0_seq1	P	19
GO:0043524	comp2895_c0_seq1;comp22353_c0_seq1;comp24172_c0_seq1;comp26678_c0_seq1;comp27600_c0_seq1;comp28563_c0_seq1;comp29343_c0_seq1;comp31107_c0_seq1;comp31879_c0_seq2;comp32243_c0_seq1;comp34449_c0_seq1;comp34739_c0_seq1;comp37634_c0_seq1;comp41084_c0_seq1;comp43407_c0_seq1;comp44636_c0_seq1;comp45311_c0_seq1;comp46162_c0_seq1;comp47418_c0_seq1;comp47676_c0_seq1;comp49460_c0_seq1;comp52581_c0_seq1;comp…	P	81
GO:0033153	comp2895_c0_seq1;comp34118_c0_seq1;comp34449_c0_seq1;comp37634_c0_seq1;comp48877_c0_seq2;comp68202_c0_seq1;comp87834_c0_seq1;comp90636_c0_seq1;comp122136_c0_seq1;comp124375_c0_seq1	P	10
GO:0048146	comp2895_c0_seq1;comp10710_c0_seq1;comp22239_c0_seq2;comp22312_c0_seq1;comp25326_c0_seq1;comp34449_c0_seq1;comp37634_c0_seq1;comp41048_c0_seq1;comp44988_c0_seq1;comp45686_c0_seq2;comp49510_c0_seq1;comp53732_c0_seq1;comp60318_c0_seq3;comp60318_c1_seq2;comp62453_c0_seq1;comp62453_c1_seq1;comp62489_c0_seq1;comp63598_c0_seq1;comp65212_c0_seq8;comp73233_c0_seq1;comp74137_c0_seq1;comp76420_c0_seq1;comp…	P	30
GO:0002328	comp2895_c0_seq1;comp34118_c0_seq1;comp34449_c0_seq1;comp37634_c0_seq1;comp48877_c0_seq2;comp87834_c0_seq1;comp90636_c0_seq1;comp122136_c0_seq1;comp124375_c0_seq1	P	9
GO:0032807	comp2895_c0_seq1;comp34449_c0_seq1;comp37634_c0_seq1;comp90636_c0_seq1;comp124375_c0_seq1	C	5
GO:0045190	comp2895_c0_seq1;comp9251_c0_seq1;comp11230_c0_seq1;comp18763_c0_seq1;comp24172_c0_seq1;comp25317_c0_seq1;comp34449_c0_seq1;comp34739_c0_seq1;comp37634_c0_seq1;comp38729_c0_seq1;comp38738_c0_seq3;comp41152_c0_seq1;comp42558_c0_seq1;comp47380_c0_seq1;comp49359_c0_seq1;comp49500_c0_seq1;comp50006_c0_seq1;comp51102_c0_seq1;comp52995_c0_seq1;comp53602_c0_seq1;comp54488_c0_seq1;comp56507_c1_seq1;comp7…	P	35
GO:0046960	comp2901_c0_seq1;comp29905_c0_seq1;comp116311_c0_seq1	P	3
GO:0007424	comp2901_c0_seq1;comp3910_c0_seq1;comp4107_c0_seq1;comp5500_c0_seq1;comp6119_c0_seq1;comp7069_c0_seq1;comp7978_c0_seq1;comp8638_c0_seq1;comp9613_c0_seq1;comp11543_c0_seq1;comp11800_c0_seq1;comp12057_c0_seq1;comp16003_c0_seq1;comp16695_c0_seq1;comp17980_c0_seq1;comp23339_c0_seq1;comp24040_c0_seq1;comp24957_c0_seq1;comp26503_c0_seq1;comp29905_c0_seq1;comp31031_c0_seq1;comp31273_c0_seq1;comp35236_c0…	P	78
GO:0007349	comp2901_c0_seq1;comp21359_c0_seq1;comp24978_c0_seq1;comp29905_c0_seq1;comp30841_c0_seq1;comp48657_c0_seq2;comp50111_c0_seq1;comp50338_c0_seq1;comp51323_c0_seq1;comp55578_c0_seq1;comp55737_c0_seq2;comp56717_c0_seq2;comp58760_c0_seq1;comp60672_c0_seq1;comp60944_c0_seq1;comp61914_c0_seq1;comp62574_c0_seq2;comp63016_c0_seq1;comp63105_c0_seq1;comp63438_c0_seq3;comp63789_c1_seq1;comp64283_c0_seq1;comp…	P	31
GO:0004713	comp2901_c0_seq1;comp3271_c0_seq1;comp4363_c0_seq1;comp5841_c0_seq1;comp9072_c0_seq1;comp9284_c0_seq1;comp9701_c0_seq1;comp9830_c0_seq1;comp10274_c0_seq1;comp10666_c0_seq1;comp16997_c0_seq1;comp17213_c0_seq1;comp20552_c0_seq1;comp22502_c0_seq1;comp22638_c0_seq1;comp23791_c0_seq1;comp24076_c0_seq1;comp28713_c0_seq1;comp29905_c0_seq1;comp30336_c0_seq1;comp33410_c0_seq1;comp35852_c0_seq1;comp39010_c…	F	85
GO:0007485	comp2901_c0_seq1;comp8638_c0_seq1;comp29905_c0_seq1;comp80352_c0_seq1;comp116311_c0_seq1	P	5
GO:0030833	comp2901_c0_seq1;comp21821_c0_seq1;comp29905_c0_seq1;comp31969_c0_seq1;comp56261_c0_seq1;comp59463_c0_seq2;comp63789_c1_seq1;comp64076_c0_seq1;comp64283_c0_seq1;comp64584_c0_seq1;comp65139_c0_seq2;comp113493_c0_seq1;comp116311_c0_seq1;comp118356_c0_seq1	P	14
GO:0045172	comp2901_c0_seq1;comp29905_c0_seq1;comp33135_c0_seq1;comp39267_c0_seq1;comp51323_c0_seq1;comp52372_c0_seq1;comp55578_c0_seq1;comp55808_c0_seq2;comp56717_c0_seq2;comp59355_c0_seq1;comp60881_c1_seq1;comp61914_c0_seq1;comp62051_c0_seq1;comp63016_c0_seq1;comp65386_c0_seq1;comp65454_c0_seq1;comp69310_c0_seq1;comp116311_c0_seq1;comp122926_c0_seq1	C	19
GO:0030036	comp2901_c0_seq1;comp8372_c0_seq1;comp16003_c0_seq1;comp17980_c0_seq1;comp22657_c0_seq1;comp24505_c0_seq1;comp29703_c0_seq1;comp29905_c0_seq1;comp30920_c0_seq1;comp31879_c0_seq2;comp31994_c0_seq1;comp32019_c0_seq1;comp32294_c0_seq1;comp33637_c0_seq1;comp36244_c0_seq1;comp39456_c0_seq1;comp40026_c0_seq1;comp41015_c0_seq1;comp42085_c0_seq1;comp43564_c0_seq1;comp45606_c0_seq1;comp46526_c0_seq2;comp4…	P	85
GO:0007391	comp2901_c0_seq1;comp7289_c0_seq1;comp10080_c0_seq2;comp12857_c0_seq1;comp14250_c0_seq1;comp14916_c0_seq1;comp15340_c0_seq1;comp16117_c0_seq1;comp18442_c0_seq1;comp27258_c0_seq1;comp28069_c0_seq1;comp29905_c0_seq1;comp32032_c0_seq1;comp33135_c0_seq1;comp33138_c0_seq1;comp33524_c0_seq1;comp37916_c0_seq1;comp39267_c0_seq1;comp40679_c0_seq1;comp40889_c0_seq1;comp41463_c0_seq1;comp42215_c0_seq1;comp4…	P	92
GO:0007254	comp2901_c0_seq1;comp9248_c0_seq1;comp12857_c0_seq1;comp14482_c0_seq1;comp18468_c0_seq1;comp19892_c0_seq2;comp25937_c0_seq1;comp26808_c0_seq1;comp29905_c0_seq1;comp37916_c0_seq1;comp40028_c0_seq1;comp41463_c0_seq1;comp41756_c0_seq1;comp42714_c0_seq1;comp47136_c0_seq1;comp48012_c0_seq1;comp48640_c0_seq1;comp52059_c0_seq1;comp52264_c0_seq3;comp52301_c0_seq1;comp54067_c0_seq1;comp57528_c0_seq1;comp5…	P	50
GO:0008258	comp2901_c0_seq1;comp6612_c0_seq1;comp15340_c0_seq1;comp29905_c0_seq1;comp50538_c0_seq1;comp53359_c0_seq1;comp53365_c0_seq1;comp62529_c1_seq2;comp63427_c0_seq1;comp63578_c1_seq1;comp63578_c2_seq1;comp63766_c0_seq1;comp63998_c1_seq2;comp65718_c0_seq2;comp65942_c0_seq4;comp65942_c1_seq1;comp67836_c0_seq1;comp67898_c0_seq1;comp68197_c0_seq1;comp68290_c0_seq2;comp68406_c0_seq1;comp68430_c0_seq2;comp7…	P	27
GO:0042023	comp2901_c0_seq1;comp4107_c0_seq1;comp9613_c0_seq1;comp12057_c0_seq1;comp16695_c0_seq1;comp26503_c0_seq1;comp27177_c0_seq1;comp29905_c0_seq1;comp37376_c0_seq1;comp41147_c0_seq1;comp43189_c0_seq1;comp73751_c0_seq1;comp87824_c0_seq1;comp91843_c0_seq1;comp95171_c0_seq1;comp96392_c0_seq1;comp116311_c0_seq1;comp117608_c0_seq1;comp120253_c0_seq1;comp121218_c0_seq1;comp124539_c0_seq1	P	21
GO:0007619	comp2901_c0_seq1;comp10363_c0_seq1;comp26070_c0_seq1;comp29905_c0_seq1;comp45644_c0_seq2;comp48612_c0_seq2;comp55139_c0_seq2;comp57814_c0_seq3;comp65294_c0_seq2;comp67134_c0_seq1;comp71911_c0_seq1;comp76826_c0_seq1;comp78311_c0_seq1;comp84302_c0_seq1;comp84451_c0_seq1;comp95161_c0_seq1;comp96946_c0_seq1;comp104797_c0_seq1;comp116311_c0_seq1	P	19
GO:0018108	comp2901_c0_seq1;comp5744_c0_seq1;comp7333_c0_seq1;comp9283_c0_seq1;comp17298_c0_seq1;comp18801_c0_seq1;comp23088_c0_seq1;comp24082_c0_seq1;comp24656_c0_seq1;comp24987_c0_seq1;comp27752_c0_seq1;comp28145_c0_seq1;comp29905_c0_seq1;comp30974_c0_seq1;comp36909_c0_seq1;comp41756_c0_seq1;comp43924_c0_seq1;comp47136_c0_seq1;comp50070_c0_seq1;comp59997_c0_seq3;comp60133_c0_seq3;comp60836_c0_seq1;comp619…	P	44
GO:0007301	comp2901_c0_seq1;comp29905_c0_seq1;comp58190_c0_seq2;comp116311_c0_seq1	P	4
GO:0030717	comp2901_c0_seq1;comp25967_c0_seq1;comp29905_c0_seq1;comp61914_c0_seq1;comp63016_c0_seq1;comp116311_c0_seq1;comp120896_c0_seq1	P	7
GO:0030723	comp2901_c0_seq1;comp29905_c0_seq1;comp61914_c0_seq1;comp63016_c0_seq1;comp116311_c0_seq1	P	5
GO:0004519	comp2902_c0_seq1;comp3252_c0_seq1;comp3634_c0_seq1;comp3854_c0_seq1;comp4107_c0_seq1;comp4526_c0_seq1;comp6252_c0_seq1;comp6307_c0_seq2;comp6469_c0_seq1;comp7531_c0_seq1;comp8184_c0_seq1;comp9613_c0_seq1;comp9799_c1_seq1;comp9887_c0_seq1;comp10529_c0_seq1;comp10696_c0_seq1;comp12057_c0_seq1;comp14400_c0_seq1;comp14433_c0_seq1;comp15202_c0_seq1;comp15274_c0_seq1;comp16108_c0_seq1;comp16514_c0_seq1…	F	278
GO:0017147	comp2934_c0_seq1;comp6695_c0_seq1;comp18780_c0_seq1;comp31143_c0_seq1;comp33341_c0_seq1;comp44625_c0_seq1;comp51467_c0_seq1;comp53608_c0_seq1;comp59037_c0_seq1;comp66780_c0_seq1;comp67088_c0_seq1;comp67149_c0_seq2;comp67629_c0_seq3;comp75844_c0_seq1;comp84071_c0_seq1;comp86615_c0_seq1;comp87098_c0_seq1;comp89861_c0_seq1;comp92349_c0_seq1;comp94472_c0_seq1;comp98757_c0_seq1;comp101312_c0_seq1;comp…	F	27
GO:0016055	comp2934_c0_seq1;comp6695_c0_seq1;comp8105_c0_seq1;comp8967_c0_seq1;comp11723_c0_seq1;comp12034_c0_seq1;comp12856_c0_seq1;comp13115_c0_seq1;comp19869_c0_seq1;comp25776_c0_seq1;comp26767_c0_seq1;comp29447_c0_seq1;comp30701_c0_seq1;comp31143_c0_seq1;comp31477_c0_seq1;comp32008_c0_seq1;comp32418_c0_seq2;comp36734_c0_seq1;comp37409_c1_seq1;comp40880_c0_seq1;comp42864_c0_seq2;comp42959_c0_seq2;comp439…	P	118
GO:0003951	comp2935_c0_seq1;comp10406_c0_seq1;comp12425_c0_seq1;comp15411_c0_seq1;comp17693_c0_seq1;comp18397_c0_seq1;comp27526_c0_seq1;comp31075_c0_seq1;comp32717_c0_seq1;comp33865_c0_seq1;comp37926_c0_seq1;comp39201_c0_seq1;comp39538_c0_seq1;comp39816_c0_seq1;comp44684_c0_seq1;comp44927_c0_seq2;comp52234_c0_seq1;comp54926_c0_seq1;comp61928_c0_seq1;comp70768_c0_seq1;comp70810_c0_seq1;comp71167_c0_seq1;comp…	F	46
GO:0004143	comp2935_c0_seq1;comp12425_c0_seq1;comp15411_c0_seq1;comp17693_c0_seq1;comp18397_c0_seq1;comp27526_c0_seq1;comp31075_c0_seq1;comp32717_c0_seq1;comp37926_c0_seq1;comp39201_c0_seq1;comp39538_c0_seq1;comp44684_c0_seq1;comp44927_c0_seq2;comp52234_c0_seq1;comp54926_c0_seq1;comp63331_c0_seq1;comp70768_c0_seq1;comp70810_c0_seq1;comp72135_c0_seq1;comp78481_c0_seq1;comp80284_c0_seq1;comp81124_c0_seq1;comp…	F	37
GO:0004364	comp2943_c0_seq1;comp4420_c0_seq1;comp8793_c0_seq1;comp15105_c0_seq1;comp23663_c0_seq1;comp26241_c0_seq1;comp28845_c0_seq1;comp31017_c0_seq1;comp39356_c0_seq2;comp47098_c0_seq1;comp49559_c0_seq1;comp51465_c0_seq1;comp55152_c0_seq1;comp58736_c0_seq3;comp58801_c0_seq2;comp60868_c0_seq2;comp62215_c0_seq1;comp62215_c1_seq1;comp63224_c0_seq1;comp63224_c1_seq3;comp64248_c0_seq1;comp64848_c0_seq1;comp66…	F	38
GO:0042147	comp2982_c0_seq1;comp7777_c0_seq1;comp8418_c0_seq1;comp10631_c0_seq1;comp14870_c0_seq1;comp31667_c0_seq1;comp40902_c0_seq1;comp41155_c0_seq1;comp45258_c0_seq1;comp59112_c0_seq1;comp61417_c0_seq1;comp63633_c0_seq1;comp64679_c0_seq2;comp64873_c0_seq1;comp65536_c0_seq1;comp66634_c0_seq1;comp66634_c1_seq1;comp66904_c1_seq1;comp66947_c0_seq9;comp67360_c0_seq4;comp67585_c0_seq14;comp67709_c0_seq4;comp6…	P	27
GO:0031901	comp2982_c0_seq1;comp7777_c0_seq1;comp10631_c0_seq1;comp14870_c0_seq1;comp31667_c0_seq1;comp33904_c0_seq1;comp36456_c0_seq1;comp40902_c0_seq1;comp41801_c0_seq1;comp54704_c0_seq1;comp56790_c0_seq2;comp58243_c0_seq1;comp59747_c0_seq3;comp60466_c0_seq2;comp60828_c0_seq2;comp62033_c1_seq3;comp63277_c0_seq2;comp63885_c0_seq5;comp64965_c0_seq8;comp65607_c0_seq1;comp65995_c0_seq6;comp66613_c1_seq7;comp6…	C	35
GO:0044267	comp2982_c0_seq1;comp7777_c0_seq1;comp10034_c0_seq1;comp10631_c0_seq1;comp10931_c0_seq1;comp14870_c0_seq1;comp16423_c0_seq1;comp17715_c0_seq1;comp23538_c0_seq1;comp23796_c0_seq1;comp25388_c0_seq1;comp29446_c0_seq2;comp31667_c0_seq1;comp36366_c0_seq2;comp37000_c0_seq1;comp38354_c1_seq1;comp40902_c0_seq1;comp44522_c0_seq1;comp48438_c0_seq1;comp48679_c0_seq1;comp50635_c0_seq1;comp50635_c1_seq1;comp5…	P	40
GO:0000285	comp2982_c0_seq1;comp7777_c0_seq1;comp10631_c0_seq1;comp10931_c0_seq1;comp14870_c0_seq1;comp17715_c0_seq1;comp23538_c0_seq1;comp23796_c0_seq1;comp25388_c0_seq1;comp31543_c0_seq1;comp31667_c0_seq1;comp36366_c0_seq2;comp36456_c0_seq1;comp40902_c0_seq1;comp48438_c0_seq1;comp48679_c0_seq1;comp50635_c0_seq1;comp50635_c1_seq1;comp54550_c0_seq1;comp55061_c0_seq1;comp58163_c0_seq1;comp58405_c0_seq1;comp6…	F	30
GO:0034504	comp2982_c0_seq1;comp7777_c0_seq1;comp10631_c0_seq1;comp12098_c0_seq2;comp14870_c0_seq1;comp16874_c0_seq1;comp25169_c0_seq1;comp31667_c0_seq1;comp39074_c0_seq2;comp40902_c0_seq1;comp53965_c0_seq1;comp54942_c0_seq2;comp56481_c0_seq1;comp61209_c0_seq1;comp61209_c1_seq2;comp64586_c0_seq3;comp67813_c0_seq3;comp68148_c0_seq5;comp68287_c0_seq1;comp76923_c0_seq1;comp80083_c0_seq1;comp101542_c0_seq1;comp…	P	25
GO:0045121	comp2982_c0_seq1;comp7777_c0_seq1;comp8369_c0_seq2;comp9044_c0_seq1;comp10631_c0_seq1;comp11349_c0_seq1;comp12402_c0_seq1;comp12642_c0_seq1;comp12724_c0_seq1;comp14130_c0_seq1;comp14870_c0_seq1;comp16207_c0_seq1;comp18571_c0_seq1;comp25902_c0_seq1;comp31667_c0_seq1;comp31961_c0_seq1;comp32243_c0_seq1;comp37074_c0_seq1;comp40902_c0_seq1;comp43351_c0_seq1;comp47890_c0_seq1;comp48268_c0_seq1;comp488…	C	56
GO:0046854	comp2982_c0_seq1;comp7777_c0_seq1;comp7943_c0_seq1;comp10631_c0_seq1;comp10931_c0_seq1;comp10976_c0_seq1;comp11706_c0_seq1;comp14231_c0_seq1;comp14449_c0_seq1;comp14870_c0_seq1;comp17715_c0_seq1;comp23538_c0_seq1;comp23796_c0_seq1;comp24342_c0_seq1;comp25388_c0_seq1;comp27703_c0_seq1;comp29979_c0_seq2;comp31667_c0_seq1;comp31835_c0_seq1;comp36366_c0_seq2;comp40902_c0_seq1;comp43895_c0_seq1;comp44…	P	78
GO:0009987	comp2987_c0_seq1;comp3832_c0_seq1;comp9616_c0_seq1;comp13489_c0_seq1;comp20117_c0_seq1;comp42335_c0_seq1;comp45522_c0_seq1;comp46774_c0_seq1;comp62847_c0_seq1;comp63320_c0_seq1;comp63813_c0_seq1;comp63857_c0_seq1;comp65024_c0_seq1;comp65895_c0_seq1;comp65961_c0_seq1;comp66471_c0_seq2;comp68288_c0_seq1;comp69034_c0_seq1;comp69299_c0_seq1;comp81829_c0_seq1;comp83298_c0_seq1;comp84137_c0_seq1;comp85…	P	29
GO:0004758	comp3005_c0_seq2;comp29218_c0_seq1;comp29327_c0_seq1;comp39380_c0_seq1;comp50902_c0_seq1;comp54388_c0_seq1;comp61824_c0_seq1;comp68096_c0_seq5;comp87276_c0_seq1	F	9
GO:0017059	comp3005_c0_seq2;comp29218_c0_seq1;comp29327_c0_seq1;comp39380_c0_seq1;comp50902_c0_seq1;comp68096_c0_seq5;comp87276_c0_seq1	C	7
GO:0046520	comp3005_c0_seq2;comp50902_c0_seq1;comp68096_c0_seq5;comp87276_c0_seq1	P	4
GO:0003678	comp3085_c0_seq1;comp19495_c0_seq1;comp23290_c0_seq1;comp25413_c0_seq1;comp27115_c0_seq1;comp27875_c0_seq1;comp29330_c0_seq1;comp30031_c0_seq1;comp30372_c0_seq1;comp33988_c0_seq1;comp34835_c0_seq1;comp38498_c0_seq1;comp39081_c0_seq2;comp40994_c0_seq1;comp43317_c0_seq1;comp43658_c0_seq1;comp43666_c0_seq1;comp44091_c0_seq2;comp45341_c0_seq1;comp49124_c0_seq1;comp49544_c0_seq1;comp50248_c0_seq1;comp…	F	54
GO:0006954	comp3091_c0_seq1;comp7910_c0_seq1;comp9177_c0_seq1;comp14027_c0_seq1;comp15070_c0_seq2;comp15161_c0_seq1;comp20577_c0_seq1;comp24656_c0_seq1;comp29060_c0_seq1;comp29299_c0_seq1;comp32008_c0_seq1;comp33365_c0_seq2;comp38008_c0_seq1;comp38150_c0_seq1;comp38430_c0_seq1;comp38909_c0_seq1;comp39834_c0_seq1;comp41445_c0_seq1;comp43584_c0_seq1;comp44411_c0_seq1;comp46298_c0_seq1;comp46812_c0_seq2;comp46…	P	67
GO:0006956	comp3091_c0_seq1;comp3423_c0_seq1;comp15239_c0_seq1;comp35277_c0_seq1;comp48627_c0_seq1;comp49275_c0_seq1;comp55020_c0_seq1;comp57992_c0_seq2;comp63448_c0_seq1;comp64079_c0_seq1;comp65253_c0_seq3;comp84381_c0_seq1;comp92890_c0_seq1;comp98539_c0_seq1;comp101066_c0_seq1;comp112735_c0_seq1;comp115509_c0_seq1;comp120407_c0_seq1	P	18
GO:0008305	comp3120_c0_seq1;comp12104_c0_seq1;comp14421_c0_seq1;comp17852_c0_seq1;comp20744_c0_seq2;comp29495_c0_seq1;comp36225_c0_seq2;comp37920_c0_seq1;comp39284_c0_seq1;comp45541_c0_seq1;comp45541_c1_seq1;comp46210_c0_seq1;comp50075_c0_seq1;comp53580_c0_seq1;comp56306_c0_seq2;comp57825_c0_seq1;comp60616_c0_seq1;comp61404_c0_seq1;comp63902_c0_seq1;comp64746_c0_seq1;comp66774_c0_seq6;comp66873_c0_seq1;comp…	C	33
GO:0017053	comp3126_c0_seq1;comp5631_c0_seq2;comp6063_c0_seq1;comp10661_c0_seq1;comp10858_c0_seq2;comp13919_c0_seq1;comp14771_c0_seq1;comp15459_c0_seq1;comp16459_c0_seq1;comp17452_c0_seq1;comp31739_c0_seq1;comp33657_c0_seq1;comp38631_c0_seq1;comp40199_c0_seq1;comp40824_c0_seq2;comp44107_c0_seq1;comp51254_c0_seq1;comp53054_c0_seq1;comp56514_c0_seq1;comp56629_c0_seq1;comp60051_c0_seq1;comp61704_c0_seq1;comp61…	C	46
GO:0007265	comp3138_c0_seq1;comp9735_c0_seq1;comp22638_c0_seq1;comp24033_c0_seq1;comp30855_c0_seq1;comp31124_c0_seq1;comp31879_c0_seq2;comp47513_c0_seq1;comp48012_c0_seq1;comp52581_c0_seq1;comp53168_c0_seq1;comp58030_c0_seq1;comp60953_c0_seq1;comp61301_c0_seq1;comp61367_c0_seq1;comp61798_c0_seq3;comp62487_c0_seq1;comp62489_c0_seq1;comp62814_c0_seq1;comp63312_c0_seq1;comp63348_c0_seq2;comp63598_c0_seq1;comp6…	P	45
GO:0005099	comp3138_c0_seq1;comp8653_c0_seq1;comp8883_c0_seq1;comp9735_c0_seq1;comp24033_c0_seq1;comp41350_c0_seq1;comp43384_c0_seq1;comp65989_c1_seq1;comp70086_c0_seq1;comp72039_c0_seq1;comp75588_c0_seq1;comp80236_c0_seq1;comp89861_c0_seq1;comp102719_c0_seq1;comp106866_c0_seq1;comp109869_c0_seq1	F	16
GO:0042381	comp3171_c0_seq1;comp8586_c0_seq1;comp10182_c0_seq1;comp10411_c0_seq1;comp18751_c0_seq1;comp20010_c0_seq1;comp25957_c0_seq1;comp30212_c0_seq1;comp31590_c0_seq1;comp31597_c0_seq1;comp33772_c0_seq1;comp42690_c0_seq3;comp47258_c0_seq2;comp48647_c0_seq2;comp52644_c0_seq1;comp58504_c0_seq1;comp60127_c0_seq3;comp62118_c0_seq1;comp62461_c0_seq1;comp62851_c1_seq3;comp62936_c0_seq1;comp63581_c0_seq1;comp6…	P	34
GO:0007586	comp3171_c0_seq1;comp24962_c0_seq1;comp28442_c0_seq1;comp28467_c0_seq1;comp66014_c1_seq1;comp112636_c0_seq1	P	6
GO:0005760	comp3186_c0_seq1;comp30730_c0_seq1;comp94981_c0_seq1;comp104256_c0_seq1;comp104273_c0_seq1;comp116109_c0_seq1;comp118364_c0_seq1;comp124009_c0_seq1	C	8
GO:0042645	comp3186_c0_seq1;comp8438_c0_seq1;comp16556_c0_seq1;comp22924_c0_seq1;comp30190_c0_seq1;comp30730_c0_seq1;comp33800_c0_seq1;comp42711_c0_seq1;comp45169_c0_seq1;comp49056_c0_seq1;comp50216_c0_seq1;comp52100_c0_seq1;comp54690_c0_seq1;comp55364_c0_seq1;comp55797_c0_seq1;comp60334_c0_seq1;comp60334_c1_seq1;comp60660_c0_seq3;comp61059_c0_seq2;comp61472_c0_seq1;comp62752_c0_seq1;comp64509_c0_seq3;comp6…	C	46
GO:0006264	comp3186_c0_seq1;comp26437_c0_seq1;comp30730_c0_seq1;comp44448_c0_seq1;comp49551_c0_seq1;comp86168_c0_seq1;comp116109_c0_seq1;comp118364_c0_seq1;comp124009_c0_seq1	P	9
GO:0002020	comp3186_c0_seq1;comp13515_c0_seq1;comp14130_c0_seq1;comp16997_c0_seq1;comp18468_c0_seq1;comp22057_c0_seq1;comp24656_c0_seq1;comp25937_c0_seq1;comp26808_c0_seq1;comp28713_c0_seq1;comp29982_c0_seq1;comp30730_c0_seq1;comp31107_c0_seq1;comp40028_c0_seq1;comp42782_c0_seq1;comp42871_c0_seq1;comp44294_c0_seq1;comp48004_c0_seq1;comp48640_c0_seq1;comp48924_c0_seq1;comp52059_c0_seq1;comp53335_c0_seq1;comp…	F	54
GO:0006287	comp3186_c0_seq1;comp13220_c0_seq1;comp21973_c0_seq1;comp26892_c0_seq1;comp30730_c0_seq1;comp45551_c0_seq1;comp45551_c1_seq1;comp60766_c0_seq1;comp78668_c0_seq1;comp83513_c0_seq1;comp100227_c0_seq1;comp104273_c0_seq1;comp116109_c0_seq1;comp118364_c0_seq1;comp123053_c0_seq1;comp124009_c0_seq1	P	16
GO:0007568	comp3186_c0_seq1;comp10363_c0_seq1;comp16471_c0_seq1;comp27182_c0_seq1;comp30730_c0_seq1;comp31107_c0_seq1;comp44980_c0_seq1;comp45775_c0_seq1;comp49136_c0_seq1;comp49256_c0_seq1;comp52090_c0_seq1;comp57144_c0_seq4;comp57679_c0_seq2;comp58623_c0_seq1;comp60986_c1_seq1;comp64320_c0_seq1;comp64640_c0_seq2;comp66320_c0_seq1;comp67292_c0_seq3;comp67389_c0_seq1;comp67871_c0_seq1;comp68258_c0_seq4;comp…	P	44
GO:0004527	comp3186_c0_seq1;comp15091_c0_seq1;comp15202_c0_seq1;comp18372_c0_seq2;comp18855_c0_seq1;comp22984_c0_seq1;comp30730_c0_seq1;comp32118_c0_seq1;comp33481_c0_seq1;comp35756_c0_seq1;comp35867_c0_seq1;comp38360_c0_seq1;comp39489_c0_seq1;comp39811_c0_seq1;comp40325_c0_seq1;comp40845_c0_seq1;comp41659_c0_seq1;comp44008_c0_seq1;comp45833_c0_seq1;comp46498_c0_seq2;comp48538_c0_seq1;comp50166_c0_seq1;comp…	F	57
GO:0004721	comp3271_c0_seq1;comp4992_c0_seq1;comp8008_c0_seq1;comp8380_c0_seq1;comp8395_c0_seq1;comp8645_c0_seq1;comp8838_c0_seq1;comp10422_c0_seq1;comp11198_c0_seq1;comp11262_c0_seq1;comp14418_c0_seq1;comp14520_c0_seq1;comp15925_c0_seq1;comp17856_c0_seq1;comp18642_c0_seq1;comp18815_c0_seq1;comp20436_c0_seq1;comp21279_c0_seq1;comp22392_c0_seq1;comp26095_c0_seq1;comp26647_c0_seq1;comp27065_c0_seq1;comp27202_…	F	147
GO:0006952	comp3276_c0_seq1;comp5525_c0_seq1;comp19680_c0_seq1;comp22426_c0_seq1;comp35789_c1_seq1;comp39100_c0_seq1;comp40718_c0_seq1;comp47748_c0_seq1;comp52641_c0_seq1;comp53629_c0_seq1;comp56124_c0_seq6;comp56860_c0_seq1;comp61756_c0_seq1;comp67140_c0_seq1;comp69008_c0_seq1;comp76949_c0_seq1;comp78307_c0_seq1;comp88672_c0_seq1;comp91287_c0_seq1;comp93487_c0_seq1;comp100356_c0_seq1;comp108668_c0_seq1;com…	P	26
GO:0004022	comp3278_c0_seq1;comp5500_c0_seq1;comp6119_c0_seq1;comp7069_c0_seq1;comp7396_c0_seq1;comp11290_c1_seq1;comp11518_c0_seq1;comp11800_c0_seq1;comp11889_c0_seq1;comp16095_c0_seq1;comp18929_c1_seq1;comp19202_c0_seq1;comp19533_c0_seq1;comp19960_c0_seq1;comp22526_c0_seq1;comp22547_c0_seq1;comp22839_c0_seq1;comp23573_c0_seq1;comp23755_c0_seq2;comp24637_c0_seq1;comp24802_c0_seq2;comp24957_c0_seq1;comp2670…	F	102
GO:0001731	comp3305_c0_seq1;comp14635_c0_seq1;comp24333_c0_seq1;comp29507_c0_seq1;comp48783_c0_seq3;comp49978_c0_seq1;comp51067_c0_seq1;comp53521_c0_seq1;comp55272_c0_seq1;comp57456_c0_seq1;comp57591_c0_seq1;comp57607_c0_seq1;comp57989_c0_seq1;comp58353_c0_seq1;comp62789_c0_seq1;comp63229_c0_seq1;comp63415_c0_seq1;comp63428_c0_seq1;comp63465_c0_seq1;comp63516_c0_seq2;comp63736_c1_seq1;comp63864_c0_seq1;comp…	P	45
GO:0016282	comp3305_c0_seq1;comp14635_c0_seq1;comp24333_c0_seq1;comp29507_c0_seq1;comp48783_c0_seq3;comp49978_c0_seq1;comp51067_c0_seq1;comp53521_c0_seq1;comp55272_c0_seq1;comp57456_c0_seq1;comp57591_c0_seq1;comp57607_c0_seq1;comp57989_c0_seq1;comp58353_c0_seq1;comp62789_c0_seq1;comp63229_c0_seq1;comp63415_c0_seq1;comp63428_c0_seq1;comp63465_c0_seq1;comp63516_c0_seq2;comp63736_c1_seq1;comp63864_c0_seq1;comp…	C	45
GO:0005852	comp3305_c0_seq1;comp14635_c0_seq1;comp24333_c0_seq1;comp29507_c0_seq1;comp48783_c0_seq3;comp49978_c0_seq1;comp51067_c0_seq1;comp53521_c0_seq1;comp55272_c0_seq1;comp57456_c0_seq1;comp57591_c0_seq1;comp57607_c0_seq1;comp57989_c0_seq1;comp58353_c0_seq1;comp58556_c0_seq2;comp59311_c0_seq2;comp60882_c0_seq3;comp62789_c0_seq1;comp63229_c0_seq1;comp63415_c0_seq1;comp63428_c0_seq1;comp63465_c0_seq1;comp…	C	51
GO:0033290	comp3305_c0_seq1;comp14635_c0_seq1;comp24333_c0_seq1;comp29507_c0_seq1;comp48783_c0_seq3;comp49978_c0_seq1;comp51067_c0_seq1;comp53521_c0_seq1;comp55272_c0_seq1;comp57456_c0_seq1;comp57591_c0_seq1;comp57607_c0_seq1;comp57989_c0_seq1;comp58353_c0_seq1;comp62789_c0_seq1;comp63229_c0_seq1;comp63415_c0_seq1;comp63428_c0_seq1;comp63465_c0_seq1;comp63516_c0_seq2;comp63736_c1_seq1;comp63864_c0_seq1;comp…	C	45
GO:0006446	comp3305_c0_seq1;comp5234_c0_seq1;comp8506_c0_seq1;comp14635_c0_seq1;comp24333_c0_seq1;comp29507_c0_seq1;comp37696_c0_seq1;comp43094_c0_seq1;comp45848_c0_seq1;comp46489_c0_seq1;comp48783_c0_seq3;comp49978_c0_seq1;comp51067_c0_seq1;comp53521_c0_seq1;comp55272_c0_seq1;comp57456_c0_seq1;comp57591_c0_seq1;comp57607_c0_seq1;comp57989_c0_seq1;comp58353_c0_seq1;comp59311_c0_seq2;comp59501_c0_seq2;comp59…	P	61
GO:0001732	comp3305_c0_seq1;comp14635_c0_seq1;comp24333_c0_seq1;comp29507_c0_seq1;comp67744_c0_seq3;comp67778_c0_seq1;comp75411_c0_seq1;comp83682_c0_seq1;comp84073_c0_seq1;comp99588_c0_seq1	P	10
GO:0048747	comp3327_c0_seq1;comp40696_c0_seq1;comp44355_c0_seq1;comp48268_c0_seq1;comp48845_c0_seq1;comp55527_c0_seq1;comp55587_c1_seq1;comp62551_c0_seq1;comp63131_c0_seq1;comp64812_c0_seq1;comp65087_c0_seq3;comp66199_c1_seq1;comp75893_c0_seq1;comp86108_c0_seq1;comp91696_c0_seq1;comp94748_c0_seq1;comp97366_c0_seq1;comp98503_c0_seq1;comp98657_c0_seq1;comp113783_c0_seq1;comp122445_c0_seq1	P	21
GO:0010468	comp3327_c0_seq1;comp8377_c0_seq1;comp12155_c0_seq1;comp46753_c0_seq1;comp48627_c0_seq1;comp49275_c0_seq1;comp50734_c0_seq2;comp55467_c0_seq1;comp55717_c0_seq1;comp55717_c1_seq1;comp56601_c0_seq2;comp57020_c0_seq1;comp57679_c0_seq2;comp65403_c0_seq9;comp65594_c0_seq2;comp66441_c0_seq1;comp66619_c0_seq1;comp67039_c0_seq1;comp89543_c0_seq1;comp91696_c0_seq1;comp94295_c0_seq1;comp95925_c0_seq1;comp9…	P	25
GO:0060447	comp3327_c0_seq1;comp33226_c0_seq1;comp91696_c0_seq1;comp97366_c0_seq1	P	4
GO:0004485	comp3336_c0_seq1;comp30024_c1_seq1	F	2
GO:0004658	comp3336_c0_seq1;comp13340_c0_seq1;comp15088_c0_seq1;comp44588_c0_seq1;comp59815_c0_seq1;comp63910_c0_seq1;comp67656_c0_seq1	F	7
GO:0006552	comp3336_c0_seq1	P	1
GO:1901969	comp3338_c0_seq1	P	1
GO:0010385	comp3338_c0_seq1	F	1
GO:1901972	comp3338_c0_seq1	P	1
GO:0080111	comp3338_c0_seq1;comp22353_c0_seq1;comp57717_c0_seq1;comp59440_c0_seq1;comp73685_c0_seq1;comp83083_c0_seq1	P	6
GO:0010324	comp3350_c0_seq1	P	1
GO:0048268	comp3350_c0_seq1;comp60864_c0_seq3;comp62579_c0_seq1;comp66077_c0_seq3;comp66985_c0_seq4;comp67822_c0_seq19;comp67833_c0_seq23;comp116972_c0_seq1	P	8
GO:0030136	comp3350_c0_seq1;comp25420_c0_seq1;comp31107_c0_seq1;comp33403_c0_seq1;comp36519_c0_seq1;comp46956_c0_seq2;comp48969_c0_seq2;comp56574_c0_seq1;comp56945_c0_seq2;comp63885_c0_seq5;comp65995_c0_seq6;comp89369_c0_seq1;comp92237_c0_seq1;comp96817_c0_seq1;comp116972_c0_seq1	C	15
GO:0030131	comp3350_c0_seq1;comp4705_c0_seq1;comp10759_c0_seq1;comp11285_c0_seq1;comp13255_c0_seq1;comp17689_c0_seq1;comp22515_c0_seq1;comp36841_c0_seq1;comp38829_c0_seq1;comp40926_c0_seq1;comp41805_c0_seq1;comp42467_c0_seq1;comp42867_c0_seq1;comp43756_c0_seq1;comp44367_c0_seq1;comp46970_c0_seq1;comp48461_c0_seq1;comp49468_c0_seq2;comp51950_c0_seq2;comp55247_c1_seq1;comp55307_c0_seq1;comp59184_c0_seq1;comp6…	C	44
GO:0072583	comp3350_c0_seq1;comp64567_c0_seq1;comp67522_c0_seq1;comp83426_c0_seq1;comp90388_c0_seq1	P	5
GO:0072659	comp3350_c0_seq1;comp9872_c0_seq1;comp35275_c0_seq2;comp57574_c1_seq1;comp64278_c0_seq2;comp65909_c0_seq1;comp95739_c0_seq1;comp107909_c0_seq1;comp124859_c0_seq1	P	9
GO:0005905	comp3350_c0_seq1;comp17584_c0_seq1;comp18626_c0_seq1;comp25804_c0_seq1;comp27600_c0_seq1;comp28772_c0_seq1;comp28868_c0_seq1;comp29092_c0_seq2;comp31107_c0_seq1;comp36519_c0_seq1;comp41187_c0_seq1;comp42867_c0_seq1;comp45450_c0_seq1;comp50485_c0_seq1;comp54019_c0_seq1;comp54182_c0_seq1;comp55644_c0_seq2;comp56945_c0_seq2;comp64064_c0_seq2;comp64148_c0_seq1;comp64148_c1_seq1;comp64306_c0_seq1;comp…	C	51
GO:0005546	comp3350_c0_seq1;comp29397_c0_seq2;comp37369_c0_seq1;comp45201_c0_seq1;comp48433_c0_seq1;comp52690_c0_seq1;comp55644_c0_seq2;comp57012_c0_seq1;comp57168_c0_seq1;comp58720_c0_seq2;comp66733_c0_seq1;comp66853_c0_seq1;comp66870_c1_seq1;comp66870_c2_seq1;comp67240_c1_seq1;comp69687_c0_seq1;comp118069_c0_seq1	F	17
GO:0001786	comp3350_c0_seq1;comp47189_c0_seq2;comp66644_c0_seq1;comp69609_c0_seq1;comp107611_c0_seq1;comp119781_c0_seq1	F	6
GO:0001948	comp3355_c0_seq1;comp18168_c0_seq1;comp22057_c0_seq1;comp25804_c0_seq1;comp42871_c0_seq1;comp44183_c0_seq1;comp49035_c0_seq1;comp50315_c0_seq1;comp60465_c0_seq2;comp61243_c0_seq1;comp61433_c0_seq1;comp62506_c0_seq1;comp62729_c0_seq1;comp63880_c0_seq6;comp64074_c0_seq1;comp64148_c0_seq1;comp64148_c1_seq1;comp64500_c0_seq1;comp64500_c1_seq2;comp65543_c0_seq1;comp66017_c0_seq1;comp66484_c0_seq1;comp…	F	34
GO:1900194	comp3355_c0_seq1	P	1
GO:0042100	comp3355_c0_seq1;comp74565_c0_seq1	P	2
GO:0048514	comp3355_c0_seq1;comp24987_c0_seq1;comp58338_c0_seq1;comp73233_c0_seq1;comp88225_c0_seq1;comp89436_c0_seq1;comp109433_c0_seq1;comp114601_c0_seq1	P	8
GO:0035091	comp3385_c0_seq1;comp7808_c0_seq1;comp8895_c0_seq1;comp9312_c0_seq1;comp11685_c0_seq1;comp13910_c0_seq1;comp14050_c0_seq1;comp16035_c0_seq1;comp18488_c0_seq1;comp19100_c0_seq1;comp19427_c0_seq2;comp20327_c0_seq1;comp21732_c0_seq1;comp21763_c0_seq2;comp22308_c0_seq1;comp24210_c0_seq1;comp26416_c0_seq1;comp26805_c0_seq1;comp27838_c0_seq1;comp29092_c0_seq2;comp29650_c0_seq2;comp29935_c0_seq1;comp320…	F	126
GO:0005086	comp3392_c0_seq1;comp7572_c0_seq2;comp11603_c0_seq1;comp18021_c0_seq2;comp20636_c0_seq1;comp21558_c0_seq1;comp31249_c0_seq1;comp31604_c0_seq1;comp32019_c0_seq1;comp32423_c0_seq1;comp33637_c0_seq1;comp40842_c0_seq2;comp41093_c0_seq1;comp43141_c0_seq1;comp50034_c0_seq1;comp53671_c0_seq1;comp58175_c0_seq1;comp59620_c0_seq2;comp61923_c0_seq6;comp63958_c0_seq1;comp67213_c0_seq1;comp67730_c0_seq1;comp6…	F	34
GO:0032012	comp3392_c0_seq1;comp7572_c0_seq2;comp11603_c0_seq1;comp18021_c0_seq2;comp20636_c0_seq1;comp21558_c0_seq1;comp31604_c0_seq1;comp32019_c0_seq1;comp32423_c0_seq1;comp33637_c0_seq1;comp40842_c0_seq2;comp41093_c0_seq1;comp43141_c0_seq1;comp50034_c0_seq1;comp53671_c0_seq1;comp58175_c0_seq1;comp59620_c0_seq2;comp61923_c0_seq6;comp63958_c0_seq1;comp67213_c0_seq1;comp67730_c0_seq1;comp67966_c0_seq3;comp6…	P	32
GO:0042562	comp3422_c0_seq1;comp31562_c0_seq1;comp63142_c0_seq1;comp83491_c0_seq1;comp111283_c0_seq1;comp122391_c0_seq1;comp124126_c0_seq1	F	7
GO:0060427	comp3422_c0_seq1;comp49136_c0_seq1	P	2
GO:0007567	comp3422_c0_seq1;comp68522_c0_seq1	P	2
GO:0016500	comp3422_c0_seq1;comp32549_c0_seq1;comp87011_c0_seq1;comp90144_c0_seq1;comp101636_c0_seq1;comp116661_c0_seq1	F	6
GO:0060658	comp3422_c0_seq1	P	1
GO:0007188	comp3422_c0_seq1;comp31903_c0_seq1;comp42109_c0_seq1;comp54752_c0_seq1;comp65444_c0_seq3;comp65465_c1_seq1;comp65787_c0_seq6;comp67226_c0_seq2;comp67746_c1_seq4;comp87868_c0_seq1;comp93598_c0_seq1;comp93894_c0_seq1;comp104677_c0_seq1;comp107440_c0_seq1	P	14
GO:0009536	comp3456_c0_seq1;comp5525_c0_seq1;comp8235_c0_seq1;comp9246_c0_seq1;comp15839_c0_seq1;comp16644_c0_seq1;comp22899_c0_seq1;comp23144_c0_seq1;comp23868_c0_seq1;comp24510_c0_seq1;comp33211_c0_seq1;comp34415_c0_seq1;comp35789_c1_seq1;comp39398_c0_seq1;comp43123_c0_seq1;comp43539_c0_seq1;comp43806_c0_seq2;comp45214_c0_seq1;comp52086_c1_seq1;comp60290_c0_seq1;comp71994_c0_seq1;comp73596_c0_seq1;comp781…	C	39
GO:0005680	comp3485_c0_seq1;comp9493_c0_seq1;comp18040_c0_seq1;comp23165_c0_seq1;comp25474_c0_seq1;comp29857_c0_seq1;comp32032_c0_seq1;comp32582_c0_seq1;comp33524_c0_seq1;comp37553_c0_seq1;comp37873_c0_seq1;comp37904_c0_seq1;comp37904_c1_seq1;comp42208_c0_seq1;comp43236_c0_seq1;comp45567_c0_seq1;comp47267_c0_seq1;comp47291_c0_seq1;comp47867_c0_seq1;comp48025_c0_seq1;comp48543_c0_seq1;comp48576_c0_seq1;comp4…	C	55
GO:0006139	comp3514_c0_seq1;comp3928_c0_seq1;comp9183_c0_seq1;comp32131_c0_seq1;comp34886_c0_seq1;comp35145_c0_seq1;comp41738_c0_seq1;comp47949_c0_seq1;comp52754_c0_seq1;comp53625_c0_seq4;comp53886_c0_seq1;comp64152_c0_seq1;comp65576_c0_seq1;comp66719_c0_seq1;comp68482_c0_seq2;comp68512_c0_seq1;comp75463_c0_seq1;comp75698_c0_seq1;comp79712_c0_seq1;comp81242_c0_seq1;comp91694_c0_seq1;comp117665_c0_seq1	P	22
GO:0006606	comp3534_c0_seq1;comp7295_c0_seq1;comp7877_c0_seq1;comp8138_c0_seq1;comp9194_c0_seq1;comp10238_c0_seq1;comp23001_c0_seq1;comp27963_c0_seq1;comp30743_c0_seq1;comp31875_c0_seq1;comp42546_c0_seq1;comp43375_c0_seq1;comp44047_c0_seq2;comp44047_c1_seq1;comp46162_c0_seq1;comp49068_c0_seq1;comp52263_c0_seq2;comp52706_c0_seq1;comp56222_c0_seq1;comp57885_c0_seq2;comp59014_c0_seq7;comp59102_c0_seq1;comp5988…	P	44
GO:0006979	comp3549_c0_seq1;comp8612_c0_seq1;comp8771_c0_seq2;comp9944_c0_seq1;comp10785_c0_seq1;comp10946_c0_seq1;comp11730_c0_seq1;comp13850_c0_seq1;comp13882_c0_seq1;comp14027_c0_seq1;comp14221_c0_seq1;comp15871_c0_seq1;comp16644_c0_seq1;comp21286_c0_seq1;comp22638_c0_seq1;comp24033_c0_seq1;comp27102_c0_seq1;comp30310_c0_seq1;comp30832_c0_seq1;comp30994_c0_seq1;comp32243_c0_seq1;comp34600_c0_seq1;comp346…	P	169
GO:0008108	comp3581_c0_seq1;comp89091_c0_seq1;comp90946_c0_seq1;comp100387_c0_seq1	F	4
GO:0006012	comp3581_c0_seq1;comp13071_c0_seq1;comp20224_c0_seq1;comp21266_c0_seq1;comp25430_c0_seq1;comp26720_c0_seq1;comp30103_c0_seq1;comp33136_c0_seq1;comp36548_c0_seq1;comp45198_c0_seq1;comp54450_c0_seq1;comp57188_c0_seq1;comp58064_c0_seq1;comp60565_c0_seq1;comp61815_c0_seq3;comp63073_c0_seq1;comp71842_c0_seq1;comp82082_c0_seq1;comp90946_c0_seq1;comp96994_c0_seq1;comp97922_c0_seq1;comp98910_c0_seq1;comp…	P	26
GO:0005975	comp3613_c0_seq1;comp4757_c0_seq1;comp5086_c0_seq1;comp5857_c0_seq1;comp6636_c0_seq1;comp7963_c0_seq1;comp8147_c0_seq1;comp8601_c0_seq1;comp8629_c0_seq1;comp11497_c0_seq1;comp11815_c0_seq1;comp11900_c0_seq1;comp12173_c0_seq1;comp12213_c0_seq1;comp12884_c0_seq1;comp13041_c0_seq1;comp13222_c0_seq1;comp13646_c0_seq1;comp13660_c0_seq1;comp14093_c0_seq1;comp15008_c0_seq1;comp16152_c0_seq2;comp16444_c0…	P	311
GO:0004553	comp3613_c0_seq1;comp8629_c0_seq1;comp10827_c0_seq2;comp11900_c0_seq1;comp12213_c0_seq1;comp13660_c0_seq1;comp14093_c0_seq1;comp16103_c0_seq1;comp20184_c0_seq1;comp20354_c0_seq1;comp20370_c0_seq1;comp21182_c0_seq1;comp24467_c0_seq1;comp26051_c0_seq1;comp26245_c0_seq1;comp27368_c0_seq1;comp27429_c0_seq1;comp30286_c0_seq1;comp30364_c0_seq1;comp32582_c0_seq1;comp33826_c0_seq1;comp33920_c0_seq1;comp3…	F	81
GO:0050681	comp3647_c0_seq1;comp7975_c0_seq1;comp10600_c0_seq1;comp14873_c0_seq1;comp30159_c0_seq1;comp31681_c0_seq1;comp50211_c0_seq1;comp52281_c0_seq1;comp55480_c0_seq2;comp60932_c0_seq1;comp63468_c0_seq1;comp63619_c0_seq1;comp64358_c0_seq2;comp65534_c0_seq4;comp67685_c0_seq2;comp84531_c0_seq1;comp102323_c0_seq1;comp115575_c0_seq1;comp122391_c0_seq1;comp124126_c0_seq1	F	20
GO:0006357	comp3647_c0_seq1;comp5904_c0_seq1;comp8101_c0_seq1;comp8233_c0_seq1;comp8542_c0_seq2;comp9118_c0_seq2;comp9500_c0_seq1;comp10992_c0_seq1;comp11986_c0_seq2;comp12013_c0_seq1;comp12125_c0_seq1;comp13692_c0_seq1;comp18731_c0_seq1;comp18936_c0_seq1;comp19101_c0_seq1;comp19413_c0_seq1;comp19733_c0_seq1;comp19733_c1_seq1;comp19948_c0_seq1;comp20269_c0_seq1;comp21742_c0_seq2;comp22020_c0_seq1;comp24086_…	P	190
GO:0032454	comp3647_c0_seq1;comp21950_c0_seq1;comp30159_c0_seq1;comp64358_c0_seq2;comp65534_c0_seq4;comp74227_c0_seq1	F	6
GO:0019899	comp3647_c0_seq1;comp7663_c0_seq1;comp8369_c0_seq2;comp8570_c0_seq1;comp9975_c0_seq1;comp10754_c0_seq1;comp11769_c0_seq1;comp11925_c0_seq1;comp13220_c0_seq1;comp13432_c0_seq2;comp14027_c0_seq1;comp16727_c0_seq1;comp17496_c0_seq1;comp19253_c0_seq1;comp22464_c0_seq1;comp25776_c0_seq1;comp26892_c0_seq1;comp27394_c0_seq1;comp29210_c0_seq1;comp29865_c0_seq1;comp30159_c0_seq1;comp30325_c0_seq1;comp3040…	F	146
GO:0033169	comp3647_c0_seq1;comp21950_c0_seq1;comp22659_c0_seq1;comp30159_c0_seq1;comp64358_c0_seq2;comp65534_c0_seq4;comp74227_c0_seq1	P	7
GO:0042302	comp3708_c0_seq1;comp9051_c0_seq1;comp11750_c0_seq1;comp13096_c0_seq1;comp13440_c0_seq1;comp13482_c0_seq1;comp22361_c0_seq1;comp23132_c0_seq1;comp23342_c0_seq1;comp24348_c0_seq1;comp26608_c0_seq1;comp27246_c0_seq1;comp31150_c0_seq1;comp32496_c0_seq1;comp33277_c0_seq1;comp36016_c0_seq2;comp37499_c0_seq1;comp38039_c0_seq1;comp40374_c0_seq1;comp40792_c0_seq1;comp44069_c1_seq1;comp45003_c0_seq1;comp4…	F	94
GO:0016429	comp3736_c0_seq1;comp21659_c0_seq1;comp87587_c0_seq1	F	3
GO:0031515	comp3736_c0_seq1;comp21659_c0_seq1;comp87587_c0_seq1	C	3
GO:0018022	comp3740_c0_seq1;comp19600_c0_seq1;comp23375_c0_seq1;comp38044_c0_seq1;comp47023_c0_seq1;comp71188_c0_seq1;comp75175_c0_seq1;comp77379_c0_seq1;comp79911_c0_seq1;comp97973_c0_seq1	P	10
GO:0017022	comp3747_c0_seq1;comp8550_c0_seq2;comp14482_c0_seq1;comp42215_c0_seq1;comp43401_c0_seq1;comp46699_c0_seq1;comp48268_c0_seq1;comp48845_c0_seq1;comp52004_c0_seq1;comp52004_c1_seq1;comp57225_c0_seq1;comp58956_c0_seq1;comp59685_c0_seq1;comp60961_c1_seq1;comp64620_c0_seq4;comp67213_c0_seq1;comp67537_c0_seq1;comp71106_c0_seq1;comp82709_c0_seq1;comp108752_c0_seq1	F	20
GO:0042384	comp3761_c0_seq1;comp5380_c0_seq1;comp7541_c0_seq1;comp7826_c0_seq1;comp9703_c0_seq1;comp10473_c0_seq1;comp12427_c0_seq1;comp15437_c0_seq1;comp15546_c0_seq1;comp16322_c0_seq1;comp20272_c0_seq1;comp20423_c0_seq1;comp22945_c0_seq1;comp23105_c0_seq1;comp24408_c0_seq1;comp26285_c0_seq1;comp27221_c0_seq1;comp30638_c0_seq1;comp32261_c0_seq1;comp34643_c0_seq1;comp35197_c0_seq1;comp36124_c0_seq1;comp3621…	P	92
GO:0072372	comp3761_c0_seq1;comp11502_c0_seq1;comp22670_c0_seq1;comp26607_c0_seq1;comp30374_c0_seq2;comp37409_c1_seq1;comp38640_c0_seq1;comp55736_c0_seq1;comp55820_c0_seq1;comp65296_c0_seq2;comp90043_c0_seq1;comp94066_c0_seq1;comp95575_c0_seq1;comp95901_c0_seq1;comp105519_c0_seq1;comp120774_c0_seq1;comp122444_c0_seq1;comp122494_c0_seq1	C	18
GO:0036064	comp3761_c0_seq1;comp7826_c0_seq1;comp15437_c0_seq1;comp24268_c0_seq2;comp24408_c0_seq1;comp26285_c0_seq1;comp27465_c0_seq1;comp32261_c0_seq1;comp33357_c0_seq1;comp34643_c0_seq1;comp35306_c0_seq1;comp35677_c0_seq1;comp36217_c0_seq1;comp36221_c0_seq1;comp36776_c0_seq1;comp38493_c0_seq3;comp43634_c0_seq1;comp44214_c0_seq1;comp45532_c0_seq1;comp49077_c0_seq1;comp51982_c0_seq1;comp52603_c0_seq1;comp5…	C	76
GO:0006890	comp3761_c0_seq1;comp23193_c0_seq1;comp33443_c0_seq1;comp44367_c0_seq1;comp46162_c0_seq1;comp55003_c0_seq1;comp62614_c0_seq1;comp62889_c0_seq1;comp63104_c0_seq1;comp63128_c0_seq1;comp63476_c0_seq2;comp64448_c0_seq1;comp64757_c0_seq5;comp65433_c0_seq1;comp65433_c1_seq1;comp68569_c0_seq1;comp68577_c0_seq1;comp71500_c0_seq1;comp76603_c0_seq1;comp84745_c0_seq1;comp95901_c0_seq1	P	21
GO:0006493	comp3810_c0_seq1;comp8440_c0_seq1;comp24839_c0_seq1;comp29862_c0_seq1;comp34938_c0_seq1;comp36698_c0_seq1;comp38949_c0_seq2;comp44767_c0_seq1;comp50337_c0_seq1;comp50798_c0_seq1;comp51326_c0_seq2;comp52592_c0_seq1;comp53362_c0_seq3;comp55729_c0_seq1;comp57623_c0_seq1;comp58911_c0_seq2;comp61273_c0_seq1;comp66502_c0_seq1;comp72013_c0_seq1;comp76720_c0_seq1;comp76943_c0_seq1;comp80471_c0_seq1;comp8…	P	32
GO:0004169	comp3810_c0_seq1;comp34938_c0_seq1;comp36698_c0_seq1;comp38949_c0_seq2;comp50798_c0_seq1;comp58911_c0_seq2;comp60047_c0_seq3;comp61273_c0_seq1;comp66397_c0_seq1;comp72013_c0_seq1;comp80471_c0_seq1;comp94033_c0_seq1;comp98044_c0_seq1;comp99580_c0_seq1;comp106340_c0_seq1;comp112128_c0_seq1	F	16
GO:0043516	comp3833_c0_seq1;comp56359_c0_seq1;comp57603_c0_seq1;comp70724_c0_seq1	P	4
GO:0003714	comp3833_c0_seq1;comp10237_c0_seq1;comp13115_c0_seq1;comp18841_c0_seq1;comp21864_c0_seq1;comp26652_c0_seq1;comp35133_c0_seq2;comp45065_c0_seq1;comp50445_c0_seq1;comp50843_c1_seq1;comp51284_c1_seq1;comp55335_c0_seq1;comp56281_c0_seq1;comp56359_c0_seq1;comp57603_c0_seq1;comp58550_c0_seq2;comp60440_c0_seq2;comp60693_c0_seq1;comp61042_c0_seq2;comp61405_c0_seq2;comp61704_c0_seq1;comp61832_c0_seq2;comp…	F	56
GO:0018026	comp3833_c0_seq1;comp15155_c0_seq1;comp42894_c0_seq1;comp47515_c0_seq1;comp48871_c0_seq1;comp48871_c1_seq2;comp51905_c0_seq1;comp56359_c0_seq1;comp57603_c0_seq1;comp59307_c0_seq1;comp62686_c0_seq1;comp62686_c1_seq3;comp70724_c0_seq1;comp119637_c0_seq1	P	14
GO:0005694	comp3833_c0_seq1;comp4206_c0_seq1;comp6255_c0_seq1;comp7614_c0_seq2;comp8825_c0_seq1;comp8963_c0_seq1;comp13597_c0_seq1;comp15155_c0_seq1;comp19600_c0_seq1;comp21316_c0_seq1;comp21617_c0_seq1;comp21985_c0_seq1;comp22199_c1_seq1;comp22879_c0_seq1;comp23375_c0_seq1;comp26361_c0_seq1;comp27931_c0_seq1;comp29522_c0_seq1;comp30290_c0_seq1;comp30438_c0_seq1;comp31209_c0_seq2;comp31765_c0_seq1;comp31942…	C	112
GO:0008654	comp3875_c0_seq1;comp10371_c0_seq1;comp11275_c0_seq1;comp11805_c0_seq1;comp14505_c0_seq1;comp21071_c0_seq1;comp31506_c0_seq1;comp38354_c1_seq1;comp40406_c0_seq1;comp44062_c0_seq1;comp46696_c0_seq1;comp49886_c0_seq1;comp50969_c0_seq1;comp51837_c0_seq1;comp53787_c0_seq2;comp59144_c0_seq2;comp59268_c0_seq1;comp60244_c0_seq1;comp63990_c0_seq2;comp65098_c0_seq3;comp68244_c0_seq3;comp68565_c0_seq3;comp…	P	40
GO:0004512	comp3875_c0_seq1;comp14505_c0_seq1;comp21071_c0_seq1;comp110229_c0_seq1;comp122377_c0_seq1	F	5
GO:0006021	comp3875_c0_seq1;comp14505_c0_seq1;comp21071_c0_seq1;comp59487_c0_seq1;comp61127_c0_seq2;comp62035_c0_seq2;comp62273_c0_seq1;comp110229_c0_seq1;comp122377_c0_seq1	P	9
GO:0009941	comp3909_c0_seq1;comp84235_c0_seq1	C	2
GO:0004467	comp3909_c0_seq1;comp4149_c0_seq1;comp19535_c0_seq1;comp23645_c0_seq1;comp26091_c0_seq1;comp27412_c0_seq1;comp38197_c0_seq1;comp66516_c0_seq1;comp66545_c0_seq1;comp66655_c0_seq4;comp66655_c1_seq1;comp66908_c0_seq1;comp70266_c0_seq1;comp70919_c0_seq1;comp71326_c0_seq1;comp73193_c0_seq1;comp83183_c0_seq1;comp84235_c0_seq1;comp93838_c0_seq1;comp94480_c0_seq1;comp95768_c0_seq1;comp97370_c0_seq1;comp9…	F	27
GO:0001676	comp3909_c0_seq1;comp4149_c0_seq1;comp19535_c0_seq1;comp23645_c0_seq1;comp26091_c0_seq1;comp27412_c0_seq1;comp38197_c0_seq1;comp57453_c0_seq1;comp66516_c0_seq1;comp66545_c0_seq1;comp66655_c0_seq4;comp66655_c1_seq1;comp66908_c0_seq1;comp70266_c0_seq1;comp70919_c0_seq1;comp71326_c0_seq1;comp73193_c0_seq1;comp76921_c0_seq1;comp83183_c0_seq1;comp84235_c0_seq1;comp93838_c0_seq1;comp94480_c0_seq1;comp9…	P	33
GO:0008593	comp3910_c0_seq1;comp7978_c0_seq1;comp8130_c0_seq1;comp8440_c0_seq1;comp8833_c0_seq1;comp11549_c0_seq1;comp11751_c0_seq1;comp30370_c0_seq1;comp41943_c0_seq1;comp44767_c0_seq1;comp45815_c0_seq2;comp45826_c0_seq1;comp47135_c0_seq1;comp47921_c0_seq1;comp51313_c0_seq1;comp52550_c0_seq1;comp59878_c0_seq1;comp61353_c0_seq1;comp61705_c0_seq1;comp64945_c0_seq5;comp65103_c0_seq1;comp65492_c0_seq3;comp7040…	P	37
GO:0007035	comp3910_c0_seq1;comp7978_c0_seq1;comp47921_c0_seq1;comp52550_c0_seq1;comp61353_c0_seq1;comp65103_c0_seq1;comp65492_c0_seq3;comp66781_c0_seq1;comp70403_c0_seq1;comp70533_c0_seq1;comp74981_c0_seq1;comp74987_c0_seq1;comp101116_c0_seq1;comp124880_c0_seq1	P	14
GO:0030286	comp3933_c0_seq1;comp14394_c0_seq1;comp20839_c0_seq1;comp22945_c0_seq1;comp27221_c0_seq1;comp34572_c0_seq1;comp41012_c0_seq1;comp51349_c0_seq4;comp54708_c0_seq2;comp57398_c0_seq1;comp57751_c0_seq1;comp60538_c0_seq1;comp62092_c0_seq3;comp65178_c0_seq1;comp65381_c0_seq1;comp66691_c0_seq5;comp66691_c1_seq1;comp68294_c0_seq3;comp68652_c0_seq2;comp68666_c0_seq2;comp82485_c0_seq1;comp95681_c0_seq1;comp…	C	36
GO:0007018	comp3933_c0_seq1;comp7307_c0_seq1;comp7566_c0_seq1;comp9352_c0_seq1;comp11978_c0_seq1;comp12400_c0_seq1;comp13192_c0_seq1;comp14394_c0_seq1;comp16058_c0_seq1;comp17355_c0_seq1;comp17540_c0_seq1;comp17611_c0_seq1;comp17655_c0_seq1;comp18343_c0_seq1;comp19257_c0_seq1;comp19669_c0_seq1;comp20469_c0_seq1;comp20839_c0_seq1;comp21732_c0_seq1;comp21838_c0_seq1;comp22945_c0_seq1;comp23222_c0_seq1;comp233…	P	142
GO:0015326	comp3937_c0_seq1;comp20285_c0_seq1;comp67454_c1_seq3;comp68431_c0_seq2;comp85216_c0_seq1	F	5
GO:0003333	comp3937_c0_seq1;comp7290_c0_seq1;comp10323_c0_seq1;comp13896_c0_seq1;comp14047_c0_seq1;comp18384_c0_seq1;comp19387_c0_seq1;comp20285_c0_seq1;comp28041_c0_seq1;comp39874_c0_seq1;comp40033_c0_seq1;comp42887_c0_seq1;comp45356_c0_seq1;comp56204_c0_seq1;comp57204_c0_seq1;comp57321_c0_seq1;comp57668_c0_seq4;comp59292_c0_seq1;comp59292_c1_seq1;comp62190_c0_seq1;comp63387_c0_seq6;comp64063_c0_seq1;comp6…	P	49
GO:0043005	comp4065_c0_seq1;comp5118_c0_seq1;comp6180_c0_seq1;comp6987_c0_seq1;comp8372_c0_seq1;comp9703_c0_seq1;comp12334_c0_seq1;comp14027_c0_seq1;comp14089_c0_seq1;comp14421_c0_seq1;comp16847_c0_seq1;comp17618_c0_seq1;comp20304_c0_seq1;comp24780_c0_seq1;comp25198_c0_seq1;comp26744_c0_seq1;comp29801_c0_seq1;comp35477_c1_seq1;comp39404_c0_seq1;comp44411_c0_seq1;comp44619_c0_seq1;comp45722_c0_seq1;comp46345…	C	69
GO:0048169	comp4065_c0_seq1;comp31879_c0_seq2;comp47418_c0_seq1;comp49876_c0_seq1;comp52581_c0_seq1;comp54548_c0_seq1;comp64278_c0_seq2;comp64712_c0_seq8;comp65764_c0_seq6;comp65909_c0_seq1;comp65999_c0_seq4;comp81712_c0_seq1;comp110260_c0_seq1;comp114175_c0_seq1	P	14
GO:0046578	comp4091_c0_seq1;comp22151_c0_seq1;comp70796_c0_seq1;comp106015_c0_seq1	P	4
GO:0046498	comp4091_c0_seq1;comp23160_c0_seq1;comp25233_c0_seq1;comp27485_c0_seq1;comp34543_c0_seq1;comp63357_c0_seq1;comp64226_c0_seq1;comp76454_c0_seq1;comp85984_c0_seq1;comp92555_c0_seq1;comp106015_c0_seq1;comp106266_c0_seq1;comp112217_c0_seq1;comp113853_c0_seq1	P	14
GO:0006481	comp4091_c0_seq1;comp22151_c0_seq1;comp36587_c0_seq1;comp46431_c0_seq2;comp70796_c0_seq1;comp106015_c0_seq1	P	6
GO:0004671	comp4091_c0_seq1;comp22151_c0_seq1;comp70796_c0_seq1;comp106015_c0_seq1	F	4
GO:0001889	comp4091_c0_seq1;comp12576_c0_seq1;comp12675_c0_seq1;comp14692_c0_seq1;comp14766_c0_seq1;comp18271_c0_seq1;comp20665_c0_seq1;comp22057_c0_seq1;comp22151_c0_seq1;comp22432_c0_seq1;comp23477_c0_seq1;comp26285_c0_seq1;comp27016_c0_seq1;comp28772_c0_seq1;comp36221_c0_seq1;comp38188_c0_seq2;comp38532_c0_seq1;comp38812_c0_seq1;comp38833_c0_seq1;comp40157_c0_seq1;comp42760_c0_seq1;comp45532_c0_seq1;comp…	P	96
GO:0046499	comp4091_c0_seq1;comp25233_c0_seq1;comp27485_c0_seq1;comp34543_c0_seq1;comp76454_c0_seq1;comp106015_c0_seq1;comp112217_c0_seq1;comp113853_c0_seq1	P	8
GO:0008104	comp4091_c0_seq1;comp10080_c0_seq2;comp13432_c0_seq2;comp17544_c0_seq1;comp18069_c0_seq1;comp18279_c0_seq1;comp22151_c0_seq1;comp22463_c0_seq1;comp23350_c0_seq1;comp24119_c0_seq1;comp24781_c0_seq1;comp30411_c0_seq1;comp33357_c0_seq1;comp39255_c0_seq1;comp44877_c0_seq1;comp46158_c0_seq1;comp46525_c0_seq1;comp48591_c0_seq1;comp48761_c0_seq5;comp50446_c0_seq2;comp50963_c1_seq1;comp52603_c0_seq1;comp…	P	66
GO:0008140	comp4091_c0_seq1;comp15942_c0_seq1;comp22151_c0_seq1;comp30037_c0_seq1;comp34627_c0_seq1;comp42959_c0_seq2;comp45448_c0_seq1;comp47111_c0_seq2;comp70796_c0_seq1;comp72427_c0_seq1;comp77740_c0_seq1;comp97875_c0_seq1;comp106015_c0_seq1	F	13
GO:0048813	comp4107_c0_seq1;comp6612_c0_seq1;comp6987_c0_seq1;comp9404_c0_seq1;comp9613_c0_seq1;comp12057_c0_seq1;comp13919_c0_seq1;comp16695_c0_seq1;comp16914_c0_seq1;comp21985_c0_seq1;comp23123_c0_seq1;comp23586_c0_seq1;comp24883_c0_seq1;comp24923_c0_seq1;comp26503_c0_seq1;comp30840_c0_seq2;comp40199_c0_seq1;comp41147_c0_seq1;comp42206_c0_seq1;comp43189_c0_seq1;comp45766_c0_seq1;comp46893_c0_seq1;comp4757…	P	86
GO:0004867	comp4107_c0_seq1;comp6307_c0_seq2;comp6738_c0_seq2;comp7237_c0_seq1;comp7737_c0_seq1;comp9016_c0_seq1;comp9177_c0_seq1;comp9212_c0_seq1;comp9613_c0_seq1;comp10322_c0_seq1;comp10417_c0_seq1;comp10621_c0_seq1;comp10897_c0_seq1;comp11325_c0_seq1;comp11591_c0_seq1;comp11852_c0_seq1;comp12057_c0_seq1;comp12702_c0_seq1;comp12869_c0_seq1;comp13100_c0_seq1;comp13288_c0_seq1;comp13559_c0_seq1;comp14130_c0…	F	183
GO:0031523	comp4107_c0_seq1;comp9613_c0_seq1;comp12057_c0_seq1;comp16695_c0_seq1;comp26503_c0_seq1;comp41147_c0_seq1;comp43189_c0_seq1;comp73751_c0_seq1;comp87824_c0_seq1;comp91843_c0_seq1;comp95171_c0_seq1;comp96392_c0_seq1;comp117608_c0_seq1;comp121218_c0_seq1;comp124539_c0_seq1	C	15
GO:0000083	comp4107_c0_seq1;comp5380_c0_seq1;comp9613_c0_seq1;comp11769_c0_seq1;comp12057_c0_seq1;comp16695_c0_seq1;comp26503_c0_seq1;comp29865_c0_seq1;comp30404_c0_seq1;comp37968_c0_seq2;comp41147_c0_seq1;comp43189_c0_seq1;comp73751_c0_seq1;comp87824_c0_seq1;comp91843_c0_seq1;comp91938_c0_seq1;comp95171_c0_seq1;comp96392_c0_seq1;comp106156_c0_seq1;comp117608_c0_seq1;comp121218_c0_seq1;comp124539_c0_seq1	P	22
GO:0008134	comp4107_c0_seq1;comp4166_c0_seq1;comp5126_c0_seq1;comp5380_c0_seq1;comp6315_c0_seq1;comp7358_c0_seq1;comp7820_c0_seq1;comp8421_c0_seq1;comp8453_c0_seq1;comp9500_c0_seq1;comp9613_c0_seq1;comp10282_c0_seq1;comp10372_c0_seq1;comp10955_c0_seq1;comp12057_c0_seq1;comp12345_c0_seq1;comp13647_c0_seq1;comp14181_c0_seq1;comp15602_c0_seq1;comp16479_c0_seq1;comp16695_c0_seq1;comp20702_c0_seq1;comp21299_c0_s…	F	197
GO:0008362	comp4107_c0_seq1;comp7199_c0_seq1;comp9613_c0_seq1;comp12057_c0_seq1;comp15765_c0_seq1;comp16695_c0_seq1;comp18748_c0_seq1;comp26503_c0_seq1;comp32726_c0_seq1;comp41147_c0_seq1;comp43189_c0_seq1;comp57497_c0_seq1;comp62767_c0_seq1;comp62923_c0_seq1;comp63044_c0_seq1;comp66671_c0_seq4;comp67021_c0_seq1;comp67021_c1_seq2;comp67725_c0_seq3;comp67985_c0_seq2;comp72940_c0_seq1;comp73751_c0_seq1;comp87…	P	31
GO:0060537	comp4107_c0_seq1;comp9613_c0_seq1;comp12057_c0_seq1;comp16695_c0_seq1;comp26503_c0_seq1;comp41147_c0_seq1;comp43189_c0_seq1;comp73751_c0_seq1;comp87824_c0_seq1;comp91843_c0_seq1;comp95171_c0_seq1;comp96392_c0_seq1;comp117608_c0_seq1;comp121218_c0_seq1;comp124539_c0_seq1	P	15
GO:0040007	comp4107_c0_seq1;comp4230_c0_seq1;comp7446_c0_seq1;comp9392_c0_seq1;comp9613_c0_seq1;comp10621_c0_seq1;comp12057_c0_seq1;comp12098_c0_seq2;comp13792_c0_seq1;comp16117_c0_seq1;comp16695_c0_seq1;comp21728_c0_seq1;comp22892_c0_seq1;comp26503_c0_seq1;comp28563_c0_seq1;comp29081_c0_seq1;comp29152_c0_seq1;comp29343_c0_seq1;comp29529_c0_seq1;comp30079_c0_seq1;comp30089_c0_seq1;comp30485_c0_seq1;comp3217…	P	90
GO:0045850	comp4107_c0_seq1;comp9613_c0_seq1;comp12057_c0_seq1;comp16695_c0_seq1;comp26503_c0_seq1;comp41147_c0_seq1;comp43189_c0_seq1;comp73751_c0_seq1;comp87824_c0_seq1;comp91843_c0_seq1;comp95171_c0_seq1;comp96392_c0_seq1;comp117608_c0_seq1;comp121218_c0_seq1;comp124539_c0_seq1	P	15
GO:0005201	comp4107_c0_seq1;comp6738_c0_seq2;comp7737_c0_seq1;comp9287_c0_seq1;comp9613_c0_seq1;comp10768_c0_seq1;comp12057_c0_seq1;comp15303_c0_seq1;comp15342_c0_seq2;comp16695_c0_seq1;comp16834_c0_seq1;comp17006_c0_seq1;comp23915_c0_seq1;comp26503_c0_seq1;comp29529_c0_seq1;comp29956_c0_seq1;comp33226_c0_seq1;comp33413_c0_seq1;comp33951_c0_seq1;comp40353_c0_seq1;comp41147_c0_seq1;comp41982_c0_seq1;comp4318…	F	85
GO:0040005	comp4107_c0_seq1;comp9613_c0_seq1;comp12057_c0_seq1;comp16695_c0_seq1;comp18748_c0_seq1;comp26503_c0_seq1;comp41147_c0_seq1;comp43189_c0_seq1;comp57497_c0_seq1;comp62767_c0_seq1;comp62923_c0_seq1;comp63044_c0_seq1;comp67021_c0_seq1;comp67021_c1_seq2;comp73751_c0_seq1;comp87824_c0_seq1;comp91843_c0_seq1;comp95171_c0_seq1;comp96392_c0_seq1;comp117608_c0_seq1;comp119240_c0_seq1;comp121218_c0_seq1;co…	P	23
GO:0045476	comp4107_c0_seq1;comp9613_c0_seq1;comp12057_c0_seq1;comp16695_c0_seq1;comp20010_c0_seq1;comp26503_c0_seq1;comp41147_c0_seq1;comp43189_c0_seq1;comp44745_c0_seq2;comp52644_c0_seq1;comp62532_c0_seq5;comp65294_c0_seq2;comp68519_c0_seq2;comp68571_c0_seq1;comp73751_c0_seq1;comp87824_c0_seq1;comp91843_c0_seq1;comp95171_c0_seq1;comp96392_c0_seq1;comp117608_c0_seq1;comp121218_c0_seq1;comp123785_c0_seq1;co…	P	23
GO:0035189	comp4107_c0_seq1;comp9613_c0_seq1;comp12057_c0_seq1;comp16695_c0_seq1;comp26503_c0_seq1;comp41147_c0_seq1;comp43189_c0_seq1;comp47513_c0_seq1;comp73751_c0_seq1;comp87774_c0_seq1;comp87824_c0_seq1;comp90823_c0_seq1;comp91843_c0_seq1;comp95171_c0_seq1;comp96392_c0_seq1;comp117608_c0_seq1;comp121218_c0_seq1;comp121414_c0_seq1;comp124539_c0_seq1	C	19
GO:0008630	comp4107_c0_seq1;comp9251_c0_seq1;comp9613_c0_seq1;comp11230_c0_seq1;comp12057_c0_seq1;comp13220_c0_seq1;comp14166_c0_seq1;comp16695_c0_seq1;comp18763_c0_seq1;comp20873_c0_seq1;comp25317_c0_seq1;comp25413_c0_seq1;comp26503_c0_seq1;comp34118_c0_seq1;comp38729_c0_seq1;comp38738_c0_seq3;comp41147_c0_seq1;comp41152_c0_seq1;comp43189_c0_seq1;comp43317_c0_seq1;comp43666_c0_seq1;comp44091_c0_seq2;comp45…	P	56
GO:0007307	comp4107_c0_seq1;comp9613_c0_seq1;comp12057_c0_seq1;comp16695_c0_seq1;comp26503_c0_seq1;comp41147_c0_seq1;comp43189_c0_seq1;comp53613_c0_seq1;comp62176_c0_seq2;comp65899_c0_seq1;comp73751_c0_seq1;comp79225_c0_seq1;comp87824_c0_seq1;comp91843_c0_seq1;comp95171_c0_seq1;comp96392_c0_seq1;comp117608_c0_seq1;comp121218_c0_seq1;comp124539_c0_seq1	P	19
GO:0001012	comp4107_c0_seq1;comp9613_c0_seq1;comp12057_c0_seq1;comp16695_c0_seq1;comp26503_c0_seq1;comp41147_c0_seq1;comp43189_c0_seq1;comp73751_c0_seq1;comp87824_c0_seq1;comp91843_c0_seq1;comp95171_c0_seq1;comp96392_c0_seq1;comp117608_c0_seq1;comp121218_c0_seq1;comp124539_c0_seq1	F	15
GO:0007475	comp4107_c0_seq1;comp8638_c0_seq1;comp9613_c0_seq1;comp12057_c0_seq1;comp16695_c0_seq1;comp17853_c0_seq1;comp18748_c0_seq1;comp26503_c0_seq1;comp41147_c0_seq1;comp43189_c0_seq1;comp45541_c0_seq1;comp45541_c1_seq1;comp47571_c0_seq1;comp47800_c0_seq1;comp51332_c0_seq1;comp57497_c0_seq1;comp62767_c0_seq1;comp62923_c0_seq1;comp63044_c0_seq1;comp65471_c0_seq1;comp65763_c0_seq1;comp67021_c0_seq1;comp67…	P	41
GO:0035206	comp4107_c0_seq1;comp8638_c0_seq1;comp9613_c0_seq1;comp12057_c0_seq1;comp12463_c0_seq1;comp16695_c0_seq1;comp22386_c0_seq1;comp26503_c0_seq1;comp33872_c0_seq2;comp41147_c0_seq1;comp43189_c0_seq1;comp44886_c0_seq1;comp45541_c0_seq1;comp45541_c1_seq1;comp60156_c0_seq2;comp60156_c1_seq2;comp60635_c0_seq1;comp62944_c0_seq1;comp65223_c0_seq1;comp65223_c1_seq2;comp66496_c0_seq1;comp66671_c0_seq4;comp68…	P	35
GO:0008466	comp4112_c0_seq1;comp23133_c0_seq1;comp37326_c0_seq1;comp65537_c1_seq1;comp66041_c0_seq2	F	5
GO:0072345	comp4128_c0_seq1	F	1
GO:0005765	comp4128_c0_seq1;comp8147_c0_seq1;comp8369_c0_seq2;comp11349_c0_seq1;comp12013_c0_seq1;comp12091_c0_seq1;comp12125_c0_seq1;comp13692_c0_seq1;comp18626_c0_seq1;comp22064_c0_seq2;comp24226_c0_seq2;comp25814_c0_seq1;comp27817_c1_seq1;comp28258_c0_seq1;comp30772_c0_seq1;comp30982_c0_seq1;comp31120_c0_seq1;comp31685_c0_seq1;comp34977_c0_seq1;comp35255_c0_seq1;comp36546_c0_seq1;comp37022_c0_seq1;comp43…	C	87
GO:0004872	comp4164_c0_seq1;comp5500_c0_seq1;comp7928_c0_seq1;comp8009_c0_seq1;comp8339_c0_seq1;comp9219_c0_seq1;comp10754_c0_seq1;comp11290_c0_seq1;comp11292_c0_seq1;comp11518_c0_seq1;comp11544_c0_seq1;comp13288_c0_seq1;comp14344_c0_seq1;comp14421_c0_seq1;comp16095_c0_seq1;comp16630_c0_seq1;comp19533_c0_seq1;comp21423_c0_seq1;comp22021_c0_seq1;comp22799_c0_seq1;comp22981_c0_seq1;comp23123_c0_seq1;comp23586…	F	167
GO:0010628	comp4166_c0_seq1;comp8147_c0_seq1;comp11723_c0_seq1;comp12034_c0_seq1;comp24656_c0_seq1;comp25233_c0_seq1;comp27485_c0_seq1;comp33226_c0_seq1;comp33793_c0_seq1;comp34543_c0_seq1;comp45133_c0_seq1;comp49952_c0_seq1;comp51043_c0_seq1;comp52596_c0_seq2;comp54517_c0_seq1;comp57102_c0_seq3;comp58830_c0_seq2;comp59440_c0_seq1;comp60804_c0_seq1;comp60834_c0_seq1;comp60838_c0_seq3;comp60838_c1_seq2;comp6…	P	42
GO:0038036	comp4166_c0_seq1	F	1
GO:0016458	comp4166_c0_seq1;comp25233_c0_seq1;comp27485_c0_seq1;comp27744_c0_seq1;comp34543_c0_seq1;comp36009_c0_seq1;comp46916_c0_seq2;comp64128_c0_seq1;comp75371_c0_seq1;comp76454_c0_seq1;comp83630_c0_seq1;comp88154_c0_seq1;comp91313_c0_seq1;comp112217_c0_seq1;comp113853_c0_seq1;comp113861_c0_seq1	P	16
GO:0090116	comp4166_c0_seq1;comp10282_c0_seq1;comp17672_c0_seq1;comp20574_c0_seq1;comp25233_c0_seq1;comp26223_c0_seq2;comp27485_c0_seq1;comp34543_c0_seq1;comp35156_c0_seq1;comp36009_c0_seq1;comp76454_c0_seq1;comp87584_c0_seq1;comp94110_c0_seq1;comp101044_c0_seq1;comp106389_c0_seq1;comp107587_c0_seq1;comp112217_c0_seq1;comp113687_c0_seq1;comp113853_c0_seq1;comp113861_c0_seq1	P	20
GO:0003886	comp4166_c0_seq1;comp10282_c0_seq1;comp17672_c0_seq1;comp20574_c0_seq1;comp26223_c0_seq2;comp35156_c0_seq1;comp36009_c0_seq1;comp87584_c0_seq1;comp94110_c0_seq1;comp101044_c0_seq1;comp106389_c0_seq1;comp107587_c0_seq1;comp113687_c0_seq1;comp113861_c0_seq1	F	14
GO:0051573	comp4166_c0_seq1;comp25233_c0_seq1;comp27485_c0_seq1;comp34543_c0_seq1;comp64358_c0_seq2;comp65534_c0_seq4;comp76454_c0_seq1;comp112217_c0_seq1;comp113853_c0_seq1	P	9
GO:0010216	comp4166_c0_seq1;comp25233_c0_seq1;comp27485_c0_seq1;comp34543_c0_seq1;comp36009_c0_seq1;comp67540_c0_seq1;comp76454_c0_seq1;comp108638_c0_seq1;comp112217_c0_seq1;comp113853_c0_seq1;comp113861_c0_seq1	P	11
GO:0051571	comp4166_c0_seq1;comp10237_c0_seq1;comp19869_c0_seq1;comp25233_c0_seq1;comp27485_c0_seq1;comp32418_c0_seq2;comp34543_c0_seq1;comp36734_c0_seq1;comp43921_c0_seq1;comp47129_c0_seq1;comp52602_c0_seq1;comp53196_c0_seq2;comp53478_c0_seq1;comp61230_c0_seq1;comp62856_c0_seq4;comp76454_c0_seq1;comp98497_c0_seq1;comp112217_c0_seq1;comp113853_c0_seq1	P	19
GO:0008327	comp4166_c0_seq1;comp25233_c0_seq1;comp27485_c0_seq1;comp34543_c0_seq1;comp36009_c0_seq1;comp58628_c1_seq1;comp76454_c0_seq1;comp112217_c0_seq1;comp113853_c0_seq1;comp113861_c0_seq1	F	10
GO:0071230	comp4166_c0_seq1;comp25233_c0_seq1;comp27485_c0_seq1;comp28563_c0_seq1;comp29343_c0_seq1;comp34543_c0_seq1;comp36009_c0_seq1;comp43827_c0_seq1;comp48634_c0_seq1;comp49857_c0_seq1;comp57944_c0_seq1;comp59393_c0_seq2;comp59651_c0_seq1;comp59842_c0_seq3;comp60161_c0_seq1;comp60223_c0_seq2;comp61310_c0_seq1;comp63146_c0_seq1;comp66071_c0_seq1;comp66409_c0_seq1;comp68610_c0_seq3;comp70549_c0_seq1;comp…	P	30
GO:0005721	comp4166_c0_seq1;comp25233_c0_seq1;comp27485_c0_seq1;comp34543_c0_seq1;comp36009_c0_seq1;comp56496_c0_seq1;comp60484_c0_seq1;comp61201_c0_seq2;comp63249_c0_seq3;comp76454_c0_seq1;comp110037_c0_seq1;comp112217_c0_seq1;comp113853_c0_seq1;comp113861_c0_seq1	C	14
GO:0005657	comp4166_c0_seq1;comp25233_c0_seq1;comp27485_c0_seq1;comp34543_c0_seq1;comp36009_c0_seq1;comp42558_c0_seq1;comp43564_c0_seq1;comp49500_c0_seq1;comp51102_c0_seq1;comp60569_c0_seq5;comp60900_c0_seq1;comp63406_c0_seq1;comp63451_c0_seq4;comp71508_c0_seq1;comp72761_c0_seq1;comp76454_c0_seq1;comp101689_c0_seq1;comp108638_c0_seq1;comp112217_c0_seq1;comp113215_c0_seq1;comp113853_c0_seq1;comp113861_c0_seq1	C	22
GO:0008092	comp4186_c0_seq1;comp8425_c0_seq1;comp12274_c0_seq1;comp13510_c0_seq1;comp15340_c0_seq1;comp18858_c0_seq1;comp21508_c0_seq1;comp23140_c0_seq1;comp24222_c0_seq1;comp27693_c0_seq1;comp35872_c0_seq1;comp37441_c0_seq1;comp38595_c0_seq1;comp49964_c0_seq1;comp50565_c1_seq2;comp52489_c0_seq1;comp54322_c0_seq2;comp58863_c0_seq1;comp60790_c0_seq3;comp62529_c0_seq2;comp62529_c1_seq2;comp63919_c0_seq3;comp6…	F	49
GO:0032803	comp4186_c0_seq1;comp24222_c0_seq1;comp52489_c0_seq1;comp83559_c0_seq1	P	4
GO:0007369	comp4186_c0_seq1;comp30242_c0_seq1;comp36776_c0_seq1;comp37776_c1_seq1;comp48872_c0_seq1;comp58341_c0_seq2;comp60014_c0_seq2;comp60287_c0_seq1;comp60888_c0_seq1;comp63606_c0_seq5;comp65506_c0_seq1;comp66581_c0_seq1;comp66652_c0_seq1;comp81829_c0_seq1;comp88329_c0_seq1;comp90917_c0_seq1;comp102758_c0_seq1;comp107478_c0_seq1;comp121686_c0_seq1;comp121964_c0_seq1	P	20
GO:0010989	comp4186_c0_seq1;comp24222_c0_seq1;comp52489_c0_seq1;comp72644_c0_seq1;comp79735_c0_seq1;comp83559_c0_seq1	P	6
GO:0019898	comp4186_c0_seq1;comp4239_c0_seq2;comp7752_c0_seq1;comp12274_c0_seq1;comp13510_c0_seq1;comp15340_c0_seq1;comp18123_c0_seq1;comp18858_c0_seq1;comp21508_c0_seq1;comp24222_c0_seq1;comp24521_c0_seq1;comp27693_c0_seq1;comp30226_c0_seq1;comp34503_c0_seq1;comp35872_c0_seq1;comp37441_c0_seq1;comp38595_c0_seq1;comp45598_c0_seq1;comp46508_c0_seq2;comp47059_c0_seq1;comp49964_c0_seq1;comp50072_c0_seq1;comp50…	C	61
GO:0045732	comp4186_c0_seq1;comp12673_c1_seq1;comp13515_c0_seq1;comp18974_c0_seq1;comp24222_c0_seq1;comp32334_c0_seq1;comp32582_c0_seq1;comp39025_c0_seq1;comp40880_c0_seq1;comp44033_c0_seq1;comp44096_c0_seq1;comp44875_c0_seq1;comp47291_c0_seq1;comp47832_c0_seq2;comp51958_c0_seq1;comp52489_c0_seq1;comp55304_c0_seq2;comp56876_c1_seq2;comp57117_c1_seq3;comp59030_c1_seq1;comp59268_c0_seq1;comp59688_c0_seq6;comp…	P	35
GO:0007399	comp4186_c0_seq1;comp9265_c0_seq1;comp11325_c0_seq1;comp11672_c0_seq1;comp13758_c0_seq1;comp14135_c0_seq2;comp14344_c0_seq1;comp15354_c0_seq1;comp18780_c0_seq1;comp24222_c0_seq1;comp24282_c0_seq1;comp30974_c0_seq1;comp31136_c0_seq1;comp35025_c0_seq1;comp35327_c0_seq1;comp37467_c0_seq1;comp37904_c0_seq1;comp37904_c1_seq1;comp44414_c0_seq1;comp44625_c0_seq1;comp45597_c0_seq2;comp46345_c0_seq2;comp4…	P	93
GO:0006928	comp4186_c0_seq1;comp24222_c0_seq1;comp48794_c0_seq1;comp50648_c0_seq1;comp52489_c0_seq1;comp53593_c0_seq1;comp55506_c0_seq1;comp61294_c0_seq1;comp62245_c0_seq2;comp62551_c0_seq1;comp62989_c0_seq1;comp63131_c0_seq1;comp83559_c0_seq1	P	13
GO:0031648	comp4186_c0_seq1;comp21359_c0_seq1;comp24222_c0_seq1;comp27938_c0_seq1;comp30841_c0_seq1;comp34118_c0_seq1;comp42884_c0_seq2;comp48117_c0_seq1;comp48117_c1_seq1;comp48657_c0_seq2;comp48877_c0_seq2;comp50111_c0_seq1;comp50229_c0_seq1;comp52489_c0_seq1;comp52507_c0_seq1;comp55335_c0_seq1;comp55737_c0_seq2;comp56999_c0_seq1;comp58550_c0_seq2;comp59867_c0_seq1;comp60210_c0_seq2;comp60944_c0_seq1;comp…	P	34
GO:0042632	comp4186_c0_seq1;comp11349_c0_seq1;comp12013_c0_seq1;comp12125_c0_seq1;comp12402_c0_seq1;comp12724_c0_seq1;comp13432_c0_seq2;comp13692_c0_seq1;comp14675_c0_seq1;comp18571_c0_seq1;comp24222_c0_seq1;comp25902_c0_seq1;comp27394_c0_seq1;comp27817_c1_seq1;comp29397_c0_seq2;comp31120_c0_seq1;comp35025_c0_seq1;comp36546_c0_seq1;comp37369_c0_seq1;comp38532_c0_seq1;comp43247_c0_seq1;comp48117_c0_seq1;comp…	P	75
GO:0009409	comp4206_c0_seq1;comp23003_c0_seq1;comp36673_c0_seq1;comp40157_c0_seq1;comp44070_c0_seq1;comp56417_c0_seq1;comp63089_c0_seq1;comp63409_c0_seq1;comp63773_c0_seq1;comp65162_c0_seq4;comp66557_c0_seq2;comp81287_c0_seq1;comp81351_c0_seq1	P	13
GO:0030900	comp4206_c0_seq1;comp8155_c0_seq1;comp11591_c0_seq1;comp22945_c0_seq1;comp27221_c0_seq1;comp33988_c0_seq1;comp39766_c0_seq1;comp42949_c0_seq1;comp55242_c1_seq1;comp59271_c0_seq1;comp64830_c0_seq3;comp65987_c0_seq1;comp67685_c0_seq2;comp77948_c0_seq1;comp86204_c0_seq1;comp88431_c0_seq1;comp99514_c0_seq1;comp99978_c0_seq1;comp100541_c0_seq1;comp100795_c0_seq1;comp106452_c0_seq1;comp119348_c0_seq1;c…	P	24
GO:0004344	comp4218_c0_seq1;comp9585_c0_seq1;comp11159_c0_seq1;comp13452_c0_seq1;comp19300_c0_seq1;comp19974_c0_seq1;comp20945_c0_seq1;comp23245_c0_seq1;comp23742_c0_seq1;comp25301_c0_seq1;comp26905_c0_seq1;comp27845_c0_seq1;comp30966_c0_seq1;comp32611_c0_seq1;comp41125_c0_seq1;comp42322_c0_seq1;comp50040_c0_seq1;comp53214_c0_seq2;comp60634_c0_seq1;comp82964_c0_seq1;comp84744_c0_seq1;comp89203_c0_seq1;comp9…	F	25
GO:0008812	comp4218_c0_seq1;comp8994_c0_seq1;comp9585_c0_seq1;comp11159_c0_seq1;comp13452_c0_seq1;comp14187_c0_seq1;comp14417_c0_seq1;comp16243_c0_seq1;comp17324_c0_seq1;comp19300_c0_seq1;comp19974_c0_seq1;comp20945_c0_seq1;comp23245_c0_seq1;comp23742_c0_seq1;comp25301_c0_seq1;comp25498_c0_seq1;comp26905_c0_seq1;comp27845_c0_seq1;comp30966_c0_seq1;comp32611_c0_seq1;comp36351_c0_seq1;comp41125_c0_seq1;comp42…	F	45
GO:0006066	comp4218_c0_seq1;comp8994_c0_seq1;comp9585_c0_seq1;comp11159_c0_seq1;comp13452_c0_seq1;comp14187_c0_seq1;comp14417_c0_seq1;comp16243_c0_seq1;comp19300_c0_seq1;comp19974_c0_seq1;comp20945_c0_seq1;comp23245_c0_seq1;comp23742_c0_seq1;comp25301_c0_seq1;comp25498_c0_seq1;comp26905_c0_seq1;comp27845_c0_seq1;comp30966_c0_seq1;comp32611_c0_seq1;comp36351_c0_seq1;comp41125_c0_seq1;comp42322_c0_seq1;comp48…	P	43
GO:0008083	comp4230_c0_seq1;comp10216_c0_seq1;comp10800_c0_seq1;comp12098_c0_seq2;comp12218_c0_seq1;comp12675_c0_seq1;comp14692_c0_seq1;comp15373_c0_seq1;comp16117_c0_seq1;comp17252_c0_seq1;comp18629_c0_seq1;comp20010_c0_seq1;comp22892_c0_seq1;comp29085_c0_seq1;comp30089_c0_seq1;comp34060_c0_seq1;comp42056_c0_seq1;comp44221_c0_seq1;comp45049_c0_seq2;comp46270_c0_seq1;comp46613_c0_seq1;comp48849_c0_seq1;comp…	F	66
GO:0016705	comp4238_c0_seq1;comp5961_c0_seq1;comp6242_c0_seq1;comp8338_c0_seq1;comp10965_c0_seq1;comp15999_c0_seq1;comp18563_c0_seq1;comp19726_c0_seq1;comp23972_c0_seq1;comp24953_c0_seq1;comp26404_c0_seq1;comp28090_c0_seq1;comp30888_c0_seq1;comp32501_c0_seq1;comp39140_c0_seq1;comp40999_c0_seq1;comp46287_c0_seq1;comp48145_c0_seq2;comp51558_c0_seq1;comp53484_c0_seq1;comp55528_c1_seq1;comp58288_c0_seq1;comp589…	F	48
GO:0016884	comp4244_c0_seq2;comp4810_c0_seq1;comp8403_c0_seq1;comp8486_c0_seq1;comp10639_c0_seq1;comp17846_c0_seq1;comp18379_c0_seq1;comp20481_c0_seq1;comp22307_c0_seq1;comp23858_c0_seq1;comp24189_c0_seq1;comp31250_c0_seq1;comp33378_c0_seq1;comp35045_c0_seq1;comp35060_c0_seq1;comp35765_c0_seq1;comp36033_c0_seq1;comp38538_c0_seq1;comp45091_c0_seq1;comp46965_c0_seq1;comp47545_c0_seq1;comp51519_c0_seq1;comp515…	F	51
GO:0004040	comp4244_c0_seq2;comp4810_c0_seq1;comp8486_c0_seq1;comp10639_c0_seq1;comp23858_c0_seq1;comp31250_c0_seq1;comp33378_c0_seq1;comp35045_c0_seq1;comp35060_c0_seq1;comp35765_c0_seq1;comp45091_c0_seq1;comp46965_c0_seq1;comp47545_c0_seq1;comp51519_c0_seq1;comp51519_c1_seq1;comp53630_c0_seq1;comp55643_c0_seq1;comp57098_c0_seq2;comp57676_c0_seq1;comp59839_c0_seq7;comp60115_c0_seq1;comp60403_c0_seq2;comp62…	F	35
GO:0008969	comp4279_c0_seq1;comp17333_c0_seq1;comp30501_c0_seq1;comp47419_c0_seq2;comp47618_c0_seq1;comp57074_c0_seq1;comp58845_c0_seq1;comp75385_c0_seq1;comp83007_c0_seq1	F	9
GO:0006470	comp4279_c0_seq1;comp6738_c0_seq2;comp7737_c0_seq1;comp8005_c0_seq1;comp8781_c0_seq1;comp8892_c0_seq1;comp9872_c0_seq1;comp11561_c0_seq2;comp11660_c0_seq1;comp14233_c0_seq1;comp14531_c0_seq2;comp15342_c0_seq2;comp17333_c0_seq1;comp20380_c0_seq1;comp21215_c1_seq1;comp21279_c0_seq1;comp27938_c0_seq1;comp30501_c0_seq1;comp33478_c0_seq1;comp35231_c0_seq1;comp35275_c0_seq2;comp37201_c0_seq2;comp39588_…	P	81
GO:0004427	comp4279_c0_seq1;comp17333_c0_seq1;comp30501_c0_seq1;comp47419_c0_seq2;comp47618_c0_seq1;comp61102_c0_seq2;comp62206_c0_seq2;comp62755_c0_seq1;comp63166_c0_seq1;comp75385_c0_seq1;comp83007_c0_seq1	F	11
GO:0060249	comp4363_c0_seq1	P	1
GO:0004712	comp4363_c0_seq1;comp5841_c0_seq1;comp26021_c0_seq1;comp26826_c0_seq1;comp27800_c0_seq1;comp28145_c0_seq1;comp30306_c0_seq1;comp30974_c0_seq1;comp33410_c0_seq1;comp36519_c0_seq1;comp41080_c0_seq1;comp43872_c0_seq1;comp52064_c0_seq1;comp58205_c0_seq1;comp59059_c0_seq1;comp59343_c0_seq2;comp60865_c0_seq3;comp61864_c0_seq5;comp62417_c0_seq1;comp64484_c0_seq3;comp65669_c0_seq1;comp66359_c0_seq2;comp6…	F	44
GO:0031101	comp4363_c0_seq1;comp23477_c0_seq1;comp52243_c0_seq1;comp64801_c0_seq1;comp64801_c1_seq1;comp64911_c0_seq1;comp64911_c1_seq3;comp65234_c0_seq1;comp65855_c0_seq1;comp65886_c0_seq1;comp65886_c1_seq1;comp66121_c0_seq1;comp66419_c0_seq1;comp67464_c0_seq1;comp67819_c0_seq1;comp83750_c0_seq1;comp84148_c0_seq1;comp102883_c0_seq1	P	18
GO:0007060	comp4363_c0_seq1;comp11230_c0_seq1;comp25317_c0_seq1;comp38729_c0_seq1;comp38738_c0_seq3;comp41152_c0_seq1;comp53602_c0_seq1;comp76366_c0_seq1	P	8
GO:0009790	comp4363_c0_seq1;comp7210_c0_seq1;comp8599_c0_seq1;comp9057_c0_seq1;comp11591_c0_seq1;comp11986_c0_seq2;comp12199_c0_seq1;comp14777_c0_seq1;comp15155_c0_seq1;comp15507_c0_seq1;comp17190_c0_seq1;comp17272_c0_seq1;comp18731_c0_seq1;comp19817_c0_seq1;comp19960_c0_seq1;comp29763_c0_seq1;comp30083_c0_seq1;comp31062_c0_seq1;comp31456_c1_seq1;comp33341_c0_seq1;comp34614_c0_seq1;comp36909_c0_seq1;comp388…	P	105
GO:0006937	comp4385_c0_seq1;comp19142_c0_seq1;comp58797_c0_seq1;comp61921_c0_seq1;comp62264_c0_seq1;comp62659_c0_seq1;comp63683_c0_seq1;comp63793_c0_seq4;comp66343_c0_seq2;comp66343_c2_seq1	P	10
GO:0055120	comp4385_c0_seq1;comp14421_c0_seq1;comp19142_c0_seq1;comp33632_c0_seq1;comp40490_c0_seq1;comp42327_c0_seq2;comp50075_c0_seq1;comp66087_c0_seq2;comp83635_c0_seq1;comp86655_c0_seq1;comp91003_c0_seq1	C	11
GO:0036195	comp4385_c0_seq1;comp19142_c0_seq1	C	2
GO:0032402	comp4389_c0_seq1;comp22638_c0_seq1;comp30638_c0_seq1;comp31643_c0_seq1;comp44826_c0_seq1;comp47059_c0_seq1;comp50072_c0_seq1;comp62833_c0_seq1;comp64278_c0_seq2;comp65909_c0_seq1;comp75860_c0_seq1;comp76928_c0_seq1;comp84434_c0_seq1;comp87905_c0_seq1;comp94234_c0_seq1;comp96747_c0_seq1;comp102885_c0_seq1;comp103693_c0_seq1;comp106307_c0_seq1;comp110051_c0_seq1;comp121456_c0_seq1;comp122023_c0_seq1	P	22
GO:0051877	comp4389_c0_seq1;comp30638_c0_seq1;comp76928_c0_seq1;comp84434_c0_seq1;comp102885_c0_seq1;comp106307_c0_seq1;comp110051_c0_seq1;comp122023_c0_seq1	P	8
GO:0001947	comp4389_c0_seq1;comp6824_c0_seq1;comp10754_c0_seq1;comp11062_c0_seq1;comp18537_c0_seq1;comp23926_c0_seq1;comp24268_c0_seq2;comp26607_c0_seq1;comp30374_c0_seq2;comp37409_c1_seq1;comp38306_c0_seq1;comp43514_c0_seq2;comp43784_c0_seq1;comp55442_c0_seq1;comp56809_c0_seq1;comp59440_c0_seq1;comp60273_c0_seq2;comp60804_c0_seq1;comp60834_c0_seq1;comp61681_c0_seq1;comp62007_c0_seq2;comp65029_c0_seq5;comp6…	P	54
GO:0060026	comp4389_c0_seq1;comp20179_c0_seq1;comp21166_c0_seq1;comp61889_c0_seq2;comp66605_c1_seq1;comp72333_c0_seq1;comp87098_c0_seq1;comp89595_c0_seq1;comp92349_c0_seq1;comp94472_c0_seq1;comp98975_c0_seq1;comp101312_c0_seq1;comp115217_c0_seq1;comp116502_c0_seq1;comp117415_c0_seq1	P	15
GO:0046907	comp4389_c0_seq1;comp19669_c0_seq1;comp30638_c0_seq1;comp31505_c0_seq1;comp32058_c0_seq1;comp43883_c0_seq1;comp47716_c0_seq1;comp47789_c0_seq1;comp49112_c0_seq1;comp53532_c0_seq1;comp56299_c0_seq1;comp56435_c0_seq1;comp58863_c0_seq1;comp59471_c0_seq1;comp59692_c0_seq4;comp60800_c0_seq1;comp61306_c0_seq1;comp65456_c0_seq2;comp66045_c0_seq2;comp76928_c0_seq1;comp80910_c0_seq1;comp84247_c0_seq1;comp…	P	28
GO:0005635	comp4420_c0_seq1;comp11349_c0_seq1;comp18123_c0_seq1;comp23513_c0_seq1;comp25528_c0_seq1;comp29929_c0_seq2;comp33701_c0_seq2;comp34503_c0_seq1;comp40555_c0_seq1;comp42108_c0_seq1;comp42992_c0_seq3;comp47755_c0_seq1;comp47755_c1_seq1;comp49948_c0_seq1;comp50004_c0_seq2;comp50206_c0_seq1;comp53921_c0_seq1;comp55467_c0_seq1;comp55503_c0_seq1;comp56601_c0_seq2;comp58350_c0_seq1;comp60254_c0_seq1;comp…	C	54
GO:0004602	comp4420_c0_seq1;comp8793_c0_seq1;comp15105_c0_seq1;comp16471_c0_seq1;comp24721_c0_seq1;comp39356_c0_seq2;comp50755_c0_seq2;comp51265_c0_seq1;comp59833_c0_seq1;comp60185_c0_seq2;comp61296_c0_seq1;comp63224_c1_seq3;comp63464_c0_seq1;comp63590_c0_seq7;comp66146_c2_seq2;comp66481_c1_seq2;comp67337_c0_seq1;comp68719_c0_seq1;comp68721_c0_seq1;comp70635_c0_seq1;comp77286_c0_seq1;comp84896_c0_seq1	F	22
GO:0005212	comp4442_c0_seq1;comp9641_c0_seq1;comp11714_c0_seq1;comp46093_c0_seq1;comp47579_c0_seq1;comp55932_c0_seq1;comp56058_c0_seq1;comp57785_c0_seq3;comp59084_c0_seq2;comp59518_c0_seq1;comp62029_c1_seq1;comp62796_c0_seq1;comp63804_c0_seq2;comp79592_c0_seq1	F	14
GO:0004799	comp4525_c0_seq1;comp33235_c0_seq1;comp40778_c0_seq1;comp53203_c0_seq1	F	4
GO:0006235	comp4525_c0_seq1;comp33235_c0_seq1;comp40778_c0_seq1;comp53203_c0_seq1	P	4
GO:0006231	comp4525_c0_seq1;comp33235_c0_seq1;comp40778_c0_seq1;comp53203_c0_seq1	P	4
GO:0047712	comp4547_c0_seq1;comp22057_c0_seq1;comp78887_c0_seq1;comp97408_c0_seq1;comp109021_c0_seq1;comp109207_c0_seq1;comp114067_c0_seq1;comp116911_c0_seq1	F	8
GO:0019013	comp4618_c0_seq1;comp9015_c0_seq1;comp9246_c0_seq1;comp10883_c0_seq1;comp11792_c0_seq1;comp11794_c0_seq1;comp12646_c0_seq1;comp12904_c0_seq1;comp13424_c0_seq1;comp14743_c0_seq1;comp17559_c0_seq1;comp19445_c0_seq1;comp20485_c0_seq1;comp24047_c0_seq1;comp24305_c0_seq1;comp28463_c0_seq1;comp29186_c0_seq1;comp30026_c0_seq1;comp30761_c0_seq1;comp31727_c0_seq1;comp32382_c0_seq1;comp34234_c0_seq1;comp34…	C	166
GO:0030529	comp4618_c0_seq1;comp9015_c0_seq1;comp10596_c0_seq1;comp10883_c0_seq1;comp11065_c0_seq1;comp11792_c0_seq1;comp11794_c0_seq1;comp11902_c0_seq1;comp12268_c0_seq1;comp12904_c0_seq1;comp13424_c0_seq1;comp14743_c0_seq1;comp16884_c0_seq1;comp17213_c0_seq1;comp17371_c0_seq1;comp17966_c0_seq1;comp19445_c0_seq1;comp20024_c0_seq1;comp20552_c0_seq1;comp22218_c0_seq1;comp27133_c0_seq1;comp28463_c0_seq1;comp3…	C	177
GO:0031012	comp4621_c0_seq1;comp7333_c0_seq1;comp12098_c0_seq2;comp12675_c0_seq1;comp14393_c0_seq1;comp14692_c0_seq1;comp17298_c0_seq1;comp26678_c0_seq1;comp28128_c0_seq2;comp34592_c0_seq1;comp35483_c0_seq1;comp36025_c0_seq1;comp42334_c0_seq1;comp44636_c0_seq1;comp47189_c0_seq2;comp48849_c0_seq1;comp48961_c0_seq1;comp52993_c0_seq1;comp57545_c0_seq1;comp57890_c0_seq1;comp57890_c1_seq1;comp57890_c2_seq1;comp5…	C	70
GO:0010955	comp4621_c0_seq1;comp34592_c0_seq1;comp35483_c0_seq1;comp36025_c0_seq1;comp66718_c0_seq5;comp66932_c0_seq1;comp75438_c0_seq1;comp110033_c0_seq1	P	8
GO:0030512	comp4621_c0_seq1;comp9428_c0_seq1;comp13358_c0_seq1;comp18468_c0_seq1;comp24080_c0_seq1;comp25937_c0_seq1;comp26808_c0_seq1;comp34592_c0_seq1;comp35483_c0_seq1;comp36025_c0_seq1;comp38724_c0_seq1;comp40028_c0_seq1;comp41137_c0_seq1;comp42006_c0_seq1;comp48640_c0_seq1;comp51382_c0_seq1;comp51981_c0_seq1;comp52059_c0_seq1;comp52221_c0_seq1;comp53564_c0_seq1;comp55335_c0_seq1;comp58550_c0_seq2;comp6…	P	42
GO:0032330	comp4621_c0_seq1;comp34592_c0_seq1;comp35483_c0_seq1;comp36025_c0_seq1;comp75438_c0_seq1;comp110033_c0_seq1	P	6
GO:0016311	comp4650_c0_seq1;comp5296_c0_seq2;comp14201_c0_seq1;comp18459_c0_seq1;comp18575_c0_seq1;comp21048_c0_seq1;comp23811_c0_seq1;comp27592_c0_seq1;comp27792_c0_seq1;comp29373_c0_seq1;comp32239_c0_seq1;comp36869_c0_seq1;comp37184_c0_seq1;comp37907_c0_seq1;comp37913_c0_seq2;comp39494_c0_seq1;comp39505_c0_seq1;comp39914_c0_seq1;comp44564_c0_seq1;comp45959_c0_seq3;comp47633_c0_seq1;comp47876_c0_seq1;comp4…	P	81
GO:0003993	comp4650_c0_seq1;comp5227_c0_seq1;comp9465_c0_seq1;comp12892_c0_seq1;comp26625_c0_seq1;comp39914_c0_seq1;comp42356_c0_seq1;comp46094_c0_seq1;comp52055_c0_seq1;comp53901_c0_seq1;comp54951_c0_seq3;comp57685_c0_seq2;comp62090_c0_seq1;comp63022_c0_seq7;comp63175_c0_seq1;comp63733_c0_seq3;comp63861_c0_seq1;comp64153_c0_seq2;comp64643_c0_seq2;comp64647_c0_seq2;comp64838_c0_seq1;comp65662_c0_seq1;comp66…	F	36
GO:0008378	comp4656_c0_seq1;comp11397_c0_seq1;comp24839_c0_seq1;comp55729_c0_seq1;comp84486_c0_seq1;comp85525_c0_seq1;comp93018_c0_seq1;comp104752_c0_seq1;comp123137_c0_seq1	F	9
GO:0006486	comp4656_c0_seq1;comp7336_c0_seq1;comp7393_c0_seq1;comp9531_c0_seq1;comp9839_c0_seq1;comp10654_c0_seq1;comp11349_c0_seq1;comp11397_c0_seq1;comp12690_c0_seq1;comp14069_c0_seq1;comp17117_c0_seq1;comp18369_c0_seq1;comp19846_c0_seq2;comp23193_c0_seq1;comp23842_c0_seq1;comp25085_c0_seq1;comp25648_c0_seq1;comp26660_c0_seq1;comp28050_c0_seq1;comp29914_c0_seq1;comp30396_c0_seq1;comp30514_c0_seq1;comp3132…	P	143
GO:0016810	comp4672_c0_seq1;comp16444_c0_seq1;comp31986_c0_seq1;comp33787_c0_seq1;comp33787_c1_seq1;comp33926_c0_seq1;comp34871_c0_seq1;comp41887_c0_seq1;comp44193_c0_seq1;comp49090_c0_seq1;comp59526_c0_seq3;comp60085_c0_seq1;comp64152_c1_seq2;comp65432_c0_seq1;comp65823_c0_seq3;comp68228_c0_seq2;comp68264_c0_seq3;comp84641_c0_seq1;comp91370_c0_seq1;comp95316_c0_seq1;comp96933_c0_seq1;comp99625_c0_seq1;comp…	F	31
GO:0009435	comp4672_c0_seq1;comp7848_c0_seq1;comp36139_c0_seq1;comp36139_c1_seq1;comp37703_c0_seq2;comp40759_c0_seq1;comp53649_c0_seq1;comp54863_c0_seq2;comp59967_c0_seq2;comp61616_c0_seq1;comp61616_c1_seq1;comp63353_c0_seq7;comp70629_c0_seq1;comp72273_c0_seq1;comp73251_c0_seq1;comp83466_c0_seq1;comp86152_c0_seq1;comp99625_c0_seq1;comp118542_c0_seq1;comp121016_c0_seq1	P	20
GO:0003952	comp4672_c0_seq1;comp99625_c0_seq1;comp118542_c0_seq1;comp121016_c0_seq1	F	4
GO:0004568	comp4757_c0_seq1;comp5086_c0_seq1;comp11815_c0_seq1;comp12173_c0_seq1;comp23493_c0_seq1;comp27422_c0_seq2;comp30214_c0_seq1;comp33042_c0_seq1;comp33464_c0_seq2;comp36774_c0_seq1;comp38523_c0_seq1;comp47105_c0_seq1;comp47835_c0_seq1;comp49463_c0_seq1;comp49463_c1_seq1;comp51690_c0_seq1;comp55948_c0_seq1;comp58299_c0_seq1;comp58299_c1_seq1;comp59323_c0_seq1;comp60167_c0_seq1;comp64303_c0_seq2;comp6…	F	47
GO:0006032	comp4757_c0_seq1;comp5086_c0_seq1;comp11815_c0_seq1;comp12173_c0_seq1;comp27422_c0_seq2;comp30214_c0_seq1;comp33042_c0_seq1;comp33464_c0_seq2;comp36774_c0_seq1;comp38523_c0_seq1;comp47105_c0_seq1;comp47835_c0_seq1;comp49463_c0_seq1;comp49463_c1_seq1;comp51690_c0_seq1;comp55948_c0_seq1;comp58299_c0_seq1;comp58299_c1_seq1;comp59323_c0_seq1;comp60167_c0_seq1;comp64303_c0_seq2;comp66125_c0_seq4;comp7…	P	44
GO:0030130	comp4879_c0_seq1;comp39918_c0_seq2;comp55879_c0_seq1;comp58711_c0_seq1;comp61958_c0_seq1;comp63377_c0_seq1;comp68335_c0_seq2;comp68377_c0_seq1;comp112487_c0_seq1	C	9
GO:0016772	comp4879_c0_seq1;comp5126_c0_seq1;comp17336_c0_seq1;comp20805_c0_seq1;comp23671_c0_seq1;comp65917_c0_seq2;comp72998_c0_seq1;comp76034_c0_seq1;comp86484_c0_seq1;comp87003_c0_seq1;comp89388_c0_seq1;comp94089_c0_seq1;comp94810_c0_seq1;comp98335_c0_seq1;comp99069_c0_seq1;comp99854_c0_seq1;comp101563_c0_seq1;comp109648_c0_seq1;comp113723_c0_seq1;comp113799_c0_seq1;comp115029_c0_seq1;comp117944_c0_seq1…	F	23
GO:0030132	comp4879_c0_seq1;comp39918_c0_seq2;comp55879_c0_seq1;comp58711_c0_seq1;comp61958_c0_seq1;comp63377_c0_seq1;comp68335_c0_seq2;comp68377_c0_seq1;comp112487_c0_seq1	C	9
GO:0008021	comp5005_c0_seq1;comp8653_c0_seq1;comp8883_c0_seq1;comp10597_c0_seq1;comp13089_c0_seq1;comp13266_c0_seq1;comp22783_c0_seq1;comp27360_c0_seq1;comp32243_c0_seq1;comp41350_c0_seq1;comp41481_c0_seq2;comp43384_c0_seq1;comp43756_c0_seq1;comp44522_c0_seq1;comp47025_c0_seq1;comp49853_c0_seq2;comp50338_c0_seq1;comp51477_c0_seq3;comp51531_c0_seq1;comp51847_c0_seq1;comp52222_c0_seq1;comp52595_c0_seq1;comp53…	C	95
GO:0016524	comp5005_c0_seq1	F	1
GO:0007269	comp5005_c0_seq1;comp12334_c0_seq1;comp13089_c0_seq1;comp13266_c0_seq1;comp22783_c0_seq1;comp24678_c0_seq1;comp41481_c0_seq2;comp42959_c0_seq2;comp43756_c0_seq1;comp45448_c0_seq1;comp55053_c0_seq1;comp55143_c0_seq1;comp56180_c0_seq1;comp56574_c0_seq1;comp58332_c0_seq1;comp58485_c0_seq1;comp58614_c0_seq1;comp59049_c0_seq1;comp60864_c0_seq3;comp60928_c0_seq1;comp61211_c0_seq2;comp61637_c0_seq1;comp…	P	48
GO:0007218	comp5005_c0_seq1;comp11528_c0_seq1;comp13006_c0_seq1;comp14256_c0_seq1;comp15417_c0_seq1;comp18365_c0_seq1;comp18517_c0_seq1;comp18823_c0_seq1;comp19580_c0_seq1;comp21165_c0_seq1;comp24268_c0_seq2;comp25356_c0_seq1;comp25445_c0_seq1;comp26323_c0_seq1;comp30738_c0_seq1;comp30980_c0_seq1;comp32029_c0_seq1;comp34433_c0_seq1;comp38716_c0_seq1;comp40419_c0_seq1;comp43932_c0_seq2;comp46433_c0_seq1;comp…	P	87
GO:0005581	comp5012_c0_seq1;comp11897_c0_seq1;comp14268_c0_seq1;comp15303_c0_seq1;comp15815_c0_seq1;comp16834_c0_seq1;comp33289_c0_seq1;comp42275_c0_seq1;comp43361_c0_seq1;comp43802_c0_seq1;comp48132_c0_seq1;comp48490_c0_seq1;comp48850_c0_seq1;comp49034_c0_seq2;comp61790_c0_seq1;comp63189_c0_seq5;comp65067_c0_seq3;comp65627_c0_seq1;comp66644_c1_seq3;comp67954_c0_seq1;comp68075_c1_seq2;comp68087_c0_seq1;comp…	C	37
GO:0016162	comp5026_c0_seq1;comp6451_c0_seq1;comp12394_c0_seq1;comp18521_c0_seq1;comp23367_c0_seq1;comp27287_c0_seq1;comp27347_c0_seq1;comp34125_c0_seq2;comp72750_c0_seq1;comp73292_c0_seq1;comp77772_c0_seq1;comp80784_c0_seq1;comp87233_c0_seq1;comp88728_c0_seq1;comp92824_c0_seq1;comp93084_c0_seq1;comp96014_c0_seq1;comp96359_c0_seq1;comp97520_c0_seq1;comp99037_c0_seq1;comp100661_c0_seq1;comp104726_c0_seq1;com…	F	31
GO:0045433	comp5118_c0_seq1;comp11144_c0_seq1;comp17998_c0_seq1;comp22808_c0_seq1;comp26744_c0_seq1;comp56626_c0_seq1;comp66733_c0_seq1;comp66853_c0_seq1;comp73918_c0_seq1;comp80853_c0_seq1;comp81696_c0_seq1;comp90491_c0_seq1;comp99861_c0_seq1;comp108297_c0_seq1;comp118438_c0_seq1;comp119098_c0_seq1;comp121468_c0_seq1	P	17
GO:0008076	comp5118_c0_seq1;comp6328_c0_seq1;comp8423_c0_seq1;comp8909_c0_seq1;comp11199_c0_seq1;comp14476_c0_seq1;comp14648_c0_seq1;comp16371_c1_seq1;comp19014_c0_seq1;comp24130_c0_seq1;comp26140_c0_seq1;comp26744_c0_seq1;comp27744_c0_seq1;comp30504_c0_seq1;comp34315_c0_seq1;comp34359_c1_seq1;comp47928_c0_seq2;comp49914_c0_seq2;comp50806_c0_seq1;comp55139_c0_seq2;comp56933_c0_seq1;comp57814_c0_seq3;comp667…	C	46
GO:0060072	comp5118_c0_seq1;comp8423_c0_seq1;comp16371_c1_seq1;comp26744_c0_seq1;comp81696_c0_seq1;comp83571_c0_seq1;comp84941_c0_seq1;comp98740_c0_seq1;comp108297_c0_seq1;comp116973_c0_seq1;comp118438_c0_seq1;comp121468_c0_seq1	F	12
GO:0042493	comp5118_c0_seq1;comp5227_c0_seq1;comp9094_c0_seq1;comp10064_c0_seq1;comp11349_c0_seq1;comp11849_c0_seq1;comp13432_c0_seq2;comp13515_c0_seq1;comp14675_c0_seq1;comp18365_c0_seq1;comp19142_c0_seq1;comp20665_c0_seq1;comp23374_c0_seq1;comp26678_c0_seq1;comp26744_c0_seq1;comp27016_c0_seq1;comp27182_c0_seq1;comp27247_c0_seq1;comp28772_c0_seq1;comp31325_c0_seq1;comp32243_c0_seq1;comp33230_c0_seq1;comp33…	P	161
GO:0048512	comp5118_c0_seq1;comp7428_c0_seq1;comp26744_c0_seq1;comp40341_c0_seq1;comp71495_c0_seq1;comp77572_c0_seq1;comp81696_c0_seq1;comp103278_c0_seq1;comp108297_c0_seq1;comp118438_c0_seq1;comp121468_c0_seq1	P	11
GO:0046835	comp5126_c0_seq1;comp20224_c0_seq1;comp21266_c0_seq1;comp25430_c0_seq1;comp30103_c0_seq1;comp33136_c0_seq1;comp36548_c0_seq1;comp45198_c0_seq1;comp53362_c0_seq3;comp54450_c0_seq1;comp57188_c0_seq1;comp58064_c0_seq1;comp61596_c0_seq1;comp82082_c0_seq1;comp91200_c0_seq1;comp98910_c0_seq1;comp108107_c0_seq1;comp113799_c0_seq1;comp115394_c0_seq1;comp116903_c0_seq1	P	20
GO:0009306	comp5126_c0_seq1;comp16914_c0_seq1;comp18409_c0_seq1;comp31757_c0_seq1;comp56276_c0_seq2;comp56276_c1_seq1;comp65985_c0_seq1;comp66130_c0_seq2;comp67171_c0_seq1;comp67740_c0_seq1;comp68141_c0_seq3;comp68361_c0_seq4;comp72042_c0_seq1;comp76314_c0_seq1;comp78959_c0_seq1;comp88278_c0_seq1;comp113799_c0_seq1	P	17
GO:0007157	comp5150_c0_seq1;comp14250_c0_seq1;comp17852_c0_seq1;comp22657_c0_seq1;comp23925_c0_seq1;comp24505_c0_seq1;comp29742_c0_seq2;comp37780_c0_seq1;comp40679_c0_seq1;comp45293_c0_seq1;comp45541_c0_seq1;comp45541_c1_seq1;comp46040_c0_seq1;comp53027_c0_seq1;comp61541_c0_seq1;comp74067_c0_seq1;comp76511_c0_seq1;comp78506_c0_seq1;comp86408_c0_seq1;comp87868_c0_seq1;comp93598_c0_seq1;comp93894_c0_seq1;comp…	P	27
GO:0008508	comp5159_c0_seq1;comp6802_c0_seq1;comp23151_c0_seq1;comp66060_c0_seq1;comp66060_c1_seq1;comp99547_c0_seq1;comp108990_c0_seq1	F	7
GO:0006814	comp5159_c0_seq1;comp6802_c0_seq1;comp16969_c0_seq2;comp19864_c0_seq1;comp23151_c0_seq1;comp27185_c0_seq1;comp27623_c0_seq1;comp29386_c0_seq1;comp29816_c0_seq1;comp30775_c0_seq1;comp32241_c0_seq1;comp34358_c0_seq1;comp37877_c0_seq1;comp41297_c0_seq1;comp41992_c0_seq1;comp43962_c0_seq2;comp46347_c0_seq2;comp51361_c0_seq2;comp51361_c1_seq6;comp52439_c0_seq1;comp56922_c0_seq1;comp56922_c1_seq1;comp5…	P	59
GO:0000785	comp5185_c0_seq1;comp8590_c0_seq1;comp12755_c0_seq1;comp17896_c0_seq1;comp22463_c0_seq1;comp24110_c0_seq1;comp26809_c0_seq1;comp27800_c0_seq1;comp29330_c0_seq1;comp30031_c0_seq1;comp30144_c0_seq1;comp30372_c0_seq1;comp30488_c0_seq1;comp34835_c0_seq1;comp38044_c0_seq1;comp40994_c0_seq1;comp44099_c0_seq1;comp45482_c0_seq1;comp45664_c0_seq1;comp48839_c0_seq1;comp49079_c0_seq1;comp52361_c0_seq1;comp5…	C	66
GO:0008156	comp5185_c0_seq1;comp12755_c0_seq1;comp29779_c0_seq1;comp30284_c0_seq1;comp37545_c0_seq1;comp44084_c0_seq1;comp44099_c0_seq1;comp47087_c0_seq1;comp49825_c0_seq1;comp53613_c0_seq1;comp62176_c0_seq2;comp67418_c0_seq1;comp67480_c0_seq1;comp68817_c0_seq1;comp68867_c0_seq1;comp92358_c0_seq1;comp96926_c0_seq1;comp97655_c0_seq1;comp98754_c0_seq1;comp108004_c0_seq1;comp108977_c0_seq1;comp112011_c0_seq1	P	22
GO:0006691	comp5227_c0_seq1;comp27247_c0_seq1;comp88277_c0_seq1;comp110399_c0_seq1	P	4
GO:0019369	comp5227_c0_seq1;comp7910_c0_seq1;comp20665_c0_seq1;comp27247_c0_seq1;comp36798_c0_seq1;comp48190_c0_seq2;comp48688_c0_seq1;comp49393_c0_seq1;comp66814_c0_seq1;comp84896_c0_seq1;comp88277_c0_seq1;comp96186_c0_seq1;comp97459_c0_seq1;comp110399_c0_seq1;comp111034_c0_seq1;comp118012_c0_seq1;comp120304_c0_seq1	P	17
GO:0009235	comp5227_c0_seq1;comp18024_c0_seq1;comp21932_c0_seq1;comp27247_c0_seq1;comp55991_c1_seq1;comp63601_c0_seq1;comp64450_c0_seq1;comp78318_c0_seq1;comp83575_c0_seq1;comp88277_c0_seq1;comp107239_c0_seq1;comp110377_c0_seq1;comp110399_c0_seq1	P	13
GO:0006024	comp5236_c0_seq1;comp8105_c0_seq1;comp9184_c0_seq1;comp37776_c1_seq1;comp39788_c0_seq1;comp42864_c0_seq2;comp51266_c0_seq1;comp56538_c0_seq1;comp57406_c0_seq1;comp57576_c0_seq2;comp59099_c0_seq2;comp61373_c0_seq1;comp63436_c0_seq3;comp63508_c0_seq1;comp65348_c0_seq2;comp72476_c0_seq1;comp81667_c0_seq1;comp85854_c0_seq1;comp88329_c0_seq1;comp96943_c0_seq1;comp99714_c0_seq1;comp107478_c0_seq1;comp1…	P	23
GO:0004035	comp5296_c0_seq2;comp18575_c0_seq1;comp23811_c0_seq1;comp37184_c0_seq1;comp37907_c0_seq1;comp58076_c0_seq2;comp66252_c0_seq6;comp67878_c0_seq2;comp68067_c0_seq1;comp81649_c0_seq1;comp88232_c0_seq1;comp93406_c0_seq1;comp95844_c0_seq1;comp97235_c0_seq1;comp99668_c0_seq1;comp102168_c0_seq1;comp106088_c0_seq1;comp110414_c0_seq1;comp113466_c0_seq1;comp116403_c0_seq1;comp122511_c0_seq1;comp124065_c0_se…	F	23
GO:0000278	comp5320_c0_seq1;comp12233_c0_seq2;comp20075_c0_seq1;comp26809_c0_seq1;comp31154_c0_seq1;comp33502_c0_seq1;comp36244_c0_seq1;comp39758_c0_seq1;comp45813_c1_seq1;comp47336_c0_seq1;comp47922_c0_seq1;comp48839_c0_seq1;comp51610_c0_seq1;comp54070_c0_seq1;comp56051_c0_seq3;comp60401_c0_seq2;comp63350_c0_seq1;comp63358_c0_seq1;comp63448_c0_seq1;comp63866_c0_seq1;comp64079_c0_seq1;comp64346_c0_seq1;comp…	P	37
GO:0019731	comp5325_c0_seq1;comp8096_c0_seq1;comp30704_c0_seq1;comp42048_c0_seq1;comp47062_c0_seq1;comp48663_c0_seq1;comp49414_c0_seq1;comp52640_c0_seq1;comp64622_c0_seq1;comp94079_c0_seq1;comp108045_c0_seq1;comp108433_c0_seq1;comp110305_c0_seq1;comp112843_c0_seq1	P	14
GO:0006910	comp5325_c0_seq1;comp8096_c0_seq1;comp8369_c0_seq2;comp30704_c0_seq1;comp42048_c0_seq1;comp42275_c0_seq1;comp47062_c0_seq1;comp47189_c0_seq2;comp48663_c0_seq1;comp49414_c0_seq1;comp52640_c0_seq1;comp64622_c0_seq1;comp69609_c0_seq1;comp83690_c0_seq1;comp107611_c0_seq1;comp108433_c0_seq1;comp110305_c0_seq1;comp112843_c0_seq1;comp119781_c0_seq1;comp124850_c0_seq1	P	20
GO:0050832	comp5325_c0_seq1;comp8096_c0_seq1;comp13850_c0_seq1;comp23003_c0_seq1;comp24672_c0_seq1;comp29447_c0_seq1;comp30704_c0_seq1;comp31477_c0_seq1;comp38779_c0_seq1;comp42048_c0_seq1;comp44070_c0_seq1;comp45071_c0_seq1;comp46526_c0_seq2;comp47062_c0_seq1;comp47117_c0_seq2;comp48663_c0_seq1;comp49414_c0_seq1;comp52640_c0_seq1;comp55522_c0_seq2;comp56417_c0_seq1;comp57393_c0_seq4;comp62224_c0_seq1;comp6…	P	43
GO:0071011	comp5328_c0_seq1;comp7640_c0_seq1;comp21404_c0_seq1;comp24305_c0_seq1;comp24367_c0_seq1;comp25197_c0_seq1;comp26652_c0_seq1;comp34892_c0_seq1;comp37677_c0_seq1;comp51217_c0_seq1;comp52763_c0_seq1;comp52983_c0_seq1;comp53142_c0_seq1;comp56741_c0_seq2;comp56856_c0_seq2;comp58155_c0_seq1;comp59410_c0_seq1;comp59965_c0_seq3;comp60165_c1_seq1;comp60257_c0_seq1;comp62561_c0_seq1;comp62628_c0_seq1;comp6…	C	50
GO:0071013	comp5328_c0_seq1;comp7640_c0_seq1;comp8294_c0_seq1;comp9244_c0_seq1;comp9337_c0_seq1;comp9341_c0_seq1;comp11634_c0_seq1;comp11634_c1_seq1;comp12384_c0_seq1;comp12646_c0_seq1;comp13464_c0_seq1;comp14205_c0_seq1;comp15618_c0_seq1;comp21404_c0_seq1;comp21993_c0_seq1;comp23547_c0_seq1;comp24305_c0_seq1;comp24367_c0_seq1;comp25145_c0_seq1;comp25197_c0_seq1;comp25695_c0_seq1;comp26652_c0_seq1;comp27826…	C	171
GO:0000398	comp5328_c0_seq1;comp7640_c0_seq1;comp8294_c0_seq1;comp9337_c0_seq1;comp10237_c0_seq1;comp12384_c0_seq1;comp13424_c0_seq1;comp13464_c0_seq1;comp14205_c0_seq1;comp14743_c0_seq1;comp15618_c0_seq1;comp15712_c0_seq1;comp17011_c0_seq2;comp17843_c0_seq1;comp19554_c0_seq1;comp21404_c0_seq1;comp21993_c0_seq1;comp24305_c0_seq1;comp24367_c0_seq1;comp25145_c0_seq1;comp25197_c0_seq1;comp25695_c0_seq1;comp266…	P	158
GO:0004004	comp5328_c0_seq1;comp12646_c0_seq1;comp21404_c0_seq1;comp24305_c0_seq1;comp31727_c0_seq1;comp32937_c0_seq1;comp43071_c1_seq1;comp44383_c0_seq1;comp48994_c0_seq2;comp50169_c0_seq1;comp50445_c0_seq1;comp50597_c0_seq1;comp51217_c0_seq1;comp51403_c0_seq2;comp54832_c0_seq1;comp54915_c0_seq1;comp56856_c0_seq2;comp57632_c0_seq2;comp57760_c0_seq2;comp58155_c0_seq1;comp58556_c0_seq2;comp59814_c0_seq1;comp…	F	44
GO:0016337	comp5346_c0_seq1;comp5444_c0_seq1;comp9038_c0_seq1;comp12394_c0_seq1;comp12857_c0_seq1;comp13851_c0_seq1;comp14135_c0_seq2;comp14205_c0_seq1;comp15354_c0_seq1;comp15815_c0_seq1;comp17835_c0_seq1;comp18077_c0_seq1;comp22923_c0_seq1;comp27826_c0_seq1;comp31359_c0_seq1;comp32680_c0_seq1;comp34375_c0_seq1;comp35573_c0_seq1;comp37206_c0_seq1;comp37345_c0_seq2;comp37375_c0_seq2;comp38786_c0_seq1;comp39…	P	78
GO:0009887	comp5380_c0_seq1;comp22020_c0_seq1;comp31841_c0_seq1;comp32640_c0_seq2;comp37968_c0_seq2;comp41161_c0_seq2;comp47678_c0_seq1;comp48300_c0_seq1;comp49952_c0_seq1;comp52281_c0_seq1;comp53020_c0_seq1;comp55475_c0_seq2;comp59302_c0_seq1;comp59302_c1_seq1;comp60600_c0_seq1;comp63728_c0_seq1;comp68280_c0_seq4;comp69832_c0_seq1;comp84606_c0_seq1;comp89474_c0_seq1;comp102472_c0_seq1;comp116591_c0_seq1	P	22
GO:0008361	comp5380_c0_seq1;comp13283_c0_seq1;comp19892_c0_seq2;comp37968_c0_seq2;comp43347_c0_seq1;comp51852_c0_seq2;comp60223_c0_seq2;comp63146_c0_seq1;comp66071_c0_seq1;comp66409_c0_seq1;comp68473_c0_seq2;comp90258_c0_seq1	P	12
GO:0008015	comp5380_c0_seq1;comp37968_c0_seq2;comp94899_c0_seq1;comp102472_c0_seq1;comp115821_c0_seq1	P	5
GO:0006884	comp5380_c0_seq1;comp25570_c0_seq1;comp37968_c0_seq2;comp54729_c0_seq1;comp70495_c0_seq1;comp75481_c0_seq1	P	6
GO:0048259	comp5444_c0_seq1;comp13288_c0_seq1;comp47721_c0_seq2;comp50995_c0_seq1;comp51645_c0_seq3;comp75217_c0_seq1	P	6
GO:0007010	comp5444_c0_seq1;comp8013_c0_seq1;comp8542_c0_seq2;comp8747_c0_seq1;comp15776_c0_seq1;comp16991_c0_seq1;comp20443_c0_seq1;comp21843_c0_seq1;comp32437_c0_seq1;comp33838_c0_seq1;comp34381_c0_seq1;comp38400_c0_seq1;comp38400_c1_seq1;comp52808_c0_seq1;comp53631_c0_seq2;comp55237_c0_seq3;comp58190_c0_seq2;comp59365_c0_seq1;comp59669_c0_seq1;comp60481_c0_seq1;comp61308_c0_seq2;comp61743_c0_seq1;comp618…	P	47
GO:0032403	comp5444_c0_seq1;comp9468_c0_seq1;comp9528_c0_seq1;comp10946_c0_seq1;comp12869_c0_seq1;comp13100_c0_seq1;comp13477_c0_seq2;comp14424_c0_seq1;comp15356_c0_seq1;comp15476_c0_seq1;comp15654_c0_seq1;comp16397_c0_seq1;comp16847_c0_seq1;comp17618_c0_seq1;comp20873_c0_seq1;comp21286_c0_seq1;comp23634_c0_seq1;comp25413_c0_seq1;comp25619_c0_seq2;comp29803_c0_seq1;comp30144_c0_seq1;comp30832_c0_seq1;comp31…	F	124
GO:0030139	comp5444_c0_seq1;comp8638_c0_seq1;comp9277_c0_seq1;comp13432_c0_seq2;comp17584_c0_seq1;comp18626_c0_seq1;comp27600_c0_seq1;comp28772_c0_seq1;comp28868_c0_seq1;comp32632_c0_seq3;comp33135_c0_seq1;comp33684_c1_seq1;comp39267_c0_seq1;comp43756_c0_seq1;comp50446_c0_seq2;comp50485_c0_seq1;comp52372_c0_seq1;comp54019_c0_seq1;comp55808_c0_seq2;comp56027_c0_seq2;comp58318_c0_seq1;comp59355_c0_seq1;comp60…	C	61
GO:0005172	comp5444_c0_seq1;comp10800_c0_seq1;comp12218_c0_seq1;comp45049_c0_seq2;comp64881_c0_seq2;comp66550_c0_seq1	F	6
GO:0045296	comp5444_c0_seq1;comp11518_c0_seq1;comp11849_c0_seq1;comp13515_c0_seq1;comp16095_c0_seq1;comp16630_c0_seq1;comp22021_c0_seq1;comp26708_c0_seq1;comp27308_c0_seq1;comp29393_c0_seq1;comp29757_c0_seq1;comp32272_c0_seq1;comp33072_c0_seq1;comp33676_c0_seq1;comp43073_c0_seq1;comp44059_c0_seq2;comp45982_c0_seq1;comp53359_c0_seq1;comp53365_c0_seq1;comp54750_c0_seq1;comp59535_c0_seq1;comp63247_c0_seq3;comp…	F	63
GO:0016050	comp5444_c0_seq1;comp40327_c0_seq1;comp56722_c0_seq1	P	3
GO:0017124	comp5444_c0_seq1;comp6612_c0_seq1;comp14166_c0_seq1;comp16471_c0_seq1;comp16847_c0_seq1;comp17618_c0_seq1;comp20060_c0_seq1;comp21821_c0_seq1;comp22256_c0_seq1;comp23180_c0_seq1;comp23712_c0_seq1;comp29558_c0_seq2;comp31969_c0_seq1;comp32556_c0_seq1;comp32691_c0_seq1;comp40908_c0_seq1;comp47418_c0_seq1;comp48155_c0_seq1;comp48950_c0_seq1;comp53559_c0_seq1;comp54548_c0_seq1;comp56146_c0_seq1;comp5…	F	55
GO:0050839	comp5500_c0_seq1;comp5649_c0_seq1;comp6119_c0_seq1;comp11290_c0_seq1;comp11459_c0_seq1;comp12857_c0_seq1;comp13970_c0_seq1;comp19533_c0_seq1;comp24957_c0_seq1;comp37993_c0_seq2;comp45541_c0_seq1;comp45541_c1_seq1;comp46058_c0_seq4;comp46647_c0_seq1;comp49427_c0_seq2;comp63417_c1_seq1;comp64740_c0_seq3;comp68321_c0_seq3;comp70094_c0_seq1;comp78483_c0_seq1;comp78506_c0_seq1;comp85461_c0_seq1;comp91…	F	38
GO:0005911	comp5500_c0_seq1;comp6612_c0_seq1;comp9287_c0_seq1;comp11290_c1_seq1;comp11427_c0_seq1;comp11518_c0_seq1;comp12339_c0_seq1;comp16095_c0_seq1;comp16630_c0_seq1;comp21166_c0_seq1;comp21971_c0_seq1;comp22021_c0_seq1;comp23755_c0_seq2;comp24268_c0_seq2;comp26708_c0_seq1;comp26950_c0_seq1;comp27308_c0_seq1;comp29393_c0_seq1;comp29529_c0_seq1;comp29650_c0_seq2;comp29757_c0_seq1;comp33072_c0_seq1;comp33…	C	95
GO:0016339	comp5500_c0_seq1;comp6119_c0_seq1;comp7069_c0_seq1;comp7821_c0_seq1;comp11290_c0_seq1;comp11290_c1_seq1;comp11518_c0_seq1;comp11800_c0_seq1;comp16095_c0_seq1;comp16630_c0_seq1;comp19533_c0_seq1;comp22021_c0_seq1;comp23339_c0_seq1;comp24040_c0_seq1;comp24957_c0_seq1;comp26055_c0_seq1;comp26708_c0_seq1;comp27308_c0_seq1;comp29393_c0_seq1;comp29757_c0_seq1;comp33072_c0_seq1;comp43073_c0_seq1;comp440…	P	74
GO:0050829	comp5500_c0_seq1;comp6119_c0_seq1;comp8653_c0_seq1;comp8883_c0_seq1;comp13199_c0_seq1;comp19268_c0_seq1;comp19268_c1_seq1;comp24246_c0_seq1;comp24957_c0_seq1;comp36358_c0_seq1;comp41137_c0_seq1;comp41350_c0_seq1;comp42693_c0_seq1;comp43384_c0_seq1;comp44409_c0_seq2;comp48628_c0_seq3;comp48817_c0_seq1;comp59123_c0_seq1;comp61206_c0_seq5;comp61733_c0_seq1;comp63417_c1_seq1;comp64367_c0_seq3;comp647…	P	45
GO:0007442	comp5500_c0_seq1;comp6119_c0_seq1;comp24957_c0_seq1;comp49214_c0_seq1;comp63417_c1_seq1;comp64740_c0_seq3;comp77660_c0_seq1;comp78483_c0_seq1;comp80262_c0_seq1;comp85461_c0_seq1;comp101981_c0_seq1;comp102415_c0_seq1;comp109449_c0_seq1;comp109645_c0_seq1;comp122589_c0_seq1	P	15
GO:0042247	comp5500_c0_seq1;comp6119_c0_seq1;comp24957_c0_seq1;comp63417_c1_seq1;comp64740_c0_seq3;comp78483_c0_seq1;comp85461_c0_seq1;comp102415_c0_seq1;comp109645_c0_seq1;comp122589_c0_seq1	P	10
GO:0009925	comp5500_c0_seq1;comp6119_c0_seq1;comp8219_c0_seq1;comp9044_c0_seq1;comp11434_c0_seq1;comp24268_c0_seq2;comp24957_c0_seq1;comp28772_c0_seq1;comp28868_c0_seq1;comp29397_c0_seq2;comp31961_c0_seq1;comp37369_c0_seq1;comp47775_c0_seq1;comp50075_c0_seq1;comp50485_c0_seq1;comp50826_c0_seq1;comp54019_c0_seq1;comp55183_c1_seq1;comp57002_c0_seq1;comp58156_c0_seq1;comp61404_c0_seq1;comp61954_c1_seq1;comp634…	C	33
GO:0007440	comp5500_c0_seq1;comp6119_c0_seq1;comp14250_c0_seq1;comp20010_c0_seq1;comp24957_c0_seq1;comp31878_c0_seq1;comp40679_c0_seq1;comp42209_c0_seq1;comp42556_c0_seq1;comp52644_c0_seq1;comp53991_c0_seq1;comp58850_c0_seq2;comp60520_c0_seq2;comp61541_c0_seq1;comp63417_c1_seq1;comp64740_c0_seq3;comp66457_c0_seq1;comp66913_c0_seq2;comp68519_c0_seq2;comp68571_c0_seq1;comp73400_c0_seq1;comp76511_c0_seq1;comp7…	P	32
GO:0030950	comp5500_c0_seq1;comp6119_c0_seq1;comp24957_c0_seq1;comp63417_c1_seq1;comp64740_c0_seq3;comp78483_c0_seq1;comp85461_c0_seq1;comp102415_c0_seq1;comp109645_c0_seq1;comp122589_c0_seq1	P	10
GO:0045571	comp5500_c0_seq1;comp6119_c0_seq1;comp7289_c0_seq1;comp11290_c0_seq1;comp14916_c0_seq1;comp24957_c0_seq1;comp27258_c0_seq1;comp63417_c1_seq1;comp64740_c0_seq3;comp78483_c0_seq1;comp85461_c0_seq1;comp98423_c0_seq1;comp102415_c0_seq1;comp109645_c0_seq1;comp122589_c0_seq1	P	15
GO:0045089	comp5500_c0_seq1;comp6119_c0_seq1;comp15629_c0_seq2;comp19268_c0_seq1;comp19268_c1_seq1;comp24957_c0_seq1;comp31067_c0_seq1;comp36358_c0_seq1;comp41254_c0_seq2;comp50668_c0_seq2;comp53251_c0_seq1;comp53251_c1_seq1;comp58794_c0_seq1;comp59123_c0_seq1;comp61159_c0_seq4;comp61733_c0_seq1;comp63417_c1_seq1;comp64740_c0_seq3;comp66496_c0_seq1;comp71883_c0_seq1;comp78297_c0_seq1;comp78483_c0_seq1;comp7…	P	32
GO:0048477	comp5500_c0_seq1;comp6063_c0_seq1;comp6119_c0_seq1;comp6987_c0_seq1;comp7325_c0_seq1;comp7446_c0_seq1;comp8967_c0_seq1;comp10363_c0_seq1;comp11230_c0_seq1;comp22228_c0_seq1;comp24957_c0_seq1;comp25317_c0_seq1;comp26070_c0_seq1;comp29731_c0_seq1;comp37442_c0_seq1;comp38354_c1_seq1;comp38729_c0_seq1;comp38738_c0_seq3;comp40144_c0_seq1;comp41152_c0_seq1;comp41463_c0_seq1;comp42215_c0_seq1;comp44877_…	P	85
GO:0007431	comp5500_c0_seq1;comp6119_c0_seq1;comp12488_c0_seq1;comp24957_c0_seq1;comp48872_c0_seq1;comp48924_c0_seq1;comp60664_c0_seq1;comp61587_c0_seq1;comp63246_c0_seq2;comp63417_c1_seq1;comp64740_c0_seq3;comp65678_c0_seq2;comp66315_c0_seq2;comp74574_c0_seq1;comp78483_c0_seq1;comp85461_c0_seq1;comp102306_c0_seq1;comp102415_c0_seq1;comp109645_c0_seq1;comp122589_c0_seq1	P	20
GO:0003899	comp5573_c0_seq1;comp8334_c0_seq1;comp8873_c0_seq1;comp11490_c0_seq1;comp12835_c0_seq1;comp13182_c0_seq1;comp14246_c0_seq2;comp14390_c0_seq1;comp15722_c0_seq1;comp17190_c0_seq1;comp18047_c0_seq1;comp18291_c0_seq1;comp22987_c0_seq1;comp28730_c0_seq1;comp30083_c0_seq1;comp31577_c0_seq1;comp32514_c0_seq1;comp36649_c0_seq1;comp37806_c0_seq1;comp38970_c0_seq1;comp39075_c0_seq1;comp40971_c0_seq1;comp41…	F	103
GO:0032549	comp5573_c0_seq1;comp11490_c0_seq1;comp15629_c0_seq2;comp15722_c0_seq1;comp17190_c0_seq1;comp19817_c0_seq1;comp30083_c0_seq1;comp31067_c0_seq1;comp32005_c0_seq1;comp37806_c0_seq1;comp48355_c0_seq1;comp53251_c0_seq1;comp53251_c1_seq1;comp53253_c0_seq1;comp63110_c0_seq1;comp63110_c1_seq1;comp67089_c0_seq2;comp67255_c0_seq1;comp76041_c0_seq1;comp87550_c0_seq1;comp92794_c0_seq1;comp95037_c0_seq1;comp…	F	25
GO:0016605	comp5611_c0_seq1;comp7724_c0_seq1;comp11569_c0_seq1;comp11866_c0_seq1;comp17685_c0_seq1;comp19070_c0_seq1;comp21883_c0_seq1;comp22879_c0_seq1;comp23911_c0_seq1;comp24780_c0_seq1;comp26361_c0_seq1;comp27671_c0_seq1;comp28104_c0_seq1;comp30290_c0_seq1;comp30797_c0_seq1;comp31209_c0_seq2;comp32100_c0_seq1;comp32481_c0_seq1;comp32980_c0_seq1;comp34302_c0_seq1;comp36735_c0_seq1;comp41781_c0_seq1;comp4…	C	80
GO:0001935	comp5611_c0_seq1;comp13432_c0_seq2;comp23911_c0_seq1;comp28104_c0_seq1;comp41781_c0_seq1;comp46210_c0_seq1;comp50446_c0_seq2;comp68634_c0_seq4;comp91511_c0_seq1;comp92769_c0_seq1;comp93464_c0_seq1;comp110965_c0_seq1;comp118896_c0_seq1	P	13
GO:0000910	comp5646_c0_seq1;comp7752_c0_seq1;comp9442_c0_seq1;comp10087_c0_seq1;comp10733_c0_seq1;comp17856_c0_seq1;comp18609_c0_seq1;comp18611_c0_seq1;comp19580_c0_seq1;comp22463_c0_seq1;comp24341_c0_seq1;comp28518_c0_seq1;comp28563_c0_seq1;comp29343_c0_seq1;comp30136_c0_seq1;comp30226_c0_seq1;comp30915_c0_seq1;comp32507_c0_seq1;comp32595_c0_seq1;comp33230_c0_seq1;comp39818_c0_seq1;comp40394_c0_seq1;comp41…	P	119
GO:0000902	comp5646_c0_seq1;comp7289_c0_seq1;comp8747_c0_seq1;comp10621_c0_seq1;comp13182_c0_seq1;comp14916_c0_seq1;comp19361_c0_seq1;comp19361_c1_seq1;comp19680_c0_seq1;comp19697_c0_seq1;comp20577_c0_seq1;comp27258_c0_seq1;comp32317_c0_seq1;comp38008_c0_seq1;comp42986_c0_seq2;comp43564_c0_seq1;comp44183_c0_seq1;comp49035_c0_seq1;comp50315_c0_seq1;comp51134_c0_seq1;comp55237_c0_seq3;comp56757_c0_seq1;comp60…	P	58
GO:0045666	comp5646_c0_seq1;comp8863_c0_seq1;comp12098_c0_seq2;comp40890_c0_seq1;comp41048_c0_seq1;comp48268_c0_seq1;comp48845_c0_seq1;comp49510_c0_seq1;comp57225_c0_seq1;comp58956_c0_seq1;comp61209_c0_seq1;comp61209_c1_seq2;comp66050_c0_seq2;comp67360_c0_seq4;comp67585_c0_seq14;comp67818_c0_seq2;comp68049_c0_seq7;comp71419_c0_seq1;comp74565_c0_seq1;comp76923_c0_seq1;comp84360_c0_seq1;comp89636_c0_seq1;comp…	P	25
GO:0008038	comp5649_c0_seq1	P	1
GO:0016338	comp5649_c0_seq1	P	1
GO:0007050	comp5718_c0_seq1;comp8175_c0_seq1;comp10754_c0_seq1;comp13515_c0_seq1;comp15525_c0_seq1;comp15831_c0_seq1;comp20873_c0_seq1;comp21386_c0_seq1;comp22638_c0_seq1;comp24172_c0_seq1;comp24268_c0_seq2;comp26611_c0_seq1;comp30439_c0_seq1;comp31841_c0_seq1;comp33411_c0_seq1;comp34739_c0_seq1;comp39278_c0_seq1;comp39610_c0_seq1;comp39784_c0_seq1;comp41161_c0_seq2;comp41586_c0_seq1;comp44033_c0_seq1;comp4…	P	99
GO:0004861	comp5718_c0_seq1;comp8931_c0_seq1;comp9815_c0_seq2;comp20702_c0_seq1;comp42275_c0_seq1;comp47001_c0_seq1;comp55493_c0_seq1;comp57684_c0_seq1;comp62489_c0_seq1;comp62798_c0_seq3;comp63064_c0_seq2;comp63598_c0_seq1;comp66651_c0_seq7;comp67661_c0_seq2;comp79388_c0_seq1;comp124850_c0_seq1	F	16
GO:0005507	comp5732_c0_seq1;comp6048_c0_seq2;comp8235_c0_seq1;comp8783_c0_seq1;comp10035_c0_seq1;comp11315_c0_seq2;comp14027_c0_seq1;comp14709_c0_seq1;comp16207_c0_seq1;comp17479_c0_seq1;comp18205_c0_seq1;comp18271_c0_seq1;comp20304_c0_seq1;comp20562_c0_seq1;comp24784_c0_seq1;comp26678_c0_seq1;comp28438_c0_seq1;comp28520_c0_seq1;comp28882_c0_seq1;comp29255_c0_seq1;comp29302_c0_seq1;comp31135_c0_seq1;comp321…	F	152
GO:0016538	comp5739_c0_seq1;comp8227_c0_seq1;comp20963_c0_seq1;comp41943_c0_seq1;comp44232_c0_seq1;comp49742_c0_seq1;comp49742_c1_seq1;comp58152_c0_seq1;comp76033_c0_seq1;comp89948_c0_seq1;comp92811_c0_seq1;comp92927_c0_seq1;comp113723_c0_seq1;comp115725_c0_seq1;comp118301_c0_seq1	F	15
GO:0032862	comp5744_c0_seq1;comp24229_c0_seq1;comp79282_c0_seq1	P	3
GO:0005005	comp5744_c0_seq1	F	1
GO:0019901	comp5744_c0_seq1;comp5782_c0_seq1;comp8227_c0_seq1;comp9442_c0_seq1;comp9463_c0_seq1;comp10733_c0_seq1;comp11549_c0_seq1;comp13515_c0_seq1;comp14089_c0_seq1;comp14166_c0_seq1;comp14181_c0_seq1;comp14277_c0_seq1;comp14898_c0_seq1;comp15601_c0_seq1;comp16997_c0_seq1;comp20024_c0_seq1;comp20702_c0_seq1;comp23001_c0_seq1;comp24172_c0_seq1;comp24780_c0_seq1;comp24987_c0_seq1;comp26686_c0_seq1;comp2689…	F	173
GO:0045766	comp5744_c0_seq1;comp15070_c0_seq2;comp15161_c0_seq1;comp24268_c0_seq2;comp29060_c0_seq1;comp29299_c0_seq1;comp34470_c0_seq1;comp43584_c0_seq1;comp44704_c0_seq1;comp49336_c0_seq1;comp65405_c0_seq1;comp65652_c0_seq1;comp66644_c0_seq1;comp67528_c0_seq1;comp67651_c0_seq4;comp69435_c0_seq1;comp76905_c0_seq1;comp84646_c0_seq1;comp86051_c0_seq1;comp86667_c0_seq1;comp87112_c0_seq1;comp89358_c0_seq1;comp…	P	32
GO:0006469	comp5744_c0_seq1;comp7295_c0_seq1;comp47513_c0_seq1;comp56281_c0_seq1;comp61042_c0_seq2;comp63654_c0_seq2;comp63654_c2_seq2;comp64227_c0_seq1;comp65267_c0_seq1;comp67840_c0_seq1;comp72268_c0_seq1;comp78490_c0_seq1;comp83731_c0_seq1;comp87774_c0_seq1;comp90823_c0_seq1;comp98481_c0_seq1	P	16
GO:0048013	comp5744_c0_seq1;comp32079_c0_seq2;comp76875_c0_seq1;comp80055_c0_seq1;comp88957_c0_seq1;comp89679_c0_seq1;comp92756_c0_seq1;comp114371_c0_seq1;comp124863_c0_seq1	P	9
GO:0001954	comp5744_c0_seq1;comp8369_c0_seq2;comp26897_c0_seq1;comp48268_c0_seq1;comp48845_c0_seq1;comp55587_c1_seq1;comp65414_c0_seq2;comp66239_c0_seq1;comp83690_c0_seq1	P	9
GO:0051496	comp5744_c0_seq1;comp7724_c0_seq1;comp11866_c0_seq1;comp32481_c0_seq1;comp32980_c0_seq1;comp52734_c0_seq1;comp55480_c0_seq2;comp57225_c0_seq1;comp58956_c0_seq1;comp59877_c0_seq2;comp60932_c0_seq1;comp62848_c0_seq3;comp67840_c0_seq1;comp75994_c0_seq1;comp80236_c0_seq1;comp89861_c0_seq1;comp90566_c0_seq1;comp91814_c0_seq1;comp109176_c0_seq1;comp111011_c0_seq1	P	20
GO:0055113	comp5752_c0_seq1;comp11349_c0_seq1;comp24233_c0_seq1;comp26571_c0_seq1;comp53634_c0_seq1;comp53634_c1_seq2;comp58318_c0_seq1;comp60589_c0_seq3;comp66698_c0_seq1;comp67151_c0_seq1;comp69566_c0_seq1;comp94793_c0_seq1;comp116899_c0_seq1;comp122597_c0_seq1	P	14
GO:0000086	comp5782_c0_seq1;comp7754_c0_seq1;comp7970_c0_seq1;comp10888_c0_seq1;comp10888_c1_seq1;comp26796_c0_seq1;comp35938_c0_seq2;comp35938_c1_seq1;comp42865_c0_seq2;comp45669_c0_seq1;comp48025_c0_seq1;comp48872_c0_seq1;comp49460_c0_seq1;comp49929_c1_seq1;comp50510_c0_seq1;comp53129_c0_seq1;comp55506_c0_seq1;comp56076_c0_seq1;comp59888_c0_seq1;comp59900_c0_seq3;comp60714_c0_seq1;comp62489_c0_seq1;comp62…	P	46
GO:0046785	comp5782_c0_seq1;comp14277_c0_seq1;comp87912_c0_seq1	P	3
GO:0008275	comp5782_c0_seq1	C	1
GO:0046599	comp5782_c0_seq1;comp14277_c0_seq1;comp45439_c0_seq1;comp50024_c0_seq1;comp61449_c0_seq1;comp87912_c0_seq1;comp116516_c0_seq1	P	7
GO:0005814	comp5782_c0_seq1;comp9325_c0_seq1;comp10540_c0_seq1;comp10888_c0_seq1;comp10888_c1_seq1;comp14277_c0_seq1;comp19905_c0_seq1;comp20423_c0_seq1;comp26796_c0_seq1;comp32032_c0_seq1;comp33357_c0_seq1;comp33524_c0_seq1;comp33682_c0_seq1;comp34511_c0_seq1;comp39233_c0_seq1;comp43527_c0_seq1;comp45439_c0_seq1;comp45669_c0_seq1;comp47336_c0_seq1;comp49460_c0_seq1;comp50024_c0_seq1;comp51628_c0_seq1;comp5…	C	58
GO:0015631	comp5782_c0_seq1;comp12627_c0_seq2;comp12642_c0_seq1;comp14277_c0_seq1;comp29206_c0_seq1;comp37074_c0_seq1;comp43351_c0_seq1;comp56862_c0_seq1;comp61121_c0_seq1;comp64828_c0_seq2;comp68337_c0_seq5;comp71375_c0_seq1;comp83048_c0_seq1;comp87912_c0_seq1;comp91311_c0_seq1;comp106450_c0_seq1;comp116148_c0_seq1	F	17
GO:0007099	comp5782_c0_seq1;comp10540_c0_seq1;comp14277_c0_seq1;comp34511_c0_seq1;comp51982_c0_seq1;comp52697_c0_seq2;comp54181_c0_seq2;comp61493_c0_seq1;comp62758_c1_seq1;comp62827_c0_seq1;comp63130_c0_seq1;comp87912_c0_seq1;comp121964_c0_seq1	P	13
GO:0007020	comp5782_c0_seq1;comp9325_c0_seq1;comp10888_c0_seq1;comp10888_c1_seq1;comp26189_c0_seq1;comp26796_c0_seq1;comp45669_c0_seq1;comp49835_c0_seq1;comp49929_c1_seq1;comp51628_c0_seq1;comp51951_c0_seq3;comp58858_c0_seq7;comp59888_c0_seq1;comp60369_c0_seq1;comp62212_c0_seq1;comp78601_c0_seq1;comp105006_c0_seq1;comp112056_c0_seq1;comp116516_c0_seq1	P	19
GO:0043401	comp5788_c0_seq1;comp5941_c0_seq1;comp8602_c0_seq1;comp9374_c0_seq1;comp9806_c0_seq1;comp11144_c0_seq1;comp12098_c0_seq2;comp18442_c0_seq1;comp23978_c0_seq1;comp30077_c0_seq1;comp33009_c0_seq1;comp34668_c0_seq1;comp40422_c0_seq1;comp42958_c0_seq1;comp45311_c0_seq1;comp50505_c0_seq1;comp51099_c0_seq2;comp53447_c0_seq1;comp54963_c0_seq2;comp56626_c0_seq1;comp61209_c0_seq1;comp61209_c1_seq2;comp6226…	P	47
GO:0003707	comp5788_c0_seq1;comp5941_c0_seq1;comp8602_c0_seq1;comp9374_c0_seq1;comp9806_c0_seq1;comp11144_c0_seq1;comp18442_c0_seq1;comp23978_c0_seq1;comp30077_c0_seq1;comp33009_c0_seq1;comp34668_c0_seq1;comp40422_c0_seq1;comp42958_c0_seq1;comp45311_c0_seq1;comp50505_c0_seq1;comp51099_c0_seq2;comp53447_c0_seq1;comp54963_c0_seq2;comp55139_c0_seq2;comp55968_c0_seq2;comp56626_c0_seq1;comp57814_c0_seq3;comp6226…	F	44
GO:0045111	comp5841_c0_seq1;comp8421_c0_seq1;comp9662_c0_seq1;comp12697_c0_seq1;comp15602_c0_seq1;comp22253_c0_seq2;comp23832_c0_seq1;comp24808_c0_seq1;comp33410_c0_seq1;comp34548_c0_seq1;comp44299_c0_seq1;comp48176_c0_seq1;comp50468_c0_seq1;comp52064_c0_seq1;comp56901_c0_seq1;comp58205_c0_seq1;comp58615_c0_seq1;comp59061_c0_seq1;comp60671_c0_seq2;comp61957_c0_seq1;comp62922_c0_seq1;comp63031_c0_seq2;comp63…	C	39
GO:0000186	comp5841_c0_seq1;comp7892_c0_seq1;comp9248_c0_seq1;comp12907_c0_seq1;comp13959_c0_seq1;comp14290_c0_seq1;comp15520_c0_seq1;comp22638_c0_seq1;comp25019_c0_seq1;comp27607_c0_seq1;comp31167_c0_seq1;comp33080_c0_seq1;comp41734_c0_seq1;comp42537_c0_seq1;comp42694_c0_seq1;comp42714_c0_seq1;comp50003_c0_seq2;comp50429_c0_seq2;comp52264_c0_seq3;comp52332_c0_seq1;comp52469_c0_seq1;comp57264_c0_seq1;comp58…	P	54
GO:0004709	comp5841_c0_seq1;comp7892_c0_seq1;comp9248_c0_seq1;comp12907_c0_seq1;comp13533_c0_seq1;comp13959_c0_seq1;comp14290_c0_seq1;comp25019_c0_seq1;comp31167_c0_seq1;comp33080_c0_seq1;comp41734_c0_seq1;comp42537_c0_seq1;comp42694_c0_seq1;comp42714_c0_seq1;comp44116_c0_seq1;comp50429_c0_seq2;comp52264_c0_seq3;comp52332_c0_seq1;comp52469_c0_seq1;comp57264_c0_seq1;comp58205_c0_seq1;comp59284_c0_seq1;comp59…	F	44
GO:0016539	comp5853_c0_seq1;comp18049_c0_seq1;comp63715_c0_seq6;comp95346_c0_seq1	P	4
GO:0004339	comp5857_c0_seq1;comp22064_c0_seq2;comp24950_c0_seq1;comp37341_c0_seq2;comp42042_c0_seq2;comp76836_c0_seq1;comp89001_c0_seq1;comp96849_c0_seq1;comp103097_c0_seq1;comp106695_c0_seq1;comp117932_c0_seq1	F	11
GO:0007160	comp5858_c0_seq1;comp6998_c0_seq1;comp17852_c0_seq1;comp24251_c0_seq1;comp41459_c0_seq1;comp45541_c0_seq1;comp45541_c1_seq1;comp45940_c0_seq2;comp46893_c0_seq1;comp52315_c0_seq3;comp57225_c0_seq1;comp57856_c0_seq5;comp58956_c0_seq1;comp60254_c0_seq1;comp62461_c0_seq1;comp64816_c0_seq3;comp64816_c1_seq2;comp65483_c0_seq1;comp78506_c0_seq1;comp86213_c0_seq1;comp91060_c0_seq1;comp91495_c0_seq1;comp9…	P	33
GO:0005518	comp5858_c0_seq1;comp11434_c0_seq1;comp20010_c0_seq1;comp22057_c0_seq1;comp33413_c0_seq1;comp42871_c0_seq1;comp44221_c0_seq1;comp50163_c0_seq1;comp50882_c0_seq3;comp51981_c0_seq1;comp52221_c0_seq1;comp52644_c0_seq1;comp55480_c0_seq2;comp58156_c0_seq1;comp59444_c0_seq1;comp60932_c0_seq1;comp61654_c0_seq2;comp61717_c0_seq3;comp62213_c0_seq1;comp62584_c0_seq3;comp64270_c0_seq2;comp65619_c0_seq1;comp…	F	36
GO:0010544	comp5858_c0_seq1;comp57679_c0_seq2;comp73233_c0_seq1	P	3
GO:0008173	comp5904_c0_seq1;comp9933_c0_seq1;comp10157_c0_seq1;comp23273_c0_seq2;comp27694_c0_seq2;comp59909_c0_seq1;comp59909_c1_seq1;comp60728_c0_seq2;comp60728_c1_seq1;comp61574_c0_seq3;comp63150_c0_seq3;comp74003_c0_seq1;comp75961_c0_seq1;comp78349_c0_seq1;comp93985_c0_seq1;comp101573_c0_seq1;comp116459_c0_seq1	F	17
GO:0006396	comp5904_c0_seq1;comp7877_c0_seq1;comp8652_c0_seq1;comp8844_c0_seq1;comp13391_c0_seq1;comp14152_c0_seq1;comp14197_c0_seq1;comp17699_c0_seq1;comp23273_c0_seq2;comp24349_c0_seq1;comp24955_c0_seq1;comp25874_c0_seq1;comp26778_c0_seq1;comp26974_c0_seq1;comp27694_c0_seq2;comp27832_c0_seq1;comp29186_c0_seq1;comp32254_c0_seq1;comp32382_c0_seq1;comp32679_c0_seq1;comp33435_c0_seq1;comp33881_c0_seq1;comp349…	P	97
GO:0017056	comp5908_c0_seq1;comp8329_c0_seq1;comp10590_c0_seq1;comp25764_c0_seq1;comp30743_c0_seq1;comp32218_c0_seq2;comp42546_c0_seq1;comp44047_c0_seq2;comp44047_c1_seq1;comp47796_c0_seq2;comp48842_c0_seq1;comp49166_c0_seq1;comp50676_c0_seq1;comp52632_c0_seq1;comp52706_c0_seq1;comp53279_c0_seq1;comp56948_c0_seq1;comp57396_c0_seq2;comp59500_c0_seq2;comp59668_c0_seq1;comp59885_c0_seq3;comp63658_c0_seq2;comp6…	F	37
GO:0051028	comp5908_c0_seq1;comp11497_c0_seq1;comp12664_c0_seq1;comp20024_c0_seq1;comp25776_c0_seq1;comp35989_c0_seq1;comp38638_c0_seq1;comp42707_c0_seq1;comp43864_c0_seq2;comp47796_c0_seq2;comp48839_c0_seq1;comp49166_c0_seq1;comp50216_c0_seq1;comp51051_c0_seq1;comp54493_c0_seq2;comp55279_c0_seq1;comp55900_c0_seq1;comp56028_c0_seq2;comp56051_c0_seq3;comp56584_c0_seq1;comp56584_c1_seq1;comp57002_c0_seq1;comp…	P	56
GO:0002165	comp5941_c0_seq1;comp8377_c0_seq1;comp12155_c0_seq1;comp64597_c0_seq2;comp67400_c0_seq3;comp67838_c2_seq1;comp69736_c0_seq1	P	7
GO:0004887	comp5941_c0_seq1;comp42958_c0_seq1;comp67400_c0_seq3;comp67838_c2_seq1;comp68546_c0_seq1;comp68546_c1_seq1;comp69389_c0_seq1;comp69736_c0_seq1;comp77660_c0_seq1;comp80262_c0_seq1;comp97566_c0_seq1;comp101981_c0_seq1;comp109449_c0_seq1	F	13
GO:0004497	comp5961_c0_seq1;comp6242_c0_seq1;comp8338_c0_seq1;comp15999_c0_seq1;comp18563_c0_seq1;comp23972_c0_seq1;comp32501_c0_seq1;comp46287_c0_seq1;comp48145_c0_seq2;comp50884_c0_seq1;comp51526_c0_seq1;comp55528_c1_seq1;comp55957_c0_seq1;comp58031_c0_seq1;comp58288_c0_seq1;comp58980_c0_seq1;comp61153_c0_seq1;comp63680_c1_seq1;comp63715_c0_seq6;comp65010_c0_seq3;comp65386_c0_seq1;comp65454_c0_seq1;comp66…	F	36
GO:0010430	comp5961_c0_seq1;comp8338_c0_seq1;comp18563_c0_seq1;comp24718_c0_seq1;comp63715_c0_seq6;comp66391_c0_seq5;comp66805_c2_seq2;comp99873_c0_seq1;comp102932_c0_seq1;comp103257_c0_seq1	P	10
GO:0004853	comp5986_c0_seq1;comp13960_c0_seq1;comp17291_c0_seq1;comp80664_c0_seq1;comp80935_c0_seq1;comp90001_c0_seq1;comp115237_c0_seq1	F	7
GO:0006782	comp5986_c0_seq1;comp13960_c0_seq1;comp17291_c0_seq1;comp26641_c0_seq1;comp27327_c0_seq1;comp52015_c0_seq1;comp60904_c1_seq1;comp64953_c0_seq4;comp64953_c1_seq1;comp68460_c0_seq1;comp73376_c0_seq1;comp80664_c0_seq1;comp80935_c0_seq1;comp90001_c0_seq1;comp107637_c0_seq1;comp115237_c0_seq1	P	16
GO:0050201	comp5990_c0_seq1;comp57119_c0_seq1;comp57119_c1_seq1;comp84096_c0_seq1	F	4
GO:0005388	comp6048_c0_seq2;comp11685_c0_seq1;comp13106_c0_seq1;comp16035_c0_seq1;comp47333_c0_seq1;comp47606_c0_seq1;comp50509_c0_seq1;comp59834_c0_seq1;comp60991_c0_seq4;comp62440_c0_seq1;comp62678_c0_seq1;comp63097_c0_seq1;comp66023_c0_seq1;comp66302_c0_seq3;comp67254_c0_seq1;comp67284_c0_seq3;comp67462_c0_seq1;comp67658_c0_seq1;comp67792_c0_seq6;comp67853_c0_seq3;comp68200_c0_seq2;comp68353_c0_seq2;comp…	F	31
GO:0004008	comp6048_c0_seq2;comp32120_c0_seq1;comp81211_c0_seq1;comp82857_c0_seq1;comp86205_c0_seq1;comp86529_c0_seq1;comp102468_c0_seq1;comp107296_c0_seq1	F	8
GO:0060003	comp6048_c0_seq2;comp32120_c0_seq1;comp81211_c0_seq1;comp82857_c0_seq1;comp86205_c0_seq1;comp86529_c0_seq1;comp102468_c0_seq1;comp107296_c0_seq1	P	8
GO:0005681	comp6063_c0_seq1;comp7263_c0_seq1;comp8541_c0_seq1;comp10237_c0_seq1;comp27324_c0_seq1;comp28154_c0_seq1;comp28843_c0_seq1;comp31010_c0_seq1;comp32386_c0_seq1;comp33005_c0_seq1;comp38662_c0_seq1;comp39105_c0_seq2;comp40481_c0_seq1;comp40802_c0_seq1;comp43897_c0_seq1;comp45221_c0_seq2;comp45588_c0_seq1;comp46265_c0_seq1;comp46723_c0_seq1;comp47053_c0_seq1;comp49889_c0_seq1;comp50235_c0_seq1;comp50…	C	58
GO:0050810	comp6063_c0_seq1;comp44752_c0_seq1	P	2
GO:0008380	comp6063_c0_seq1;comp8541_c0_seq1;comp9244_c0_seq1;comp9341_c0_seq1;comp10846_c0_seq1;comp11152_c0_seq1;comp11792_c0_seq1;comp16851_c0_seq1;comp18550_c0_seq1;comp24047_c0_seq1;comp27324_c0_seq1;comp28154_c0_seq1;comp28843_c0_seq1;comp30026_c0_seq1;comp31261_c0_seq2;comp31831_c0_seq1;comp32386_c0_seq1;comp37436_c0_seq1;comp43864_c0_seq2;comp43897_c0_seq1;comp44892_c0_seq1;comp46265_c0_seq1;comp493…	P	83
GO:0005759	comp6084_c0_seq1;comp9453_c0_seq1;comp12749_c0_seq1;comp14073_c0_seq1;comp15265_c0_seq1;comp16231_c0_seq1;comp16676_c0_seq1;comp16839_c0_seq1;comp17240_c0_seq1;comp18207_c0_seq1;comp19193_c0_seq1;comp20231_c0_seq1;comp22537_c0_seq1;comp26678_c0_seq1;comp27327_c0_seq1;comp27930_c0_seq2;comp28171_c0_seq1;comp30361_c0_seq1;comp31782_c0_seq1;comp33235_c0_seq1;comp34729_c0_seq1;comp35231_c0_seq1;comp3…	C	158
GO:0015016	comp6125_c0_seq1;comp20909_c0_seq1;comp76353_c0_seq1;comp94959_c0_seq1;comp95398_c0_seq1;comp121244_c0_seq1	F	6
GO:0004768	comp6131_c0_seq2;comp6939_c0_seq1;comp8292_c0_seq1;comp12618_c0_seq1;comp23674_c0_seq1;comp29727_c0_seq1;comp31157_c0_seq1;comp32399_c0_seq1;comp43264_c0_seq1;comp50331_c1_seq2;comp57938_c0_seq3;comp60239_c0_seq2;comp72620_c0_seq1;comp73939_c0_seq1;comp81352_c0_seq1;comp95524_c0_seq1;comp99453_c0_seq1;comp109075_c0_seq1	F	18
GO:0007126	comp6180_c0_seq1;comp9485_c0_seq2;comp10532_c0_seq2;comp15202_c0_seq1;comp17685_c0_seq1;comp24997_c0_seq1;comp25085_c0_seq1;comp25198_c0_seq1;comp29081_c0_seq1;comp29152_c0_seq1;comp33242_c0_seq1;comp35867_c0_seq1;comp36735_c0_seq1;comp37442_c0_seq1;comp39489_c0_seq1;comp41481_c0_seq2;comp42558_c0_seq1;comp43521_c0_seq1;comp44485_c0_seq1;comp44578_c0_seq1;comp49835_c0_seq1;comp50092_c0_seq1;comp5…	P	46
GO:0016035	comp6255_c0_seq1;comp32451_c0_seq1;comp49502_c0_seq5;comp85531_c0_seq1;comp105639_c0_seq1;comp106448_c0_seq1	C	6
GO:0006261	comp6255_c0_seq1;comp13688_c0_seq1;comp17972_c0_seq1;comp19905_c0_seq1;comp28238_c0_seq1;comp31035_c0_seq1;comp31346_c0_seq1;comp34658_c0_seq1;comp37021_c0_seq1;comp39766_c0_seq1;comp41652_c0_seq1;comp43019_c0_seq1;comp45551_c0_seq1;comp47336_c0_seq1;comp47378_c0_seq2;comp52041_c0_seq1;comp55242_c0_seq3;comp55242_c1_seq1;comp57175_c1_seq1;comp58089_c0_seq1;comp60976_c0_seq2;comp61949_c1_seq2;comp…	P	30
GO:0019985	comp6255_c0_seq1;comp21973_c0_seq1;comp30438_c0_seq1;comp32451_c0_seq1;comp36848_c0_seq1;comp46226_c0_seq1;comp63710_c0_seq2;comp64751_c0_seq1;comp78668_c0_seq1;comp83513_c0_seq1;comp100227_c0_seq1;comp106448_c0_seq1;comp117144_c0_seq1;comp121095_c0_seq1	P	14
GO:0007593	comp6259_c0_seq1;comp123272_c0_seq1	P	2
GO:0048067	comp6259_c0_seq1;comp77660_c0_seq1;comp80262_c0_seq1;comp101981_c0_seq1;comp109449_c0_seq1;comp123272_c0_seq1	P	6
GO:0060539	comp6265_c0_seq1;comp39558_c0_seq1;comp49711_c0_seq1;comp65575_c1_seq1;comp66448_c0_seq6;comp70549_c0_seq1;comp71881_c0_seq1;comp90809_c0_seq1;comp103418_c0_seq1;comp112384_c0_seq1;comp113848_c0_seq1	P	11
GO:0060412	comp6265_c0_seq1;comp46757_c0_seq1;comp56809_c0_seq1;comp65575_c1_seq1;comp66448_c0_seq6;comp71255_c0_seq1;comp80236_c0_seq1;comp90809_c0_seq1;comp103418_c0_seq1	P	9
GO:0001501	comp6265_c0_seq1;comp11434_c0_seq1;comp12884_c0_seq1;comp18629_c0_seq1;comp22739_c0_seq1;comp24717_c0_seq1;comp33413_c0_seq1;comp34233_c0_seq1;comp38354_c1_seq1;comp40661_c0_seq1;comp48495_c0_seq1;comp50163_c0_seq1;comp50882_c0_seq3;comp56809_c0_seq1;comp59444_c0_seq1;comp61594_c0_seq1;comp61654_c0_seq2;comp62213_c0_seq1;comp64615_c0_seq1;comp65296_c0_seq2;comp65575_c1_seq1;comp66448_c0_seq6;comp…	P	33
GO:0003179	comp6265_c0_seq1;comp65575_c1_seq1;comp66448_c0_seq6;comp90809_c0_seq1;comp103418_c0_seq1	P	5
GO:0008201	comp6265_c0_seq1;comp7333_c0_seq1;comp9201_c0_seq1;comp10800_c0_seq1;comp11591_c0_seq1;comp11815_c0_seq1;comp12098_c0_seq2;comp12218_c0_seq1;comp17298_c0_seq1;comp18271_c0_seq1;comp18768_c0_seq1;comp20010_c0_seq1;comp22038_c0_seq1;comp29311_c0_seq1;comp33042_c0_seq1;comp35025_c0_seq1;comp38532_c0_seq1;comp44221_c0_seq1;comp44636_c0_seq1;comp45843_c1_seq1;comp47835_c0_seq1;comp52644_c0_seq1;comp53…	F	77
GO:0004888	comp6307_c0_seq2;comp10080_c0_seq2;comp10768_c0_seq1;comp10908_c0_seq1;comp14250_c0_seq1;comp17006_c0_seq1;comp17856_c0_seq1;comp19539_c0_seq1;comp21608_c1_seq1;comp22962_c0_seq1;comp24246_c0_seq1;comp25755_c0_seq1;comp26647_c0_seq1;comp27257_c0_seq1;comp29551_c0_seq1;comp32941_c0_seq1;comp33239_c0_seq1;comp36983_c0_seq2;comp40679_c0_seq1;comp43118_c0_seq1;comp44190_c0_seq1;comp46158_c0_seq1;comp…	F	70
GO:0007596	comp6307_c0_seq2;comp6816_c0_seq1;comp9128_c0_seq1;comp9703_c0_seq1;comp10768_c0_seq1;comp10908_c0_seq1;comp14459_c0_seq1;comp15070_c0_seq2;comp15161_c0_seq1;comp17006_c0_seq1;comp21608_c1_seq1;comp22962_c0_seq1;comp23350_c0_seq1;comp27257_c0_seq1;comp28730_c0_seq1;comp29551_c0_seq1;comp32941_c0_seq1;comp33239_c0_seq1;comp36126_c0_seq1;comp36983_c0_seq2;comp39244_c0_seq1;comp39255_c0_seq1;comp408…	P	115
GO:0008017	comp6363_c0_seq1;comp9442_c0_seq1;comp9703_c0_seq1;comp10087_c0_seq1;comp10733_c0_seq1;comp11774_c0_seq1;comp11893_c0_seq1;comp12239_c0_seq1;comp12400_c0_seq1;comp13192_c0_seq1;comp13220_c0_seq1;comp13697_c0_seq1;comp14466_c0_seq1;comp15702_c0_seq1;comp16058_c0_seq1;comp17355_c0_seq1;comp17611_c0_seq1;comp18609_c0_seq1;comp19257_c0_seq1;comp20469_c0_seq1;comp20938_c0_seq1;comp21838_c0_seq1;comp22…	F	214
GO:0051493	comp6363_c0_seq1;comp13283_c0_seq1;comp15702_c0_seq1;comp19680_c0_seq1;comp43347_c0_seq1;comp49522_c0_seq1;comp50026_c0_seq1;comp51852_c0_seq2;comp56927_c0_seq2;comp59236_c0_seq1;comp63105_c0_seq1;comp65812_c0_seq1;comp70553_c0_seq1;comp80308_c0_seq1;comp81527_c0_seq1;comp90258_c0_seq1	P	16
GO:0004198	comp6363_c0_seq1;comp7804_c0_seq1;comp11392_c0_seq1;comp15702_c0_seq1;comp23215_c0_seq1;comp32440_c0_seq1;comp37467_c0_seq1;comp50498_c0_seq1;comp52195_c0_seq1;comp60852_c0_seq1;comp64742_c0_seq2;comp67225_c0_seq4;comp73994_c0_seq1;comp74032_c0_seq1;comp80308_c0_seq1;comp88426_c0_seq1;comp91078_c0_seq1;comp91929_c0_seq1;comp92655_c0_seq1;comp94533_c0_seq1;comp96994_c0_seq1;comp97922_c0_seq1;comp1…	F	26
GO:0001578	comp6363_c0_seq1;comp15702_c0_seq1;comp19680_c0_seq1;comp24978_c0_seq1;comp33901_c0_seq2;comp42079_c0_seq2;comp47571_c0_seq1;comp47800_c0_seq1;comp51332_c0_seq1;comp65223_c0_seq1;comp65223_c1_seq2;comp66050_c0_seq2;comp68439_c0_seq2;comp69875_c0_seq1;comp80308_c0_seq1;comp100468_c0_seq1;comp104236_c0_seq1	P	17
GO:0005876	comp6363_c0_seq1;comp9493_c0_seq1;comp9703_c0_seq1;comp13220_c0_seq1;comp15702_c0_seq1;comp23165_c0_seq1;comp23350_c0_seq1;comp24781_c0_seq1;comp24978_c0_seq1;comp26892_c0_seq1;comp27800_c0_seq1;comp32595_c0_seq1;comp36710_c1_seq1;comp39255_c0_seq1;comp45551_c0_seq1;comp45551_c1_seq1;comp47660_c0_seq1;comp48609_c0_seq1;comp49460_c0_seq1;comp49976_c0_seq1;comp57357_c0_seq1;comp60766_c0_seq1;comp61…	C	42
GO:0003876	comp6386_c0_seq1;comp10071_c0_seq1;comp20285_c0_seq1;comp33055_c0_seq1;comp37971_c0_seq1;comp39443_c0_seq1;comp39491_c0_seq1;comp59486_c0_seq1;comp64813_c0_seq1;comp73920_c0_seq1;comp80355_c0_seq1;comp96044_c0_seq1;comp96358_c0_seq1;comp99964_c0_seq1	F	14
GO:0006188	comp6386_c0_seq1;comp10071_c0_seq1;comp20285_c0_seq1;comp33055_c0_seq1;comp37971_c0_seq1;comp39443_c0_seq1;comp39491_c0_seq1;comp59486_c0_seq1;comp64813_c0_seq1;comp73920_c0_seq1;comp80355_c0_seq1;comp96044_c0_seq1;comp96358_c0_seq1;comp99964_c0_seq1	P	14
GO:0000932	comp6416_c0_seq1;comp7704_c0_seq1;comp9662_c0_seq1;comp9965_c0_seq1;comp11463_c0_seq1;comp11853_c0_seq1;comp11895_c0_seq1;comp14460_c0_seq1;comp25588_c0_seq1;comp30662_c0_seq1;comp38779_c0_seq1;comp40636_c0_seq2;comp48262_c0_seq2;comp49904_c0_seq1;comp51322_c0_seq1;comp52019_c0_seq1;comp53154_c0_seq1;comp54776_c0_seq1;comp55512_c0_seq1;comp55512_c1_seq2;comp56077_c0_seq1;comp56486_c0_seq1;comp565…	C	57
GO:0035278	comp6416_c0_seq1;comp7704_c0_seq1;comp11853_c0_seq1;comp11895_c0_seq1;comp59208_c0_seq1;comp63410_c0_seq7;comp66678_c0_seq1;comp77296_c0_seq1;comp101354_c0_seq1;comp103899_c0_seq1;comp109603_c0_seq1;comp112666_c0_seq1;comp113494_c0_seq1;comp120158_c0_seq1	P	14
GO:0006402	comp6416_c0_seq1;comp7704_c0_seq1;comp8844_c0_seq1;comp11853_c0_seq1;comp11895_c0_seq1;comp14197_c0_seq1;comp24955_c0_seq1;comp25520_c0_seq1;comp30242_c0_seq1;comp48206_c0_seq1;comp63410_c0_seq7;comp66678_c0_seq1;comp108655_c0_seq1;comp113494_c0_seq1;comp115381_c0_seq1	P	15
GO:0035068	comp6416_c0_seq1;comp7704_c0_seq1;comp11895_c0_seq1;comp59208_c0_seq1;comp63410_c0_seq7;comp66678_c0_seq1;comp77262_c0_seq1;comp77296_c0_seq1;comp109603_c0_seq1;comp112666_c0_seq1;comp113494_c0_seq1	C	11
GO:0004104	comp6461_c0_seq1;comp26714_c0_seq1;comp36402_c0_seq3;comp37414_c0_seq1	F	4
GO:0003906	comp6469_c0_seq1;comp22353_c0_seq1;comp57717_c0_seq1;comp59440_c0_seq1;comp62934_c0_seq1;comp63317_c0_seq1;comp63535_c0_seq1;comp63536_c0_seq1;comp73685_c0_seq1;comp83083_c0_seq1;comp92139_c0_seq1;comp111903_c0_seq1;comp112936_c0_seq1	F	13
GO:0005516	comp6488_c0_seq1;comp8400_c0_seq1;comp9701_c0_seq1;comp9859_c0_seq1;comp10827_c0_seq2;comp11842_c0_seq1;comp12521_c0_seq1;comp16997_c0_seq1;comp20650_c0_seq1;comp22034_c0_seq1;comp23079_c0_seq1;comp23387_c0_seq1;comp24154_c0_seq1;comp25432_c0_seq2;comp26950_c0_seq1;comp27128_c0_seq1;comp27744_c0_seq1;comp28713_c0_seq1;comp29650_c0_seq2;comp33135_c0_seq1;comp36227_c0_seq1;comp36868_c0_seq1;comp374…	F	113
GO:0019031	comp6489_c0_seq1;comp18225_c0_seq1;comp35524_c0_seq1;comp53405_c0_seq1;comp55911_c0_seq1;comp62825_c0_seq2;comp62845_c0_seq6;comp67438_c0_seq2;comp67714_c0_seq3;comp96615_c0_seq1;comp97736_c0_seq1;comp112860_c0_seq1;comp117310_c0_seq1	C	13
GO:0004639	comp6560_c0_seq1;comp9057_c0_seq1;comp12199_c0_seq1;comp41390_c0_seq1;comp96280_c0_seq1;comp102318_c0_seq1;comp118894_c0_seq1;comp120608_c0_seq1	F	8
GO:0034023	comp6560_c0_seq1;comp9057_c0_seq1;comp12199_c0_seq1;comp41390_c0_seq1;comp96280_c0_seq1;comp102318_c0_seq1;comp118894_c0_seq1;comp120608_c0_seq1	F	8
GO:0006189	comp6560_c0_seq1;comp8642_c0_seq1;comp9057_c0_seq1;comp12199_c0_seq1;comp18024_c0_seq1;comp18997_c0_seq1;comp21796_c0_seq1;comp32561_c0_seq1;comp34580_c0_seq1;comp41390_c0_seq1;comp47798_c0_seq2;comp49037_c0_seq1;comp52356_c0_seq1;comp52356_c1_seq1;comp66047_c0_seq4;comp74335_c0_seq1;comp74602_c0_seq1;comp75649_c0_seq1;comp77660_c0_seq1;comp77880_c0_seq1;comp78104_c0_seq1;comp80262_c0_seq1;comp81…	P	40
GO:0032490	comp6572_c0_seq1;comp20441_c0_seq1;comp65646_c0_seq2;comp92824_c0_seq1;comp102862_c0_seq1;comp110971_c0_seq1;comp111591_c0_seq1;comp112196_c0_seq1;comp114822_c0_seq1;comp122917_c0_seq1	P	10
GO:0070593	comp6572_c0_seq1;comp20441_c0_seq1;comp29450_c0_seq1;comp56632_c0_seq1;comp63105_c0_seq1;comp65646_c0_seq2;comp65812_c0_seq1;comp71960_c0_seq1;comp81889_c0_seq1;comp88440_c0_seq1;comp92824_c0_seq1;comp100718_c0_seq1;comp102862_c0_seq1;comp110971_c0_seq1;comp111358_c0_seq1;comp111591_c0_seq1;comp112196_c0_seq1;comp114822_c0_seq1;comp122917_c0_seq1	P	19
GO:0030424	comp6572_c0_seq1;comp6612_c0_seq1;comp7377_c0_seq1;comp8130_c0_seq1;comp8147_c0_seq1;comp10771_c0_seq1;comp11518_c0_seq1;comp11543_c0_seq1;comp12857_c0_seq1;comp16095_c0_seq1;comp16630_c0_seq1;comp17176_c0_seq1;comp18521_c0_seq1;comp18801_c0_seq1;comp20441_c0_seq1;comp20754_c0_seq1;comp22021_c0_seq1;comp23374_c0_seq1;comp25432_c0_seq2;comp26708_c0_seq1;comp27308_c0_seq1;comp27360_c0_seq1;comp2760…	C	195
GO:0008046	comp6572_c0_seq1;comp9201_c0_seq1;comp20441_c0_seq1;comp45843_c1_seq1;comp53182_c0_seq1;comp59690_c0_seq1;comp65646_c0_seq2;comp86378_c0_seq1;comp92824_c0_seq1;comp96010_c0_seq1;comp102862_c0_seq1;comp110971_c0_seq1;comp111591_c0_seq1;comp112196_c0_seq1;comp114822_c0_seq1;comp122217_c0_seq1;comp122917_c0_seq1	F	17
GO:0048814	comp6572_c0_seq1;comp20441_c0_seq1;comp55026_c0_seq1;comp56632_c0_seq1;comp65646_c0_seq2;comp66449_c0_seq2;comp81051_c0_seq1;comp81889_c0_seq1;comp88440_c0_seq1;comp92824_c0_seq1;comp99847_c0_seq1;comp100718_c0_seq1;comp102862_c0_seq1;comp110971_c0_seq1;comp111358_c0_seq1;comp111591_c0_seq1;comp112196_c0_seq1;comp114822_c0_seq1;comp122917_c0_seq1	P	19
GO:0016319	comp6572_c0_seq1;comp8638_c0_seq1;comp8653_c0_seq1;comp8883_c0_seq1;comp9404_c0_seq1;comp10785_c0_seq1;comp13121_c0_seq1;comp17544_c0_seq1;comp18442_c0_seq1;comp20441_c0_seq1;comp24119_c0_seq1;comp30411_c0_seq1;comp30840_c0_seq2;comp30920_c0_seq1;comp33138_c0_seq1;comp36244_c0_seq1;comp38887_c0_seq1;comp41350_c0_seq1;comp42206_c0_seq1;comp43384_c0_seq1;comp47571_c0_seq1;comp47800_c0_seq1;comp4924…	P	77
GO:0050770	comp6572_c0_seq1;comp20441_c0_seq1;comp30840_c0_seq2;comp30920_c0_seq1;comp32294_c0_seq1;comp36244_c0_seq1;comp41015_c0_seq1;comp55026_c0_seq1;comp56783_c0_seq1;comp63105_c0_seq1;comp63789_c1_seq1;comp64283_c0_seq1;comp65646_c0_seq2;comp65812_c0_seq1;comp70514_c0_seq1;comp73361_c0_seq1;comp77468_c0_seq1;comp81051_c0_seq1;comp92756_c0_seq1;comp92824_c0_seq1;comp95468_c0_seq1;comp100988_c0_seq1;com…	P	33
GO:0007413	comp6572_c0_seq1;comp11518_c0_seq1;comp16095_c0_seq1;comp16630_c0_seq1;comp20441_c0_seq1;comp22021_c0_seq1;comp26708_c0_seq1;comp27308_c0_seq1;comp29393_c0_seq1;comp29757_c0_seq1;comp33072_c0_seq1;comp43073_c0_seq1;comp44059_c0_seq2;comp45982_c0_seq1;comp50538_c0_seq1;comp59535_c0_seq1;comp63247_c0_seq3;comp63247_c1_seq2;comp63247_c2_seq2;comp64567_c0_seq1;comp65556_c0_seq2;comp65646_c0_seq2;comp…	P	62
GO:0021551	comp6572_c0_seq1;comp20441_c0_seq1;comp46622_c0_seq1;comp56069_c0_seq1;comp62628_c0_seq1;comp62778_c0_seq1;comp65646_c0_seq2;comp66455_c1_seq3;comp70597_c0_seq1;comp75826_c0_seq1;comp77631_c0_seq1;comp92824_c0_seq1;comp94154_c0_seq1;comp102862_c0_seq1;comp110971_c0_seq1;comp111591_c0_seq1;comp112196_c0_seq1;comp114822_c0_seq1;comp121865_c0_seq1;comp122917_c0_seq1	P	20
GO:0003823	comp6572_c0_seq1;comp20441_c0_seq1;comp65646_c0_seq2;comp91571_c0_seq1;comp92824_c0_seq1;comp102862_c0_seq1;comp108927_c0_seq1;comp110971_c0_seq1;comp111591_c0_seq1;comp112196_c0_seq1;comp114822_c0_seq1;comp122917_c0_seq1	F	12
GO:0048846	comp6572_c0_seq1;comp11518_c0_seq1;comp16095_c0_seq1;comp16630_c0_seq1;comp19533_c0_seq1;comp20441_c0_seq1;comp22021_c0_seq1;comp22810_c0_seq1;comp23100_c0_seq1;comp25909_c0_seq1;comp26708_c0_seq1;comp27308_c0_seq1;comp29393_c0_seq1;comp29757_c0_seq1;comp33072_c0_seq1;comp43073_c0_seq1;comp44037_c0_seq1;comp44059_c0_seq2;comp45982_c0_seq1;comp47270_c0_seq2;comp55475_c0_seq2;comp59535_c0_seq1;comp…	P	60
GO:0030027	comp6612_c0_seq1;comp11849_c0_seq1;comp12642_c0_seq1;comp13515_c0_seq1;comp17838_c0_seq2;comp20465_c0_seq1;comp23755_c0_seq2;comp24268_c0_seq2;comp27600_c0_seq1;comp31969_c0_seq1;comp37074_c0_seq1;comp42096_c0_seq1;comp43351_c0_seq1;comp44033_c0_seq1;comp44455_c0_seq1;comp46345_c0_seq2;comp46676_c0_seq1;comp46893_c0_seq1;comp50728_c0_seq1;comp51541_c0_seq2;comp53392_c0_seq2;comp54750_c0_seq1;comp…	C	67
GO:0007390	comp6612_c0_seq1;comp15340_c0_seq1;comp38240_c0_seq1;comp48070_c1_seq3;comp48872_c0_seq1;comp54237_c0_seq2;comp61636_c0_seq1;comp62529_c1_seq2;comp63578_c1_seq1;comp63578_c2_seq1;comp65718_c0_seq2	P	11
GO:0003382	comp6612_c0_seq1;comp8550_c0_seq2;comp33357_c0_seq1;comp43401_c0_seq1;comp46893_c0_seq1;comp52603_c0_seq1;comp60133_c0_seq3;comp60254_c0_seq1;comp62697_c0_seq4;comp62787_c0_seq3;comp63876_c0_seq4;comp68202_c0_seq1	P	12
GO:0035262	comp6612_c0_seq1;comp66831_c0_seq2;comp66896_c0_seq1;comp67218_c0_seq1;comp67425_c0_seq3;comp100279_c0_seq1	P	6
GO:0060288	comp6612_c0_seq1;comp14250_c0_seq1;comp40679_c0_seq1;comp58760_c0_seq1;comp60672_c0_seq1;comp61541_c0_seq1;comp76511_c0_seq1;comp87868_c0_seq1;comp93598_c0_seq1;comp93894_c0_seq1;comp101563_c0_seq1;comp104677_c0_seq1;comp107440_c0_seq1;comp115029_c0_seq1	P	14
GO:0008064	comp6612_c0_seq1;comp32294_c0_seq1;comp36244_c0_seq1;comp60133_c0_seq3;comp61914_c0_seq1;comp63016_c0_seq1	P	6
GO:0007303	comp6612_c0_seq1;comp13850_c0_seq1;comp45606_c0_seq1;comp47117_c0_seq2;comp55522_c0_seq2;comp60133_c0_seq3;comp82129_c0_seq1;comp89893_c0_seq1;comp122580_c0_seq1	P	9
GO:0007396	comp6612_c0_seq1;comp63789_c1_seq1;comp64283_c0_seq1	P	3
GO:0010591	comp6612_c0_seq1;comp32294_c0_seq1;comp32317_c0_seq1;comp36244_c0_seq1;comp51134_c0_seq1;comp63103_c0_seq1;comp63362_c0_seq4;comp64468_c0_seq4	P	8
GO:0032433	comp6612_c0_seq1	C	1
GO:0005912	comp6612_c0_seq1;comp8638_c0_seq1;comp10087_c0_seq1;comp14250_c0_seq1;comp18609_c0_seq1;comp29650_c0_seq2;comp30136_c0_seq1;comp30915_c0_seq1;comp36514_c0_seq1;comp36868_c0_seq1;comp39818_c0_seq1;comp40525_c0_seq1;comp40679_c0_seq1;comp41016_c0_seq1;comp41756_c0_seq1;comp47136_c0_seq1;comp47571_c0_seq1;comp47800_c0_seq1;comp50339_c0_seq1;comp51332_c0_seq1;comp54874_c0_seq1;comp58086_c0_seq1;comp5…	C	58
GO:0051491	comp6612_c0_seq1;comp8550_c0_seq2;comp26640_c0_seq1;comp39788_c0_seq1;comp41015_c0_seq1;comp43401_c0_seq1;comp47571_c0_seq1;comp47800_c0_seq1;comp51332_c0_seq1;comp56783_c0_seq1;comp61373_c0_seq1;comp62628_c0_seq1;comp62778_c0_seq1;comp63789_c1_seq1;comp64283_c0_seq1;comp65556_c0_seq2;comp65760_c0_seq1;comp65994_c0_seq1;comp69875_c0_seq1;comp85854_c0_seq1;comp92044_c0_seq1;comp95468_c0_seq1;comp1…	P	28
GO:0043169	comp6636_c0_seq1;comp16103_c0_seq1;comp19557_c0_seq1;comp20496_c0_seq1;comp20582_c0_seq1;comp26099_c0_seq1;comp46482_c0_seq1;comp46810_c0_seq1;comp48160_c0_seq1;comp49828_c0_seq1;comp50652_c0_seq1;comp53287_c0_seq2;comp59398_c0_seq1;comp61022_c0_seq2;comp61775_c0_seq1;comp61775_c1_seq1;comp65949_c0_seq1;comp65968_c0_seq1;comp66265_c0_seq3;comp68766_c0_seq1;comp73337_c0_seq1;comp92562_c0_seq1;comp…	F	26
GO:0016607	comp6642_c0_seq1;comp7263_c0_seq1;comp8088_c0_seq1;comp11902_c0_seq1;comp12910_c0_seq1;comp14205_c0_seq1;comp16943_c0_seq1;comp17853_c0_seq1;comp19253_c0_seq1;comp27826_c0_seq1;comp30026_c0_seq1;comp30438_c0_seq1;comp30739_c0_seq1;comp30855_c0_seq1;comp30974_c0_seq1;comp31831_c0_seq1;comp33005_c0_seq1;comp35446_c0_seq1;comp37276_c0_seq1;comp37436_c0_seq1;comp38662_c0_seq1;comp39101_c0_seq1;comp41…	C	116
GO:0045665	comp6696_c0_seq1;comp6824_c0_seq1;comp12098_c0_seq2;comp17252_c0_seq1;comp43514_c0_seq2;comp45246_c0_seq1;comp55732_c0_seq1;comp55732_c1_seq1;comp57225_c0_seq1;comp58236_c0_seq1;comp58956_c0_seq1;comp61209_c0_seq1;comp61209_c1_seq2;comp63728_c0_seq1;comp64945_c0_seq5;comp66320_c0_seq1;comp67215_c0_seq13;comp68280_c0_seq4;comp74489_c0_seq1;comp76923_c0_seq1;comp79754_c0_seq1;comp82466_c0_seq1;comp…	P	33
GO:0043010	comp6696_c0_seq1;comp7287_c0_seq1;comp8124_c0_seq1;comp22659_c0_seq1;comp26285_c0_seq1;comp32261_c0_seq1;comp36221_c0_seq1;comp45246_c0_seq1;comp45532_c0_seq1;comp50773_c0_seq2;comp60693_c0_seq1;comp63045_c0_seq3;comp63045_c1_seq2;comp63874_c0_seq2;comp63874_c1_seq1;comp69238_c0_seq1;comp73968_c0_seq1;comp95716_c0_seq1;comp103454_c0_seq1;comp106307_c0_seq1;comp113985_c0_seq1;comp114504_c0_seq1	P	22
GO:0043015	comp6696_c0_seq1;comp9325_c0_seq1;comp10888_c0_seq1;comp10888_c1_seq1;comp38493_c0_seq3;comp45246_c0_seq1;comp48552_c0_seq2;comp51628_c0_seq1;comp53276_c0_seq1;comp58245_c0_seq1;comp59399_c0_seq1;comp112056_c0_seq1;comp123447_c0_seq1	F	13
GO:0043679	comp6696_c0_seq1;comp7428_c0_seq1;comp7752_c0_seq1;comp18662_c0_seq1;comp26750_c0_seq1;comp29782_c0_seq2;comp30226_c0_seq1;comp40341_c0_seq1;comp45246_c0_seq1;comp71495_c0_seq1;comp77572_c0_seq1;comp95121_c0_seq1;comp100048_c0_seq1;comp101738_c0_seq1;comp103278_c0_seq1;comp105294_c0_seq1;comp121058_c0_seq1	C	17
GO:0050772	comp6696_c0_seq1;comp45246_c0_seq1;comp57225_c0_seq1;comp58956_c0_seq1;comp78109_c0_seq1;comp85201_c0_seq1;comp100630_c0_seq1;comp101908_c0_seq1;comp107975_c0_seq1	P	9
GO:0070507	comp6696_c0_seq1;comp45246_c0_seq1;comp58236_c0_seq1	P	3
GO:0032956	comp6696_c0_seq1;comp8072_c0_seq1;comp23387_c0_seq1;comp31107_c0_seq1;comp32899_c0_seq1;comp33135_c0_seq1;comp38961_c0_seq1;comp39267_c0_seq1;comp42884_c0_seq2;comp45246_c0_seq1;comp49039_c0_seq3;comp52372_c0_seq1;comp53392_c0_seq2;comp55558_c0_seq1;comp55808_c0_seq2;comp55924_c0_seq3;comp56945_c0_seq2;comp57589_c0_seq4;comp58236_c0_seq1;comp58760_c0_seq1;comp58846_c0_seq2;comp59090_c0_seq2;comp5…	P	36
GO:0043234	comp6696_c0_seq1;comp9872_c0_seq1;comp12773_c0_seq1;comp12869_c0_seq1;comp13100_c0_seq1;comp13199_c0_seq1;comp13477_c0_seq2;comp14042_c0_seq1;comp14250_c0_seq1;comp21548_c0_seq1;comp21743_c0_seq1;comp23712_c0_seq1;comp25233_c0_seq1;comp25619_c0_seq2;comp26678_c0_seq1;comp27485_c0_seq1;comp28128_c0_seq2;comp29210_c0_seq1;comp29982_c0_seq1;comp31632_c0_seq1;comp31911_c0_seq1;comp32079_c0_seq2;comp3…	C	144
GO:0021799	comp6696_c0_seq1;comp45246_c0_seq1;comp46893_c0_seq1;comp58236_c0_seq1;comp60254_c0_seq1;comp62212_c0_seq1;comp62787_c0_seq3;comp67615_c0_seq1	P	8
GO:0021695	comp6696_c0_seq1;comp45246_c0_seq1	P	2
GO:0046330	comp6696_c0_seq1;comp11723_c0_seq1;comp12034_c0_seq1;comp13533_c0_seq1;comp19892_c0_seq2;comp21359_c0_seq1;comp30841_c0_seq1;comp45246_c0_seq1;comp48657_c0_seq2;comp50111_c0_seq1;comp52596_c0_seq2;comp54067_c0_seq1;comp55737_c0_seq2;comp57441_c0_seq2;comp58856_c0_seq2;comp59756_c0_seq1;comp59756_c1_seq1;comp60425_c0_seq1;comp60944_c0_seq1;comp62574_c0_seq2;comp63438_c0_seq3;comp64369_c0_seq3;comp…	P	28
GO:0021869	comp6696_c0_seq1;comp45246_c0_seq1;comp58236_c0_seq1	P	3
GO:0060071	comp6696_c0_seq1;comp42884_c0_seq2;comp45246_c0_seq1;comp46893_c0_seq1;comp60254_c0_seq1;comp62787_c0_seq3;comp83193_c0_seq1;comp86615_c0_seq1;comp89861_c0_seq1;comp98757_c0_seq1	P	10
GO:0031435	comp6696_c0_seq1;comp9072_c0_seq1;comp11206_c0_seq1;comp22638_c0_seq1;comp45246_c0_seq1;comp54067_c0_seq1;comp58856_c0_seq2	F	7
GO:0005604	comp6738_c0_seq2;comp7737_c0_seq1;comp12642_c0_seq1;comp14758_c0_seq1;comp15342_c0_seq2;comp18552_c0_seq1;comp21608_c1_seq1;comp24558_c0_seq1;comp26950_c0_seq1;comp28088_c0_seq2;comp28772_c0_seq1;comp28868_c0_seq1;comp29210_c0_seq1;comp29551_c0_seq1;comp29956_c0_seq1;comp32642_c0_seq1;comp32941_c0_seq1;comp33226_c0_seq1;comp35723_c0_seq1;comp36065_c0_seq1;comp36153_c1_seq1;comp37074_c0_seq1;comp3…	C	94
GO:0004722	comp6738_c0_seq2;comp7737_c0_seq1;comp8005_c0_seq1;comp8781_c0_seq1;comp11561_c0_seq2;comp11660_c0_seq1;comp14089_c0_seq1;comp14233_c0_seq1;comp15342_c0_seq2;comp20380_c0_seq1;comp21215_c1_seq1;comp24780_c0_seq1;comp33478_c0_seq1;comp35231_c0_seq1;comp35477_c1_seq1;comp37201_c0_seq2;comp39588_c0_seq1;comp40302_c0_seq1;comp40353_c0_seq1;comp44619_c0_seq1;comp44963_c0_seq1;comp47893_c0_seq1;comp488…	F	55
GO:0004511	comp6801_c0_seq1;comp59757_c0_seq4;comp66092_c0_seq1;comp66684_c0_seq2;comp92374_c0_seq1;comp95530_c0_seq1	F	6
GO:0042423	comp6801_c0_seq1;comp92374_c0_seq1;comp95530_c0_seq1	P	3
GO:0009072	comp6801_c0_seq1;comp18100_c0_seq1;comp26357_c0_seq1;comp31017_c0_seq1;comp43765_c0_seq1;comp55680_c0_seq3;comp59757_c0_seq4;comp66092_c0_seq1;comp66684_c0_seq2;comp67793_c0_seq2;comp68291_c0_seq2;comp92374_c0_seq1;comp95530_c0_seq1;comp117289_c0_seq1	P	14
GO:0016525	comp6816_c0_seq1;comp11849_c0_seq1;comp41982_c0_seq1;comp44221_c0_seq1;comp48725_c0_seq1;comp55359_c0_seq1;comp57953_c0_seq2;comp58338_c0_seq1;comp66644_c0_seq1;comp67936_c0_seq1;comp67973_c0_seq1;comp90707_c0_seq1;comp91102_c0_seq1;comp95691_c0_seq1;comp106414_c0_seq1;comp109023_c0_seq1;comp115443_c0_seq1;comp117604_c0_seq1;comp119045_c0_seq1	P	19
GO:0043951	comp6816_c0_seq1	P	1
GO:0006198	comp6816_c0_seq1;comp10363_c0_seq1;comp98282_c0_seq1;comp105021_c0_seq1	P	4
GO:0008286	comp6816_c0_seq1;comp7333_c0_seq1;comp11459_c0_seq1;comp12282_c0_seq1;comp17298_c0_seq1;comp22638_c0_seq1;comp24082_c0_seq1;comp27752_c0_seq1;comp36909_c0_seq1;comp46058_c0_seq4;comp46647_c0_seq1;comp47519_c0_seq1;comp49427_c0_seq2;comp51084_c0_seq2;comp54450_c0_seq1;comp56238_c0_seq3;comp61308_c0_seq2;comp62081_c0_seq1;comp62539_c0_seq2;comp62917_c0_seq2;comp63660_c0_seq2;comp63694_c0_seq2;comp6…	P	46
GO:0050995	comp6816_c0_seq1;comp14675_c0_seq1;comp51876_c0_seq1;comp57289_c0_seq1;comp69076_c0_seq1	P	5
GO:0031018	comp6816_c0_seq1;comp8650_c0_seq1;comp56876_c1_seq2;comp61681_c0_seq1;comp67464_c0_seq1;comp70294_c0_seq1;comp71966_c0_seq1;comp73240_c0_seq1;comp75655_c0_seq1;comp94796_c0_seq1;comp104266_c0_seq1;comp104335_c0_seq1;comp107946_c0_seq1	P	13
GO:0050796	comp6816_c0_seq1;comp7397_c0_seq1;comp34114_c0_seq1;comp50396_c0_seq1;comp51900_c0_seq1;comp54145_c0_seq1;comp57020_c0_seq1;comp57453_c0_seq1;comp58007_c0_seq1;comp58122_c0_seq2;comp59409_c0_seq3;comp59816_c0_seq1;comp60199_c0_seq2;comp60264_c0_seq1;comp61366_c0_seq1;comp61889_c0_seq2;comp64158_c0_seq1;comp69536_c0_seq1;comp69631_c0_seq1;comp124136_c0_seq1	P	20
[truncated: 8,719 more rows]
