# Supplementary material for: De novo characterization of venom apparatus transcriptome of Pardosa pseudoannulata and analysis of its gene expression in response to Bt protein
Source: BMC Biotechnol. 2017 Nov 7;17:73. doi: 10.1186/s12896-017-0392-z (PMC5678584; doi:10.1186/s12896-017-0392-z)
Supplement: Supplementary file 5 — KOG annotation of unigene. Annotated unigenes were categorized into 25 subgroups and listed in each sheet. (XLSX 1508 kb) [file 12896_2017_392_MOESM5_ESM.xlsx]

## Sheet: RNA processing and modifica
Unigene	KOG_ID	KOG_description	KOG_code
comp47_c0_seq1	KOG1869	Splicing coactivator SRm160/300, subunit SRm300	A
comp421_c0_seq1	KOG0306	WD40-repeat-containing subunit of the 18S rRNA processing complex	A
comp699_c0_seq1	KOG2771	Subunit of tRNA-specific adenosine-34 deaminase	A
comp1152_c0_seq1	KOG1804	RNA helicase	A
comp1152_c0_seq1	KOG1802	RNA helicase nonsense mRNA reducing factor (pNORF1)	A
comp1306_c0_seq1	KOG0922	DEAH-box RNA helicase	A
comp1306_c0_seq1	KOG0925	mRNA splicing factor ATP-dependent RNA helicase	A
comp1306_c0_seq1	KOG0924	mRNA splicing factor ATP-dependent RNA helicase	A
comp1306_c0_seq1	KOG0923	mRNA splicing factor ATP-dependent RNA helicase	A
comp1986_c0_seq1	KOG3322	Ribonucleases P/MRP protein subunit	A
comp2104_c0_seq1	KOG0306	WD40-repeat-containing subunit of the 18S rRNA processing complex	A
comp2236_c0_seq1	KOG3908	Queuine-tRNA ribosyltransferase	A
comp2361_c0_seq1	KOG2749	mRNA cleavage and polyadenylation factor IA/II complex, subunit CLP1	A
comp2976_c0_seq1	KOG2749	mRNA cleavage and polyadenylation factor IA/II complex, subunit CLP1	A
comp4618_c0_seq1	KOG4211	Splicing factor hnRNP-F and related RNA-binding proteins	A
comp5328_c0_seq1	KOG0923	mRNA splicing factor ATP-dependent RNA helicase	A
comp5600_c0_seq1	KOG2242	Scaffold/matrix specific factor hnRNP-U/SAF-A, contains SPRY domain	A
comp5631_c0_seq2	KOG0326	ATP-dependent RNA helicase	A
comp5631_c0_seq2	KOG0329	ATP-dependent RNA helicase	A
comp5904_c0_seq1	KOG0839	RNA Methylase, SpoU family	A
comp5904_c0_seq1	KOG0838	RNA Methylase, SpoU family	A
comp6063_c0_seq1	KOG0326	ATP-dependent RNA helicase	A
comp6063_c0_seq1	KOG0338	ATP-dependent RNA helicase	A
comp6063_c0_seq1	KOG0331	ATP-dependent RNA helicase	A
comp6315_c0_seq1	KOG1070	rRNA processing protein Rrp5	A
comp6642_c0_seq1	KOG3702	Nuclear polyadenylated RNA binding protein	A
comp6848_c0_seq1	KOG0145	RNA-binding protein ELAV/HU (RRM superfamily)	A
comp6848_c0_seq1	KOG0119	Splicing factor 1/branch point binding protein (RRM superfamily)	A
comp6848_c0_seq1	KOG0123	Polyadenylate-binding protein (RRM superfamily)	AJ
comp7230_c0_seq1	KOG1127	TPR repeat-containing protein	A
comp7233_c0_seq1	KOG0343	RNA Helicase	A
comp7233_c0_seq1	KOG0342	ATP-dependent RNA helicase pitchoune	A
comp7233_c0_seq1	KOG0345	ATP-dependent RNA helicase	A
comp7233_c0_seq1	KOG0330	ATP-dependent RNA helicase	A
comp7263_c0_seq1	KOG0150	Spliceosomal protein FBP21	A
comp7425_c0_seq1	KOG1127	TPR repeat-containing protein	A
comp7640_c0_seq1	KOG2330	Splicing factor 3b, subunit 2	A
comp7659_c0_seq1	KOG0128	RNA-binding protein SART3 (RRM superfamily)	A
comp7766_c0_seq1	KOG0132	RNA polymerase II C-terminal domain-binding protein RA4, contains RPR and RRM domains	AK
comp7945_c0_seq1	KOG0922	DEAH-box RNA helicase	A
comp7945_c0_seq1	KOG0923	mRNA splicing factor ATP-dependent RNA helicase	A
comp7945_c0_seq1	KOG0925	mRNA splicing factor ATP-dependent RNA helicase	A
comp7945_c0_seq1	KOG0924	mRNA splicing factor ATP-dependent RNA helicase	A
comp8130_c0_seq1	KOG0701	dsRNA-specific nuclease Dicer and related ribonucleases	A
comp8282_c0_seq1	KOG0272	U4/U6 small nuclear ribonucleoprotein Prp4 (contains WD40 repeats)	A
comp8294_c0_seq1	KOG1898	Splicing factor 3b, subunit 3	A
comp8524_c0_seq1	KOG4374	RNA-binding protein Bicaudal-C	A
comp8541_c0_seq1	KOG4676	Splicing factor, arginine/serine-rich	A
comp8542_c0_seq2	KOG0285	Pleiotropic regulator 1	A
comp8599_c0_seq1	KOG2162	Nonsense-mediated mRNA decay protein	A
comp8609_c0_seq1	KOG0109	RNA-binding protein LARK, contains RRM and retroviral-type Zn-finger domains	AR
comp8609_c0_seq1	KOG0123	Polyadenylate-binding protein (RRM superfamily)	AJ
comp8609_c0_seq1	KOG0148	Apoptosis-promoting RNA-binding protein TIA-1/TIAR (RRM superfamily)	AJ
comp8652_c0_seq1	KOG0701	dsRNA-specific nuclease Dicer and related ribonucleases	A
comp8731_c0_seq1	KOG3673	FtsJ-like RNA methyltransferase	A
comp8847_c0_seq1	KOG4318	Bicoid mRNA stability factor	A
comp8854_c0_seq1	KOG1609	Protein involved in mRNA turnover and stability	A
comp8925_c0_seq1	KOG0947	Cytoplasmic exosomal RNA helicase SKI2, DEAD-box superfamily	A
comp8925_c0_seq1	KOG0948	Nuclear exosomal RNA helicase MTR4, DEAD-box superfamily	A
comp8925_c0_seq1	KOG0951	RNA helicase BRR2, DEAD-box superfamily	A
comp8925_c0_seq1	KOG0952	DNA/RNA helicase MER3/SLH1, DEAD-box superfamily	A
comp8987_c0_seq1	KOG0291	WD40-repeat-containing subunit of the 18S rRNA processing complex	A
comp9015_c0_seq1	KOG0951	RNA helicase BRR2, DEAD-box superfamily	A
comp9015_c0_seq1	KOG0952	DNA/RNA helicase MER3/SLH1, DEAD-box superfamily	A
comp9124_c0_seq1	KOG0920	ATP-dependent RNA helicase A	A
comp9124_c0_seq1	KOG0925	mRNA splicing factor ATP-dependent RNA helicase	A
comp9153_c0_seq1	KOG0108	mRNA cleavage and polyadenylation factor I complex, subunit RNA15	A
comp9194_c0_seq1	KOG3132	m3G-cap-specific nuclear import receptor (Snurportin1)	A
comp9246_c0_seq1	KOG3503	H/ACA snoRNP complex, subunit NOP10	A
comp9337_c0_seq1	KOG1898	Splicing factor 3b, subunit 3	A
comp9341_c0_seq1	KOG0924	mRNA splicing factor ATP-dependent RNA helicase	A
comp9341_c0_seq1	KOG0922	DEAH-box RNA helicase	A
comp9341_c0_seq1	KOG0923	mRNA splicing factor ATP-dependent RNA helicase	A
comp9341_c0_seq1	KOG0925	mRNA splicing factor ATP-dependent RNA helicase	A
comp9487_c0_seq2	KOG4211	Splicing factor hnRNP-F and related RNA-binding proteins	A
comp9487_c0_seq2	KOG1365	RNA-binding protein Fusilli, contains RRM domain	AR
comp9727_c1_seq1	KOG4211	Splicing factor hnRNP-F and related RNA-binding proteins	A
comp9839_c0_seq1	KOG2078	tRNA modification enzyme	A
comp10178_c0_seq1	KOG1914	mRNA cleavage and polyadenylation factor I complex, subunit RNA14	A
comp10237_c0_seq1	KOG2441	mRNA splicing factor/probable chromatin binding snw family nuclear protein	AB
comp10372_c0_seq1	KOG1802	RNA helicase nonsense mRNA reducing factor (pNORF1)	A
comp10372_c0_seq1	KOG1801	tRNA-splicing endonuclease positive effector (SEN1)	A
comp10493_c0_seq1	KOG0291	WD40-repeat-containing subunit of the 18S rRNA processing complex	A
comp10493_c0_seq1	KOG0265	U5 snRNP-specific protein-like factor and related proteins	A
comp10610_c0_seq1	KOG1896	mRNA cleavage and polyadenylation factor II complex, subunit CFT1 (CPSF subunit)	A
comp10615_c0_seq1	KOG0345	ATP-dependent RNA helicase	A
comp10615_c0_seq1	KOG0342	ATP-dependent RNA helicase pitchoune	A
comp10615_c0_seq1	KOG0343	RNA Helicase	A
comp10615_c0_seq1	KOG0346	RNA helicase	A
comp10615_c0_seq1	KOG0337	ATP-dependent RNA helicase	A
comp10615_c0_seq1	KOG0338	ATP-dependent RNA helicase	A
comp10615_c0_seq1	KOG0348	ATP-dependent RNA helicase	A
comp10757_c0_seq1	KOG0306	WD40-repeat-containing subunit of the 18S rRNA processing complex	A
comp10951_c0_seq1	KOG0319	WD40-repeat-containing subunit of the 18S rRNA processing complex	A
comp10964_c0_seq1	KOG1914	mRNA cleavage and polyadenylation factor I complex, subunit RNA14	A
comp11082_c0_seq1	KOG2548	SWAP mRNA splicing regulator	A
comp11130_c0_seq1	KOG1919	RNA pseudouridylate synthases	A
comp11341_c0_seq1	KOG2837	Protein containing a U1-type Zn-finger and implicated in RNA splicing or processing	A
comp11566_c0_seq1	KOG0923	mRNA splicing factor ATP-dependent RNA helicase	A
comp11566_c0_seq1	KOG0922	DEAH-box RNA helicase	A
comp11566_c0_seq1	KOG0924	mRNA splicing factor ATP-dependent RNA helicase	A
comp11566_c0_seq1	KOG0925	mRNA splicing factor ATP-dependent RNA helicase	A
comp11634_c0_seq1	KOG0924	mRNA splicing factor ATP-dependent RNA helicase	A
comp11634_c0_seq1	KOG0923	mRNA splicing factor ATP-dependent RNA helicase	A
comp11634_c0_seq1	KOG0922	DEAH-box RNA helicase	A
comp11634_c1_seq1	KOG0924	mRNA splicing factor ATP-dependent RNA helicase	A
comp11634_c1_seq1	KOG0923	mRNA splicing factor ATP-dependent RNA helicase	A
comp11634_c1_seq1	KOG0922	DEAH-box RNA helicase	A
comp11634_c1_seq1	KOG0925	mRNA splicing factor ATP-dependent RNA helicase	A
comp11713_c0_seq1	KOG0272	U4/U6 small nuclear ribonucleoprotein Prp4 (contains WD40 repeats)	A
comp11713_c0_seq1	KOG0291	WD40-repeat-containing subunit of the 18S rRNA processing complex	A
comp11713_c0_seq1	KOG0319	WD40-repeat-containing subunit of the 18S rRNA processing complex	A
comp11774_c0_seq1	KOG0285	Pleiotropic regulator 1	A
comp11774_c0_seq1	KOG0265	U5 snRNP-specific protein-like factor and related proteins	A
comp11783_c0_seq1	KOG2731	DNA alkylation damage repair protein	A
comp11792_c0_seq1	KOG0272	U4/U6 small nuclear ribonucleoprotein Prp4 (contains WD40 repeats)	A
comp11897_c0_seq1	KOG0284	Polyadenylation factor I complex, subunit PFS2	A
comp12109_c0_seq1	KOG0640	mRNA cleavage stimulating factor complex; subunit 1	A
comp12162_c0_seq1	KOG0306	WD40-repeat-containing subunit of the 18S rRNA processing complex	A
comp12312_c0_seq1	KOG2651	rRNA adenine N-6-methyltransferase	A
comp12336_c0_seq1	KOG1135	mRNA cleavage and polyadenylation factor II complex, subunit CFT2 (CPSF subunit)	A
comp12336_c0_seq1	KOG1137	mRNA cleavage and polyadenylation factor II complex, BRR5 (CPSF subunit)	A
comp12336_c0_seq1	KOG1136	Predicted cleavage and polyadenylation specificity factor (CPSF subunit)	A
comp12343_c0_seq1	KOG0106	Alternative splicing factor SRp55/B52/SRp75 (RRM superfamily)	A
comp12345_c0_seq1	KOG1070	rRNA processing protein Rrp5	A
comp12384_c0_seq1	KOG0265	U5 snRNP-specific protein-like factor and related proteins	A
comp12384_c0_seq1	KOG0285	Pleiotropic regulator 1	A
comp12497_c0_seq2	KOG0337	ATP-dependent RNA helicase	A
comp12566_c0_seq1	KOG0272	U4/U6 small nuclear ribonucleoprotein Prp4 (contains WD40 repeats)	A
comp12646_c0_seq1	KOG0951	RNA helicase BRR2, DEAD-box superfamily	A
comp12657_c0_seq1	KOG0341	DEAD-box protein abstrakt	A
comp12926_c0_seq2	KOG2242	Scaffold/matrix specific factor hnRNP-U/SAF-A, contains SPRY domain	A
comp13391_c0_seq1	KOG3980	RNA 3'-terminal phosphate cyclase	A
comp13402_c0_seq1	KOG1122	tRNA and rRNA cytosine-C5-methylase (nucleolar protein NOL1/NOP2)	A
comp13424_c0_seq1	KOG1456	Heterogeneous nuclear ribonucleoprotein L (contains RRM repeats)	A
comp13424_c0_seq1	KOG1190	Polypyrimidine tract-binding protein	A
comp13464_c0_seq1	KOG1802	RNA helicase nonsense mRNA reducing factor (pNORF1)	A
comp13464_c0_seq1	KOG1801	tRNA-splicing endonuclease positive effector (SEN1)	A
comp13588_c0_seq1	KOG0533	RRM motif-containing protein	A
comp13769_c0_seq1	KOG1070	rRNA processing protein Rrp5	A
comp13771_c0_seq2	KOG0123	Polyadenylate-binding protein (RRM superfamily)	AJ
comp14073_c0_seq1	KOG2078	tRNA modification enzyme	A
comp14145_c0_seq1	KOG0128	RNA-binding protein SART3 (RRM superfamily)	A
comp14152_c0_seq1	KOG0701	dsRNA-specific nuclease Dicer and related ribonucleases	A
comp14249_c0_seq1	KOG0299	U3 snoRNP-associated protein (contains WD40 repeats)	A
comp14249_c0_seq1	KOG0284	Polyadenylation factor I complex, subunit PFS2	A
comp14249_c0_seq1	KOG0319	WD40-repeat-containing subunit of the 18S rRNA processing complex	A
comp14444_c0_seq1	KOG0347	RNA helicase	A
comp14444_c0_seq1	KOG0331	ATP-dependent RNA helicase	A
comp14444_c0_seq1	KOG0340	ATP-dependent RNA helicase	A
comp14444_c0_seq1	KOG0348	ATP-dependent RNA helicase	A
comp14444_c0_seq1	KOG0338	ATP-dependent RNA helicase	A
comp14444_c0_seq1	KOG0342	ATP-dependent RNA helicase pitchoune	A
comp14444_c0_seq1	KOG0330	ATP-dependent RNA helicase	A
comp14444_c0_seq1	KOG0337	ATP-dependent RNA helicase	A
comp14444_c0_seq1	KOG0333	U5 snRNP-like RNA helicase subunit	A
comp14444_c0_seq1	KOG0334	RNA helicase	A
comp14464_c0_seq1	KOG0952	DNA/RNA helicase MER3/SLH1, DEAD-box superfamily	A
comp14491_c0_seq1	KOG4318	Bicoid mRNA stability factor	A
comp14573_c0_seq1	KOG2242	Scaffold/matrix specific factor hnRNP-U/SAF-A, contains SPRY domain	A
comp14577_c0_seq1	KOG1446	Histone H3 (Lys4) methyltransferase complex and RNA cleavage factor II complex, subunit SWD2	ABO
comp14577_c0_seq1	KOG0265	U5 snRNP-specific protein-like factor and related proteins	A
comp14711_c0_seq1	KOG0342	ATP-dependent RNA helicase pitchoune	A
comp14711_c0_seq1	KOG0343	RNA Helicase	A
comp14711_c0_seq1	KOG0348	ATP-dependent RNA helicase	A
comp14711_c0_seq1	KOG0345	ATP-dependent RNA helicase	A
comp14743_c0_seq1	KOG1456	Heterogeneous nuclear ribonucleoprotein L (contains RRM repeats)	A
comp14743_c0_seq1	KOG1190	Polypyrimidine tract-binding protein	A
comp15128_c0_seq1	KOG0346	RNA helicase	A
comp15234_c0_seq1	KOG1136	Predicted cleavage and polyadenylation specificity factor (CPSF subunit)	A
comp15234_c0_seq1	KOG1137	mRNA cleavage and polyadenylation factor II complex, BRR5 (CPSF subunit)	A
comp15234_c0_seq1	KOG1135	mRNA cleavage and polyadenylation factor II complex, subunit CFT2 (CPSF subunit)	A
comp15412_c0_seq1	KOG3068	mRNA splicing factor	A
comp15628_c0_seq1	KOG0272	U4/U6 small nuclear ribonucleoprotein Prp4 (contains WD40 repeats)	A
comp15628_c0_seq1	KOG0265	U5 snRNP-specific protein-like factor and related proteins	A
comp15712_c0_seq1	KOG2863	RNA lariat debranching enzyme	A
comp15756_c0_seq1	KOG0272	U4/U6 small nuclear ribonucleoprotein Prp4 (contains WD40 repeats)	A
comp15756_c0_seq1	KOG0306	WD40-repeat-containing subunit of the 18S rRNA processing complex	A
comp15756_c0_seq1	KOG0285	Pleiotropic regulator 1	A
comp15756_c0_seq1	KOG0265	U5 snRNP-specific protein-like factor and related proteins	A
comp15872_c0_seq1	KOG4768	Mitochondrial mRNA maturase	A
comp16231_c0_seq1	KOG2078	tRNA modification enzyme	A
comp16248_c0_seq1	KOG0920	ATP-dependent RNA helicase A	A
comp16447_c0_seq1	KOG0284	Polyadenylation factor I complex, subunit PFS2	A
comp16447_c0_seq1	KOG0272	U4/U6 small nuclear ribonucleoprotein Prp4 (contains WD40 repeats)	A
comp16479_c0_seq1	KOG1802	RNA helicase nonsense mRNA reducing factor (pNORF1)	A
comp16556_c0_seq1	KOG0920	ATP-dependent RNA helicase A	A
comp16556_c0_seq1	KOG0923	mRNA splicing factor ATP-dependent RNA helicase	A
comp16556_c0_seq1	KOG0922	DEAH-box RNA helicase	A
comp16556_c0_seq1	KOG0924	mRNA splicing factor ATP-dependent RNA helicase	A
comp16896_c0_seq1	KOG2071	mRNA cleavage and polyadenylation factor I/II complex, subunit Pcf11	A
comp17240_c0_seq1	KOG2078	tRNA modification enzyme	A
comp17559_c0_seq1	KOG0113	U1 small nuclear ribonucleoprotein (RRM superfamily)	A
comp17866_c0_seq1	KOG1817	Ribonuclease	A
comp17926_c0_seq1	KOG2412	Nuclear-export-signal (NES)-containing protein/polyadenylated-RNA export factor	A
comp17933_c0_seq1	KOG0922	DEAH-box RNA helicase	A
comp17933_c0_seq1	KOG0923	mRNA splicing factor ATP-dependent RNA helicase	A
comp17933_c0_seq1	KOG0925	mRNA splicing factor ATP-dependent RNA helicase	A
comp18131_c0_seq1	KOG0306	WD40-repeat-containing subunit of the 18S rRNA processing complex	A
comp18538_c0_seq1	KOG4768	Mitochondrial mRNA maturase	A
comp18648_c0_seq1	KOG0113	U1 small nuclear ribonucleoprotein (RRM superfamily)	A
comp18648_c0_seq1	KOG0145	RNA-binding protein ELAV/HU (RRM superfamily)	A
comp18691_c0_seq1	KOG0922	DEAH-box RNA helicase	A
comp18691_c0_seq1	KOG0923	mRNA splicing factor ATP-dependent RNA helicase	A
comp18691_c0_seq1	KOG0924	mRNA splicing factor ATP-dependent RNA helicase	A
comp18890_c0_seq1	KOG2651	rRNA adenine N-6-methyltransferase	A
comp19091_c0_seq1	KOG0332	ATP-dependent RNA helicase	A
comp19091_c0_seq1	KOG0329	ATP-dependent RNA helicase	A
comp19268_c0_seq1	KOG1919	RNA pseudouridylate synthases	A
comp19268_c1_seq1	KOG1919	RNA pseudouridylate synthases	A
comp19526_c0_seq1	KOG2562	Protein phosphatase 2 regulatory subunit	A
comp19554_c0_seq1	KOG2863	RNA lariat debranching enzyme	A
comp19745_c0_seq1	KOG3322	Ribonucleases P/MRP protein subunit	A
comp19869_c0_seq1	KOG0272	U4/U6 small nuclear ribonucleoprotein Prp4 (contains WD40 repeats)	A
comp20379_c0_seq1	KOG1070	rRNA processing protein Rrp5	A
comp20517_c0_seq2	KOG3674	FtsJ-like RNA methyltransferase	A
comp20517_c0_seq2	KOG3673	FtsJ-like RNA methyltransferase	A
comp20649_c0_seq1	KOG3322	Ribonucleases P/MRP protein subunit	A
comp20754_c0_seq1	KOG0701	dsRNA-specific nuclease Dicer and related ribonucleases	A
comp20794_c0_seq1	KOG3909	Queuine-tRNA ribosyltransferase	A
comp20794_c1_seq1	KOG3909	Queuine-tRNA ribosyltransferase	A
comp20794_c1_seq1	KOG3908	Queuine-tRNA ribosyltransferase	A
comp20823_c0_seq1	KOG1802	RNA helicase nonsense mRNA reducing factor (pNORF1)	A
comp20823_c0_seq1	KOG1804	RNA helicase	A
comp20823_c0_seq1	KOG1801	tRNA-splicing endonuclease positive effector (SEN1)	A
comp20876_c0_seq1	KOG1896	mRNA cleavage and polyadenylation factor II complex, subunit CFT1 (CPSF subunit)	A
comp21078_c0_seq1	KOG0272	U4/U6 small nuclear ribonucleoprotein Prp4 (contains WD40 repeats)	A
comp21283_c0_seq1	KOG1896	mRNA cleavage and polyadenylation factor II complex, subunit CFT1 (CPSF subunit)	A
comp21317_c0_seq1	KOG1135	mRNA cleavage and polyadenylation factor II complex, subunit CFT2 (CPSF subunit)	A
comp21317_c0_seq1	KOG1137	mRNA cleavage and polyadenylation factor II complex, BRR5 (CPSF subunit)	A
comp21317_c0_seq1	KOG1136	Predicted cleavage and polyadenylation specificity factor (CPSF subunit)	A
comp21317_c0_seq1	KOG1138	Predicted cleavage and polyadenylation specificity factor (CPSF subunit)	A
comp21396_c0_seq1	KOG2071	mRNA cleavage and polyadenylation factor I/II complex, subunit Pcf11	A
comp21404_c0_seq1	KOG0923	mRNA splicing factor ATP-dependent RNA helicase	A
comp21415_c0_seq1	KOG1609	Protein involved in mRNA turnover and stability	A
comp21703_c0_seq1	KOG1609	Protein involved in mRNA turnover and stability	A
comp21993_c0_seq1	KOG1898	Splicing factor 3b, subunit 3	A
comp22228_c0_seq1	KOG0920	ATP-dependent RNA helicase A	A
comp22228_c0_seq1	KOG0922	DEAH-box RNA helicase	A
comp22306_c0_seq1	KOG0272	U4/U6 small nuclear ribonucleoprotein Prp4 (contains WD40 repeats)	A
comp22353_c0_seq1	KOG2731	DNA alkylation damage repair protein	A
comp22752_c0_seq1	KOG0272	U4/U6 small nuclear ribonucleoprotein Prp4 (contains WD40 repeats)	A
comp22752_c0_seq1	KOG0319	WD40-repeat-containing subunit of the 18S rRNA processing complex	A
comp22827_c0_seq1	KOG2562	Protein phosphatase 2 regulatory subunit	A
comp22924_c0_seq1	KOG0920	ATP-dependent RNA helicase A	A
comp23220_c0_seq1	KOG2669	Regulator of nuclear mRNA	A
comp23273_c0_seq2	KOG0839	RNA Methylase, SpoU family	A
comp23316_c0_seq1	KOG0344	ATP-dependent RNA helicase	A
comp23316_c0_seq1	KOG0335	ATP-dependent RNA helicase	A
comp23316_c0_seq1	KOG0331	ATP-dependent RNA helicase	A
comp23316_c0_seq1	KOG0333	U5 snRNP-like RNA helicase subunit	A
comp23803_c0_seq1	KOG1914	mRNA cleavage and polyadenylation factor I complex, subunit RNA14	A
comp23803_c0_seq1	KOG1258	mRNA processing protein	A
comp24043_c0_seq1	KOG1817	Ribonuclease	A
comp24047_c0_seq1	KOG0272	U4/U6 small nuclear ribonucleoprotein Prp4 (contains WD40 repeats)	A
comp24092_c0_seq1	KOG0922	DEAH-box RNA helicase	A
comp24092_c0_seq1	KOG0920	ATP-dependent RNA helicase A	A
comp24092_c0_seq1	KOG0924	mRNA splicing factor ATP-dependent RNA helicase	A
comp24092_c0_seq1	KOG0925	mRNA splicing factor ATP-dependent RNA helicase	A
comp24092_c0_seq1	KOG0923	mRNA splicing factor ATP-dependent RNA helicase	A
comp24305_c0_seq1	KOG0951	RNA helicase BRR2, DEAD-box superfamily	A
comp24367_c0_seq1	KOG0108	mRNA cleavage and polyadenylation factor I complex, subunit RNA15	A
comp24367_c0_seq1	KOG0120	Splicing factor U2AF, large subunit (RRM superfamily)	A
comp24412_c0_seq1	KOG0272	U4/U6 small nuclear ribonucleoprotein Prp4 (contains WD40 repeats)	A
comp24748_c0_seq1	KOG1295	Nonsense-mediated decay protein Upf3	A
comp24979_c0_seq1	KOG1135	mRNA cleavage and polyadenylation factor II complex, subunit CFT2 (CPSF subunit)	A
comp24979_c0_seq1	KOG1136	Predicted cleavage and polyadenylation specificity factor (CPSF subunit)	A
comp24979_c0_seq1	KOG1137	mRNA cleavage and polyadenylation factor II complex, BRR5 (CPSF subunit)	A
comp24999_c0_seq1	KOG2636	Splicing factor 3a, subunit 3	A
comp25020_c0_seq1	KOG4205	RNA-binding protein musashi/mRNA cleavage and polyadenylation factor I complex, subunit HRP1	A
comp25020_c0_seq1	KOG0145	RNA-binding protein ELAV/HU (RRM superfamily)	A
comp25085_c0_seq1	KOG2078	tRNA modification enzyme	A
comp25145_c0_seq1	KOG0924	mRNA splicing factor ATP-dependent RNA helicase	A
comp25188_c0_seq1	KOG2669	Regulator of nuclear mRNA	A
comp25197_c0_seq1	KOG0495	HAT repeat protein	A
comp25300_c0_seq1	KOG0922	DEAH-box RNA helicase	A
comp25300_c0_seq1	KOG0920	ATP-dependent RNA helicase A	A
comp25300_c0_seq1	KOG0923	mRNA splicing factor ATP-dependent RNA helicase	A
comp25300_c0_seq1	KOG0924	mRNA splicing factor ATP-dependent RNA helicase	A
comp25379_c0_seq1	KOG0284	Polyadenylation factor I complex, subunit PFS2	A
comp26097_c0_seq1	KOG0306	WD40-repeat-containing subunit of the 18S rRNA processing complex	A
comp26498_c0_seq1	KOG1135	mRNA cleavage and polyadenylation factor II complex, subunit CFT2 (CPSF subunit)	A
comp26568_c0_seq1	KOG0922	DEAH-box RNA helicase	A
comp26654_c0_seq1	KOG0123	Polyadenylate-binding protein (RRM superfamily)	AJ
comp26778_c0_seq1	KOG0701	dsRNA-specific nuclease Dicer and related ribonucleases	A
comp26942_c0_seq1	KOG2600	U3 small nucleolar ribonucleoprotein (snoRNP) subunit - Mpp10p	A
comp27168_c0_seq1	KOG0272	U4/U6 small nuclear ribonucleoprotein Prp4 (contains WD40 repeats)	A
comp27324_c0_seq1	KOG1898	Splicing factor 3b, subunit 3	A
comp27694_c0_seq2	KOG0839	RNA Methylase, SpoU family	A
comp27712_c0_seq1	KOG0306	WD40-repeat-containing subunit of the 18S rRNA processing complex	A
comp27712_c0_seq1	KOG0299	U3 snoRNP-associated protein (contains WD40 repeats)	A
comp27712_c0_seq1	KOG0319	WD40-repeat-containing subunit of the 18S rRNA processing complex	A
comp27730_c0_seq1	KOG2202	U2 snRNP splicing factor, small subunit, and related proteins	A
comp27777_c0_seq1	KOG2245	Poly(A) polymerase and related nucleotidyltransferases	A
comp28154_c0_seq1	KOG1775	U6 snRNA-associated Sm-like protein	A
comp28154_c0_seq1	KOG1774	Small nuclear ribonucleoprotein E	A
comp28269_c0_seq1	KOG4327	mRNA splicing protein SMN (survival motor neuron)	A
comp28363_c0_seq1	KOG1869	Splicing coactivator SRm160/300, subunit SRm300	A
comp28463_c0_seq1	KOG3172	Small nuclear ribonucleoprotein Sm D3	A
comp28463_c0_seq1	KOG3293	Small nuclear ribonucleoprotein (snRNP)	A
comp28484_c0_seq1	KOG0127	Nucleolar protein fibrillarin NOP77 (RRM superfamily)	A
comp28484_c0_seq1	KOG4207	Predicted splicing factor, SR protein superfamily	A
comp28484_c0_seq1	KOG0108	mRNA cleavage and polyadenylation factor I complex, subunit RNA15	A
comp28789_c0_seq1	KOG1869	Splicing coactivator SRm160/300, subunit SRm300	A
comp28843_c0_seq1	KOG1775	U6 snRNA-associated Sm-like protein	A
comp28843_c0_seq1	KOG1774	Small nuclear ribonucleoprotein E	A
comp29186_c0_seq1	KOG3482	Small nuclear ribonucleoprotein (snRNP) SMF	A
comp29186_c0_seq1	KOG1783	Small nuclear ribonucleoprotein F	A
comp29583_c0_seq1	KOG0319	WD40-repeat-containing subunit of the 18S rRNA processing complex	A
comp29649_c0_seq1	KOG1127	TPR repeat-containing protein	A
comp29652_c0_seq1	KOG1898	Splicing factor 3b, subunit 3	A
comp29652_c0_seq1	KOG1896	mRNA cleavage and polyadenylation factor II complex, subunit CFT1 (CPSF subunit)	A
comp29681_c0_seq1	KOG2044	5'-3' exonuclease HKE1/RAT1	LA
comp29836_c0_seq2	KOG0285	Pleiotropic regulator 1	A
comp29941_c0_seq1	KOG0265	U5 snRNP-specific protein-like factor and related proteins	A
comp29941_c0_seq1	KOG0284	Polyadenylation factor I complex, subunit PFS2	A
comp30106_c0_seq1	KOG2202	U2 snRNP splicing factor, small subunit, and related proteins	A
comp30139_c0_seq1	KOG0108	mRNA cleavage and polyadenylation factor I complex, subunit RNA15	A
comp30142_c0_seq1	KOG0343	RNA Helicase	A
comp30142_c0_seq1	KOG0342	ATP-dependent RNA helicase pitchoune	A
comp30142_c0_seq1	KOG0330	ATP-dependent RNA helicase	A
comp30142_c0_seq1	KOG0338	ATP-dependent RNA helicase	A
comp30190_c0_seq1	KOG4318	Bicoid mRNA stability factor	A
comp30346_c0_seq1	KOG1896	mRNA cleavage and polyadenylation factor II complex, subunit CFT1 (CPSF subunit)	A
comp30370_c0_seq1	KOG0701	dsRNA-specific nuclease Dicer and related ribonucleases	A
comp30403_c0_seq1	KOG0922	DEAH-box RNA helicase	A
comp30403_c0_seq1	KOG0925	mRNA splicing factor ATP-dependent RNA helicase	A
comp30403_c0_seq1	KOG0923	mRNA splicing factor ATP-dependent RNA helicase	A
comp30464_c0_seq1	KOG0923	mRNA splicing factor ATP-dependent RNA helicase	A
comp30464_c0_seq1	KOG0922	DEAH-box RNA helicase	A
comp30464_c0_seq1	KOG0925	mRNA splicing factor ATP-dependent RNA helicase	A
comp30464_c0_seq1	KOG0924	mRNA splicing factor ATP-dependent RNA helicase	A
comp30539_c0_seq1	KOG1070	rRNA processing protein Rrp5	A
comp30539_c0_seq1	KOG2047	mRNA splicing factor	A
comp30761_c0_seq1	KOG3454	U1 snRNP-specific protein C	A
comp30776_c0_seq1	KOG0124	Polypyrimidine tract-binding protein PUF60 (RRM superfamily)	A
comp31033_c0_seq1	KOG2412	Nuclear-export-signal (NES)-containing protein/polyadenylated-RNA export factor	A
comp31062_c0_seq1	KOG0922	DEAH-box RNA helicase	A
comp31062_c0_seq1	KOG0920	ATP-dependent RNA helicase A	A
comp31062_c0_seq1	KOG0926	DEAH-box RNA helicase	AJ
comp31062_c0_seq1	KOG0923	mRNA splicing factor ATP-dependent RNA helicase	A
comp31062_c0_seq1	KOG0924	mRNA splicing factor ATP-dependent RNA helicase	A
comp31185_c0_seq1	KOG1898	Splicing factor 3b, subunit 3	A
comp31642_c0_seq1	KOG0920	ATP-dependent RNA helicase A	A
comp31678_c0_seq1	KOG2193	IGF-II mRNA-binding protein IMP, contains RRM and KH domains	AR
comp31727_c0_seq1	KOG0951	RNA helicase BRR2, DEAD-box superfamily	A
comp31727_c0_seq1	KOG0952	DNA/RNA helicase MER3/SLH1, DEAD-box superfamily	A
comp31829_c0_seq2	KOG0640	mRNA cleavage stimulating factor complex; subunit 1	A
comp31831_c0_seq1	KOG2184	Tuftelin-interacting protein TIP39, contains G-patch domain	A
comp31831_c0_seq1	KOG2185	Predicted RNA-processing protein, contains G-patch domain	A
comp31858_c0_seq1	KOG1802	RNA helicase nonsense mRNA reducing factor (pNORF1)	A
comp31858_c0_seq1	KOG1801	tRNA-splicing endonuclease positive effector (SEN1)	A
comp31875_c0_seq1	KOG3132	m3G-cap-specific nuclear import receptor (Snurportin1)	A
comp31886_c0_seq1	KOG4211	Splicing factor hnRNP-F and related RNA-binding proteins	A
comp31886_c0_seq1	KOG1365	RNA-binding protein Fusilli, contains RRM domain	AR
comp32065_c0_seq1	KOG2184	Tuftelin-interacting protein TIP39, contains G-patch domain	A
comp32148_c0_seq2	KOG0113	U1 small nuclear ribonucleoprotein (RRM superfamily)	A
comp32148_c0_seq2	KOG4207	Predicted splicing factor, SR protein superfamily	A
comp32148_c0_seq2	KOG0123	Polyadenylate-binding protein (RRM superfamily)	AJ
comp32382_c0_seq1	KOG4213	RNA-binding protein La	A
comp32386_c0_seq1	KOG4676	Splicing factor, arginine/serine-rich	A
comp32401_c0_seq1	KOG0132	RNA polymerase II C-terminal domain-binding protein RA4, contains RPR and RRM domains	AK
comp32401_c0_seq1	KOG2071	mRNA cleavage and polyadenylation factor I/II complex, subunit Pcf11	A
comp32418_c0_seq2	KOG0306	WD40-repeat-containing subunit of the 18S rRNA processing complex	A
comp32418_c0_seq2	KOG0319	WD40-repeat-containing subunit of the 18S rRNA processing complex	A
comp32418_c0_seq2	KOG0265	U5 snRNP-specific protein-like factor and related proteins	A
comp32418_c0_seq2	KOG0272	U4/U6 small nuclear ribonucleoprotein Prp4 (contains WD40 repeats)	A
comp32435_c0_seq2	KOG0340	ATP-dependent RNA helicase	A
comp32435_c0_seq2	KOG0330	ATP-dependent RNA helicase	A
comp32435_c0_seq2	KOG0338	ATP-dependent RNA helicase	A
comp32435_c0_seq2	KOG0342	ATP-dependent RNA helicase pitchoune	A
comp32435_c0_seq2	KOG0343	RNA Helicase	A
comp32508_c0_seq1	KOG1919	RNA pseudouridylate synthases	A
comp32560_c0_seq2	KOG4676	Splicing factor, arginine/serine-rich	A
comp32592_c0_seq3	KOG4746	Small nuclear RNA activating complex (SNAPc), subunit SNAP43	A
comp32668_c0_seq1	KOG2242	Scaffold/matrix specific factor hnRNP-U/SAF-A, contains SPRY domain	A
comp32679_c0_seq1	KOG0701	dsRNA-specific nuclease Dicer and related ribonucleases	A
comp32706_c0_seq1	KOG0350	DEAD-box ATP-dependent RNA helicase	A
comp32706_c0_seq1	KOG0337	ATP-dependent RNA helicase	A
comp32706_c0_seq1	KOG0344	ATP-dependent RNA helicase	A
comp32706_c0_seq1	KOG0338	ATP-dependent RNA helicase	A
comp32706_c0_seq1	KOG0345	ATP-dependent RNA helicase	A
comp32706_c0_seq1	KOG0330	ATP-dependent RNA helicase	A
comp32706_c0_seq1	KOG0342	ATP-dependent RNA helicase pitchoune	A
comp32762_c0_seq1	KOG2636	Splicing factor 3a, subunit 3	A
comp32803_c0_seq1	KOG2651	rRNA adenine N-6-methyltransferase	A
comp32804_c0_seq1	KOG0922	DEAH-box RNA helicase	A
comp32914_c0_seq1	KOG2937	Decapping enzyme complex, predicted pyrophosphatase DCP2	A
comp32936_c0_seq2	KOG0284	Polyadenylation factor I complex, subunit PFS2	A
comp32936_c0_seq2	KOG0319	WD40-repeat-containing subunit of the 18S rRNA processing complex	A
comp32937_c0_seq1	KOG0336	ATP-dependent RNA helicase	A
comp32937_c0_seq1	KOG0331	ATP-dependent RNA helicase	A
comp32937_c0_seq1	KOG0335	ATP-dependent RNA helicase	A
comp32937_c0_seq1	KOG0334	RNA helicase	A
comp32968_c0_seq1	KOG0640	mRNA cleavage stimulating factor complex; subunit 1	A
comp33005_c0_seq1	KOG0150	Spliceosomal protein FBP21	A
comp33021_c0_seq1	KOG0291	WD40-repeat-containing subunit of the 18S rRNA processing complex	A
comp33152_c0_seq1	KOG1896	mRNA cleavage and polyadenylation factor II complex, subunit CFT1 (CPSF subunit)	A
comp33242_c0_seq1	KOG0647	mRNA export protein (contains WD40 repeats)	A
comp33396_c0_seq1	KOG0924	mRNA splicing factor ATP-dependent RNA helicase	A
comp33396_c0_seq1	KOG0922	DEAH-box RNA helicase	A
comp33396_c0_seq1	KOG0923	mRNA splicing factor ATP-dependent RNA helicase	A
comp33396_c0_seq1	KOG0925	mRNA splicing factor ATP-dependent RNA helicase	A
comp33463_c0_seq1	KOG0341	DEAD-box protein abstrakt	A
comp33463_c0_seq1	KOG0335	ATP-dependent RNA helicase	A
comp33463_c0_seq1	KOG0333	U5 snRNP-like RNA helicase subunit	A
comp33549_c0_seq1	KOG0265	U5 snRNP-specific protein-like factor and related proteins	A
comp33642_c0_seq1	KOG1127	TPR repeat-containing protein	A
comp33800_c0_seq1	KOG0920	ATP-dependent RNA helicase A	A
comp33838_c0_seq1	KOG0272	U4/U6 small nuclear ribonucleoprotein Prp4 (contains WD40 repeats)	A
comp33839_c0_seq1	KOG1896	mRNA cleavage and polyadenylation factor II complex, subunit CFT1 (CPSF subunit)	A
comp34050_c0_seq1	KOG1914	mRNA cleavage and polyadenylation factor I complex, subunit RNA14	A
comp34050_c0_seq1	KOG1070	rRNA processing protein Rrp5	A
comp34108_c0_seq2	KOG1122	tRNA and rRNA cytosine-C5-methylase (nucleolar protein NOL1/NOP2)	A
comp34112_c0_seq1	KOG1914	mRNA cleavage and polyadenylation factor I complex, subunit RNA14	A
comp34760_c0_seq1	KOG4689	Predicted RNase	A
comp34971_c0_seq1	KOG0150	Spliceosomal protein FBP21	A
comp34971_c0_seq1	KOG0144	RNA-binding protein CUGBP1/BRUNO (RRM superfamily)	A
comp34971_c0_seq1	KOG0152	Spliceosomal protein FBP11/Splicing factor PRP40	A
comp34987_c0_seq1	KOG1817	Ribonuclease	A
comp35182_c0_seq1	KOG0284	Polyadenylation factor I complex, subunit PFS2	A
comp35228_c0_seq1	KOG0988	RNA-directed RNA polymerase QDE-1 required for posttranscriptional gene silencing and RNA interference	A
comp35291_c0_seq1	KOG0128	RNA-binding protein SART3 (RRM superfamily)	A
comp35291_c0_seq1	KOG1258	mRNA processing protein	A
comp35479_c0_seq1	KOG0922	DEAH-box RNA helicase	A
comp36126_c0_seq1	KOG1446	Histone H3 (Lys4) methyltransferase complex and RNA cleavage factor II complex, subunit SWD2	ABO
comp36318_c0_seq1	KOG3482	Small nuclear ribonucleoprotein (snRNP) SMF	A
comp36318_c0_seq1	KOG1783	Small nuclear ribonucleoprotein F	A
comp36412_c0_seq1	KOG0272	U4/U6 small nuclear ribonucleoprotein Prp4 (contains WD40 repeats)	A
comp36833_c0_seq1	KOG0495	HAT repeat protein	A
comp37019_c0_seq1	KOG2809	Telomerase elongation inhibitor/RNA maturation protein PINX1	AD
comp37037_c0_seq1	KOG0265	U5 snRNP-specific protein-like factor and related proteins	A
comp37052_c0_seq1	KOG2749	mRNA cleavage and polyadenylation factor IA/II complex, subunit CLP1	A
comp37151_c0_seq1	KOG0920	ATP-dependent RNA helicase A	A
comp37336_c0_seq1	KOG0640	mRNA cleavage stimulating factor complex; subunit 1	A
comp37351_c0_seq1	KOG3674	FtsJ-like RNA methyltransferase	A
comp37351_c0_seq1	KOG3673	FtsJ-like RNA methyltransferase	A
comp37366_c0_seq1	KOG0265	U5 snRNP-specific protein-like factor and related proteins	A
comp37442_c0_seq1	KOG0920	ATP-dependent RNA helicase A	A
comp37442_c0_seq1	KOG0923	mRNA splicing factor ATP-dependent RNA helicase	A
comp37442_c0_seq1	KOG0922	DEAH-box RNA helicase	A
comp37442_c0_seq1	KOG0926	DEAH-box RNA helicase	AJ
comp37442_c0_seq1	KOG0925	mRNA splicing factor ATP-dependent RNA helicase	A
comp37763_c0_seq1	KOG0947	Cytoplasmic exosomal RNA helicase SKI2, DEAD-box superfamily	A
comp37763_c0_seq1	KOG0948	Nuclear exosomal RNA helicase MTR4, DEAD-box superfamily	A
comp37836_c0_seq1	KOG0291	WD40-repeat-containing subunit of the 18S rRNA processing complex	A
comp37836_c0_seq1	KOG0272	U4/U6 small nuclear ribonucleoprotein Prp4 (contains WD40 repeats)	A
comp37836_c0_seq1	KOG0640	mRNA cleavage stimulating factor complex; subunit 1	A
comp37973_c0_seq1	KOG1137	mRNA cleavage and polyadenylation factor II complex, BRR5 (CPSF subunit)	A
comp38009_c0_seq1	KOG0920	ATP-dependent RNA helicase A	A
comp38009_c0_seq1	KOG0923	mRNA splicing factor ATP-dependent RNA helicase	A
comp38009_c0_seq1	KOG0922	DEAH-box RNA helicase	A
comp38009_c0_seq1	KOG0924	mRNA splicing factor ATP-dependent RNA helicase	A
comp38009_c0_seq1	KOG0925	mRNA splicing factor ATP-dependent RNA helicase	A
comp38024_c0_seq1	KOG1365	RNA-binding protein Fusilli, contains RRM domain	AR
comp38024_c0_seq1	KOG4211	Splicing factor hnRNP-F and related RNA-binding proteins	A
comp38221_c0_seq1	KOG3908	Queuine-tRNA ribosyltransferase	A
comp38230_c0_seq1	KOG4676	Splicing factor, arginine/serine-rich	A
comp38236_c0_seq1	KOG0291	WD40-repeat-containing subunit of the 18S rRNA processing complex	A
comp38316_c0_seq1	KOG0701	dsRNA-specific nuclease Dicer and related ribonucleases	A
comp38549_c0_seq1	KOG0952	DNA/RNA helicase MER3/SLH1, DEAD-box superfamily	A
comp38549_c0_seq1	KOG0951	RNA helicase BRR2, DEAD-box superfamily	A
comp38571_c0_seq1	KOG0920	ATP-dependent RNA helicase A	A
comp38604_c0_seq1	KOG4374	RNA-binding protein Bicaudal-C	A
comp38638_c0_seq1	KOG0123	Polyadenylate-binding protein (RRM superfamily)	AJ
comp38662_c0_seq1	KOG0150	Spliceosomal protein FBP21	A
comp38662_c0_seq1	KOG0144	RNA-binding protein CUGBP1/BRUNO (RRM superfamily)	A
comp38926_c0_seq1	KOG4822	Predicted nuclear membrane protein involved in mRNA transport and sex determination via splicing modulation	AT
comp39105_c0_seq2	KOG3414	Component of the U4/U6.U5 snRNP/mitosis protein DIM1	AD
comp39110_c0_seq1	KOG3482	Small nuclear ribonucleoprotein (snRNP) SMF	A
comp39110_c0_seq1	KOG1783	Small nuclear ribonucleoprotein F	A
comp39266_c0_seq2	KOG0337	ATP-dependent RNA helicase	A
comp39266_c0_seq2	KOG0330	ATP-dependent RNA helicase	A
comp39266_c0_seq2	KOG0340	ATP-dependent RNA helicase	A
comp39266_c0_seq2	KOG0326	ATP-dependent RNA helicase	A
comp39266_c0_seq2	KOG0342	ATP-dependent RNA helicase pitchoune	A
comp39266_c0_seq2	KOG0339	ATP-dependent RNA helicase	A
comp39266_c0_seq2	KOG0347	RNA helicase	A
comp39318_c0_seq1	KOG1446	Histone H3 (Lys4) methyltransferase complex and RNA cleavage factor II complex, subunit SWD2	ABO
comp39519_c0_seq1	KOG2071	mRNA cleavage and polyadenylation factor I/II complex, subunit Pcf11	A
comp39556_c0_seq1	KOG4393	Predicted pseudouridylate synthase	AJ
comp39657_c0_seq1	KOG0272	U4/U6 small nuclear ribonucleoprotein Prp4 (contains WD40 repeats)	A
comp39850_c0_seq1	KOG0127	Nucleolar protein fibrillarin NOP77 (RRM superfamily)	A
comp39850_c0_seq1	KOG0108	mRNA cleavage and polyadenylation factor I complex, subunit RNA15	A
comp39850_c0_seq1	KOG0123	Polyadenylate-binding protein (RRM superfamily)	AJ
comp39877_c0_seq1	KOG1609	Protein involved in mRNA turnover and stability	A
comp39918_c0_seq2	KOG1782	Small Nuclear ribonucleoprotein splicing factor	A
comp40077_c0_seq1	KOG0272	U4/U6 small nuclear ribonucleoprotein Prp4 (contains WD40 repeats)	A
comp40077_c0_seq1	KOG0265	U5 snRNP-specific protein-like factor and related proteins	A
comp40228_c0_seq1	KOG1295	Nonsense-mediated decay protein Upf3	A
comp40273_c0_seq1	KOG1122	tRNA and rRNA cytosine-C5-methylase (nucleolar protein NOL1/NOP2)	A
comp40325_c0_seq1	KOG3013	Exosomal 3'-5' exoribonuclease complex, subunit Rrp4	A
comp40481_c0_seq1	KOG3414	Component of the U4/U6.U5 snRNP/mitosis protein DIM1	AD
comp40728_c0_seq1	KOG4676	Splicing factor, arginine/serine-rich	A
comp40748_c0_seq1	KOG2078	tRNA modification enzyme	A
comp40963_c0_seq1	KOG0670	U4/U6-associated splicing factor PRP4	A
comp40977_c0_seq1	KOG0640	mRNA cleavage stimulating factor complex; subunit 1	A
comp40977_c0_seq1	KOG0291	WD40-repeat-containing subunit of the 18S rRNA processing complex	A
comp40979_c0_seq1	KOG1609	Protein involved in mRNA turnover and stability	A
comp40993_c0_seq1	KOG1446	Histone H3 (Lys4) methyltransferase complex and RNA cleavage factor II complex, subunit SWD2	ABO
comp40993_c0_seq1	KOG0265	U5 snRNP-specific protein-like factor and related proteins	A
comp41156_c0_seq1	KOG0920	ATP-dependent RNA helicase A	A
comp41156_c0_seq1	KOG0922	DEAH-box RNA helicase	A
comp41156_c0_seq1	KOG0923	mRNA splicing factor ATP-dependent RNA helicase	A
comp41232_c0_seq1	KOG4205	RNA-binding protein musashi/mRNA cleavage and polyadenylation factor I complex, subunit HRP1	A
comp41237_c0_seq2	KOG0340	ATP-dependent RNA helicase	A
comp41237_c0_seq2	KOG0330	ATP-dependent RNA helicase	A
comp41237_c0_seq2	KOG0338	ATP-dependent RNA helicase	A
comp41237_c0_seq2	KOG0342	ATP-dependent RNA helicase pitchoune	A
comp41240_c0_seq1	KOG1781	Small Nuclear ribonucleoprotein splicing factor	A
comp41240_c0_seq1	KOG1780	Small Nuclear ribonucleoprotein G	A
comp41321_c0_seq1	KOG1919	RNA pseudouridylate synthases	A
comp41324_c0_seq1	KOG0113	U1 small nuclear ribonucleoprotein (RRM superfamily)	A
comp41324_c0_seq1	KOG0123	Polyadenylate-binding protein (RRM superfamily)	AJ
comp41324_c0_seq1	KOG4207	Predicted splicing factor, SR protein superfamily	A
comp41341_c0_seq1	KOG3293	Small nuclear ribonucleoprotein (snRNP)	A
comp41341_c0_seq1	KOG3172	Small nuclear ribonucleoprotein Sm D3	A
comp41341_c0_seq1	KOG3448	Predicted snRNP core protein	A
comp41351_c0_seq1	KOG0299	U3 snoRNP-associated protein (contains WD40 repeats)	A
comp41486_c0_seq1	KOG0796	Spliceosome subunit	A
comp41530_c0_seq2	KOG3763	mRNA export factor TAP/MEX67	A
comp41562_c0_seq1	KOG0265	U5 snRNP-specific protein-like factor and related proteins	A
comp41581_c0_seq1	KOG3454	U1 snRNP-specific protein C	A
comp41595_c0_seq1	KOG1781	Small Nuclear ribonucleoprotein splicing factor	A
comp41595_c0_seq1	KOG1780	Small Nuclear ribonucleoprotein G	A
comp41615_c0_seq1	KOG0343	RNA Helicase	A
comp41654_c0_seq1	KOG1588	RNA-binding protein Sam68 and related KH domain proteins	A
comp41654_c0_seq1	KOG0119	Splicing factor 1/branch point binding protein (RRM superfamily)	A
comp41681_c0_seq1	KOG1136	Predicted cleavage and polyadenylation specificity factor (CPSF subunit)	A
comp41681_c0_seq1	KOG1137	mRNA cleavage and polyadenylation factor II complex, BRR5 (CPSF subunit)	A
comp41681_c0_seq1	KOG1135	mRNA cleavage and polyadenylation factor II complex, subunit CFT2 (CPSF subunit)	A
comp41879_c0_seq1	KOG1138	Predicted cleavage and polyadenylation specificity factor (CPSF subunit)	A
comp41947_c0_seq1	KOG1802	RNA helicase nonsense mRNA reducing factor (pNORF1)	A
comp41947_c0_seq1	KOG1801	tRNA-splicing endonuclease positive effector (SEN1)	A
comp42068_c0_seq1	KOG0495	HAT repeat protein	A
comp42068_c0_seq1	KOG2047	mRNA splicing factor	A
comp42088_c0_seq2	KOG4822	Predicted nuclear membrane protein involved in mRNA transport and sex determination via splicing modulation	AT
comp42127_c0_seq2	KOG0107	Alternative splicing factor SRp20/9G8 (RRM superfamily)	A
comp42127_c0_seq2	KOG0106	Alternative splicing factor SRp55/B52/SRp75 (RRM superfamily)	A
comp42127_c0_seq2	KOG0105	Alternative splicing factor ASF/SF2 (RRM superfamily)	A
comp42275_c0_seq1	KOG2749	mRNA cleavage and polyadenylation factor IA/II complex, subunit CLP1	A
comp42276_c0_seq1	KOG1896	mRNA cleavage and polyadenylation factor II complex, subunit CFT1 (CPSF subunit)	A
comp42289_c0_seq1	KOG3013	Exosomal 3'-5' exoribonuclease complex, subunit Rrp4	A
comp42296_c0_seq2	KOG0920	ATP-dependent RNA helicase A	A
comp42395_c0_seq1	KOG3980	RNA 3'-terminal phosphate cyclase	A
comp42507_c0_seq1	KOG1898	Splicing factor 3b, subunit 3	A
comp42566_c0_seq1	KOG1994	Predicted RNA binding protein, contains G-patch and Zn-finger domains	A
comp42566_c0_seq1	KOG2184	Tuftelin-interacting protein TIP39, contains G-patch domain	A
comp42626_c0_seq2	KOG1365	RNA-binding protein Fusilli, contains RRM domain	AR
comp42626_c0_seq2	KOG4211	Splicing factor hnRNP-F and related RNA-binding proteins	A
comp42707_c0_seq1	KOG1801	tRNA-splicing endonuclease positive effector (SEN1)	A
comp42707_c0_seq1	KOG1802	RNA helicase nonsense mRNA reducing factor (pNORF1)	A
comp42849_c0_seq1	KOG0335	ATP-dependent RNA helicase	A
comp42880_c0_seq2	KOG1127	TPR repeat-containing protein	A
comp42889_c0_seq1	KOG2051	Nonsense-mediated mRNA decay 2 protein	A
comp42898_c0_seq2	KOG0701	dsRNA-specific nuclease Dicer and related ribonucleases	A
comp42904_c0_seq1	KOG1914	mRNA cleavage and polyadenylation factor I complex, subunit RNA14	A
comp43071_c0_seq1	KOG0922	DEAH-box RNA helicase	A
comp43071_c0_seq1	KOG0923	mRNA splicing factor ATP-dependent RNA helicase	A
comp43071_c0_seq1	KOG0925	mRNA splicing factor ATP-dependent RNA helicase	A
comp43071_c0_seq1	KOG0924	mRNA splicing factor ATP-dependent RNA helicase	A
comp43071_c1_seq1	KOG0922	DEAH-box RNA helicase	A
comp43071_c1_seq1	KOG0923	mRNA splicing factor ATP-dependent RNA helicase	A
comp43071_c1_seq1	KOG0924	mRNA splicing factor ATP-dependent RNA helicase	A
comp43104_c0_seq2	KOG2573	Ribosome biogenesis protein - Nop56p/Sik1p	AJ
comp43104_c0_seq2	KOG2572	Ribosome biogenesis protein - Nop58p/Nop5p	AJ
comp43104_c0_seq2	KOG2574	mRNA splicing factor PRP31	A
comp43132_c0_seq1	KOG0337	ATP-dependent RNA helicase	A
comp43170_c0_seq1	KOG2071	mRNA cleavage and polyadenylation factor I/II complex, subunit Pcf11	A
comp43215_c0_seq1	KOG0350	DEAD-box ATP-dependent RNA helicase	A
comp43215_c0_seq1	KOG0338	ATP-dependent RNA helicase	A
comp43215_c0_seq1	KOG0337	ATP-dependent RNA helicase	A
comp43215_c0_seq1	KOG0344	ATP-dependent RNA helicase	A
comp43215_c0_seq1	KOG0342	ATP-dependent RNA helicase pitchoune	A
comp43215_c0_seq1	KOG0331	ATP-dependent RNA helicase	A
comp43215_c0_seq1	KOG0330	ATP-dependent RNA helicase	A
comp43587_c0_seq1	KOG2809	Telomerase elongation inhibitor/RNA maturation protein PINX1	AD
comp43587_c0_seq1	KOG2184	Tuftelin-interacting protein TIP39, contains G-patch domain	A
comp43658_c0_seq1	KOG1801	tRNA-splicing endonuclease positive effector (SEN1)	A
comp43658_c0_seq1	KOG1802	RNA helicase nonsense mRNA reducing factor (pNORF1)	A
comp43719_c0_seq1	KOG1136	Predicted cleavage and polyadenylation specificity factor (CPSF subunit)	A
comp43719_c0_seq1	KOG1137	mRNA cleavage and polyadenylation factor II complex, BRR5 (CPSF subunit)	A
comp43719_c0_seq1	KOG1135	mRNA cleavage and polyadenylation factor II complex, subunit CFT2 (CPSF subunit)	A
comp43747_c0_seq1	KOG0319	WD40-repeat-containing subunit of the 18S rRNA processing complex	A
comp43747_c0_seq1	KOG0272	U4/U6 small nuclear ribonucleoprotein Prp4 (contains WD40 repeats)	A
comp43806_c0_seq2	KOG3503	H/ACA snoRNP complex, subunit NOP10	A
comp43824_c0_seq1	KOG2574	mRNA splicing factor PRP31	A
comp43864_c0_seq2	KOG0265	U5 snRNP-specific protein-like factor and related proteins	A
comp43892_c0_seq1	KOG0121	Nuclear cap-binding protein complex, subunit CBP20 (RRM superfamily)	A
comp43897_c0_seq1	KOG1783	Small nuclear ribonucleoprotein F	A
comp43897_c0_seq1	KOG3482	Small nuclear ribonucleoprotein (snRNP) SMF	A
comp43897_c0_seq1	KOG1780	Small Nuclear ribonucleoprotein G	A
comp43897_c0_seq1	KOG3293	Small nuclear ribonucleoprotein (snRNP)	A
comp43916_c0_seq1	KOG0272	U4/U6 small nuclear ribonucleoprotein Prp4 (contains WD40 repeats)	A
comp43916_c0_seq1	KOG0265	U5 snRNP-specific protein-like factor and related proteins	A
comp43916_c0_seq1	KOG0306	WD40-repeat-containing subunit of the 18S rRNA processing complex	A
comp43947_c0_seq1	KOG2777	tRNA-specific adenosine deaminase 1	A
comp44008_c0_seq1	KOG3013	Exosomal 3'-5' exoribonuclease complex, subunit Rrp4	A
comp44023_c0_seq1	KOG0123	Polyadenylate-binding protein (RRM superfamily)	AJ
comp44023_c0_seq1	KOG0109	RNA-binding protein LARK, contains RRM and retroviral-type Zn-finger domains	AR
comp44186_c0_seq1	KOG2071	mRNA cleavage and polyadenylation factor I/II complex, subunit Pcf11	A
comp44383_c0_seq1	KOG0951	RNA helicase BRR2, DEAD-box superfamily	A
comp44471_c0_seq1	KOG0291	WD40-repeat-containing subunit of the 18S rRNA processing complex	A
comp44471_c0_seq1	KOG0306	WD40-repeat-containing subunit of the 18S rRNA processing complex	A
comp44497_c0_seq1	KOG0333	U5 snRNP-like RNA helicase subunit	A
comp44543_c0_seq2	KOG0121	Nuclear cap-binding protein complex, subunit CBP20 (RRM superfamily)	A
comp44892_c0_seq1	KOG2184	Tuftelin-interacting protein TIP39, contains G-patch domain	A
comp44946_c0_seq1	KOG3702	Nuclear polyadenylated RNA binding protein	A
comp45221_c0_seq2	KOG1804	RNA helicase	A
comp45268_c0_seq1	KOG4211	Splicing factor hnRNP-F and related RNA-binding proteins	A
comp45268_c0_seq1	KOG1365	RNA-binding protein Fusilli, contains RRM domain	AR
comp45354_c0_seq1	KOG1609	Protein involved in mRNA turnover and stability	A
comp45396_c0_seq1	KOG1994	Predicted RNA binding protein, contains G-patch and Zn-finger domains	A
comp45396_c0_seq1	KOG2184	Tuftelin-interacting protein TIP39, contains G-patch domain	A
comp45701_c0_seq4	KOG0272	U4/U6 small nuclear ribonucleoprotein Prp4 (contains WD40 repeats)	A
comp45779_c0_seq1	KOG0265	U5 snRNP-specific protein-like factor and related proteins	A
comp45824_c0_seq1	KOG3172	Small nuclear ribonucleoprotein Sm D3	A
comp45824_c0_seq1	KOG3293	Small nuclear ribonucleoprotein (snRNP)	A
comp45824_c0_seq1	KOG3428	Small nuclear ribonucleoprotein SMD1 and related snRNPs	A
comp45833_c0_seq1	KOG3013	Exosomal 3'-5' exoribonuclease complex, subunit Rrp4	A
comp46088_c0_seq1	KOG4393	Predicted pseudouridylate synthase	AJ
comp46285_c0_seq3	KOG0107	Alternative splicing factor SRp20/9G8 (RRM superfamily)	A
comp46285_c0_seq3	KOG0106	Alternative splicing factor SRp55/B52/SRp75 (RRM superfamily)	A
comp46285_c0_seq3	KOG0105	Alternative splicing factor ASF/SF2 (RRM superfamily)	A
comp46313_c0_seq2	KOG2953	mRNA-binding protein Encore	A
comp46318_c0_seq1	KOG0348	ATP-dependent RNA helicase	A
comp46326_c0_seq1	KOG0341	DEAD-box protein abstrakt	A
comp46357_c0_seq1	KOG0148	Apoptosis-promoting RNA-binding protein TIA-1/TIAR (RRM superfamily)	AJ
comp46413_c0_seq1	KOG3503	H/ACA snoRNP complex, subunit NOP10	A
comp46526_c0_seq2	KOG0284	Polyadenylation factor I complex, subunit PFS2	A
comp46526_c0_seq2	KOG0272	U4/U6 small nuclear ribonucleoprotein Prp4 (contains WD40 repeats)	A
comp46542_c0_seq1	KOG4206	Spliceosomal protein snRNP-U1A/U2B	A
comp46542_c0_seq1	KOG0123	Polyadenylate-binding protein (RRM superfamily)	AJ
comp46564_c0_seq1	KOG1909	Ran GTPase-activating protein	AYT
comp46750_c0_seq1	KOG1456	Heterogeneous nuclear ribonucleoprotein L (contains RRM repeats)	A
comp46750_c0_seq1	KOG1190	Polypyrimidine tract-binding protein	A
comp46934_c0_seq1	KOG3172	Small nuclear ribonucleoprotein Sm D3	A
comp46934_c0_seq1	KOG3293	Small nuclear ribonucleoprotein (snRNP)	A
comp46934_c0_seq1	KOG3428	Small nuclear ribonucleoprotein SMD1 and related snRNPs	A
comp46942_c0_seq1	KOG1914	mRNA cleavage and polyadenylation factor I complex, subunit RNA14	A
comp46954_c0_seq1	KOG3045	Predicted RNA methylase involved in rRNA processing	A
comp47116_c0_seq1	KOG0265	U5 snRNP-specific protein-like factor and related proteins	A
comp47116_c0_seq1	KOG0272	U4/U6 small nuclear ribonucleoprotein Prp4 (contains WD40 repeats)	A
comp47133_c0_seq1	KOG0922	DEAH-box RNA helicase	A
comp47133_c0_seq1	KOG0923	mRNA splicing factor ATP-dependent RNA helicase	A
comp47133_c0_seq1	KOG0924	mRNA splicing factor ATP-dependent RNA helicase	A
comp47133_c0_seq1	KOG0925	mRNA splicing factor ATP-dependent RNA helicase	A
comp47353_c0_seq1	KOG3503	H/ACA snoRNP complex, subunit NOP10	A
comp47440_c0_seq2	KOG0265	U5 snRNP-specific protein-like factor and related proteins	A
comp47683_c0_seq1	KOG0922	DEAH-box RNA helicase	A
comp47683_c0_seq1	KOG0923	mRNA splicing factor ATP-dependent RNA helicase	A
comp47683_c0_seq1	KOG0925	mRNA splicing factor ATP-dependent RNA helicase	A
comp47683_c0_seq1	KOG0924	mRNA splicing factor ATP-dependent RNA helicase	A
comp47778_c0_seq1	KOG1098	Putative SAM-dependent rRNA methyltransferase SPB1	AR
comp47842_c0_seq1	KOG0330	ATP-dependent RNA helicase	A
comp47842_c0_seq1	KOG0335	ATP-dependent RNA helicase	A
comp47842_c0_seq1	KOG0331	ATP-dependent RNA helicase	A
comp47842_c0_seq1	KOG0333	U5 snRNP-like RNA helicase subunit	A
comp47842_c0_seq1	KOG0337	ATP-dependent RNA helicase	A
comp47842_c0_seq1	KOG0326	ATP-dependent RNA helicase	A
comp47925_c0_seq1	KOG0922	DEAH-box RNA helicase	A
comp47925_c0_seq1	KOG0923	mRNA splicing factor ATP-dependent RNA helicase	A
comp47925_c0_seq1	KOG0924	mRNA splicing factor ATP-dependent RNA helicase	A
comp47925_c0_seq1	KOG0925	mRNA splicing factor ATP-dependent RNA helicase	A
comp47984_c0_seq2	KOG0145	RNA-binding protein ELAV/HU (RRM superfamily)	A
comp48039_c0_seq1	KOG4206	Spliceosomal protein snRNP-U1A/U2B	A
comp48039_c0_seq1	KOG0107	Alternative splicing factor SRp20/9G8 (RRM superfamily)	A
comp48039_c0_seq1	KOG0105	Alternative splicing factor ASF/SF2 (RRM superfamily)	A
comp48039_c0_seq1	KOG4207	Predicted splicing factor, SR protein superfamily	A
comp48100_c0_seq2	KOG4008	rRNA processing protein RRP7	A
comp48218_c0_seq1	KOG0926	DEAH-box RNA helicase	AJ
comp48218_c0_seq1	KOG0923	mRNA splicing factor ATP-dependent RNA helicase	A
comp48218_c0_seq1	KOG0922	DEAH-box RNA helicase	A
comp48218_c0_seq1	KOG0924	mRNA splicing factor ATP-dependent RNA helicase	A
comp48218_c0_seq1	KOG0925	mRNA splicing factor ATP-dependent RNA helicase	A
comp48242_c0_seq2	KOG0701	dsRNA-specific nuclease Dicer and related ribonucleases	A
comp48261_c0_seq2	KOG1127	TPR repeat-containing protein	A
comp48364_c0_seq1	KOG2780	Ribosome biogenesis protein RPF1, contains IMP4 domain	A
comp48364_c0_seq1	KOG2781	U3 small nucleolar ribonucleoprotein (snoRNP) component	A
comp48367_c0_seq1	KOG1802	RNA helicase nonsense mRNA reducing factor (pNORF1)	A
comp48367_c0_seq1	KOG1801	tRNA-splicing endonuclease positive effector (SEN1)	A
comp48380_c0_seq1	KOG3293	Small nuclear ribonucleoprotein (snRNP)	A
comp48380_c0_seq1	KOG3172	Small nuclear ribonucleoprotein Sm D3	A
comp48380_c0_seq1	KOG3448	Predicted snRNP core protein	A
comp48435_c0_seq1	KOG2780	Ribosome biogenesis protein RPF1, contains IMP4 domain	A
comp48435_c0_seq1	KOG2781	U3 small nucleolar ribonucleoprotein (snoRNP) component	A
comp48481_c0_seq1	KOG1135	mRNA cleavage and polyadenylation factor II complex, subunit CFT2 (CPSF subunit)	A
comp48556_c0_seq1	KOG1365	RNA-binding protein Fusilli, contains RRM domain	AR
comp48599_c0_seq1	KOG2047	mRNA splicing factor	A
comp48599_c0_seq1	KOG1070	rRNA processing protein Rrp5	A
comp48600_c0_seq2	KOG0922	DEAH-box RNA helicase	A
comp48600_c0_seq2	KOG0923	mRNA splicing factor ATP-dependent RNA helicase	A
comp48600_c0_seq2	KOG0924	mRNA splicing factor ATP-dependent RNA helicase	A
comp48600_c0_seq2	KOG0925	mRNA splicing factor ATP-dependent RNA helicase	A
comp48601_c0_seq1	KOG0336	ATP-dependent RNA helicase	A
comp48601_c0_seq1	KOG0331	ATP-dependent RNA helicase	A
comp48601_c0_seq1	KOG0334	RNA helicase	A
comp48601_c0_seq1	KOG0339	ATP-dependent RNA helicase	A
comp48601_c1_seq1	KOG0336	ATP-dependent RNA helicase	A
comp48601_c1_seq1	KOG0331	ATP-dependent RNA helicase	A
comp48624_c0_seq1	KOG2749	mRNA cleavage and polyadenylation factor IA/II complex, subunit CLP1	A
comp48660_c0_seq2	KOG1137	mRNA cleavage and polyadenylation factor II complex, BRR5 (CPSF subunit)	A
comp48708_c0_seq1	KOG4213	RNA-binding protein La	A
comp48752_c0_seq1	KOG0107	Alternative splicing factor SRp20/9G8 (RRM superfamily)	A
comp48752_c0_seq1	KOG0105	Alternative splicing factor ASF/SF2 (RRM superfamily)	A
comp48752_c0_seq1	KOG0108	mRNA cleavage and polyadenylation factor I complex, subunit RNA15	A
comp48816_c0_seq1	KOG2651	rRNA adenine N-6-methyltransferase	A
comp48834_c0_seq1	KOG4212	RNA-binding protein hnRNP-M	A
comp48834_c0_seq1	KOG0123	Polyadenylate-binding protein (RRM superfamily)	AJ
comp48834_c0_seq1	KOG0108	mRNA cleavage and polyadenylation factor I complex, subunit RNA15	A
comp48941_c0_seq1	KOG0123	Polyadenylate-binding protein (RRM superfamily)	AJ
comp48956_c0_seq5	KOG0108	mRNA cleavage and polyadenylation factor I complex, subunit RNA15	A
comp48994_c0_seq2	KOG0336	ATP-dependent RNA helicase	A
comp48994_c0_seq2	KOG0331	ATP-dependent RNA helicase	A
comp48994_c0_seq2	KOG0335	ATP-dependent RNA helicase	A
comp48994_c0_seq2	KOG0334	RNA helicase	A
comp49040_c0_seq2	KOG4205	RNA-binding protein musashi/mRNA cleavage and polyadenylation factor I complex, subunit HRP1	A
comp49061_c0_seq2	KOG3408	U1-like Zn-finger-containing protein, probabl erole in RNA processing/splicing	A
comp49152_c0_seq1	KOG4206	Spliceosomal protein snRNP-U1A/U2B	A
comp49213_c0_seq1	KOG2793	Putative N2,N2-dimethylguanosine tRNA methyltransferase	A
comp49247_c0_seq4	KOG1914	mRNA cleavage and polyadenylation factor I complex, subunit RNA14	A
comp49262_c0_seq1	KOG3408	U1-like Zn-finger-containing protein, probabl erole in RNA processing/splicing	A
comp49273_c0_seq2	KOG1137	mRNA cleavage and polyadenylation factor II complex, BRR5 (CPSF subunit)	A
comp49273_c0_seq2	KOG1136	Predicted cleavage and polyadenylation specificity factor (CPSF subunit)	A
comp49373_c1_seq1	KOG2071	mRNA cleavage and polyadenylation factor I/II complex, subunit Pcf11	A
comp49420_c0_seq1	KOG2162	Nonsense-mediated mRNA decay protein	A
comp49533_c0_seq3	KOG0272	U4/U6 small nuclear ribonucleoprotein Prp4 (contains WD40 repeats)	A
comp49600_c0_seq1	KOG4046	RNase MRP and P, subunit POP4/p29	A
comp49705_c0_seq1	KOG0922	DEAH-box RNA helicase	A
comp49705_c0_seq1	KOG0923	mRNA splicing factor ATP-dependent RNA helicase	A
comp49705_c0_seq1	KOG0925	mRNA splicing factor ATP-dependent RNA helicase	A
comp49776_c0_seq2	KOG0284	Polyadenylation factor I complex, subunit PFS2	A
comp49776_c0_seq2	KOG0272	U4/U6 small nuclear ribonucleoprotein Prp4 (contains WD40 repeats)	A
comp49798_c0_seq1	KOG4327	mRNA splicing protein SMN (survival motor neuron)	A
comp49861_c0_seq1	KOG1896	mRNA cleavage and polyadenylation factor II complex, subunit CFT1 (CPSF subunit)	A
comp49861_c0_seq1	KOG1898	Splicing factor 3b, subunit 3	A
comp49889_c0_seq1	KOG1783	Small nuclear ribonucleoprotein F	A
comp49889_c0_seq1	KOG3482	Small nuclear ribonucleoprotein (snRNP) SMF	A
comp49889_c0_seq1	KOG1780	Small Nuclear ribonucleoprotein G	A
comp49889_c0_seq1	KOG3293	Small nuclear ribonucleoprotein (snRNP)	A
comp49926_c0_seq3	KOG0922	DEAH-box RNA helicase	A
comp49926_c0_seq3	KOG0924	mRNA splicing factor ATP-dependent RNA helicase	A
comp49926_c0_seq3	KOG0923	mRNA splicing factor ATP-dependent RNA helicase	A
comp49926_c0_seq3	KOG0925	mRNA splicing factor ATP-dependent RNA helicase	A
comp49952_c0_seq1	KOG0272	U4/U6 small nuclear ribonucleoprotein Prp4 (contains WD40 repeats)	A
comp50169_c0_seq1	KOG0951	RNA helicase BRR2, DEAD-box superfamily	A
comp50169_c0_seq1	KOG0952	DNA/RNA helicase MER3/SLH1, DEAD-box superfamily	A
comp50210_c0_seq1	KOG1780	Small Nuclear ribonucleoprotein G	A
comp50210_c0_seq1	KOG1781	Small Nuclear ribonucleoprotein splicing factor	A
comp50210_c0_seq1	KOG1782	Small Nuclear ribonucleoprotein splicing factor	A
comp50210_c0_seq1	KOG1774	Small nuclear ribonucleoprotein E	A
comp50210_c0_seq1	KOG1784	Small Nuclear ribonucleoprotein splicing factor	A
comp50210_c0_seq1	KOG1775	U6 snRNA-associated Sm-like protein	A
comp50210_c0_seq1	KOG3460	Small nuclear ribonucleoprotein (snRNP) LSM3	A
comp50216_c0_seq1	KOG4318	Bicoid mRNA stability factor	A
comp50367_c0_seq1	KOG4008	rRNA processing protein RRP7	A
comp50388_c1_seq1	KOG1895	mRNA cleavage and polyadenylation factor II complex, subunit PTA1	A
comp50395_c0_seq1	KOG1898	Splicing factor 3b, subunit 3	A
comp50445_c0_seq1	KOG0337	ATP-dependent RNA helicase	A
comp50445_c0_seq1	KOG0338	ATP-dependent RNA helicase	A
comp50445_c0_seq1	KOG0334	RNA helicase	A
comp50445_c0_seq1	KOG0330	ATP-dependent RNA helicase	A
comp50445_c0_seq1	KOG0331	ATP-dependent RNA helicase	A
comp50445_c0_seq1	KOG0335	ATP-dependent RNA helicase	A
comp50470_c0_seq1	KOG1784	Small Nuclear ribonucleoprotein splicing factor	A
comp50470_c0_seq1	KOG1782	Small Nuclear ribonucleoprotein splicing factor	A
comp50470_c0_seq1	KOG1781	Small Nuclear ribonucleoprotein splicing factor	A
comp50470_c1_seq1	KOG1784	Small Nuclear ribonucleoprotein splicing factor	A
comp50470_c1_seq1	KOG1782	Small Nuclear ribonucleoprotein splicing factor	A
comp50470_c1_seq1	KOG1781	Small Nuclear ribonucleoprotein splicing factor	A
comp50470_c1_seq1	KOG1780	Small Nuclear ribonucleoprotein G	A
comp50552_c0_seq1	KOG2051	Nonsense-mediated mRNA decay 2 protein	A
comp50597_c0_seq1	KOG0330	ATP-dependent RNA helicase	A
comp50597_c0_seq1	KOG0335	ATP-dependent RNA helicase	A
comp50597_c0_seq1	KOG0333	U5 snRNP-like RNA helicase subunit	A
comp50597_c0_seq1	KOG0331	ATP-dependent RNA helicase	A
comp50597_c0_seq1	KOG0334	RNA helicase	A
comp50613_c0_seq4	KOG1136	Predicted cleavage and polyadenylation specificity factor (CPSF subunit)	A
comp50613_c0_seq4	KOG1137	mRNA cleavage and polyadenylation factor II complex, BRR5 (CPSF subunit)	A
comp50613_c0_seq4	KOG1135	mRNA cleavage and polyadenylation factor II complex, subunit CFT2 (CPSF subunit)	A
comp50615_c0_seq1	KOG1919	RNA pseudouridylate synthases	A
comp50622_c0_seq1	KOG1802	RNA helicase nonsense mRNA reducing factor (pNORF1)	A
comp50622_c0_seq1	KOG1801	tRNA-splicing endonuclease positive effector (SEN1)	A
comp50750_c0_seq2	KOG0148	Apoptosis-promoting RNA-binding protein TIA-1/TIAR (RRM superfamily)	AJ
comp50913_c0_seq1	KOG0341	DEAD-box protein abstrakt	A
comp50913_c0_seq1	KOG0339	ATP-dependent RNA helicase	A
comp50913_c0_seq1	KOG0331	ATP-dependent RNA helicase	A
comp50913_c0_seq1	KOG0334	RNA helicase	A
comp50916_c0_seq1	KOG0647	mRNA export protein (contains WD40 repeats)	A
comp50924_c0_seq1	KOG1596	Fibrillarin and related nucleolar RNA-binding proteins	A
comp50984_c0_seq1	KOG0924	mRNA splicing factor ATP-dependent RNA helicase	A
comp51051_c0_seq1	KOG1801	tRNA-splicing endonuclease positive effector (SEN1)	A
comp51072_c0_seq1	KOG0152	Spliceosomal protein FBP11/Splicing factor PRP40	A
comp51084_c0_seq2	KOG0272	U4/U6 small nuclear ribonucleoprotein Prp4 (contains WD40 repeats)	A
comp51108_c0_seq1	KOG0342	ATP-dependent RNA helicase pitchoune	A
comp51108_c0_seq1	KOG0343	RNA Helicase	A
comp51108_c0_seq1	KOG0348	ATP-dependent RNA helicase	A
comp51169_c0_seq2	KOG0265	U5 snRNP-specific protein-like factor and related proteins	A
comp51217_c0_seq1	KOG0333	U5 snRNP-like RNA helicase subunit	A
comp51217_c0_seq1	KOG0334	RNA helicase	A
comp51217_c0_seq1	KOG0331	ATP-dependent RNA helicase	A
comp51258_c0_seq1	KOG1896	mRNA cleavage and polyadenylation factor II complex, subunit CFT1 (CPSF subunit)	A
comp51258_c0_seq1	KOG1898	Splicing factor 3b, subunit 3	A
comp51351_c0_seq1	KOG0113	U1 small nuclear ribonucleoprotein (RRM superfamily)	A
comp51392_c0_seq1	KOG3911	Nucleolar protein NOP52/RRP1	A
comp51577_c0_seq1	KOG0343	RNA Helicase	A
comp51577_c0_seq1	KOG0342	ATP-dependent RNA helicase pitchoune	A
comp51577_c0_seq1	KOG0348	ATP-dependent RNA helicase	A
comp51577_c0_seq1	KOG0345	ATP-dependent RNA helicase	A
comp51656_c0_seq1	KOG4206	Spliceosomal protein snRNP-U1A/U2B	A
comp51656_c0_seq1	KOG0107	Alternative splicing factor SRp20/9G8 (RRM superfamily)	A
comp51656_c0_seq1	KOG0105	Alternative splicing factor ASF/SF2 (RRM superfamily)	A
comp51656_c0_seq1	KOG4207	Predicted splicing factor, SR protein superfamily	A
comp51675_c0_seq1	KOG0335	ATP-dependent RNA helicase	A
comp51696_c0_seq2	KOG4205	RNA-binding protein musashi/mRNA cleavage and polyadenylation factor I complex, subunit HRP1	A
comp51717_c0_seq1	KOG1040	Polyadenylation factor I complex, subunit, Yth1 (CPSF subunit)	A
comp51728_c0_seq2	KOG4211	Splicing factor hnRNP-F and related RNA-binding proteins	A
comp51827_c0_seq1	KOG0107	Alternative splicing factor SRp20/9G8 (RRM superfamily)	A
comp51827_c0_seq1	KOG0105	Alternative splicing factor ASF/SF2 (RRM superfamily)	A
comp51827_c0_seq1	KOG0106	Alternative splicing factor SRp55/B52/SRp75 (RRM superfamily)	A
comp51827_c0_seq1	KOG0109	RNA-binding protein LARK, contains RRM and retroviral-type Zn-finger domains	AR
comp51835_c0_seq3	KOG1919	RNA pseudouridylate synthases	A
comp51880_c0_seq2	KOG3013	Exosomal 3'-5' exoribonuclease complex, subunit Rrp4	A
comp51895_c0_seq1	KOG0319	WD40-repeat-containing subunit of the 18S rRNA processing complex	A
comp51930_c0_seq1	KOG3801	Uncharacterized conserved protein BCN92	A
comp52087_c0_seq1	KOG1795	U5 snRNP spliceosome subunit	A
comp52091_c0_seq2	KOG2242	Scaffold/matrix specific factor hnRNP-U/SAF-A, contains SPRY domain	A
comp52105_c0_seq1	KOG0350	DEAD-box ATP-dependent RNA helicase	A
comp52105_c0_seq1	KOG0338	ATP-dependent RNA helicase	A
comp52105_c0_seq1	KOG0330	ATP-dependent RNA helicase	A
comp52105_c0_seq1	KOG0340	ATP-dependent RNA helicase	A
comp52105_c0_seq1	KOG0342	ATP-dependent RNA helicase pitchoune	A
comp52105_c0_seq1	KOG0344	ATP-dependent RNA helicase	A
comp52211_c0_seq2	KOG2793	Putative N2,N2-dimethylguanosine tRNA methyltransferase	A
comp52260_c0_seq1	KOG4213	RNA-binding protein La	A
comp52300_c0_seq1	KOG2245	Poly(A) polymerase and related nucleotidyltransferases	A
comp52343_c0_seq1	KOG2562	Protein phosphatase 2 regulatory subunit	A
comp52359_c0_seq1	KOG1919	RNA pseudouridylate synthases	A
comp52388_c0_seq2	KOG0107	Alternative splicing factor SRp20/9G8 (RRM superfamily)	A
comp52406_c0_seq1	KOG0291	WD40-repeat-containing subunit of the 18S rRNA processing complex	A
comp52406_c0_seq1	KOG0265	U5 snRNP-specific protein-like factor and related proteins	A
comp52413_c0_seq1	KOG0107	Alternative splicing factor SRp20/9G8 (RRM superfamily)	A
comp52415_c0_seq1	KOG0820	Ribosomal RNA adenine dimethylase	A
comp52415_c0_seq1	KOG0821	Predicted ribosomal RNA adenine dimethylase	A
comp52424_c0_seq1	KOG1919	RNA pseudouridylate synthases	A
comp52476_c0_seq1	KOG1135	mRNA cleavage and polyadenylation factor II complex, subunit CFT2 (CPSF subunit)	A
comp52501_c0_seq3	KOG0306	WD40-repeat-containing subunit of the 18S rRNA processing complex	A
comp52501_c0_seq3	KOG0291	WD40-repeat-containing subunit of the 18S rRNA processing complex	A
comp52537_c0_seq1	KOG1137	mRNA cleavage and polyadenylation factor II complex, BRR5 (CPSF subunit)	A
comp52651_c0_seq2	KOG2202	U2 snRNP splicing factor, small subunit, and related proteins	A
comp52666_c0_seq1	KOG0342	ATP-dependent RNA helicase pitchoune	A
comp52666_c0_seq1	KOG0343	RNA Helicase	A
comp52666_c0_seq1	KOG0345	ATP-dependent RNA helicase	A
comp52666_c0_seq1	KOG0348	ATP-dependent RNA helicase	A
comp52701_c0_seq1	KOG0340	ATP-dependent RNA helicase	A
comp52701_c0_seq1	KOG0330	ATP-dependent RNA helicase	A
comp52701_c0_seq1	KOG0338	ATP-dependent RNA helicase	A
comp52701_c0_seq1	KOG0342	ATP-dependent RNA helicase pitchoune	A
comp52707_c0_seq1	KOG0272	U4/U6 small nuclear ribonucleoprotein Prp4 (contains WD40 repeats)	A
comp52707_c1_seq1	KOG0272	U4/U6 small nuclear ribonucleoprotein Prp4 (contains WD40 repeats)	A
comp52735_c0_seq1	KOG1780	Small Nuclear ribonucleoprotein G	A
comp52735_c0_seq1	KOG1781	Small Nuclear ribonucleoprotein splicing factor	A
comp52735_c0_seq1	KOG1782	Small Nuclear ribonucleoprotein splicing factor	A
comp52735_c0_seq1	KOG1774	Small nuclear ribonucleoprotein E	A
comp52735_c0_seq1	KOG1784	Small Nuclear ribonucleoprotein splicing factor	A
comp52735_c0_seq1	KOG1775	U6 snRNA-associated Sm-like protein	A
comp52735_c0_seq1	KOG3460	Small nuclear ribonucleoprotein (snRNP) LSM3	A
comp52741_c0_seq1	KOG0926	DEAH-box RNA helicase	AJ
comp52741_c0_seq1	KOG0923	mRNA splicing factor ATP-dependent RNA helicase	A
comp52741_c0_seq1	KOG0922	DEAH-box RNA helicase	A
comp52741_c0_seq1	KOG0924	mRNA splicing factor ATP-dependent RNA helicase	A
comp52741_c0_seq1	KOG0925	mRNA splicing factor ATP-dependent RNA helicase	A
comp52763_c0_seq1	KOG1774	Small nuclear ribonucleoprotein E	A
comp52802_c0_seq2	KOG2162	Nonsense-mediated mRNA decay protein	A
comp52808_c0_seq1	KOG0265	U5 snRNP-specific protein-like factor and related proteins	A
comp52819_c0_seq2	KOG1898	Splicing factor 3b, subunit 3	A
comp52928_c0_seq1	KOG0299	U3 snoRNP-associated protein (contains WD40 repeats)	A
comp52928_c0_seq1	KOG0319	WD40-repeat-containing subunit of the 18S rRNA processing complex	A
comp52928_c0_seq1	KOG0285	Pleiotropic regulator 1	A
comp52951_c0_seq1	KOG2548	SWAP mRNA splicing regulator	A
comp52951_c0_seq1	KOG4676	Splicing factor, arginine/serine-rich	A
comp52977_c0_seq2	KOG2837	Protein containing a U1-type Zn-finger and implicated in RNA splicing or processing	A
comp52983_c0_seq1	KOG0108	mRNA cleavage and polyadenylation factor I complex, subunit RNA15	A
comp52983_c0_seq1	KOG0120	Splicing factor U2AF, large subunit (RRM superfamily)	A
comp53058_c0_seq1	KOG3408	U1-like Zn-finger-containing protein, probabl erole in RNA processing/splicing	A
comp53067_c0_seq1	KOG0342	ATP-dependent RNA helicase pitchoune	A
comp53067_c0_seq1	KOG0343	RNA Helicase	A
comp53067_c0_seq1	KOG0348	ATP-dependent RNA helicase	A
comp53094_c0_seq1	KOG3673	FtsJ-like RNA methyltransferase	A
comp53115_c0_seq1	KOG0951	RNA helicase BRR2, DEAD-box superfamily	A
comp53135_c0_seq2	KOG0272	U4/U6 small nuclear ribonucleoprotein Prp4 (contains WD40 repeats)	A
comp53135_c0_seq2	KOG0284	Polyadenylation factor I complex, subunit PFS2	A
comp53135_c0_seq2	KOG0265	U5 snRNP-specific protein-like factor and related proteins	A
comp53196_c0_seq2	KOG0272	U4/U6 small nuclear ribonucleoprotein Prp4 (contains WD40 repeats)	A
comp53196_c0_seq2	KOG0265	U5 snRNP-specific protein-like factor and related proteins	A
comp53224_c0_seq1	KOG2749	mRNA cleavage and polyadenylation factor IA/II complex, subunit CLP1	A
comp53393_c0_seq2	KOG1070	rRNA processing protein Rrp5	A
comp53418_c0_seq1	KOG4676	Splicing factor, arginine/serine-rich	A
comp53423_c0_seq1	KOG1137	mRNA cleavage and polyadenylation factor II complex, BRR5 (CPSF subunit)	A
comp53423_c0_seq1	KOG1136	Predicted cleavage and polyadenylation specificity factor (CPSF subunit)	A
comp53423_c0_seq1	KOG1135	mRNA cleavage and polyadenylation factor II complex, subunit CFT2 (CPSF subunit)	A
comp53423_c0_seq1	KOG1138	Predicted cleavage and polyadenylation specificity factor (CPSF subunit)	A
comp53423_c1_seq1	KOG1137	mRNA cleavage and polyadenylation factor II complex, BRR5 (CPSF subunit)	A
comp53423_c1_seq1	KOG1136	Predicted cleavage and polyadenylation specificity factor (CPSF subunit)	A
comp53423_c1_seq1	KOG1135	mRNA cleavage and polyadenylation factor II complex, subunit CFT2 (CPSF subunit)	A
comp53553_c0_seq1	KOG2809	Telomerase elongation inhibitor/RNA maturation protein PINX1	AD
comp53583_c0_seq1	KOG0265	U5 snRNP-specific protein-like factor and related proteins	A
comp53627_c0_seq1	KOG0923	mRNA splicing factor ATP-dependent RNA helicase	A
comp53627_c0_seq1	KOG0922	DEAH-box RNA helicase	A
comp53627_c0_seq1	KOG0925	mRNA splicing factor ATP-dependent RNA helicase	A
comp53627_c0_seq1	KOG0924	mRNA splicing factor ATP-dependent RNA helicase	A
comp53631_c0_seq2	KOG0265	U5 snRNP-specific protein-like factor and related proteins	A
comp53631_c0_seq2	KOG0272	U4/U6 small nuclear ribonucleoprotein Prp4 (contains WD40 repeats)	A
comp53639_c0_seq1	KOG2636	Splicing factor 3a, subunit 3	A
comp53646_c0_seq1	KOG0341	DEAD-box protein abstrakt	A
comp53646_c0_seq1	KOG0335	ATP-dependent RNA helicase	A
comp53646_c0_seq1	KOG0334	RNA helicase	A
comp53646_c0_seq1	KOG0333	U5 snRNP-like RNA helicase subunit	A
comp53646_c1_seq1	KOG0341	DEAD-box protein abstrakt	A
comp53646_c1_seq1	KOG0331	ATP-dependent RNA helicase	A
comp53646_c1_seq1	KOG0335	ATP-dependent RNA helicase	A
comp53646_c1_seq1	KOG0339	ATP-dependent RNA helicase	A
comp53752_c0_seq1	KOG2600	U3 small nucleolar ribonucleoprotein (snoRNP) subunit - Mpp10p	A
comp53768_c0_seq1	KOG2600	U3 small nucleolar ribonucleoprotein (snoRNP) subunit - Mpp10p	A
comp53798_c0_seq1	KOG2600	U3 small nucleolar ribonucleoprotein (snoRNP) subunit - Mpp10p	A
comp53846_c0_seq2	KOG2548	SWAP mRNA splicing regulator	A
comp53854_c0_seq2	KOG0951	RNA helicase BRR2, DEAD-box superfamily	A
comp53892_c0_seq2	KOG1919	RNA pseudouridylate synthases	A
comp53895_c0_seq1	KOG3414	Component of the U4/U6.U5 snRNP/mitosis protein DIM1	AD
comp53908_c0_seq1	KOG3911	Nucleolar protein NOP52/RRP1	A
comp53932_c0_seq1	KOG0265	U5 snRNP-specific protein-like factor and related proteins	A
comp53983_c0_seq1	KOG3454	U1 snRNP-specific protein C	A
comp54023_c0_seq1	KOG3045	Predicted RNA methylase involved in rRNA processing	A
comp54032_c0_seq1	KOG0148	Apoptosis-promoting RNA-binding protein TIA-1/TIAR (RRM superfamily)	AJ
comp54040_c0_seq1	KOG4209	Splicing factor RNPS1, SR protein superfamily	A
comp54040_c0_seq1	KOG0108	mRNA cleavage and polyadenylation factor I complex, subunit RNA15	A
comp54040_c0_seq1	KOG3702	Nuclear polyadenylated RNA binding protein	A
comp54040_c0_seq1	KOG4207	Predicted splicing factor, SR protein superfamily	A
comp54040_c0_seq1	KOG0117	Heterogeneous nuclear ribonucleoprotein R (RRM superfamily)	A
comp54125_c0_seq1	KOG0920	ATP-dependent RNA helicase A	A
comp54134_c0_seq1	KOG1994	Predicted RNA binding protein, contains G-patch and Zn-finger domains	A
comp54134_c0_seq1	KOG2184	Tuftelin-interacting protein TIP39, contains G-patch domain	A
comp54188_c0_seq1	KOG0820	Ribosomal RNA adenine dimethylase	A
comp54188_c0_seq1	KOG0821	Predicted ribosomal RNA adenine dimethylase	A
comp54193_c0_seq2	KOG2193	IGF-II mRNA-binding protein IMP, contains RRM and KH domains	AR
comp54211_c0_seq1	KOG2047	mRNA splicing factor	A
comp54211_c0_seq1	KOG1070	rRNA processing protein Rrp5	A
comp54211_c1_seq1	KOG2047	mRNA splicing factor	A
comp54286_c0_seq1	KOG0334	RNA helicase	A
comp54320_c0_seq1	KOG3414	Component of the U4/U6.U5 snRNP/mitosis protein DIM1	AD
comp54346_c0_seq1	KOG3387	60S ribosomal protein 15.5kD/SNU13, NHP2/L7A family (includes ribonuclease P subunit p38), involved in splicing	AJ
comp54346_c0_seq1	KOG3167	Box H/ACA snoRNP component, involved in ribosomal RNA pseudouridinylation	A
comp54348_c0_seq1	KOG1898	Splicing factor 3b, subunit 3	A
comp54348_c1_seq1	KOG1898	Splicing factor 3b, subunit 3	A
comp54364_c0_seq1	KOG1609	Protein involved in mRNA turnover and stability	A
comp54410_c0_seq1	KOG0127	Nucleolar protein fibrillarin NOP77 (RRM superfamily)	A
comp54410_c0_seq1	KOG0108	mRNA cleavage and polyadenylation factor I complex, subunit RNA15	A
comp54410_c0_seq1	KOG0123	Polyadenylate-binding protein (RRM superfamily)	AJ
comp54417_c0_seq1	KOG1802	RNA helicase nonsense mRNA reducing factor (pNORF1)	A
comp54457_c0_seq1	KOG1122	tRNA and rRNA cytosine-C5-methylase (nucleolar protein NOL1/NOP2)	A
comp54493_c0_seq2	KOG1104	Nuclear cap-binding complex, subunit NCBP1/CBP80	A
comp54532_c0_seq1	KOG0272	U4/U6 small nuclear ribonucleoprotein Prp4 (contains WD40 repeats)	A
comp54533_c0_seq1	KOG3408	U1-like Zn-finger-containing protein, probabl erole in RNA processing/splicing	A
comp54690_c0_seq1	KOG4318	Bicoid mRNA stability factor	A
comp54726_c0_seq1	KOG0337	ATP-dependent RNA helicase	A
comp54726_c0_seq1	KOG0338	ATP-dependent RNA helicase	A
comp54726_c0_seq1	KOG0330	ATP-dependent RNA helicase	A
comp54726_c0_seq1	KOG0340	ATP-dependent RNA helicase	A
comp54737_c0_seq1	KOG1127	TPR repeat-containing protein	A
comp54776_c0_seq1	KOG2937	Decapping enzyme complex, predicted pyrophosphatase DCP2	A
comp54832_c0_seq1	KOG0951	RNA helicase BRR2, DEAD-box superfamily	A
comp54832_c0_seq1	KOG0952	DNA/RNA helicase MER3/SLH1, DEAD-box superfamily	A
comp54875_c0_seq1	KOG1804	RNA helicase	A
comp54901_c0_seq1	KOG4207	Predicted splicing factor, SR protein superfamily	A
comp54901_c0_seq1	KOG0107	Alternative splicing factor SRp20/9G8 (RRM superfamily)	A
comp54901_c0_seq1	KOG0105	Alternative splicing factor ASF/SF2 (RRM superfamily)	A
comp54907_c0_seq1	KOG0106	Alternative splicing factor SRp55/B52/SRp75 (RRM superfamily)	A
comp54907_c0_seq1	KOG0107	Alternative splicing factor SRp20/9G8 (RRM superfamily)	A
comp54915_c0_seq1	KOG0951	RNA helicase BRR2, DEAD-box superfamily	A
comp54924_c0_seq2	KOG0647	mRNA export protein (contains WD40 repeats)	A
comp54981_c1_seq1	KOG2651	rRNA adenine N-6-methyltransferase	A
comp54992_c0_seq2	KOG3080	Nucleolar protein-like/EBNA1-binding protein	A
comp55036_c0_seq3	KOG2669	Regulator of nuclear mRNA	A
comp55141_c0_seq1	KOG0920	ATP-dependent RNA helicase A	A
comp55190_c0_seq2	KOG2669	Regulator of nuclear mRNA	A
comp55278_c0_seq1	KOG0345	ATP-dependent RNA helicase	A
comp55278_c0_seq1	KOG0343	RNA Helicase	A
comp55278_c0_seq1	KOG0342	ATP-dependent RNA helicase pitchoune	A
comp55314_c0_seq1	KOG0272	U4/U6 small nuclear ribonucleoprotein Prp4 (contains WD40 repeats)	A
comp55422_c0_seq1	KOG3080	Nucleolar protein-like/EBNA1-binding protein	A
comp55429_c0_seq1	KOG1040	Polyadenylation factor I complex, subunit, Yth1 (CPSF subunit)	A
comp55554_c0_seq1	KOG1896	mRNA cleavage and polyadenylation factor II complex, subunit CFT1 (CPSF subunit)	A
comp55554_c1_seq2	KOG1896	mRNA cleavage and polyadenylation factor II complex, subunit CFT1 (CPSF subunit)	A
comp55554_c1_seq2	KOG1898	Splicing factor 3b, subunit 3	A
comp55749_c0_seq2	KOG1994	Predicted RNA binding protein, contains G-patch and Zn-finger domains	A
comp55763_c0_seq2	KOG0152	Spliceosomal protein FBP11/Splicing factor PRP40	A
comp55766_c0_seq1	KOG1127	TPR repeat-containing protein	A
comp55824_c0_seq2	KOG3460	Small nuclear ribonucleoprotein (snRNP) LSM3	A
comp55848_c0_seq1	KOG0920	ATP-dependent RNA helicase A	A
comp55848_c1_seq1	KOG0920	ATP-dependent RNA helicase A	A
comp55848_c1_seq1	KOG0926	DEAH-box RNA helicase	AJ
comp55863_c0_seq1	KOG3801	Uncharacterized conserved protein BCN92	A
comp55879_c0_seq1	KOG1782	Small Nuclear ribonucleoprotein splicing factor	A
comp55879_c0_seq1	KOG1784	Small Nuclear ribonucleoprotein splicing factor	A
comp55879_c0_seq1	KOG1780	Small Nuclear ribonucleoprotein G	A
comp55886_c0_seq1	KOG4205	RNA-binding protein musashi/mRNA cleavage and polyadenylation factor I complex, subunit HRP1	A
comp55887_c0_seq3	KOG0319	WD40-repeat-containing subunit of the 18S rRNA processing complex	A
comp55891_c0_seq1	KOG4205	RNA-binding protein musashi/mRNA cleavage and polyadenylation factor I complex, subunit HRP1	A
comp55900_c0_seq1	KOG4353	RNA export factor NXT1	A
comp55905_c0_seq1	KOG0306	WD40-repeat-containing subunit of the 18S rRNA processing complex	A
comp55952_c0_seq1	KOG1895	mRNA cleavage and polyadenylation factor II complex, subunit PTA1	A
comp55977_c0_seq1	KOG1689	mRNA cleavage factor I subunit	A
comp56040_c0_seq2	KOG2245	Poly(A) polymerase and related nucleotidyltransferases	A
comp56062_c0_seq1	KOG3482	Small nuclear ribonucleoprotein (snRNP) SMF	A
comp56062_c0_seq1	KOG1783	Small nuclear ribonucleoprotein F	A
comp56062_c0_seq1	KOG3293	Small nuclear ribonucleoprotein (snRNP)	A
comp56118_c0_seq2	KOG0113	U1 small nuclear ribonucleoprotein (RRM superfamily)	A
comp56164_c0_seq1	KOG1122	tRNA and rRNA cytosine-C5-methylase (nucleolar protein NOL1/NOP2)	A
comp56164_c1_seq1	KOG1122	tRNA and rRNA cytosine-C5-methylase (nucleolar protein NOL1/NOP2)	A
comp56185_c0_seq1	KOG1795	U5 snRNP spliceosome subunit	A
comp56196_c0_seq1	KOG0272	U4/U6 small nuclear ribonucleoprotein Prp4 (contains WD40 repeats)	A
comp56208_c0_seq1	KOG3172	Small nuclear ribonucleoprotein Sm D3	A
comp56208_c0_seq1	KOG3293	Small nuclear ribonucleoprotein (snRNP)	A
comp56208_c0_seq1	KOG3428	Small nuclear ribonucleoprotein SMD1 and related snRNPs	A
comp56210_c0_seq1	KOG0272	U4/U6 small nuclear ribonucleoprotein Prp4 (contains WD40 repeats)	A
comp56467_c0_seq2	KOG0640	mRNA cleavage stimulating factor complex; subunit 1	A
comp56467_c0_seq2	KOG0285	Pleiotropic regulator 1	A
comp56480_c0_seq1	KOG2047	mRNA splicing factor	A
comp56480_c1_seq1	KOG2047	mRNA splicing factor	A
comp56513_c0_seq2	KOG1609	Protein involved in mRNA turnover and stability	A
comp56517_c0_seq1	KOG3763	mRNA export factor TAP/MEX67	A
comp56518_c0_seq1	KOG0701	dsRNA-specific nuclease Dicer and related ribonucleases	A
comp56518_c0_seq1	KOG1994	Predicted RNA binding protein, contains G-patch and Zn-finger domains	A
comp56576_c0_seq1	KOG1975	mRNA cap methyltransferase	A
comp56625_c0_seq2	KOG1122	tRNA and rRNA cytosine-C5-methylase (nucleolar protein NOL1/NOP2)	A
comp56661_c0_seq2	KOG1802	RNA helicase nonsense mRNA reducing factor (pNORF1)	A
comp56661_c0_seq2	KOG1801	tRNA-splicing endonuclease positive effector (SEN1)	A
comp56666_c0_seq2	KOG0291	WD40-repeat-containing subunit of the 18S rRNA processing complex	A
comp56666_c0_seq2	KOG0272	U4/U6 small nuclear ribonucleoprotein Prp4 (contains WD40 repeats)	A
comp56666_c1_seq2	KOG0291	WD40-repeat-containing subunit of the 18S rRNA processing complex	A
comp56666_c1_seq2	KOG0272	U4/U6 small nuclear ribonucleoprotein Prp4 (contains WD40 repeats)	A
comp56666_c1_seq2	KOG0319	WD40-repeat-containing subunit of the 18S rRNA processing complex	A
comp56693_c0_seq2	KOG1456	Heterogeneous nuclear ribonucleoprotein L (contains RRM repeats)	A
comp56693_c0_seq2	KOG1190	Polypyrimidine tract-binding protein	A
comp56713_c0_seq2	KOG1588	RNA-binding protein Sam68 and related KH domain proteins	A
comp56713_c0_seq2	KOG0119	Splicing factor 1/branch point binding protein (RRM superfamily)	A
comp56740_c0_seq2	KOG0265	U5 snRNP-specific protein-like factor and related proteins	A
comp56740_c0_seq2	KOG0272	U4/U6 small nuclear ribonucleoprotein Prp4 (contains WD40 repeats)	A
comp56742_c0_seq1	KOG0272	U4/U6 small nuclear ribonucleoprotein Prp4 (contains WD40 repeats)	A
comp56752_c0_seq3	KOG4207	Predicted splicing factor, SR protein superfamily	A
comp56752_c0_seq3	KOG0107	Alternative splicing factor SRp20/9G8 (RRM superfamily)	A
comp56772_c0_seq1	KOG0128	RNA-binding protein SART3 (RRM superfamily)	A
comp56772_c0_seq1	KOG1914	mRNA cleavage and polyadenylation factor I complex, subunit RNA14	A
comp56772_c0_seq1	KOG1258	mRNA processing protein	A
comp56794_c0_seq2	KOG3763	mRNA export factor TAP/MEX67	A
comp56856_c0_seq2	KOG0923	mRNA splicing factor ATP-dependent RNA helicase	A
comp56856_c0_seq2	KOG0922	DEAH-box RNA helicase	A
comp56856_c0_seq2	KOG0925	mRNA splicing factor ATP-dependent RNA helicase	A
comp56856_c0_seq2	KOG0924	mRNA splicing factor ATP-dependent RNA helicase	A
comp56999_c0_seq1	KOG0272	U4/U6 small nuclear ribonucleoprotein Prp4 (contains WD40 repeats)	A
comp57019_c0_seq1	KOG1098	Putative SAM-dependent rRNA methyltransferase SPB1	AR
comp57039_c0_seq1	KOG1898	Splicing factor 3b, subunit 3	A
comp57073_c0_seq1	KOG2937	Decapping enzyme complex, predicted pyrophosphatase DCP2	A
comp57073_c1_seq1	KOG2937	Decapping enzyme complex, predicted pyrophosphatase DCP2	A
comp57117_c1_seq3	KOG2562	Protein phosphatase 2 regulatory subunit	A
comp57126_c0_seq1	KOG0331	ATP-dependent RNA helicase	A
comp57126_c0_seq1	KOG0339	ATP-dependent RNA helicase	A
comp57126_c0_seq1	KOG0334	RNA helicase	A
comp57189_c0_seq1	KOG1902	Putative signal transduction protein involved in RNA splicing	TA
comp57207_c0_seq1	KOG0265	U5 snRNP-specific protein-like factor and related proteins	A
comp57207_c0_seq1	KOG0272	U4/U6 small nuclear ribonucleoprotein Prp4 (contains WD40 repeats)	A
comp57266_c0_seq1	KOG0272	U4/U6 small nuclear ribonucleoprotein Prp4 (contains WD40 repeats)	A
comp57303_c0_seq2	KOG0124	Polypyrimidine tract-binding protein PUF60 (RRM superfamily)	A
comp57304_c0_seq1	KOG0922	DEAH-box RNA helicase	A
comp57304_c0_seq1	KOG0924	mRNA splicing factor ATP-dependent RNA helicase	A
comp57304_c0_seq1	KOG0923	mRNA splicing factor ATP-dependent RNA helicase	A
comp57304_c0_seq1	KOG0925	mRNA splicing factor ATP-dependent RNA helicase	A
comp57350_c0_seq1	KOG0128	RNA-binding protein SART3 (RRM superfamily)	A
comp57387_c0_seq1	KOG3482	Small nuclear ribonucleoprotein (snRNP) SMF	A
comp57387_c0_seq1	KOG1783	Small nuclear ribonucleoprotein F	A
comp57387_c0_seq1	KOG3293	Small nuclear ribonucleoprotein (snRNP)	A
comp57392_c0_seq1	KOG1040	Polyadenylation factor I complex, subunit, Yth1 (CPSF subunit)	A
comp57431_c0_seq1	KOG4353	RNA export factor NXT1	A
comp57443_c0_seq1	KOG0922	DEAH-box RNA helicase	A
comp57443_c0_seq1	KOG0924	mRNA splicing factor ATP-dependent RNA helicase	A
comp57443_c0_seq1	KOG0925	mRNA splicing factor ATP-dependent RNA helicase	A
comp57443_c0_seq1	KOG0923	mRNA splicing factor ATP-dependent RNA helicase	A
comp57469_c0_seq1	KOG0284	Polyadenylation factor I complex, subunit PFS2	A
comp57469_c0_seq1	KOG0272	U4/U6 small nuclear ribonucleoprotein Prp4 (contains WD40 repeats)	A
comp57480_c0_seq2	KOG3064	RNA-binding nuclear protein (MAK16) containing a distinct C4 Zn-finger	A
comp57488_c0_seq1	KOG0284	Polyadenylation factor I complex, subunit PFS2	A
comp57488_c0_seq1	KOG0272	U4/U6 small nuclear ribonucleoprotein Prp4 (contains WD40 repeats)	A
comp57511_c0_seq1	KOG2574	mRNA splicing factor PRP31	A
comp57511_c0_seq1	KOG2572	Ribosome biogenesis protein - Nop58p/Nop5p	AJ
comp57511_c0_seq1	KOG2573	Ribosome biogenesis protein - Nop56p/Sik1p	AJ
comp57530_c0_seq2	KOG1272	WD40-repeat-containing subunit of the 18S rRNA processing complex	A
comp57553_c0_seq2	KOG0345	ATP-dependent RNA helicase	A
comp57553_c0_seq2	KOG0342	ATP-dependent RNA helicase pitchoune	A
comp57553_c0_seq2	KOG0343	RNA Helicase	A
comp57553_c0_seq2	KOG0348	ATP-dependent RNA helicase	A
comp57571_c0_seq1	KOG0265	U5 snRNP-specific protein-like factor and related proteins	A
comp57581_c0_seq2	KOG2162	Nonsense-mediated mRNA decay protein	A
comp57585_c0_seq2	KOG0344	ATP-dependent RNA helicase	A
comp57585_c0_seq2	KOG0335	ATP-dependent RNA helicase	A
comp57585_c0_seq2	KOG0331	ATP-dependent RNA helicase	A
comp57585_c0_seq2	KOG0334	RNA helicase	A
comp57585_c0_seq2	KOG0338	ATP-dependent RNA helicase	A
comp57585_c0_seq2	KOG0339	ATP-dependent RNA helicase	A
comp57585_c0_seq2	KOG0337	ATP-dependent RNA helicase	A
comp57585_c0_seq2	KOG0336	ATP-dependent RNA helicase	A
comp57610_c0_seq2	KOG0343	RNA Helicase	A
comp57610_c0_seq2	KOG0342	ATP-dependent RNA helicase pitchoune	A
comp57610_c0_seq2	KOG0345	ATP-dependent RNA helicase	A
comp57610_c0_seq2	KOG0330	ATP-dependent RNA helicase	A
comp57616_c0_seq1	KOG0272	U4/U6 small nuclear ribonucleoprotein Prp4 (contains WD40 repeats)	A
comp57621_c0_seq1	KOG3763	mRNA export factor TAP/MEX67	A
comp57632_c0_seq2	KOG0951	RNA helicase BRR2, DEAD-box superfamily	A
comp57632_c0_seq2	KOG0952	DNA/RNA helicase MER3/SLH1, DEAD-box superfamily	A
comp57641_c0_seq1	KOG2242	Scaffold/matrix specific factor hnRNP-U/SAF-A, contains SPRY domain	A
comp57641_c0_seq1	KOG0349	Putative DEAD-box RNA helicase DDX1	A
comp57708_c0_seq1	KOG0107	Alternative splicing factor SRp20/9G8 (RRM superfamily)	A
comp57708_c0_seq1	KOG0105	Alternative splicing factor ASF/SF2 (RRM superfamily)	A
comp57708_c0_seq1	KOG0108	mRNA cleavage and polyadenylation factor I complex, subunit RNA15	A
comp57718_c0_seq3	KOG3392	Exon-exon junction complex, Magoh component	A
comp57745_c0_seq2	KOG2242	Scaffold/matrix specific factor hnRNP-U/SAF-A, contains SPRY domain	A
comp57745_c0_seq2	KOG0349	Putative DEAD-box RNA helicase DDX1	A
comp57760_c0_seq2	KOG0330	ATP-dependent RNA helicase	A
comp57760_c0_seq2	KOG0335	ATP-dependent RNA helicase	A
comp57760_c0_seq2	KOG0333	U5 snRNP-like RNA helicase subunit	A
comp57760_c0_seq2	KOG0331	ATP-dependent RNA helicase	A
comp57760_c0_seq2	KOG0341	DEAD-box protein abstrakt	A
comp57809_c0_seq2	KOG0107	Alternative splicing factor SRp20/9G8 (RRM superfamily)	A
comp57809_c0_seq2	KOG4207	Predicted splicing factor, SR protein superfamily	A
comp57809_c0_seq2	KOG0106	Alternative splicing factor SRp55/B52/SRp75 (RRM superfamily)	A
comp57829_c0_seq1	KOG3387	60S ribosomal protein 15.5kD/SNU13, NHP2/L7A family (includes ribonuclease P subunit p38), involved in splicing	AJ
comp57829_c0_seq1	KOG3167	Box H/ACA snoRNP component, involved in ribosomal RNA pseudouridinylation	A
comp57842_c0_seq3	KOG2809	Telomerase elongation inhibitor/RNA maturation protein PINX1	AD
comp57851_c0_seq1	KOG1609	Protein involved in mRNA turnover and stability	A
comp57858_c0_seq1	KOG0123	Polyadenylate-binding protein (RRM superfamily)	AJ
comp57865_c0_seq2	KOG1098	Putative SAM-dependent rRNA methyltransferase SPB1	AR
comp57865_c0_seq2	KOG3674	FtsJ-like RNA methyltransferase	A
comp57865_c0_seq2	KOG3673	FtsJ-like RNA methyltransferase	A
comp57876_c0_seq1	KOG1136	Predicted cleavage and polyadenylation specificity factor (CPSF subunit)	A
comp57876_c0_seq1	KOG1137	mRNA cleavage and polyadenylation factor II complex, BRR5 (CPSF subunit)	A
comp57876_c0_seq1	KOG1135	mRNA cleavage and polyadenylation factor II complex, subunit CFT2 (CPSF subunit)	A
comp57902_c0_seq1	KOG0284	Polyadenylation factor I complex, subunit PFS2	A
comp57902_c0_seq1	KOG0265	U5 snRNP-specific protein-like factor and related proteins	A
comp57902_c0_seq1	KOG0306	WD40-repeat-containing subunit of the 18S rRNA processing complex	A
comp57904_c0_seq1	KOG0331	ATP-dependent RNA helicase	A
comp57904_c0_seq1	KOG0339	ATP-dependent RNA helicase	A
comp57904_c0_seq1	KOG0334	RNA helicase	A
comp57940_c0_seq1	KOG0820	Ribosomal RNA adenine dimethylase	A
comp57951_c0_seq2	KOG3392	Exon-exon junction complex, Magoh component	A
comp58026_c0_seq2	KOG1040	Polyadenylation factor I complex, subunit, Yth1 (CPSF subunit)	A
comp58030_c0_seq1	KOG4205	RNA-binding protein musashi/mRNA cleavage and polyadenylation factor I complex, subunit HRP1	A
comp58030_c0_seq1	KOG0127	Nucleolar protein fibrillarin NOP77 (RRM superfamily)	A
comp58037_c0_seq2	KOG1596	Fibrillarin and related nucleolar RNA-binding proteins	A
comp58091_c0_seq4	KOG4746	Small nuclear RNA activating complex (SNAPc), subunit SNAP43	A
comp58137_c0_seq1	KOG3454	U1 snRNP-specific protein C	A
comp58155_c0_seq1	KOG0951	RNA helicase BRR2, DEAD-box superfamily	A
comp58155_c0_seq1	KOG0952	DNA/RNA helicase MER3/SLH1, DEAD-box superfamily	A
comp58174_c0_seq1	KOG2047	mRNA splicing factor	A
comp58183_c0_seq2	KOG2047	mRNA splicing factor	A
comp58183_c0_seq2	KOG0495	HAT repeat protein	A
comp58183_c0_seq2	KOG1070	rRNA processing protein Rrp5	A
comp58185_c0_seq2	KOG0128	RNA-binding protein SART3 (RRM superfamily)	A
comp58185_c0_seq2	KOG0123	Polyadenylate-binding protein (RRM superfamily)	AJ
comp58185_c0_seq2	KOG0148	Apoptosis-promoting RNA-binding protein TIA-1/TIAR (RRM superfamily)	AJ
comp58244_c0_seq1	KOG0265	U5 snRNP-specific protein-like factor and related proteins	A
comp58244_c0_seq1	KOG0272	U4/U6 small nuclear ribonucleoprotein Prp4 (contains WD40 repeats)	A
comp58244_c0_seq1	KOG0284	Polyadenylation factor I complex, subunit PFS2	A
comp58266_c0_seq2	KOG0285	Pleiotropic regulator 1	A
comp58266_c0_seq2	KOG0640	mRNA cleavage stimulating factor complex; subunit 1	A
comp58295_c0_seq1	KOG2808	U5 snRNP-associated RNA splicing factor	A
comp58347_c0_seq2	KOG0107	Alternative splicing factor SRp20/9G8 (RRM superfamily)	A
comp58347_c0_seq2	KOG0105	Alternative splicing factor ASF/SF2 (RRM superfamily)	A
comp58347_c0_seq2	KOG0106	Alternative splicing factor SRp55/B52/SRp75 (RRM superfamily)	A
comp58347_c0_seq2	KOG0109	RNA-binding protein LARK, contains RRM and retroviral-type Zn-finger domains	AR
comp58436_c0_seq1	KOG2184	Tuftelin-interacting protein TIP39, contains G-patch domain	A
comp58436_c0_seq1	KOG2185	Predicted RNA-processing protein, contains G-patch domain	A
comp58467_c0_seq1	KOG2386	mRNA capping enzyme, guanylyltransferase (alpha) subunit	A
comp58471_c0_seq1	KOG2245	Poly(A) polymerase and related nucleotidyltransferases	A
comp58471_c1_seq1	KOG2245	Poly(A) polymerase and related nucleotidyltransferases	A
comp58481_c0_seq1	KOG4206	Spliceosomal protein snRNP-U1A/U2B	A
comp58556_c0_seq2	KOG0335	ATP-dependent RNA helicase	A
comp58556_c0_seq2	KOG0331	ATP-dependent RNA helicase	A
comp58598_c0_seq1	KOG2185	Predicted RNA-processing protein, contains G-patch domain	A
comp58611_c0_seq1	KOG1802	RNA helicase nonsense mRNA reducing factor (pNORF1)	A
comp58649_c1_seq1	KOG0920	ATP-dependent RNA helicase A	A
comp58676_c0_seq2	KOG0152	Spliceosomal protein FBP11/Splicing factor PRP40	A
comp58708_c0_seq1	KOG3937	mRNA splicing factor	A
comp58711_c0_seq1	KOG1782	Small Nuclear ribonucleoprotein splicing factor	A
comp58711_c0_seq1	KOG1784	Small Nuclear ribonucleoprotein splicing factor	A
comp58711_c0_seq1	KOG1780	Small Nuclear ribonucleoprotein G	A
comp58728_c0_seq1	KOG2780	Ribosome biogenesis protein RPF1, contains IMP4 domain	A
comp58728_c0_seq1	KOG2781	U3 small nucleolar ribonucleoprotein (snoRNP) component	A
comp58748_c0_seq1	KOG3064	RNA-binding nuclear protein (MAK16) containing a distinct C4 Zn-finger	A
comp58763_c0_seq1	KOG2749	mRNA cleavage and polyadenylation factor IA/II complex, subunit CLP1	A
comp58876_c0_seq2	KOG1609	Protein involved in mRNA turnover and stability	A
comp58952_c0_seq1	KOG0796	Spliceosome subunit	A
comp58954_c0_seq2	KOG4212	RNA-binding protein hnRNP-M	A
comp58954_c0_seq2	KOG0128	RNA-binding protein SART3 (RRM superfamily)	A
comp58954_c0_seq2	KOG0123	Polyadenylate-binding protein (RRM superfamily)	AJ
comp58954_c0_seq2	KOG0120	Splicing factor U2AF, large subunit (RRM superfamily)	A
comp58954_c0_seq2	KOG0533	RRM motif-containing protein	A
comp58954_c0_seq2	KOG0108	mRNA cleavage and polyadenylation factor I complex, subunit RNA15	A
comp58969_c0_seq2	KOG1975	mRNA cap methyltransferase	A
comp59005_c0_seq2	KOG0701	dsRNA-specific nuclease Dicer and related ribonucleases	A
comp59005_c0_seq2	KOG2777	tRNA-specific adenosine deaminase 1	A
comp59014_c0_seq7	KOG2777	tRNA-specific adenosine deaminase 1	A
comp59098_c0_seq1	KOG1098	Putative SAM-dependent rRNA methyltransferase SPB1	AR
comp59098_c1_seq3	KOG1098	Putative SAM-dependent rRNA methyltransferase SPB1	AR
comp59102_c0_seq1	KOG3132	m3G-cap-specific nuclear import receptor (Snurportin1)	A
comp59106_c0_seq4	KOG0107	Alternative splicing factor SRp20/9G8 (RRM superfamily)	A
comp59108_c0_seq3	KOG0107	Alternative splicing factor SRp20/9G8 (RRM superfamily)	A
comp59139_c0_seq1	KOG4206	Spliceosomal protein snRNP-U1A/U2B	A
comp59139_c0_seq1	KOG0123	Polyadenylate-binding protein (RRM superfamily)	AJ
comp59140_c0_seq1	KOG1902	Putative signal transduction protein involved in RNA splicing	TA
comp59160_c0_seq2	KOG1596	Fibrillarin and related nucleolar RNA-binding proteins	A
comp59232_c0_seq1	KOG0820	Ribosomal RNA adenine dimethylase	A
comp59252_c0_seq2	KOG1919	RNA pseudouridylate synthases	A
comp59262_c1_seq2	KOG4655	U3 small nucleolar ribonucleoprotein (snoRNP) component	A
comp59295_c0_seq1	KOG0109	RNA-binding protein LARK, contains RRM and retroviral-type Zn-finger domains	AR
comp59295_c0_seq1	KOG0106	Alternative splicing factor SRp55/B52/SRp75 (RRM superfamily)	A
comp59295_c0_seq1	KOG0123	Polyadenylate-binding protein (RRM superfamily)	AJ
comp59295_c0_seq1	KOG0145	RNA-binding protein ELAV/HU (RRM superfamily)	A
comp59295_c0_seq1	KOG4205	RNA-binding protein musashi/mRNA cleavage and polyadenylation factor I complex, subunit HRP1	A
comp59332_c1_seq2	KOG1689	mRNA cleavage factor I subunit	A
comp59357_c0_seq1	KOG0922	DEAH-box RNA helicase	A
comp59357_c0_seq1	KOG0923	mRNA splicing factor ATP-dependent RNA helicase	A
comp59357_c0_seq1	KOG0924	mRNA splicing factor ATP-dependent RNA helicase	A
comp59357_c0_seq1	KOG0925	mRNA splicing factor ATP-dependent RNA helicase	A
comp59359_c0_seq2	KOG4209	Splicing factor RNPS1, SR protein superfamily	A
comp59359_c0_seq2	KOG4207	Predicted splicing factor, SR protein superfamily	A
comp59359_c0_seq2	KOG0107	Alternative splicing factor SRp20/9G8 (RRM superfamily)	A
comp59361_c0_seq1	KOG0926	DEAH-box RNA helicase	AJ
comp59361_c0_seq1	KOG0922	DEAH-box RNA helicase	A
comp59361_c0_seq1	KOG0925	mRNA splicing factor ATP-dependent RNA helicase	A
comp59361_c0_seq1	KOG0923	mRNA splicing factor ATP-dependent RNA helicase	A
comp59361_c0_seq1	KOG0924	mRNA splicing factor ATP-dependent RNA helicase	A
comp59389_c0_seq2	KOG0265	U5 snRNP-specific protein-like factor and related proteins	A
comp59391_c0_seq2	KOG1070	rRNA processing protein Rrp5	A
comp59410_c0_seq1	KOG1774	Small nuclear ribonucleoprotein E	A
comp59448_c0_seq1	KOG0926	DEAH-box RNA helicase	AJ
comp59448_c0_seq1	KOG0922	DEAH-box RNA helicase	A
comp59448_c0_seq1	KOG0925	mRNA splicing factor ATP-dependent RNA helicase	A
comp59448_c0_seq1	KOG0923	mRNA splicing factor ATP-dependent RNA helicase	A
comp59448_c0_seq1	KOG0924	mRNA splicing factor ATP-dependent RNA helicase	A
comp59451_c0_seq1	KOG2636	Splicing factor 3a, subunit 3	A
comp59483_c0_seq3	KOG0272	U4/U6 small nuclear ribonucleoprotein Prp4 (contains WD40 repeats)	A
comp59484_c0_seq2	KOG0272	U4/U6 small nuclear ribonucleoprotein Prp4 (contains WD40 repeats)	A
comp59497_c0_seq1	KOG0796	Spliceosome subunit	A
comp59497_c0_seq1	KOG4676	Splicing factor, arginine/serine-rich	A
comp59497_c0_seq1	KOG2548	SWAP mRNA splicing regulator	A
comp59497_c0_seq1	KOG1847	mRNA splicing factor	A
comp59513_c0_seq3	KOG1609	Protein involved in mRNA turnover and stability	A
comp59605_c0_seq2	KOG2808	U5 snRNP-associated RNA splicing factor	A
comp59626_c0_seq2	KOG4655	U3 small nucleolar ribonucleoprotein (snoRNP) component	A
comp59683_c0_seq2	KOG2184	Tuftelin-interacting protein TIP39, contains G-patch domain	A
comp59763_c0_seq2	KOG4205	RNA-binding protein musashi/mRNA cleavage and polyadenylation factor I complex, subunit HRP1	A
comp59795_c0_seq1	KOG2047	mRNA splicing factor	A
comp59795_c0_seq1	KOG0495	HAT repeat protein	A
comp59795_c0_seq1	KOG1070	rRNA processing protein Rrp5	A
comp59802_c0_seq1	KOG3167	Box H/ACA snoRNP component, involved in ribosomal RNA pseudouridinylation	A
comp59802_c0_seq1	KOG3387	60S ribosomal protein 15.5kD/SNU13, NHP2/L7A family (includes ribonuclease P subunit p38), involved in splicing	AJ
comp59814_c0_seq1	KOG0951	RNA helicase BRR2, DEAD-box superfamily	A
comp59814_c0_seq1	KOG0952	DNA/RNA helicase MER3/SLH1, DEAD-box superfamily	A
comp59867_c0_seq1	KOG0272	U4/U6 small nuclear ribonucleoprotein Prp4 (contains WD40 repeats)	A
comp59872_c0_seq1	KOG0265	U5 snRNP-specific protein-like factor and related proteins	A
comp59872_c0_seq1	KOG0272	U4/U6 small nuclear ribonucleoprotein Prp4 (contains WD40 repeats)	A
comp59889_c0_seq1	KOG0272	U4/U6 small nuclear ribonucleoprotein Prp4 (contains WD40 repeats)	A
comp59889_c0_seq1	KOG0265	U5 snRNP-specific protein-like factor and related proteins	A
comp59891_c0_seq1	KOG4374	RNA-binding protein Bicaudal-C	A
comp59925_c0_seq1	KOG3460	Small nuclear ribonucleoprotein (snRNP) LSM3	A
comp59978_c0_seq1	KOG1801	tRNA-splicing endonuclease positive effector (SEN1)	A
comp59978_c0_seq1	KOG1802	RNA helicase nonsense mRNA reducing factor (pNORF1)	A
comp59988_c0_seq1	KOG0108	mRNA cleavage and polyadenylation factor I complex, subunit RNA15	A
comp59988_c0_seq1	KOG0117	Heterogeneous nuclear ribonucleoprotein R (RRM superfamily)	A
comp60015_c0_seq2	KOG4211	Splicing factor hnRNP-F and related RNA-binding proteins	A
comp60015_c0_seq2	KOG1365	RNA-binding protein Fusilli, contains RRM domain	AR
comp60015_c1_seq1	KOG4211	Splicing factor hnRNP-F and related RNA-binding proteins	A
comp60015_c1_seq1	KOG1365	RNA-binding protein Fusilli, contains RRM domain	AR
comp60015_c1_seq1	KOG0123	Polyadenylate-binding protein (RRM superfamily)	AJ
comp60016_c0_seq1	KOG0272	U4/U6 small nuclear ribonucleoprotein Prp4 (contains WD40 repeats)	A
comp60070_c0_seq1	KOG0108	mRNA cleavage and polyadenylation factor I complex, subunit RNA15	A
comp60070_c0_seq1	KOG0148	Apoptosis-promoting RNA-binding protein TIA-1/TIAR (RRM superfamily)	AJ
comp60135_c0_seq1	KOG4327	mRNA splicing protein SMN (survival motor neuron)	A
comp60157_c0_seq1	KOG0124	Polypyrimidine tract-binding protein PUF60 (RRM superfamily)	A
comp60165_c0_seq1	KOG2574	mRNA splicing factor PRP31	A
comp60165_c1_seq1	KOG2574	mRNA splicing factor PRP31	A
comp60165_c1_seq1	KOG2572	Ribosome biogenesis protein - Nop58p/Nop5p	AJ
comp60165_c1_seq1	KOG2573	Ribosome biogenesis protein - Nop56p/Sik1p	AJ
comp60193_c0_seq1	KOG1895	mRNA cleavage and polyadenylation factor II complex, subunit PTA1	A
comp60194_c0_seq1	KOG4768	Mitochondrial mRNA maturase	A
comp60194_c1_seq1	KOG4768	Mitochondrial mRNA maturase	A
comp60248_c0_seq1	KOG2386	mRNA capping enzyme, guanylyltransferase (alpha) subunit	A
comp60256_c0_seq2	KOG0285	Pleiotropic regulator 1	A
comp60256_c0_seq2	KOG0272	U4/U6 small nuclear ribonucleoprotein Prp4 (contains WD40 repeats)	A
comp60256_c0_seq2	KOG0265	U5 snRNP-specific protein-like factor and related proteins	A
comp60270_c0_seq2	KOG3673	FtsJ-like RNA methyltransferase	A
comp60270_c0_seq2	KOG3674	FtsJ-like RNA methyltransferase	A
comp60321_c0_seq1	KOG4046	RNase MRP and P, subunit POP4/p29	A
comp60326_c0_seq1	KOG3167	Box H/ACA snoRNP component, involved in ribosomal RNA pseudouridinylation	A
comp60326_c0_seq1	KOG3387	60S ribosomal protein 15.5kD/SNU13, NHP2/L7A family (includes ribonuclease P subunit p38), involved in splicing	AJ
comp60334_c0_seq1	KOG0821	Predicted ribosomal RNA adenine dimethylase	A
comp60334_c0_seq1	KOG0820	Ribosomal RNA adenine dimethylase	A
comp60334_c1_seq1	KOG0821	Predicted ribosomal RNA adenine dimethylase	A
comp60334_c1_seq1	KOG0820	Ribosomal RNA adenine dimethylase	A
comp60344_c0_seq3	KOG1272	WD40-repeat-containing subunit of the 18S rRNA processing complex	A
comp60373_c0_seq3	KOG4209	Splicing factor RNPS1, SR protein superfamily	A
comp60373_c0_seq3	KOG4207	Predicted splicing factor, SR protein superfamily	A
comp60373_c0_seq3	KOG0107	Alternative splicing factor SRp20/9G8 (RRM superfamily)	A
comp60391_c0_seq3	KOG1040	Polyadenylation factor I complex, subunit, Yth1 (CPSF subunit)	A
comp60396_c0_seq1	KOG2185	Predicted RNA-processing protein, contains G-patch domain	A
comp60401_c0_seq2	KOG1909	Ran GTPase-activating protein	AYT
comp60401_c0_seq2	KOG1908	Ribonuclease inhibitor type leucine-rich repeat proteins	A
comp60435_c0_seq1	KOG1644	U2-associated snRNP A' protein	A
comp60435_c1_seq3	KOG1644	U2-associated snRNP A' protein	A
comp60439_c0_seq1	KOG4209	Splicing factor RNPS1, SR protein superfamily	A
comp60439_c0_seq1	KOG0108	mRNA cleavage and polyadenylation factor I complex, subunit RNA15	A
comp60439_c0_seq1	KOG3702	Nuclear polyadenylated RNA binding protein	A
comp60439_c0_seq1	KOG4207	Predicted splicing factor, SR protein superfamily	A
comp60439_c0_seq1	KOG0117	Heterogeneous nuclear ribonucleoprotein R (RRM superfamily)	A
comp60451_c0_seq1	KOG2781	U3 small nucleolar ribonucleoprotein (snoRNP) component	A
comp60451_c0_seq1	KOG2780	Ribosome biogenesis protein RPF1, contains IMP4 domain	A
comp60475_c0_seq1	KOG4205	RNA-binding protein musashi/mRNA cleavage and polyadenylation factor I complex, subunit HRP1	A
comp60483_c2_seq2	KOG0533	RRM motif-containing protein	A
comp60491_c0_seq1	KOG3026	Splicing factor SPF30	A
comp60491_c0_seq1	KOG4327	mRNA splicing protein SMN (survival motor neuron)	A
comp60513_c0_seq1	KOG3673	FtsJ-like RNA methyltransferase	A
comp60519_c0_seq2	KOG0265	U5 snRNP-specific protein-like factor and related proteins	A
comp60519_c0_seq2	KOG0272	U4/U6 small nuclear ribonucleoprotein Prp4 (contains WD40 repeats)	A
comp60538_c0_seq1	KOG4205	RNA-binding protein musashi/mRNA cleavage and polyadenylation factor I complex, subunit HRP1	A
comp60545_c0_seq2	KOG0335	ATP-dependent RNA helicase	A
comp60560_c0_seq2	KOG4205	RNA-binding protein musashi/mRNA cleavage and polyadenylation factor I complex, subunit HRP1	A
comp60563_c0_seq1	KOG2769	Putative u4/u6 small nuclear ribonucleoprotein	A
comp60586_c0_seq1	KOG0349	Putative DEAD-box RNA helicase DDX1	A
comp60586_c0_seq1	KOG2242	Scaffold/matrix specific factor hnRNP-U/SAF-A, contains SPRY domain	A
comp60652_c0_seq1	KOG4205	RNA-binding protein musashi/mRNA cleavage and polyadenylation factor I complex, subunit HRP1	A
comp60660_c0_seq3	KOG4318	Bicoid mRNA stability factor	A
comp60681_c0_seq1	KOG0108	mRNA cleavage and polyadenylation factor I complex, subunit RNA15	A
comp60681_c0_seq1	KOG0127	Nucleolar protein fibrillarin NOP77 (RRM superfamily)	A
comp60681_c0_seq1	KOG4207	Predicted splicing factor, SR protein superfamily	A
comp60681_c0_seq1	KOG0121	Nuclear cap-binding protein complex, subunit CBP20 (RRM superfamily)	A
comp60681_c0_seq1	KOG0124	Polypyrimidine tract-binding protein PUF60 (RRM superfamily)	A
comp60726_c0_seq2	KOG2669	Regulator of nuclear mRNA	A
comp60726_c0_seq2	KOG0132	RNA polymerase II C-terminal domain-binding protein RA4, contains RPR and RRM domains	AK
comp60726_c0_seq2	KOG0007	Splicing factor 3a, subunit 1	A
comp60728_c0_seq2	KOG0838	RNA Methylase, SpoU family	A
comp60728_c1_seq1	KOG0838	RNA Methylase, SpoU family	A
comp60751_c0_seq2	KOG3673	FtsJ-like RNA methyltransferase	A
comp60751_c0_seq2	KOG3674	FtsJ-like RNA methyltransferase	A
comp60760_c0_seq3	KOG3937	mRNA splicing factor	A
comp60786_c0_seq1	KOG1138	Predicted cleavage and polyadenylation specificity factor (CPSF subunit)	A
comp60786_c0_seq1	KOG1135	mRNA cleavage and polyadenylation factor II complex, subunit CFT2 (CPSF subunit)	A
comp60786_c0_seq1	KOG1137	mRNA cleavage and polyadenylation factor II complex, BRR5 (CPSF subunit)	A
comp60786_c0_seq1	KOG1136	Predicted cleavage and polyadenylation specificity factor (CPSF subunit)	A
comp60786_c1_seq1	KOG1138	Predicted cleavage and polyadenylation specificity factor (CPSF subunit)	A
comp60792_c0_seq1	KOG2780	Ribosome biogenesis protein RPF1, contains IMP4 domain	A
comp60792_c0_seq1	KOG2781	U3 small nucleolar ribonucleoprotein (snoRNP) component	A
comp60841_c0_seq1	KOG0107	Alternative splicing factor SRp20/9G8 (RRM superfamily)	A
comp60841_c0_seq1	KOG0108	mRNA cleavage and polyadenylation factor I complex, subunit RNA15	A
comp60841_c0_seq1	KOG4207	Predicted splicing factor, SR protein superfamily	A
comp60841_c1_seq2	KOG0107	Alternative splicing factor SRp20/9G8 (RRM superfamily)	A
comp60841_c1_seq2	KOG0108	mRNA cleavage and polyadenylation factor I complex, subunit RNA15	A
comp60841_c1_seq2	KOG4207	Predicted splicing factor, SR protein superfamily	A
comp60845_c0_seq1	KOG0108	mRNA cleavage and polyadenylation factor I complex, subunit RNA15	A
comp60845_c0_seq1	KOG0117	Heterogeneous nuclear ribonucleoprotein R (RRM superfamily)	A
comp60882_c0_seq3	KOG0335	ATP-dependent RNA helicase	A
comp60882_c0_seq3	KOG0331	ATP-dependent RNA helicase	A
comp60945_c0_seq1	KOG1596	Fibrillarin and related nucleolar RNA-binding proteins	A
comp60966_c0_seq3	KOG0131	Splicing factor 3b, subunit 4	A
comp60966_c0_seq3	KOG0127	Nucleolar protein fibrillarin NOP77 (RRM superfamily)	A
comp60966_c0_seq3	KOG0108	mRNA cleavage and polyadenylation factor I complex, subunit RNA15	A
comp60966_c0_seq3	KOG0146	RNA-binding protein ETR-3 (RRM superfamily)	A
comp60966_c0_seq3	KOG0144	RNA-binding protein CUGBP1/BRUNO (RRM superfamily)	A
comp60989_c0_seq2	KOG4212	RNA-binding protein hnRNP-M	A
comp60989_c0_seq2	KOG0123	Polyadenylate-binding protein (RRM superfamily)	AJ
comp60996_c0_seq1	KOG0342	ATP-dependent RNA helicase pitchoune	A
comp60996_c0_seq1	KOG0343	RNA Helicase	A
comp60996_c0_seq1	KOG0338	ATP-dependent RNA helicase	A
comp60996_c0_seq1	KOG0348	ATP-dependent RNA helicase	A
comp60996_c0_seq1	KOG0345	ATP-dependent RNA helicase	A
comp61017_c0_seq1	KOG1909	Ran GTPase-activating protein	AYT
comp61017_c0_seq1	KOG1908	Ribonuclease inhibitor type leucine-rich repeat proteins	A
comp61025_c0_seq10	KOG1644	U2-associated snRNP A' protein	A
comp61055_c0_seq1	KOG2781	U3 small nucleolar ribonucleoprotein (snoRNP) component	A
comp61055_c0_seq1	KOG2780	Ribosome biogenesis protein RPF1, contains IMP4 domain	A
comp61068_c0_seq2	KOG1446	Histone H3 (Lys4) methyltransferase complex and RNA cleavage factor II complex, subunit SWD2	ABO
comp61156_c0_seq5	KOG0796	Spliceosome subunit	A
comp61158_c0_seq1	KOG0948	Nuclear exosomal RNA helicase MTR4, DEAD-box superfamily	A
comp61158_c0_seq1	KOG0947	Cytoplasmic exosomal RNA helicase SKI2, DEAD-box superfamily	A
comp61158_c0_seq1	KOG0952	DNA/RNA helicase MER3/SLH1, DEAD-box superfamily	A
comp61160_c0_seq4	KOG3132	m3G-cap-specific nuclear import receptor (Snurportin1)	A
comp61164_c0_seq1	KOG0920	ATP-dependent RNA helicase A	A
comp61179_c0_seq5	KOG0124	Polypyrimidine tract-binding protein PUF60 (RRM superfamily)	A
comp61179_c0_seq5	KOG0148	Apoptosis-promoting RNA-binding protein TIA-1/TIAR (RRM superfamily)	AJ
comp61179_c0_seq5	KOG0123	Polyadenylate-binding protein (RRM superfamily)	AJ
comp61226_c0_seq1	KOG2184	Tuftelin-interacting protein TIP39, contains G-patch domain	A
comp61250_c0_seq2	KOG0304	mRNA deadenylase subunit	A
comp61275_c0_seq4	KOG0121	Nuclear cap-binding protein complex, subunit CBP20 (RRM superfamily)	A
comp61275_c0_seq4	KOG4207	Predicted splicing factor, SR protein superfamily	A
comp61275_c0_seq4	KOG0107	Alternative splicing factor SRp20/9G8 (RRM superfamily)	A
comp61275_c0_seq4	KOG4209	Splicing factor RNPS1, SR protein superfamily	A
comp61275_c0_seq4	KOG0123	Polyadenylate-binding protein (RRM superfamily)	AJ
comp61320_c0_seq3	KOG0796	Spliceosome subunit	A
comp61347_c0_seq1	KOG0952	DNA/RNA helicase MER3/SLH1, DEAD-box superfamily	A
comp61347_c0_seq1	KOG0951	RNA helicase BRR2, DEAD-box superfamily	A
comp61349_c0_seq1	KOG4205	RNA-binding protein musashi/mRNA cleavage and polyadenylation factor I complex, subunit HRP1	A
comp61353_c0_seq1	KOG0319	WD40-repeat-containing subunit of the 18S rRNA processing complex	A
comp61353_c0_seq1	KOG0272	U4/U6 small nuclear ribonucleoprotein Prp4 (contains WD40 repeats)	A
comp61395_c0_seq1	KOG0951	RNA helicase BRR2, DEAD-box superfamily	A
comp61398_c0_seq1	KOG0121	Nuclear cap-binding protein complex, subunit CBP20 (RRM superfamily)	A
comp61398_c0_seq1	KOG4207	Predicted splicing factor, SR protein superfamily	A
comp61398_c0_seq1	KOG0107	Alternative splicing factor SRp20/9G8 (RRM superfamily)	A
comp61398_c0_seq1	KOG0123	Polyadenylate-binding protein (RRM superfamily)	AJ
comp61398_c0_seq1	KOG4209	Splicing factor RNPS1, SR protein superfamily	A
comp61398_c0_seq1	KOG0108	mRNA cleavage and polyadenylation factor I complex, subunit RNA15	A
comp61411_c0_seq2	KOG4205	RNA-binding protein musashi/mRNA cleavage and polyadenylation factor I complex, subunit HRP1	A
comp61424_c0_seq2	KOG2191	RNA-binding protein NOVA1/PASILLA and related KH domain proteins	AR
comp61424_c0_seq2	KOG2190	PolyC-binding proteins alphaCP-1 and related KH domain proteins	AR
comp61424_c0_seq2	KOG2192	PolyC-binding hnRNP-K protein HRB57A/hnRNP, contains KH domain	AR
comp61424_c0_seq2	KOG1676	K-homology type RNA binding proteins	A
comp61446_c0_seq2	KOG1122	tRNA and rRNA cytosine-C5-methylase (nucleolar protein NOL1/NOP2)	A
comp61504_c0_seq2	KOG0342	ATP-dependent RNA helicase pitchoune	A
comp61504_c0_seq2	KOG0343	RNA Helicase	A
comp61504_c0_seq2	KOG0345	ATP-dependent RNA helicase	A
comp61504_c0_seq2	KOG0348	ATP-dependent RNA helicase	A
comp61537_c0_seq1	KOG0922	DEAH-box RNA helicase	A
comp61537_c0_seq1	KOG0924	mRNA splicing factor ATP-dependent RNA helicase	A
comp61537_c0_seq1	KOG0925	mRNA splicing factor ATP-dependent RNA helicase	A
comp61537_c0_seq1	KOG0923	mRNA splicing factor ATP-dependent RNA helicase	A
comp61558_c0_seq1	KOG0951	RNA helicase BRR2, DEAD-box superfamily	A
comp61558_c0_seq1	KOG0952	DNA/RNA helicase MER3/SLH1, DEAD-box superfamily	A
comp61564_c0_seq3	KOG0284	Polyadenylation factor I complex, subunit PFS2	A
comp61569_c0_seq1	KOG4209	Splicing factor RNPS1, SR protein superfamily	A
comp61569_c0_seq1	KOG0107	Alternative splicing factor SRp20/9G8 (RRM superfamily)	A
comp61569_c0_seq1	KOG4207	Predicted splicing factor, SR protein superfamily	A
comp61569_c0_seq1	KOG0105	Alternative splicing factor ASF/SF2 (RRM superfamily)	A
comp61569_c0_seq1	KOG0123	Polyadenylate-binding protein (RRM superfamily)	AJ
comp61569_c1_seq1	KOG4209	Splicing factor RNPS1, SR protein superfamily	A
comp61569_c1_seq1	KOG0107	Alternative splicing factor SRp20/9G8 (RRM superfamily)	A
comp61569_c1_seq1	KOG4207	Predicted splicing factor, SR protein superfamily	A
comp61577_c0_seq3	KOG3428	Small nuclear ribonucleoprotein SMD1 and related snRNPs	A
comp61577_c0_seq3	KOG3448	Predicted snRNP core protein	A
comp61598_c0_seq1	KOG0108	mRNA cleavage and polyadenylation factor I complex, subunit RNA15	A
comp61607_c0_seq1	KOG1994	Predicted RNA binding protein, contains G-patch and Zn-finger domains	A
comp61624_c0_seq1	KOG0533	RRM motif-containing protein	A
comp61624_c0_seq1	KOG4212	RNA-binding protein hnRNP-M	A
comp61624_c0_seq1	KOG0123	Polyadenylate-binding protein (RRM superfamily)	AJ
comp61639_c0_seq3	KOG0335	ATP-dependent RNA helicase	A
comp61651_c0_seq1	KOG0128	RNA-binding protein SART3 (RRM superfamily)	A
comp61651_c0_seq1	KOG0123	Polyadenylate-binding protein (RRM superfamily)	AJ
comp61651_c0_seq1	KOG4212	RNA-binding protein hnRNP-M	A
comp61718_c0_seq2	KOG1040	Polyadenylation factor I complex, subunit, Yth1 (CPSF subunit)	A
comp61779_c0_seq1	KOG2190	PolyC-binding proteins alphaCP-1 and related KH domain proteins	AR
comp61779_c0_seq1	KOG2192	PolyC-binding hnRNP-K protein HRB57A/hnRNP, contains KH domain	AR
comp61779_c0_seq1	KOG2191	RNA-binding protein NOVA1/PASILLA and related KH domain proteins	AR
comp61779_c1_seq1	KOG2190	PolyC-binding proteins alphaCP-1 and related KH domain proteins	AR
comp61779_c1_seq1	KOG2192	PolyC-binding hnRNP-K protein HRB57A/hnRNP, contains KH domain	AR
comp61779_c1_seq1	KOG2191	RNA-binding protein NOVA1/PASILLA and related KH domain proteins	AR
comp61779_c1_seq1	KOG1676	K-homology type RNA binding proteins	A
comp61802_c0_seq1	KOG4205	RNA-binding protein musashi/mRNA cleavage and polyadenylation factor I complex, subunit HRP1	A
comp61802_c1_seq1	KOG4205	RNA-binding protein musashi/mRNA cleavage and polyadenylation factor I complex, subunit HRP1	A
comp61842_c0_seq3	KOG0272	U4/U6 small nuclear ribonucleoprotein Prp4 (contains WD40 repeats)	A
comp61847_c0_seq1	KOG4212	RNA-binding protein hnRNP-M	A
comp61847_c0_seq1	KOG0128	RNA-binding protein SART3 (RRM superfamily)	A
comp61847_c0_seq1	KOG0123	Polyadenylate-binding protein (RRM superfamily)	AJ
comp61847_c0_seq1	KOG0120	Splicing factor U2AF, large subunit (RRM superfamily)	A
comp61847_c0_seq1	KOG0533	RRM motif-containing protein	A
comp61854_c0_seq2	KOG1446	Histone H3 (Lys4) methyltransferase complex and RNA cleavage factor II complex, subunit SWD2	ABO
comp61899_c0_seq1	KOG0285	Pleiotropic regulator 1	A
comp61899_c0_seq1	KOG0640	mRNA cleavage stimulating factor complex; subunit 1	A
comp61910_c0_seq1	KOG2185	Predicted RNA-processing protein, contains G-patch domain	A
comp61910_c0_seq1	KOG2184	Tuftelin-interacting protein TIP39, contains G-patch domain	A
comp61910_c1_seq1	KOG2185	Predicted RNA-processing protein, contains G-patch domain	A
comp61910_c1_seq1	KOG2184	Tuftelin-interacting protein TIP39, contains G-patch domain	A
comp61919_c0_seq2	KOG4822	Predicted nuclear membrane protein involved in mRNA transport and sex determination via splicing modulation	AT
comp61932_c0_seq2	KOG2098	Predicted N6-adenine RNA methylase	A
comp61932_c1_seq1	KOG2098	Predicted N6-adenine RNA methylase	A
comp62032_c0_seq1	KOG0285	Pleiotropic regulator 1	A
comp62032_c0_seq1	KOG0272	U4/U6 small nuclear ribonucleoprotein Prp4 (contains WD40 repeats)	A
comp62045_c0_seq2	KOG0291	WD40-repeat-containing subunit of the 18S rRNA processing complex	A
comp62049_c0_seq6	KOG3741	Poly(A) ribonuclease subunit	A
comp62066_c0_seq1	KOG0268	Sof1-like rRNA processing protein (contains WD40 repeats)	A
comp62066_c0_seq1	KOG0284	Polyadenylation factor I complex, subunit PFS2	A
comp62079_c0_seq1	KOG0342	ATP-dependent RNA helicase pitchoune	A
comp62079_c0_seq1	KOG0343	RNA Helicase	A
comp62079_c0_seq1	KOG0345	ATP-dependent RNA helicase	A
comp62079_c0_seq1	KOG0348	ATP-dependent RNA helicase	A
comp62221_c0_seq1	KOG1801	tRNA-splicing endonuclease positive effector (SEN1)	A
comp62221_c0_seq1	KOG1802	RNA helicase nonsense mRNA reducing factor (pNORF1)	A
comp62221_c1_seq2	KOG1802	RNA helicase nonsense mRNA reducing factor (pNORF1)	A
comp62221_c1_seq2	KOG1801	tRNA-splicing endonuclease positive effector (SEN1)	A
comp62221_c1_seq2	KOG1804	RNA helicase	A
comp62223_c1_seq2	KOG4676	Splicing factor, arginine/serine-rich	A
comp62259_c0_seq1	KOG0284	Polyadenylation factor I complex, subunit PFS2	A
comp62259_c0_seq1	KOG0265	U5 snRNP-specific protein-like factor and related proteins	A
comp62259_c0_seq1	KOG0306	WD40-repeat-containing subunit of the 18S rRNA processing complex	A
comp62267_c0_seq1	KOG1644	U2-associated snRNP A' protein	A
comp62269_c0_seq1	KOG0272	U4/U6 small nuclear ribonucleoprotein Prp4 (contains WD40 repeats)	A
comp62302_c0_seq1	KOG0285	Pleiotropic regulator 1	A
comp62302_c0_seq1	KOG0272	U4/U6 small nuclear ribonucleoprotein Prp4 (contains WD40 repeats)	A
comp62303_c0_seq2	KOG0533	RRM motif-containing protein	A
comp62303_c1_seq1	KOG0533	RRM motif-containing protein	A
comp62317_c0_seq1	KOG0272	U4/U6 small nuclear ribonucleoprotein Prp4 (contains WD40 repeats)	A
comp62317_c0_seq1	KOG0265	U5 snRNP-specific protein-like factor and related proteins	A
comp62369_c0_seq6	KOG0285	Pleiotropic regulator 1	A
comp62369_c0_seq6	KOG0272	U4/U6 small nuclear ribonucleoprotein Prp4 (contains WD40 repeats)	A
comp62369_c0_seq6	KOG0265	U5 snRNP-specific protein-like factor and related proteins	A
comp62404_c0_seq12	KOG4205	RNA-binding protein musashi/mRNA cleavage and polyadenylation factor I complex, subunit HRP1	A
comp62417_c0_seq1	KOG0670	U4/U6-associated splicing factor PRP4	A
comp62420_c0_seq1	KOG0145	RNA-binding protein ELAV/HU (RRM superfamily)	A
comp62420_c0_seq1	KOG0123	Polyadenylate-binding protein (RRM superfamily)	AJ
comp62442_c0_seq1	KOG1996	mRNA splicing factor	A
comp62442_c0_seq1	KOG0124	Polypyrimidine tract-binding protein PUF60 (RRM superfamily)	A
comp62442_c0_seq1	KOG0120	Splicing factor U2AF, large subunit (RRM superfamily)	A
comp62442_c0_seq1	KOG0123	Polyadenylate-binding protein (RRM superfamily)	AJ
comp62447_c0_seq1	KOG0335	ATP-dependent RNA helicase	A
comp62447_c0_seq1	KOG0331	ATP-dependent RNA helicase	A
comp62474_c0_seq3	KOG2138	Predicted RNA binding protein, contains G-patch domain	A
comp62476_c0_seq2	KOG1996	mRNA splicing factor	A
comp62476_c0_seq2	KOG0124	Polypyrimidine tract-binding protein PUF60 (RRM superfamily)	A
comp62476_c0_seq2	KOG0120	Splicing factor U2AF, large subunit (RRM superfamily)	A
comp62476_c0_seq2	KOG0123	Polyadenylate-binding protein (RRM superfamily)	AJ
comp62481_c0_seq1	KOG0348	ATP-dependent RNA helicase	A
comp62481_c0_seq1	KOG0342	ATP-dependent RNA helicase pitchoune	A
comp62481_c0_seq1	KOG0343	RNA Helicase	A
comp62481_c0_seq1	KOG0345	ATP-dependent RNA helicase	A
comp62481_c1_seq4	KOG0348	ATP-dependent RNA helicase	A
comp62481_c1_seq4	KOG0342	ATP-dependent RNA helicase pitchoune	A
comp62481_c1_seq4	KOG0343	RNA Helicase	A
comp62481_c1_seq4	KOG0345	ATP-dependent RNA helicase	A
comp62481_c1_seq4	KOG0330	ATP-dependent RNA helicase	A
comp62523_c0_seq2	KOG0319	WD40-repeat-containing subunit of the 18S rRNA processing complex	A
comp62531_c0_seq2	KOG0335	ATP-dependent RNA helicase	A
comp62534_c0_seq1	KOG4822	Predicted nuclear membrane protein involved in mRNA transport and sex determination via splicing modulation	AT
comp62546_c0_seq2	KOG4393	Predicted pseudouridylate synthase	AJ
comp62546_c1_seq2	KOG4393	Predicted pseudouridylate synthase	AJ
comp62554_c0_seq1	KOG4822	Predicted nuclear membrane protein involved in mRNA transport and sex determination via splicing modulation	AT
comp62557_c0_seq1	KOG2217	U4/U6.U5 snRNP associated protein	A
comp62561_c0_seq1	KOG2202	U2 snRNP splicing factor, small subunit, and related proteins	A
comp62568_c0_seq4	KOG2191	RNA-binding protein NOVA1/PASILLA and related KH domain proteins	AR
comp62568_c0_seq4	KOG2190	PolyC-binding proteins alphaCP-1 and related KH domain proteins	AR
comp62568_c0_seq4	KOG2192	PolyC-binding hnRNP-K protein HRB57A/hnRNP, contains KH domain	AR
comp62568_c0_seq4	KOG1676	K-homology type RNA binding proteins	A
comp62569_c0_seq1	KOG0920	ATP-dependent RNA helicase A	A
comp62569_c1_seq1	KOG0920	ATP-dependent RNA helicase A	A
comp62597_c0_seq2	KOG0272	U4/U6 small nuclear ribonucleoprotein Prp4 (contains WD40 repeats)	A
comp62647_c0_seq1	KOG4327	mRNA splicing protein SMN (survival motor neuron)	A
comp62648_c0_seq1	KOG0105	Alternative splicing factor ASF/SF2 (RRM superfamily)	A
comp62712_c0_seq1	KOG0105	Alternative splicing factor ASF/SF2 (RRM superfamily)	A
comp62712_c0_seq1	KOG0106	Alternative splicing factor SRp55/B52/SRp75 (RRM superfamily)	A
comp62712_c0_seq1	KOG0109	RNA-binding protein LARK, contains RRM and retroviral-type Zn-finger domains	AR
comp62712_c0_seq1	KOG0107	Alternative splicing factor SRp20/9G8 (RRM superfamily)	A
comp62777_c0_seq3	KOG0131	Splicing factor 3b, subunit 4	A
comp62777_c0_seq3	KOG0123	Polyadenylate-binding protein (RRM superfamily)	AJ
comp62830_c0_seq1	KOG0342	ATP-dependent RNA helicase pitchoune	A
comp62830_c0_seq1	KOG0343	RNA Helicase	A
comp62830_c0_seq1	KOG0345	ATP-dependent RNA helicase	A
comp62830_c0_seq1	KOG0348	ATP-dependent RNA helicase	A
comp62830_c0_seq1	KOG0330	ATP-dependent RNA helicase	A
comp62831_c0_seq1	KOG3454	U1 snRNP-specific protein C	A
comp62837_c0_seq2	KOG0145	RNA-binding protein ELAV/HU (RRM superfamily)	A
comp62837_c0_seq2	KOG0123	Polyadenylate-binding protein (RRM superfamily)	AJ
comp62837_c0_seq2	KOG0144	RNA-binding protein CUGBP1/BRUNO (RRM superfamily)	A
comp62855_c0_seq1	KOG0272	U4/U6 small nuclear ribonucleoprotein Prp4 (contains WD40 repeats)	A
comp62855_c0_seq1	KOG0306	WD40-repeat-containing subunit of the 18S rRNA processing complex	A
comp62855_c0_seq1	KOG0265	U5 snRNP-specific protein-like factor and related proteins	A
comp62856_c0_seq4	KOG0272	U4/U6 small nuclear ribonucleoprotein Prp4 (contains WD40 repeats)	A
comp62856_c0_seq4	KOG0306	WD40-repeat-containing subunit of the 18S rRNA processing complex	A
comp62865_c0_seq4	KOG0108	mRNA cleavage and polyadenylation factor I complex, subunit RNA15	A
comp62874_c0_seq1	KOG0131	Splicing factor 3b, subunit 4	A
comp62874_c0_seq1	KOG0127	Nucleolar protein fibrillarin NOP77 (RRM superfamily)	A
comp62874_c0_seq1	KOG0108	mRNA cleavage and polyadenylation factor I complex, subunit RNA15	A
comp62874_c0_seq1	KOG0146	RNA-binding protein ETR-3 (RRM superfamily)	A
comp62874_c0_seq1	KOG0144	RNA-binding protein CUGBP1/BRUNO (RRM superfamily)	A
comp62876_c0_seq1	KOG0319	WD40-repeat-containing subunit of the 18S rRNA processing complex	A
comp62876_c0_seq1	KOG0272	U4/U6 small nuclear ribonucleoprotein Prp4 (contains WD40 repeats)	A
comp62876_c0_seq1	KOG0285	Pleiotropic regulator 1	A
comp62881_c0_seq1	KOG3428	Small nuclear ribonucleoprotein SMD1 and related snRNPs	A
comp62881_c0_seq1	KOG3172	Small nuclear ribonucleoprotein Sm D3	A
comp62881_c1_seq1	KOG3428	Small nuclear ribonucleoprotein SMD1 and related snRNPs	A
comp62892_c0_seq4	KOG1795	U5 snRNP spliceosome subunit	A
comp62902_c0_seq1	KOG1804	RNA helicase	A
comp62902_c0_seq1	KOG1802	RNA helicase nonsense mRNA reducing factor (pNORF1)	A
comp62932_c0_seq3	KOG0131	Splicing factor 3b, subunit 4	A
comp62932_c0_seq3	KOG0123	Polyadenylate-binding protein (RRM superfamily)	AJ
comp62942_c0_seq1	KOG0109	RNA-binding protein LARK, contains RRM and retroviral-type Zn-finger domains	AR
comp62942_c0_seq1	KOG0107	Alternative splicing factor SRp20/9G8 (RRM superfamily)	A
comp62965_c0_seq1	KOG0533	RRM motif-containing protein	A
comp62965_c0_seq1	KOG4212	RNA-binding protein hnRNP-M	A
comp62965_c0_seq1	KOG0123	Polyadenylate-binding protein (RRM superfamily)	AJ
comp63006_c0_seq1	KOG4822	Predicted nuclear membrane protein involved in mRNA transport and sex determination via splicing modulation	AT
comp63007_c0_seq1	KOG0284	Polyadenylation factor I complex, subunit PFS2	A
comp63007_c0_seq1	KOG0265	U5 snRNP-specific protein-like factor and related proteins	A
comp63020_c0_seq4	KOG0335	ATP-dependent RNA helicase	A
comp63074_c0_seq2	KOG3459	Small nuclear ribonucleoprotein (snRNP) Sm core protein	A
comp63074_c0_seq2	KOG3460	Small nuclear ribonucleoprotein (snRNP) LSM3	A
comp63117_c0_seq2	KOG0331	ATP-dependent RNA helicase	A
comp63117_c0_seq2	KOG0336	ATP-dependent RNA helicase	A
comp63117_c0_seq2	KOG0335	ATP-dependent RNA helicase	A
comp63124_c0_seq1	KOG1098	Putative SAM-dependent rRNA methyltransferase SPB1	AR
comp63127_c0_seq1	KOG2749	mRNA cleavage and polyadenylation factor IA/II complex, subunit CLP1	A
comp63167_c0_seq1	KOG0272	U4/U6 small nuclear ribonucleoprotein Prp4 (contains WD40 repeats)	A
comp63167_c0_seq1	KOG0265	U5 snRNP-specific protein-like factor and related proteins	A
comp63252_c0_seq1	KOG0268	Sof1-like rRNA processing protein (contains WD40 repeats)	A
comp63252_c0_seq1	KOG0284	Polyadenylation factor I complex, subunit PFS2	A
comp63252_c0_seq1	KOG0285	Pleiotropic regulator 1	A
comp63262_c0_seq1	KOG2991	Splicing regulator	A
comp63270_c0_seq1	KOG2769	Putative u4/u6 small nuclear ribonucleoprotein	A
comp63270_c1_seq3	KOG2769	Putative u4/u6 small nuclear ribonucleoprotein	A
comp63294_c0_seq1	KOG0319	WD40-repeat-containing subunit of the 18S rRNA processing complex	A
comp63294_c0_seq1	KOG0272	U4/U6 small nuclear ribonucleoprotein Prp4 (contains WD40 repeats)	A
comp63294_c0_seq1	KOG0285	Pleiotropic regulator 1	A
comp63306_c0_seq2	KOG4205	RNA-binding protein musashi/mRNA cleavage and polyadenylation factor I complex, subunit HRP1	A
comp63317_c0_seq1	KOG0816	Protein involved in mRNA turnover	A
comp63323_c0_seq1	KOG0272	U4/U6 small nuclear ribonucleoprotein Prp4 (contains WD40 repeats)	A
comp63323_c0_seq1	KOG0265	U5 snRNP-specific protein-like factor and related proteins	A
comp63355_c0_seq2	KOG3459	Small nuclear ribonucleoprotein (snRNP) Sm core protein	A
comp63355_c0_seq2	KOG3460	Small nuclear ribonucleoprotein (snRNP) LSM3	A
comp63428_c0_seq1	KOG0145	RNA-binding protein ELAV/HU (RRM superfamily)	A
comp63428_c0_seq1	KOG0123	Polyadenylate-binding protein (RRM superfamily)	AJ
comp63428_c0_seq1	KOG0148	Apoptosis-promoting RNA-binding protein TIA-1/TIAR (RRM superfamily)	AJ
comp63441_c0_seq1	KOG2809	Telomerase elongation inhibitor/RNA maturation protein PINX1	AD
comp63465_c0_seq1	KOG0145	RNA-binding protein ELAV/HU (RRM superfamily)	A
comp63465_c0_seq1	KOG0123	Polyadenylate-binding protein (RRM superfamily)	AJ
comp63465_c0_seq1	KOG0148	Apoptosis-promoting RNA-binding protein TIA-1/TIAR (RRM superfamily)	AJ
comp63468_c0_seq1	KOG0495	HAT repeat protein	A
comp63485_c0_seq1	KOG0272	U4/U6 small nuclear ribonucleoprotein Prp4 (contains WD40 repeats)	A
comp63509_c0_seq1	KOG0339	ATP-dependent RNA helicase	A
comp63509_c0_seq1	KOG0331	ATP-dependent RNA helicase	A
comp63509_c0_seq1	KOG0334	RNA helicase	A
comp63535_c0_seq1	KOG0816	Protein involved in mRNA turnover	A
comp63551_c0_seq1	KOG3454	U1 snRNP-specific protein C	A
comp63552_c0_seq1	KOG2636	Splicing factor 3a, subunit 3	A
comp63554_c0_seq1	KOG0285	Pleiotropic regulator 1	A
comp63554_c0_seq1	KOG0272	U4/U6 small nuclear ribonucleoprotein Prp4 (contains WD40 repeats)	A
comp63563_c0_seq11	KOG0265	U5 snRNP-specific protein-like factor and related proteins	A
comp63574_c0_seq1	KOG1588	RNA-binding protein Sam68 and related KH domain proteins	A
comp63591_c0_seq2	KOG2051	Nonsense-mediated mRNA decay 2 protein	A
comp63591_c1_seq1	KOG2051	Nonsense-mediated mRNA decay 2 protein	A
comp63591_c2_seq1	KOG2051	Nonsense-mediated mRNA decay 2 protein	A
comp63605_c0_seq1	KOG0306	WD40-repeat-containing subunit of the 18S rRNA processing complex	A
comp63605_c0_seq1	KOG0272	U4/U6 small nuclear ribonucleoprotein Prp4 (contains WD40 repeats)	A
comp63605_c0_seq1	KOG0265	U5 snRNP-specific protein-like factor and related proteins	A
comp63605_c0_seq1	KOG0319	WD40-repeat-containing subunit of the 18S rRNA processing complex	A
comp63606_c0_seq5	KOG2609	Cyclin D-interacting protein GCIP	DA
comp63619_c0_seq1	KOG0495	HAT repeat protein	A
comp63642_c0_seq1	KOG0063	RNAse L inhibitor, ABC superfamily	A
comp63693_c0_seq2	KOG2202	U2 snRNP splicing factor, small subunit, and related proteins	A
comp63710_c0_seq2	KOG0265	U5 snRNP-specific protein-like factor and related proteins	A
comp63712_c0_seq2	KOG0272	U4/U6 small nuclear ribonucleoprotein Prp4 (contains WD40 repeats)	A
comp63712_c0_seq2	KOG0285	Pleiotropic regulator 1	A
comp63714_c0_seq1	KOG2991	Splicing regulator	A
comp63717_c0_seq2	KOG2809	Telomerase elongation inhibitor/RNA maturation protein PINX1	AD
comp63718_c0_seq6	KOG0107	Alternative splicing factor SRp20/9G8 (RRM superfamily)	A
comp63726_c1_seq1	KOG2138	Predicted RNA binding protein, contains G-patch domain	A
comp63752_c0_seq1	KOG0272	U4/U6 small nuclear ribonucleoprotein Prp4 (contains WD40 repeats)	A
comp63753_c0_seq1	KOG0063	RNAse L inhibitor, ABC superfamily	A
comp63776_c0_seq1	KOG4212	RNA-binding protein hnRNP-M	A
comp63776_c0_seq1	KOG0123	Polyadenylate-binding protein (RRM superfamily)	AJ
comp63821_c0_seq1	KOG0105	Alternative splicing factor ASF/SF2 (RRM superfamily)	A
comp63821_c0_seq1	KOG0106	Alternative splicing factor SRp55/B52/SRp75 (RRM superfamily)	A
comp63821_c0_seq1	KOG0109	RNA-binding protein LARK, contains RRM and retroviral-type Zn-finger domains	AR
comp63821_c0_seq1	KOG0107	Alternative splicing factor SRp20/9G8 (RRM superfamily)	A
comp63841_c0_seq1	KOG0108	mRNA cleavage and polyadenylation factor I complex, subunit RNA15	A
comp63841_c0_seq1	KOG0127	Nucleolar protein fibrillarin NOP77 (RRM superfamily)	A
comp63841_c0_seq1	KOG4207	Predicted splicing factor, SR protein superfamily	A
comp63841_c0_seq1	KOG0124	Polypyrimidine tract-binding protein PUF60 (RRM superfamily)	A
comp63926_c0_seq1	KOG0334	RNA helicase	A
comp63926_c0_seq1	KOG0331	ATP-dependent RNA helicase	A
comp63926_c0_seq1	KOG0339	ATP-dependent RNA helicase	A
comp63926_c0_seq1	KOG0336	ATP-dependent RNA helicase	A
comp63935_c0_seq1	KOG1644	U2-associated snRNP A' protein	A
comp63951_c0_seq1	KOG2386	mRNA capping enzyme, guanylyltransferase (alpha) subunit	A
comp64012_c0_seq1	KOG1104	Nuclear cap-binding complex, subunit NCBP1/CBP80	A
comp64012_c1_seq1	KOG1104	Nuclear cap-binding complex, subunit NCBP1/CBP80	A
comp64017_c0_seq4	KOG2777	tRNA-specific adenosine deaminase 1	A
comp64026_c0_seq7	KOG0331	ATP-dependent RNA helicase	A
comp64026_c0_seq7	KOG0336	ATP-dependent RNA helicase	A
comp64026_c0_seq7	KOG0335	ATP-dependent RNA helicase	A
comp64033_c0_seq1	KOG0339	ATP-dependent RNA helicase	A
comp64033_c0_seq1	KOG0334	RNA helicase	A
comp64033_c0_seq1	KOG0331	ATP-dependent RNA helicase	A
comp64042_c0_seq1	KOG0335	ATP-dependent RNA helicase	A
comp64049_c0_seq9	KOG0272	U4/U6 small nuclear ribonucleoprotein Prp4 (contains WD40 repeats)	A
comp64055_c0_seq10	KOG0152	Spliceosomal protein FBP11/Splicing factor PRP40	A
comp64059_c0_seq2	KOG2192	PolyC-binding hnRNP-K protein HRB57A/hnRNP, contains KH domain	AR
comp64059_c0_seq2	KOG2190	PolyC-binding proteins alphaCP-1 and related KH domain proteins	AR
comp64059_c0_seq2	KOG2191	RNA-binding protein NOVA1/PASILLA and related KH domain proteins	AR
comp64076_c0_seq1	KOG0284	Polyadenylation factor I complex, subunit PFS2	A
comp64087_c0_seq1	KOG2193	IGF-II mRNA-binding protein IMP, contains RRM and KH domains	AR
comp64087_c0_seq1	KOG2190	PolyC-binding proteins alphaCP-1 and related KH domain proteins	AR
comp64087_c0_seq1	KOG2191	RNA-binding protein NOVA1/PASILLA and related KH domain proteins	AR
comp64087_c0_seq1	KOG1676	K-homology type RNA binding proteins	A
comp64130_c0_seq1	KOG0335	ATP-dependent RNA helicase	A
comp64130_c0_seq1	KOG0331	ATP-dependent RNA helicase	A
comp64138_c0_seq1	KOG0007	Splicing factor 3a, subunit 1	A
comp64179_c0_seq2	KOG3741	Poly(A) ribonuclease subunit	A
comp64190_c0_seq1	KOG2192	PolyC-binding hnRNP-K protein HRB57A/hnRNP, contains KH domain	AR
comp64190_c0_seq1	KOG2190	PolyC-binding proteins alphaCP-1 and related KH domain proteins	AR
comp64190_c0_seq1	KOG2191	RNA-binding protein NOVA1/PASILLA and related KH domain proteins	AR
comp64195_c0_seq1	KOG0109	RNA-binding protein LARK, contains RRM and retroviral-type Zn-finger domains	AR
comp64195_c0_seq1	KOG0107	Alternative splicing factor SRp20/9G8 (RRM superfamily)	A
comp64199_c0_seq2	KOG0330	ATP-dependent RNA helicase	A
comp64199_c0_seq2	KOG0340	ATP-dependent RNA helicase	A
comp64199_c0_seq2	KOG0338	ATP-dependent RNA helicase	A
comp64199_c0_seq2	KOG0342	ATP-dependent RNA helicase pitchoune	A
comp64210_c0_seq1	KOG0948	Nuclear exosomal RNA helicase MTR4, DEAD-box superfamily	A
comp64210_c0_seq1	KOG0947	Cytoplasmic exosomal RNA helicase SKI2, DEAD-box superfamily	A
comp64237_c0_seq2	KOG0265	U5 snRNP-specific protein-like factor and related proteins	A
comp64273_c0_seq1	KOG0347	RNA helicase	A
comp64273_c0_seq1	KOG0330	ATP-dependent RNA helicase	A
comp64273_c0_seq1	KOG0342	ATP-dependent RNA helicase pitchoune	A
comp64273_c0_seq1	KOG0340	ATP-dependent RNA helicase	A
comp64273_c0_seq1	KOG0338	ATP-dependent RNA helicase	A
comp64273_c0_seq1	KOG0331	ATP-dependent RNA helicase	A
comp64273_c1_seq1	KOG0347	RNA helicase	A
comp64273_c1_seq1	KOG0330	ATP-dependent RNA helicase	A
comp64273_c1_seq1	KOG0342	ATP-dependent RNA helicase pitchoune	A
comp64273_c1_seq1	KOG0331	ATP-dependent RNA helicase	A
comp64273_c1_seq1	KOG0338	ATP-dependent RNA helicase	A
comp64273_c1_seq1	KOG0340	ATP-dependent RNA helicase	A
comp64296_c0_seq1	KOG0272	U4/U6 small nuclear ribonucleoprotein Prp4 (contains WD40 repeats)	A
comp64296_c0_seq1	KOG0265	U5 snRNP-specific protein-like factor and related proteins	A
comp64319_c0_seq1	KOG0272	U4/U6 small nuclear ribonucleoprotein Prp4 (contains WD40 repeats)	A
comp64319_c0_seq1	KOG0285	Pleiotropic regulator 1	A
comp64345_c0_seq5	KOG0331	ATP-dependent RNA helicase	A
comp64345_c0_seq5	KOG0336	ATP-dependent RNA helicase	A
comp64345_c0_seq5	KOG0334	RNA helicase	A
comp64345_c0_seq5	KOG0339	ATP-dependent RNA helicase	A
comp64361_c0_seq1	KOG0272	U4/U6 small nuclear ribonucleoprotein Prp4 (contains WD40 repeats)	A
comp64366_c0_seq4	KOG0330	ATP-dependent RNA helicase	A
comp64366_c0_seq4	KOG0340	ATP-dependent RNA helicase	A
comp64366_c0_seq4	KOG0338	ATP-dependent RNA helicase	A
comp64366_c0_seq4	KOG0342	ATP-dependent RNA helicase pitchoune	A
comp64371_c0_seq12	KOG0106	Alternative splicing factor SRp55/B52/SRp75 (RRM superfamily)	A
comp64371_c0_seq12	KOG0105	Alternative splicing factor ASF/SF2 (RRM superfamily)	A
comp64371_c0_seq12	KOG0107	Alternative splicing factor SRp20/9G8 (RRM superfamily)	A
comp64406_c0_seq6	KOG0329	ATP-dependent RNA helicase	A
comp64406_c1_seq3	KOG0329	ATP-dependent RNA helicase	A
comp64406_c1_seq3	KOG0326	ATP-dependent RNA helicase	A
comp64444_c0_seq17	KOG0106	Alternative splicing factor SRp55/B52/SRp75 (RRM superfamily)	A
comp64444_c0_seq17	KOG0105	Alternative splicing factor ASF/SF2 (RRM superfamily)	A
comp64444_c0_seq17	KOG0107	Alternative splicing factor SRp20/9G8 (RRM superfamily)	A
comp64445_c0_seq1	KOG0227	Splicing factor 3a, subunit 2	A
comp64463_c1_seq14	KOG4206	Spliceosomal protein snRNP-U1A/U2B	A
comp64470_c0_seq2	KOG0284	Polyadenylation factor I complex, subunit PFS2	A
comp64470_c0_seq2	KOG0272	U4/U6 small nuclear ribonucleoprotein Prp4 (contains WD40 repeats)	A
comp64482_c0_seq1	KOG0346	RNA helicase	A
comp64482_c0_seq1	KOG0330	ATP-dependent RNA helicase	A
comp64482_c0_seq1	KOG0338	ATP-dependent RNA helicase	A
comp64482_c0_seq1	KOG0340	ATP-dependent RNA helicase	A
comp64482_c0_seq1	KOG0337	ATP-dependent RNA helicase	A
comp64482_c0_seq1	KOG0326	ATP-dependent RNA helicase	A
comp64486_c0_seq2	KOG0330	ATP-dependent RNA helicase	A
comp64486_c0_seq2	KOG0340	ATP-dependent RNA helicase	A
comp64486_c0_seq2	KOG0338	ATP-dependent RNA helicase	A
comp64486_c0_seq2	KOG0342	ATP-dependent RNA helicase pitchoune	A
comp64489_c0_seq1	KOG0265	U5 snRNP-specific protein-like factor and related proteins	A
comp64508_c0_seq1	KOG0272	U4/U6 small nuclear ribonucleoprotein Prp4 (contains WD40 repeats)	A
comp64527_c0_seq3	KOG1644	U2-associated snRNP A' protein	A
comp64570_c0_seq1	KOG0132	RNA polymerase II C-terminal domain-binding protein RA4, contains RPR and RRM domains	AK
comp64573_c0_seq2	KOG1258	mRNA processing protein	A
comp64573_c0_seq2	KOG1914	mRNA cleavage and polyadenylation factor I complex, subunit RNA14	A
comp64573_c0_seq2	KOG0128	RNA-binding protein SART3 (RRM superfamily)	A
comp64578_c0_seq2	KOG0108	mRNA cleavage and polyadenylation factor I complex, subunit RNA15	A
comp64604_c0_seq2	KOG0333	U5 snRNP-like RNA helicase subunit	A
comp64604_c0_seq2	KOG0341	DEAD-box protein abstrakt	A
comp64604_c0_seq2	KOG0334	RNA helicase	A
comp64604_c0_seq2	KOG0331	ATP-dependent RNA helicase	A
comp64604_c0_seq2	KOG0335	ATP-dependent RNA helicase	A
comp64604_c1_seq1	KOG0333	U5 snRNP-like RNA helicase subunit	A
comp64604_c1_seq1	KOG0331	ATP-dependent RNA helicase	A
comp64604_c1_seq1	KOG0334	RNA helicase	A
comp64604_c1_seq1	KOG0339	ATP-dependent RNA helicase	A
comp64604_c1_seq1	KOG0341	DEAD-box protein abstrakt	A
comp64616_c0_seq1	KOG2560	RNA splicing factor - Slu7p	A
comp64618_c0_seq1	KOG4205	RNA-binding protein musashi/mRNA cleavage and polyadenylation factor I complex, subunit HRP1	A
comp64625_c0_seq1	KOG0285	Pleiotropic regulator 1	A
comp64625_c0_seq1	KOG0272	U4/U6 small nuclear ribonucleoprotein Prp4 (contains WD40 repeats)	A
comp64645_c0_seq1	KOG0331	ATP-dependent RNA helicase	A
comp64645_c0_seq1	KOG0336	ATP-dependent RNA helicase	A
comp64645_c0_seq1	KOG0334	RNA helicase	A
comp64645_c0_seq1	KOG0339	ATP-dependent RNA helicase	A
comp64666_c0_seq2	KOG1869	Splicing coactivator SRm160/300, subunit SRm300	A
comp64666_c0_seq2	KOG2146	Splicing coactivator SRm160/300, subunit SRm160 (contains PWI domain)	AR
comp64666_c0_seq2	KOG0106	Alternative splicing factor SRp55/B52/SRp75 (RRM superfamily)	A
comp64666_c0_seq2	KOG0670	U4/U6-associated splicing factor PRP4	A
comp64677_c0_seq1	KOG1642	Ribonuclease, T2 family	A
comp64677_c1_seq2	KOG1642	Ribonuclease, T2 family	A
comp64686_c0_seq1	KOG0319	WD40-repeat-containing subunit of the 18S rRNA processing complex	A
comp64686_c0_seq1	KOG0272	U4/U6 small nuclear ribonucleoprotein Prp4 (contains WD40 repeats)	A
comp64697_c0_seq6	KOG1847	mRNA splicing factor	A
comp64697_c0_seq6	KOG2548	SWAP mRNA splicing regulator	A
comp64704_c0_seq3	KOG0272	U4/U6 small nuclear ribonucleoprotein Prp4 (contains WD40 repeats)	A
comp64708_c0_seq1	KOG4207	Predicted splicing factor, SR protein superfamily	A
comp64733_c0_seq1	KOG1644	U2-associated snRNP A' protein	A
comp64751_c0_seq1	KOG0265	U5 snRNP-specific protein-like factor and related proteins	A
comp64776_c0_seq1	KOG0109	RNA-binding protein LARK, contains RRM and retroviral-type Zn-finger domains	AR
comp64776_c0_seq1	KOG0106	Alternative splicing factor SRp55/B52/SRp75 (RRM superfamily)	A
comp64776_c0_seq1	KOG0105	Alternative splicing factor ASF/SF2 (RRM superfamily)	A
comp64776_c0_seq1	KOG4205	RNA-binding protein musashi/mRNA cleavage and polyadenylation factor I complex, subunit HRP1	A
comp64776_c0_seq1	KOG0145	RNA-binding protein ELAV/HU (RRM superfamily)	A
comp64776_c0_seq1	KOG0123	Polyadenylate-binding protein (RRM superfamily)	AJ
comp64778_c0_seq1	KOG2636	Splicing factor 3a, subunit 3	A
comp64792_c0_seq1	KOG0816	Protein involved in mRNA turnover	A
comp64804_c0_seq2	KOG1456	Heterogeneous nuclear ribonucleoprotein L (contains RRM repeats)	A
comp64804_c0_seq2	KOG1190	Polypyrimidine tract-binding protein	A
comp64822_c0_seq2	KOG1098	Putative SAM-dependent rRNA methyltransferase SPB1	AR
comp64899_c0_seq1	KOG0272	U4/U6 small nuclear ribonucleoprotein Prp4 (contains WD40 repeats)	A
comp64905_c0_seq1	KOG0647	mRNA export protein (contains WD40 repeats)	A
comp64916_c0_seq2	KOG0144	RNA-binding protein CUGBP1/BRUNO (RRM superfamily)	A
comp64916_c0_seq2	KOG0146	RNA-binding protein ETR-3 (RRM superfamily)	A
comp64916_c0_seq2	KOG0145	RNA-binding protein ELAV/HU (RRM superfamily)	A
comp64940_c0_seq2	KOG0272	U4/U6 small nuclear ribonucleoprotein Prp4 (contains WD40 repeats)	A
comp64989_c0_seq2	KOG0265	U5 snRNP-specific protein-like factor and related proteins	A
comp64989_c0_seq2	KOG0272	U4/U6 small nuclear ribonucleoprotein Prp4 (contains WD40 repeats)	A
comp64989_c1_seq1	KOG0265	U5 snRNP-specific protein-like factor and related proteins	A
comp64989_c1_seq1	KOG0272	U4/U6 small nuclear ribonucleoprotein Prp4 (contains WD40 repeats)	A
comp64995_c0_seq1	KOG0647	mRNA export protein (contains WD40 repeats)	A
comp64995_c0_seq1	KOG0285	Pleiotropic regulator 1	A
comp65022_c0_seq1	KOG0117	Heterogeneous nuclear ribonucleoprotein R (RRM superfamily)	A
comp65022_c0_seq1	KOG4207	Predicted splicing factor, SR protein superfamily	A
comp65022_c0_seq1	KOG0121	Nuclear cap-binding protein complex, subunit CBP20 (RRM superfamily)	A
comp65023_c0_seq3	KOG2572	Ribosome biogenesis protein - Nop58p/Nop5p	AJ
comp65023_c0_seq3	KOG2573	Ribosome biogenesis protein - Nop56p/Sik1p	AJ
comp65023_c0_seq3	KOG2574	mRNA splicing factor PRP31	A
comp65027_c0_seq1	KOG1856	Transcription elongation factor SPT6	A
comp65109_c0_seq1	KOG3117	Protein involved in rRNA processing	A
comp65114_c0_seq4	KOG2217	U4/U6.U5 snRNP associated protein	A
comp65124_c0_seq3	KOG0319	WD40-repeat-containing subunit of the 18S rRNA processing complex	A
comp65140_c0_seq1	KOG0272	U4/U6 small nuclear ribonucleoprotein Prp4 (contains WD40 repeats)	A
comp65140_c0_seq1	KOG0285	Pleiotropic regulator 1	A
comp65187_c0_seq1	KOG0272	U4/U6 small nuclear ribonucleoprotein Prp4 (contains WD40 repeats)	A
comp65203_c0_seq1	KOG1902	Putative signal transduction protein involved in RNA splicing	TA
comp65206_c0_seq1	KOG4849	mRNA cleavage factor I subunit/CPSF subunit	A
comp65225_c0_seq1	KOG0344	ATP-dependent RNA helicase	A
comp65237_c0_seq1	KOG0338	ATP-dependent RNA helicase	A
comp65237_c1_seq1	KOG0338	ATP-dependent RNA helicase	A
comp65237_c1_seq1	KOG0330	ATP-dependent RNA helicase	A
comp65237_c1_seq1	KOG0331	ATP-dependent RNA helicase	A
comp65237_c1_seq1	KOG0342	ATP-dependent RNA helicase pitchoune	A
comp65237_c1_seq1	KOG0337	ATP-dependent RNA helicase	A
comp65237_c1_seq1	KOG0343	RNA Helicase	A
comp65239_c0_seq4	KOG0050	mRNA splicing protein CDC5 (Myb superfamily)	AD
comp65241_c0_seq1	KOG0272	U4/U6 small nuclear ribonucleoprotein Prp4 (contains WD40 repeats)	A
comp65241_c1_seq1	KOG0272	U4/U6 small nuclear ribonucleoprotein Prp4 (contains WD40 repeats)	A
comp65255_c0_seq1	KOG0108	mRNA cleavage and polyadenylation factor I complex, subunit RNA15	A
comp65274_c0_seq1	KOG0331	ATP-dependent RNA helicase	A
comp65274_c0_seq1	KOG0336	ATP-dependent RNA helicase	A
comp65274_c0_seq1	KOG0335	ATP-dependent RNA helicase	A
comp65285_c0_seq2	KOG0120	Splicing factor U2AF, large subunit (RRM superfamily)	A
comp65285_c0_seq2	KOG0124	Polypyrimidine tract-binding protein PUF60 (RRM superfamily)	A
comp65285_c0_seq2	KOG0108	mRNA cleavage and polyadenylation factor I complex, subunit RNA15	A
comp65285_c0_seq2	KOG0145	RNA-binding protein ELAV/HU (RRM superfamily)	A
comp65285_c0_seq2	KOG0119	Splicing factor 1/branch point binding protein (RRM superfamily)	A
comp65285_c0_seq2	KOG0148	Apoptosis-promoting RNA-binding protein TIA-1/TIAR (RRM superfamily)	AJ
comp65310_c0_seq2	KOG0816	Protein involved in mRNA turnover	A
comp65343_c0_seq5	KOG0670	U4/U6-associated splicing factor PRP4	A
comp65415_c0_seq10	KOG0953	Mitochondrial RNA helicase SUV3, DEAD-box superfamily	A
comp65420_c0_seq1	KOG2330	Splicing factor 3b, subunit 2	A
comp65429_c0_seq2	KOG0265	U5 snRNP-specific protein-like factor and related proteins	A
comp65429_c0_seq2	KOG1446	Histone H3 (Lys4) methyltransferase complex and RNA cleavage factor II complex, subunit SWD2	ABO
comp65441_c0_seq2	KOG0338	ATP-dependent RNA helicase	A
comp65441_c0_seq2	KOG0330	ATP-dependent RNA helicase	A
comp65441_c0_seq2	KOG0342	ATP-dependent RNA helicase pitchoune	A
comp65441_c0_seq2	KOG0337	ATP-dependent RNA helicase	A
comp65441_c0_seq2	KOG0331	ATP-dependent RNA helicase	A
comp65460_c0_seq2	KOG2636	Splicing factor 3a, subunit 3	A
comp65472_c0_seq1	KOG0007	Splicing factor 3a, subunit 1	A
comp65472_c0_seq1	KOG1847	mRNA splicing factor	A
comp65485_c0_seq1	KOG0123	Polyadenylate-binding protein (RRM superfamily)	AJ
comp65490_c1_seq1	KOG2098	Predicted N6-adenine RNA methylase	A
comp65497_c0_seq1	KOG1795	U5 snRNP spliceosome subunit	A
comp65539_c0_seq2	KOG0265	U5 snRNP-specific protein-like factor and related proteins	A
comp65541_c0_seq2	KOG0120	Splicing factor U2AF, large subunit (RRM superfamily)	A
comp65541_c0_seq2	KOG0124	Polypyrimidine tract-binding protein PUF60 (RRM superfamily)	A
comp65541_c0_seq2	KOG0108	mRNA cleavage and polyadenylation factor I complex, subunit RNA15	A
comp65541_c0_seq2	KOG0145	RNA-binding protein ELAV/HU (RRM superfamily)	A
comp65541_c0_seq2	KOG0119	Splicing factor 1/branch point binding protein (RRM superfamily)	A
comp65541_c0_seq2	KOG0148	Apoptosis-promoting RNA-binding protein TIA-1/TIAR (RRM superfamily)	AJ
comp65559_c0_seq2	KOG1802	RNA helicase nonsense mRNA reducing factor (pNORF1)	A
comp65559_c0_seq2	KOG1801	tRNA-splicing endonuclease positive effector (SEN1)	A
comp65559_c0_seq2	KOG1804	RNA helicase	A
comp65563_c0_seq10	KOG0117	Heterogeneous nuclear ribonucleoprotein R (RRM superfamily)	A
comp65563_c0_seq10	KOG4207	Predicted splicing factor, SR protein superfamily	A
comp65563_c0_seq10	KOG0121	Nuclear cap-binding protein complex, subunit CBP20 (RRM superfamily)	A
comp65579_c0_seq1	KOG0123	Polyadenylate-binding protein (RRM superfamily)	AJ
comp65581_c0_seq2	KOG1588	RNA-binding protein Sam68 and related KH domain proteins	A
comp65609_c0_seq2	KOG2572	Ribosome biogenesis protein - Nop58p/Nop5p	AJ
comp65609_c0_seq2	KOG2573	Ribosome biogenesis protein - Nop56p/Sik1p	AJ
comp65609_c0_seq2	KOG2574	mRNA splicing factor PRP31	A
comp65611_c0_seq2	KOG0115	RNA-binding protein p54nrb (RRM superfamily)	A
comp65611_c0_seq2	KOG0123	Polyadenylate-binding protein (RRM superfamily)	AJ
comp65611_c0_seq2	KOG0144	RNA-binding protein CUGBP1/BRUNO (RRM superfamily)	A
comp65638_c0_seq3	KOG0332	ATP-dependent RNA helicase	A
comp65683_c0_seq5	KOG0145	RNA-binding protein ELAV/HU (RRM superfamily)	A
comp65683_c0_seq5	KOG0123	Polyadenylate-binding protein (RRM superfamily)	AJ
comp65702_c0_seq1	KOG0265	U5 snRNP-specific protein-like factor and related proteins	A
comp65702_c1_seq2	KOG0265	U5 snRNP-specific protein-like factor and related proteins	A
comp65702_c1_seq2	KOG0285	Pleiotropic regulator 1	A
comp65711_c0_seq1	KOG1795	U5 snRNP spliceosome subunit	A
comp65716_c0_seq1	KOG0265	U5 snRNP-specific protein-like factor and related proteins	A
comp65716_c1_seq1	KOG0265	U5 snRNP-specific protein-like factor and related proteins	A
comp65716_c1_seq1	KOG0268	Sof1-like rRNA processing protein (contains WD40 repeats)	A
comp65717_c0_seq8	KOG0285	Pleiotropic regulator 1	A
comp65717_c0_seq8	KOG0272	U4/U6 small nuclear ribonucleoprotein Prp4 (contains WD40 repeats)	A
comp65741_c0_seq4	KOG2441	mRNA splicing factor/probable chromatin binding snw family nuclear protein	AB
comp65743_c0_seq1	KOG2184	Tuftelin-interacting protein TIP39, contains G-patch domain	A
comp65782_c0_seq2	KOG0123	Polyadenylate-binding protein (RRM superfamily)	AJ
comp65793_c0_seq3	KOG3026	Splicing factor SPF30	A
comp65802_c0_seq2	KOG0115	RNA-binding protein p54nrb (RRM superfamily)	A
comp65802_c0_seq2	KOG0123	Polyadenylate-binding protein (RRM superfamily)	AJ
comp65802_c0_seq2	KOG0144	RNA-binding protein CUGBP1/BRUNO (RRM superfamily)	A
comp65802_c0_seq2	KOG0109	RNA-binding protein LARK, contains RRM and retroviral-type Zn-finger domains	AR
comp65810_c0_seq1	KOG2481	Protein required for normal rRNA processing	A
comp65820_c0_seq1	KOG0951	RNA helicase BRR2, DEAD-box superfamily	A
comp65820_c0_seq1	KOG0952	DNA/RNA helicase MER3/SLH1, DEAD-box superfamily	A
comp65835_c0_seq1	KOG4205	RNA-binding protein musashi/mRNA cleavage and polyadenylation factor I complex, subunit HRP1	A
comp65840_c0_seq1	KOG0334	RNA helicase	A
comp65840_c0_seq1	KOG0339	ATP-dependent RNA helicase	A
comp65840_c0_seq1	KOG0331	ATP-dependent RNA helicase	A
comp65864_c0_seq1	KOG0326	ATP-dependent RNA helicase	A
comp65870_c0_seq2	KOG0148	Apoptosis-promoting RNA-binding protein TIA-1/TIAR (RRM superfamily)	AJ
comp65884_c0_seq1	KOG2330	Splicing factor 3b, subunit 2	A
comp65884_c1_seq1	KOG2330	Splicing factor 3b, subunit 2	A
comp65894_c0_seq2	KOG0925	mRNA splicing factor ATP-dependent RNA helicase	A
comp65894_c0_seq2	KOG0922	DEAH-box RNA helicase	A
comp65894_c0_seq2	KOG0923	mRNA splicing factor ATP-dependent RNA helicase	A
comp65936_c0_seq2	KOG2253	U1 snRNP complex, subunit SNU71 and related PWI-motif proteins	A
comp65936_c0_seq2	KOG0108	mRNA cleavage and polyadenylation factor I complex, subunit RNA15	A
comp65948_c0_seq2	KOG0331	ATP-dependent RNA helicase	A
comp65948_c0_seq2	KOG0336	ATP-dependent RNA helicase	A
comp65948_c0_seq2	KOG0335	ATP-dependent RNA helicase	A
comp65970_c0_seq1	KOG0108	mRNA cleavage and polyadenylation factor I complex, subunit RNA15	A
comp65973_c0_seq3	KOG0335	ATP-dependent RNA helicase	A
comp65985_c0_seq1	KOG0272	U4/U6 small nuclear ribonucleoprotein Prp4 (contains WD40 repeats)	A
comp66002_c0_seq2	KOG4213	RNA-binding protein La	A
comp66022_c0_seq1	KOG0148	Apoptosis-promoting RNA-binding protein TIA-1/TIAR (RRM superfamily)	AJ
comp66044_c1_seq2	KOG0148	Apoptosis-promoting RNA-binding protein TIA-1/TIAR (RRM superfamily)	AJ
comp66044_c1_seq2	KOG0124	Polypyrimidine tract-binding protein PUF60 (RRM superfamily)	A
comp66068_c0_seq2	KOG1676	K-homology type RNA binding proteins	A
comp66068_c0_seq2	KOG2191	RNA-binding protein NOVA1/PASILLA and related KH domain proteins	AR
comp66068_c0_seq2	KOG2190	PolyC-binding proteins alphaCP-1 and related KH domain proteins	AR
comp66071_c0_seq1	KOG0265	U5 snRNP-specific protein-like factor and related proteins	A
comp66109_c0_seq3	KOG2162	Nonsense-mediated mRNA decay protein	A
comp66110_c0_seq2	KOG0105	Alternative splicing factor ASF/SF2 (RRM superfamily)	A
comp66130_c0_seq2	KOG0272	U4/U6 small nuclear ribonucleoprotein Prp4 (contains WD40 repeats)	A
comp66140_c0_seq1	KOG0326	ATP-dependent RNA helicase	A
comp66165_c0_seq5	KOG2253	U1 snRNP complex, subunit SNU71 and related PWI-motif proteins	A
comp66165_c0_seq5	KOG0108	mRNA cleavage and polyadenylation factor I complex, subunit RNA15	A
comp66193_c1_seq1	KOG0925	mRNA splicing factor ATP-dependent RNA helicase	A
comp66193_c1_seq1	KOG0922	DEAH-box RNA helicase	A
comp66193_c1_seq1	KOG0923	mRNA splicing factor ATP-dependent RNA helicase	A
comp66220_c0_seq3	KOG0670	U4/U6-associated splicing factor PRP4	A
comp66248_c0_seq6	KOG0796	Spliceosome subunit	A
comp66305_c0_seq1	KOG0272	U4/U6 small nuclear ribonucleoprotein Prp4 (contains WD40 repeats)	A
comp66326_c0_seq2	KOG2481	Protein required for normal rRNA processing	A
comp66333_c0_seq14	KOG4205	RNA-binding protein musashi/mRNA cleavage and polyadenylation factor I complex, subunit HRP1	A
comp66359_c0_seq2	KOG0670	U4/U6-associated splicing factor PRP4	A
comp66394_c0_seq7	KOG2777	tRNA-specific adenosine deaminase 1	A
comp66409_c0_seq1	KOG0265	U5 snRNP-specific protein-like factor and related proteins	A
comp66416_c0_seq1	KOG2098	Predicted N6-adenine RNA methylase	A
comp66451_c0_seq1	KOG2809	Telomerase elongation inhibitor/RNA maturation protein PINX1	AD
comp66480_c0_seq3	KOG1804	RNA helicase	A
comp66480_c0_seq3	KOG1802	RNA helicase nonsense mRNA reducing factor (pNORF1)	A
comp66494_c0_seq2	KOG2162	Nonsense-mediated mRNA decay protein	A
comp66518_c1_seq9	KOG1960	Predicted RNA-binding protein, contains KH domains	A
comp66564_c0_seq1	KOG2809	Telomerase elongation inhibitor/RNA maturation protein PINX1	AD
comp66571_c0_seq1	KOG0272	U4/U6 small nuclear ribonucleoprotein Prp4 (contains WD40 repeats)	A
comp66596_c0_seq2	KOG0284	Polyadenylation factor I complex, subunit PFS2	A
comp66596_c0_seq2	KOG0272	U4/U6 small nuclear ribonucleoprotein Prp4 (contains WD40 repeats)	A
comp66613_c1_seq7	KOG1609	Protein involved in mRNA turnover and stability	A
comp66614_c0_seq2	KOG0152	Spliceosomal protein FBP11/Splicing factor PRP40	A
comp66614_c0_seq2	KOG0150	Spliceosomal protein FBP21	A
comp66617_c0_seq1	KOG0117	Heterogeneous nuclear ribonucleoprotein R (RRM superfamily)	A
comp66617_c0_seq1	KOG0123	Polyadenylate-binding protein (RRM superfamily)	AJ
comp66617_c0_seq1	KOG0146	RNA-binding protein ETR-3 (RRM superfamily)	A
comp66620_c0_seq1	KOG1475	Ribosomal protein RPL1/RPL2/RL4L4	A
comp66620_c1_seq1	KOG1475	Ribosomal protein RPL1/RPL2/RL4L4	A
comp66629_c0_seq2	KOG4676	Splicing factor, arginine/serine-rich	A
comp66639_c0_seq6	KOG0113	U1 small nuclear ribonucleoprotein (RRM superfamily)	A
comp66663_c0_seq2	KOG0334	RNA helicase	A
comp66677_c0_seq1	KOG0319	WD40-repeat-containing subunit of the 18S rRNA processing complex	A
comp66677_c0_seq1	KOG0265	U5 snRNP-specific protein-like factor and related proteins	A
comp66677_c0_seq1	KOG0306	WD40-repeat-containing subunit of the 18S rRNA processing complex	A
comp66677_c0_seq1	KOG0272	U4/U6 small nuclear ribonucleoprotein Prp4 (contains WD40 repeats)	A
comp66710_c0_seq3	KOG4655	U3 small nucleolar ribonucleoprotein (snoRNP) component	A
comp66728_c0_seq1	KOG1898	Splicing factor 3b, subunit 3	A
comp66728_c0_seq1	KOG1896	mRNA cleavage and polyadenylation factor II complex, subunit CFT1 (CPSF subunit)	A
comp66739_c0_seq2	KOG1609	Protein involved in mRNA turnover and stability	A
comp66748_c1_seq1	KOG0105	Alternative splicing factor ASF/SF2 (RRM superfamily)	A
comp66757_c0_seq1	KOG4676	Splicing factor, arginine/serine-rich	A
comp66758_c0_seq6	KOG2193	IGF-II mRNA-binding protein IMP, contains RRM and KH domains	AR
comp66758_c0_seq6	KOG2190	PolyC-binding proteins alphaCP-1 and related KH domain proteins	AR
comp66758_c0_seq6	KOG1676	K-homology type RNA binding proteins	A
comp66758_c0_seq6	KOG2191	RNA-binding protein NOVA1/PASILLA and related KH domain proteins	AR
[truncated: 729 more rows]

## Sheet: Chromatin structure and dynamic
Unigene	KOG_ID	KOG_description	KOG_code
comp533_c0_seq1	KOG0889	Histone acetyltransferase SAGA, TRRAP/TRA1 component, PI-3 kinase superfamily	TBLD
comp968_c0_seq1	KOG1472	Histone acetyltransferase SAGA/ADA, catalytic subunit PCAF/GCN5 and related proteins	BK
comp968_c0_seq1	KOG1245	Chromatin remodeling complex WSTF-ISWI, large subunit (contains heterochromatin localization, PHD and BROMO domains)	B
comp1520_c0_seq1	KOG0889	Histone acetyltransferase SAGA, TRRAP/TRA1 component, PI-3 kinase superfamily	TBLD
comp2034_c0_seq1	KOG1905	Class IV sirtuins (SIR2 family)	BK
comp2213_c0_seq1	KOG2626	Histone H3 (Lys4) methyltransferase complex, subunit CPS60/ASH2/BRE2	BK
comp2408_c0_seq1	KOG3105	DNA-binding centromere protein B (CENP-B)	BD
comp2891_c0_seq1	KOG3105	DNA-binding centromere protein B (CENP-B)	BD
comp3045_c0_seq1	KOG0889	Histone acetyltransferase SAGA, TRRAP/TRA1 component, PI-3 kinase superfamily	TBLD
comp3126_c0_seq1	KOG1019	Retinoblastoma pathway protein LIN-9/chromatin-associated protein Aly	BDT
comp3608_c0_seq1	KOG3105	DNA-binding centromere protein B (CENP-B)	BD
comp3692_c0_seq1	KOG3001	Dosage compensation regulatory complex/histone acetyltransferase complex, subunit MSL-3/MRG15/EAF3, and related CHROMO domain-containing proteins	BK
comp3833_c0_seq1	KOG1082	Histone H3 (Lys9) methyltransferase SUV39H1/Clr4, required for transcriptional silencing	BK
comp3833_c0_seq1	KOG1080	Histone H3 (Lys4) methyltransferase complex, subunit SET1 and related methyltransferases	BK
comp3898_c0_seq1	KOG0890	Protein kinase of the PI-3 kinase family involved in mitotic growth, DNA repair and meiotic recombination	TBLD
comp4206_c0_seq1	KOG0526	Nucleosome-binding factor SPN, POB3 subunit	KLB
comp6084_c0_seq1	KOG2683	Sirtuin 4 and related class II sirtuins (SIR2 family)	BK
comp6084_c0_seq1	KOG2682	NAD-dependent histone deacetylases and class I sirtuins (SIR2 family)	BK
comp6604_c0_seq1	KOG1905	Class IV sirtuins (SIR2 family)	BK
comp7358_c0_seq1	KOG1473	Nucleosome remodeling factor, subunit NURF301/BPTF	BK
comp7426_c0_seq1	KOG1744	Histone H2B	B
comp7614_c0_seq2	KOG1141	Predicted histone methyl transferase	B
comp7614_c0_seq2	KOG1082	Histone H3 (Lys9) methyltransferase SUV39H1/Clr4, required for transcriptional silencing	BK
comp7970_c0_seq1	KOG2132	Uncharacterized conserved protein, contains JmjC domain	BT
comp7970_c0_seq1	KOG2131	Uncharacterized conserved protein, contains JmjC domain	BT
comp8106_c0_seq1	KOG2132	Uncharacterized conserved protein, contains JmjC domain	BT
comp8138_c0_seq1	KOG1973	Chromatin remodeling protein, contains PHD Zn-finger	B
comp8377_c0_seq1	KOG1082	Histone H3 (Lys9) methyltransferase SUV39H1/Clr4, required for transcriptional silencing	BK
comp8453_c0_seq1	KOG1473	Nucleosome remodeling factor, subunit NURF301/BPTF	BK
comp8570_c0_seq1	KOG1911	Heterochromatin-associated protein HP1 and related CHROMO domain proteins	B
comp8570_c0_seq1	KOG2748	Uncharacterized conserved protein, contains chromo domain	B
comp8825_c0_seq1	KOG0996	Structural maintenance of chromosome protein 4 (chromosome condensation complex Condensin, subunit C)	BD
comp8825_c0_seq1	KOG0933	Structural maintenance of chromosome protein 2 (chromosome condensation complex Condensin, subunit E)	BD
comp8866_c0_seq2	KOG1082	Histone H3 (Lys9) methyltransferase SUV39H1/Clr4, required for transcriptional silencing	BK
comp9045_c0_seq2	KOG1082	Histone H3 (Lys9) methyltransferase SUV39H1/Clr4, required for transcriptional silencing	BK
comp9336_c0_seq1	KOG4204	Histone deacetylase complex, SIN3 component	B
comp9423_c0_seq1	KOG3105	DNA-binding centromere protein B (CENP-B)	BD
comp9532_c0_seq1	KOG2747	Histone acetyltransferase (MYST family)	B
comp9814_c0_seq1	KOG1827	Chromatin remodeling complex RSC, subunit RSC1/Polybromo and related proteins	BK
comp9814_c0_seq1	KOG0386	Chromatin remodeling complex SWI/SNF, component SWI2 and related ATPases (DNA/RNA helicase superfamily)	BK
comp9975_c0_seq1	KOG2747	Histone acetyltransferase (MYST family)	B
comp10091_c0_seq1	KOG3105	DNA-binding centromere protein B (CENP-B)	BD
comp10185_c0_seq1	KOG3105	DNA-binding centromere protein B (CENP-B)	BD
comp10237_c0_seq1	KOG2441	mRNA splicing factor/probable chromatin binding snw family nuclear protein	AB
comp10444_c0_seq1	KOG0264	Nucleosome remodeling factor, subunit CAF1/NURF55/MSI1	B
comp10685_c0_seq1	KOG1063	RNA polymerase II elongator complex, subunit ELP2, WD repeat superfamily	BK
comp10709_c0_seq1	KOG2747	Histone acetyltransferase (MYST family)	B
comp10709_c0_seq1	KOG1245	Chromatin remodeling complex WSTF-ISWI, large subunit (contains heterochromatin localization, PHD and BROMO domains)	B
comp10723_c0_seq1	KOG1342	Histone deacetylase complex, catalytic component RPD3	B
comp10846_c0_seq1	KOG2130	Phosphatidylserine-specific receptor PtdSerR, contains JmjC domain	BT
comp10946_c0_seq1	KOG0264	Nucleosome remodeling factor, subunit CAF1/NURF55/MSI1	B
comp10992_c0_seq1	KOG2266	Chromatin-associated protein Dek and related proteins, contains SAP DNA binding domain	B
comp11500_c0_seq1	KOG0889	Histone acetyltransferase SAGA, TRRAP/TRA1 component, PI-3 kinase superfamily	TBLD
comp11779_c0_seq1	KOG3001	Dosage compensation regulatory complex/histone acetyltransferase complex, subunit MSL-3/MRG15/EAF3, and related CHROMO domain-containing proteins	BK
comp11792_c0_seq1	KOG0264	Nucleosome remodeling factor, subunit CAF1/NURF55/MSI1	B
comp11925_c0_seq1	KOG2747	Histone acetyltransferase (MYST family)	B
comp11969_c0_seq1	KOG1473	Nucleosome remodeling factor, subunit NURF301/BPTF	BK
comp12155_c0_seq1	KOG1082	Histone H3 (Lys9) methyltransferase SUV39H1/Clr4, required for transcriptional silencing	BK
comp12236_c0_seq1	KOG1472	Histone acetyltransferase SAGA/ADA, catalytic subunit PCAF/GCN5 and related proteins	BK
comp12325_c0_seq1	KOG1020	Sister chromatid cohesion protein SCC2/Nipped-B	BDL
comp12343_c0_seq1	KOG1911	Heterochromatin-associated protein HP1 and related CHROMO domain proteins	B
comp12623_c0_seq1	KOG0264	Nucleosome remodeling factor, subunit CAF1/NURF55/MSI1	B
comp12745_c0_seq1	KOG2570	SWI/SNF transcription activation complex subunit	BK
comp12915_c0_seq1	KOG2570	SWI/SNF transcription activation complex subunit	BK
comp12926_c0_seq2	KOG2416	Acinus (induces apoptotic chromatin condensation)	B
comp13445_c0_seq1	KOG2510	SWI-SNF chromatin-remodeling complex protein	B
comp13448_c0_seq1	KOG0889	Histone acetyltransferase SAGA, TRRAP/TRA1 component, PI-3 kinase superfamily	TBLD
comp13647_c0_seq1	KOG1973	Chromatin remodeling protein, contains PHD Zn-finger	B
comp13688_c0_seq1	KOG1245	Chromatin remodeling complex WSTF-ISWI, large subunit (contains heterochromatin localization, PHD and BROMO domains)	B
comp13736_c0_seq2	KOG3105	DNA-binding centromere protein B (CENP-B)	BD
comp13919_c0_seq1	KOG3265	Histone chaperone involved in gene silencing	KB
comp14061_c0_seq1	KOG1911	Heterochromatin-associated protein HP1 and related CHROMO domain proteins	B
comp14340_c0_seq1	KOG1973	Chromatin remodeling protein, contains PHD Zn-finger	B
comp14341_c0_seq1	KOG2747	Histone acetyltransferase (MYST family)	B
comp14341_c0_seq1	KOG1911	Heterochromatin-associated protein HP1 and related CHROMO domain proteins	B
comp14354_c0_seq1	KOG2696	Histone acetyltransferase type b catalytic subunit	B
comp14402_c0_seq1	KOG1905	Class IV sirtuins (SIR2 family)	BK
comp14402_c0_seq1	KOG2682	NAD-dependent histone deacetylases and class I sirtuins (SIR2 family)	BK
comp14402_c0_seq1	KOG2683	Sirtuin 4 and related class II sirtuins (SIR2 family)	BK
comp14402_c0_seq1	KOG2684	Sirtuin 5 and related class III sirtuins (SIR2 family)	BK
comp14465_c0_seq1	KOG2748	Uncharacterized conserved protein, contains chromo domain	B
comp14577_c0_seq1	KOG0273	Beta-transducin family (WD-40 repeat) protein	B
comp14577_c0_seq1	KOG1446	Histone H3 (Lys4) methyltransferase complex and RNA cleavage factor II complex, subunit SWD2	ABO
comp14635_c0_seq1	KOG4364	Chromatin assembly factor-I	B
comp14682_c0_seq1	KOG1633	F-box protein JEMMA and related proteins with JmjC, PHD, F-box and LRR domains	B
comp14712_c0_seq1	KOG2084	Predicted histone tail methylase containing SET domain	B
comp14792_c0_seq1	KOG2084	Predicted histone tail methylase containing SET domain	B
comp14883_c0_seq1	KOG1911	Heterochromatin-associated protein HP1 and related CHROMO domain proteins	B
comp15090_c0_seq2	KOG0996	Structural maintenance of chromosome protein 4 (chromosome condensation complex Condensin, subunit C)	BD
comp15155_c0_seq1	KOG1082	Histone H3 (Lys9) methyltransferase SUV39H1/Clr4, required for transcriptional silencing	BK
comp15382_c0_seq1	KOG3105	DNA-binding centromere protein B (CENP-B)	BD
comp16447_c0_seq1	KOG0264	Nucleosome remodeling factor, subunit CAF1/NURF55/MSI1	B
comp16452_c0_seq1	KOG1080	Histone H3 (Lys4) methyltransferase complex, subunit SET1 and related methyltransferases	BK
comp16459_c0_seq1	KOG3001	Dosage compensation regulatory complex/histone acetyltransferase complex, subunit MSL-3/MRG15/EAF3, and related CHROMO domain-containing proteins	BK
comp16676_c0_seq1	KOG2683	Sirtuin 4 and related class II sirtuins (SIR2 family)	BK
comp17176_c0_seq1	KOG2633	Hismacro and SEC14 domain-containing proteins	BK
comp17385_c0_seq1	KOG3105	DNA-binding centromere protein B (CENP-B)	BD
comp17452_c0_seq1	KOG3001	Dosage compensation regulatory complex/histone acetyltransferase complex, subunit MSL-3/MRG15/EAF3, and related CHROMO domain-containing proteins	BK
comp17787_c0_seq1	KOG4012	Histone H1	B
comp17824_c0_seq1	KOG0890	Protein kinase of the PI-3 kinase family involved in mitotic growth, DNA repair and meiotic recombination	TBLD
comp17824_c0_seq1	KOG0892	Protein kinase ATM/Tel1, involved in telomere length regulation and DNA repair	TBLD
comp17972_c0_seq1	KOG0355	DNA topoisomerase type II	B
comp18119_c0_seq2	KOG1633	F-box protein JEMMA and related proteins with JmjC, PHD, F-box and LRR domains	B
comp18573_c0_seq1	KOG1080	Histone H3 (Lys4) methyltransferase complex, subunit SET1 and related methyltransferases	BK
comp18611_c0_seq1	KOG0889	Histone acetyltransferase SAGA, TRRAP/TRA1 component, PI-3 kinase superfamily	TBLD
comp18872_c0_seq1	KOG1082	Histone H3 (Lys9) methyltransferase SUV39H1/Clr4, required for transcriptional silencing	BK
comp18936_c0_seq1	KOG2266	Chromatin-associated protein Dek and related proteins, contains SAP DNA binding domain	B
comp18995_c0_seq1	KOG2130	Phosphatidylserine-specific receptor PtdSerR, contains JmjC domain	BT
comp19266_c0_seq1	KOG0386	Chromatin remodeling complex SWI/SNF, component SWI2 and related ATPases (DNA/RNA helicase superfamily)	BK
comp19416_c0_seq1	KOG3105	DNA-binding centromere protein B (CENP-B)	BD
comp19428_c0_seq1	KOG1019	Retinoblastoma pathway protein LIN-9/chromatin-associated protein Aly	BDT
comp19577_c0_seq1	KOG1472	Histone acetyltransferase SAGA/ADA, catalytic subunit PCAF/GCN5 and related proteins	BK
comp19713_c0_seq1	KOG4718	Non-SMC (structural maintenance of chromosomes) element 1 protein (NSE1)	B
comp19869_c0_seq1	KOG0273	Beta-transducin family (WD-40 repeat) protein	B
comp19879_c0_seq1	KOG4012	Histone H1	B
comp19905_c0_seq1	KOG0355	DNA topoisomerase type II	B
comp20075_c0_seq1	KOG1019	Retinoblastoma pathway protein LIN-9/chromatin-associated protein Aly	BDT
comp20391_c0_seq1	KOG2626	Histone H3 (Lys4) methyltransferase complex, subunit CPS60/ASH2/BRE2	BK
comp20702_c0_seq1	KOG1472	Histone acetyltransferase SAGA/ADA, catalytic subunit PCAF/GCN5 and related proteins	BK
comp20702_c0_seq1	KOG1245	Chromatin remodeling complex WSTF-ISWI, large subunit (contains heterochromatin localization, PHD and BROMO domains)	B
comp20702_c0_seq1	KOG1827	Chromatin remodeling complex RSC, subunit RSC1/Polybromo and related proteins	BK
comp20873_c0_seq1	KOG0892	Protein kinase ATM/Tel1, involved in telomere length regulation and DNA repair	TBLD
comp20873_c0_seq1	KOG0890	Protein kinase of the PI-3 kinase family involved in mitotic growth, DNA repair and meiotic recombination	TBLD
comp21417_c0_seq1	KOG3001	Dosage compensation regulatory complex/histone acetyltransferase complex, subunit MSL-3/MRG15/EAF3, and related CHROMO domain-containing proteins	BK
comp21433_c0_seq1	KOG1633	F-box protein JEMMA and related proteins with JmjC, PHD, F-box and LRR domains	B
comp21433_c1_seq1	KOG1633	F-box protein JEMMA and related proteins with JmjC, PHD, F-box and LRR domains	B
comp21621_c0_seq1	KOG4161	Methyl-CpG binding transcription regulators	KB
comp22142_c0_seq1	KOG1082	Histone H3 (Lys9) methyltransferase SUV39H1/Clr4, required for transcriptional silencing	BK
comp22464_c0_seq1	KOG2747	Histone acetyltransferase (MYST family)	B
comp22476_c0_seq1	KOG0386	Chromatin remodeling complex SWI/SNF, component SWI2 and related ATPases (DNA/RNA helicase superfamily)	BK
comp22582_c0_seq1	KOG2084	Predicted histone tail methylase containing SET domain	B
comp22752_c0_seq1	KOG1009	Chromatin assembly complex 1 subunit B/CAC2 (contains WD40 repeats)	BL
comp22769_c0_seq1	KOG3105	DNA-binding centromere protein B (CENP-B)	BD
comp22989_c0_seq1	KOG1080	Histone H3 (Lys4) methyltransferase complex, subunit SET1 and related methyltransferases	BK
comp23371_c0_seq1	KOG0889	Histone acetyltransferase SAGA, TRRAP/TRA1 component, PI-3 kinase superfamily	TBLD
comp23571_c0_seq2	KOG1080	Histone H3 (Lys4) methyltransferase complex, subunit SET1 and related methyltransferases	BK
comp23711_c0_seq1	KOG1756	Histone 2A	B
comp23857_c0_seq1	KOG2626	Histone H3 (Lys4) methyltransferase complex, subunit CPS60/ASH2/BRE2	BK
comp23876_c0_seq1	KOG0933	Structural maintenance of chromosome protein 2 (chromosome condensation complex Condensin, subunit E)	BD
comp23986_c0_seq2	KOG1342	Histone deacetylase complex, catalytic component RPD3	B
comp24469_c0_seq1	KOG1245	Chromatin remodeling complex WSTF-ISWI, large subunit (contains heterochromatin localization, PHD and BROMO domains)	B
comp24528_c0_seq1	KOG2747	Histone acetyltransferase (MYST family)	B
comp24538_c0_seq1	KOG1905	Class IV sirtuins (SIR2 family)	BK
comp24663_c0_seq1	KOG2684	Sirtuin 5 and related class III sirtuins (SIR2 family)	BK
comp24663_c0_seq1	KOG2683	Sirtuin 4 and related class II sirtuins (SIR2 family)	BK
comp24977_c0_seq1	KOG4364	Chromatin assembly factor-I	B
comp25116_c0_seq1	KOG1473	Nucleosome remodeling factor, subunit NURF301/BPTF	BK
comp25194_c0_seq1	KOG0639	Transducin-like enhancer of split protein (contains WD40 repeats)	B
comp25379_c0_seq1	KOG0273	Beta-transducin family (WD-40 repeat) protein	B
comp25379_c0_seq1	KOG1009	Chromatin assembly complex 1 subunit B/CAC2 (contains WD40 repeats)	BL
comp25405_c0_seq1	KOG0273	Beta-transducin family (WD-40 repeat) protein	B
comp25405_c0_seq1	KOG1009	Chromatin assembly complex 1 subunit B/CAC2 (contains WD40 repeats)	BL
comp25573_c0_seq1	KOG2633	Hismacro and SEC14 domain-containing proteins	BK
comp25662_c0_seq1	KOG0889	Histone acetyltransferase SAGA, TRRAP/TRA1 component, PI-3 kinase superfamily	TBLD
comp25739_c0_seq1	KOG1744	Histone H2B	B
comp25786_c0_seq1	KOG0889	Histone acetyltransferase SAGA, TRRAP/TRA1 component, PI-3 kinase superfamily	TBLD
comp25933_c0_seq1	KOG1756	Histone 2A	B
comp25969_c0_seq1	KOG2510	SWI-SNF chromatin-remodeling complex protein	B
comp26052_c0_seq1	KOG0889	Histone acetyltransferase SAGA, TRRAP/TRA1 component, PI-3 kinase superfamily	TBLD
comp26583_c0_seq1	KOG1473	Nucleosome remodeling factor, subunit NURF301/BPTF	BK
comp26598_c0_seq1	KOG1343	Histone deacetylase complex, catalytic component HDA1	B
comp27256_c0_seq2	KOG3554	Histone deacetylase complex, MTA1 component	B
comp27383_c0_seq1	KOG3105	DNA-binding centromere protein B (CENP-B)	BD
comp27405_c0_seq1	KOG1756	Histone 2A	B
comp27461_c0_seq1	KOG2266	Chromatin-associated protein Dek and related proteins, contains SAP DNA binding domain	B
comp27809_c0_seq1	KOG1063	RNA polymerase II elongator complex, subunit ELP2, WD repeat superfamily	BK
comp28912_c0_seq1	KOG2084	Predicted histone tail methylase containing SET domain	B
comp28976_c0_seq1	KOG1756	Histone 2A	B
comp29436_c0_seq1	KOG1757	Histone 2A	B
comp29436_c0_seq1	KOG1756	Histone 2A	B
comp29522_c0_seq1	KOG0996	Structural maintenance of chromosome protein 4 (chromosome condensation complex Condensin, subunit C)	BD
comp29522_c0_seq1	KOG0933	Structural maintenance of chromosome protein 2 (chromosome condensation complex Condensin, subunit E)	BD
comp29552_c0_seq1	KOG1633	F-box protein JEMMA and related proteins with JmjC, PHD, F-box and LRR domains	B
comp29769_c0_seq1	KOG1082	Histone H3 (Lys9) methyltransferase SUV39H1/Clr4, required for transcriptional silencing	BK
comp29854_c0_seq1	KOG0889	Histone acetyltransferase SAGA, TRRAP/TRA1 component, PI-3 kinase superfamily	TBLD
comp29941_c0_seq1	KOG0273	Beta-transducin family (WD-40 repeat) protein	B
comp30109_c0_seq1	KOG2696	Histone acetyltransferase type b catalytic subunit	B
comp30144_c0_seq1	KOG2747	Histone acetyltransferase (MYST family)	B
comp30399_c0_seq1	KOG1827	Chromatin remodeling complex RSC, subunit RSC1/Polybromo and related proteins	BK
comp30399_c0_seq1	KOG0386	Chromatin remodeling complex SWI/SNF, component SWI2 and related ATPases (DNA/RNA helicase superfamily)	BK
comp30502_c0_seq1	KOG1342	Histone deacetylase complex, catalytic component RPD3	B
comp30601_c0_seq1	KOG1343	Histone deacetylase complex, catalytic component HDA1	B
comp30789_c0_seq1	KOG1744	Histone H2B	B
comp31140_c0_seq1	KOG0355	DNA topoisomerase type II	B
comp31154_c0_seq1	KOG1000	Chromatin remodeling protein HARP/SMARCAL1, DEAD-box superfamily	B
comp31678_c0_seq1	KOG3001	Dosage compensation regulatory complex/histone acetyltransferase complex, subunit MSL-3/MRG15/EAF3, and related CHROMO domain-containing proteins	BK
comp31678_c1_seq1	KOG3001	Dosage compensation regulatory complex/histone acetyltransferase complex, subunit MSL-3/MRG15/EAF3, and related CHROMO domain-containing proteins	BK
comp31765_c0_seq1	KOG0996	Structural maintenance of chromosome protein 4 (chromosome condensation complex Condensin, subunit C)	BD
comp31982_c0_seq1	KOG1156	N-terminal acetyltransferase	B
comp32025_c0_seq1	KOG3105	DNA-binding centromere protein B (CENP-B)	BD
comp32067_c0_seq1	KOG0389	SNF2 family DNA-dependent ATPase	B
comp32116_c0_seq1	KOG1080	Histone H3 (Lys4) methyltransferase complex, subunit SET1 and related methyltransferases	BK
comp32473_c0_seq1	KOG0996	Structural maintenance of chromosome protein 4 (chromosome condensation complex Condensin, subunit C)	BD
comp32473_c0_seq1	KOG0933	Structural maintenance of chromosome protein 2 (chromosome condensation complex Condensin, subunit E)	BD
comp32526_c0_seq2	KOG2131	Uncharacterized conserved protein, contains JmjC domain	BT
comp32526_c0_seq2	KOG2130	Phosphatidylserine-specific receptor PtdSerR, contains JmjC domain	BT
comp32526_c0_seq2	KOG1633	F-box protein JEMMA and related proteins with JmjC, PHD, F-box and LRR domains	B
comp32621_c0_seq1	KOG3554	Histone deacetylase complex, MTA1 component	B
comp32701_c0_seq1	KOG0889	Histone acetyltransferase SAGA, TRRAP/TRA1 component, PI-3 kinase superfamily	TBLD
comp32806_c0_seq2	KOG0264	Nucleosome remodeling factor, subunit CAF1/NURF55/MSI1	B
comp32936_c0_seq2	KOG0264	Nucleosome remodeling factor, subunit CAF1/NURF55/MSI1	B
comp32943_c0_seq2	KOG1156	N-terminal acetyltransferase	B
comp33237_c0_seq1	KOG2747	Histone acetyltransferase (MYST family)	B
comp33333_c0_seq1	KOG2084	Predicted histone tail methylase containing SET domain	B
comp33413_c0_seq1	KOG1911	Heterochromatin-associated protein HP1 and related CHROMO domain proteins	B
comp33560_c0_seq1	KOG1905	Class IV sirtuins (SIR2 family)	BK
comp33615_c0_seq2	KOG1473	Nucleosome remodeling factor, subunit NURF301/BPTF	BK
comp33788_c0_seq1	KOG1063	RNA polymerase II elongator complex, subunit ELP2, WD repeat superfamily	BK
comp33790_c0_seq1	KOG0889	Histone acetyltransferase SAGA, TRRAP/TRA1 component, PI-3 kinase superfamily	TBLD
comp33972_c0_seq1	KOG0890	Protein kinase of the PI-3 kinase family involved in mitotic growth, DNA repair and meiotic recombination	TBLD
comp34118_c0_seq1	KOG0890	Protein kinase of the PI-3 kinase family involved in mitotic growth, DNA repair and meiotic recombination	TBLD
comp34118_c0_seq1	KOG0892	Protein kinase ATM/Tel1, involved in telomere length regulation and DNA repair	TBLD
comp34400_c0_seq1	KOG0933	Structural maintenance of chromosome protein 2 (chromosome condensation complex Condensin, subunit E)	BD
comp35092_c0_seq1	KOG3105	DNA-binding centromere protein B (CENP-B)	BD
comp35606_c0_seq1	KOG3105	DNA-binding centromere protein B (CENP-B)	BD
comp35641_c0_seq1	KOG1342	Histone deacetylase complex, catalytic component RPD3	B
comp35678_c0_seq1	KOG0889	Histone acetyltransferase SAGA, TRRAP/TRA1 component, PI-3 kinase superfamily	TBLD
comp35678_c1_seq1	KOG0889	Histone acetyltransferase SAGA, TRRAP/TRA1 component, PI-3 kinase superfamily	TBLD
comp35938_c0_seq2	KOG2132	Uncharacterized conserved protein, contains JmjC domain	BT
comp35938_c1_seq1	KOG2132	Uncharacterized conserved protein, contains JmjC domain	BT
comp35960_c0_seq1	KOG2084	Predicted histone tail methylase containing SET domain	B
comp36126_c0_seq1	KOG1446	Histone H3 (Lys4) methyltransferase complex and RNA cleavage factor II complex, subunit SWD2	ABO
comp36378_c0_seq1	KOG2084	Predicted histone tail methylase containing SET domain	B
comp36400_c0_seq1	KOG1082	Histone H3 (Lys9) methyltransferase SUV39H1/Clr4, required for transcriptional silencing	BK
comp36412_c0_seq1	KOG0273	Beta-transducin family (WD-40 repeat) protein	B
comp36667_c0_seq1	KOG0889	Histone acetyltransferase SAGA, TRRAP/TRA1 component, PI-3 kinase superfamily	TBLD
comp36717_c0_seq1	KOG1472	Histone acetyltransferase SAGA/ADA, catalytic subunit PCAF/GCN5 and related proteins	BK
comp36729_c0_seq1	KOG3105	DNA-binding centromere protein B (CENP-B)	BD
comp37279_c0_seq1	KOG2747	Histone acetyltransferase (MYST family)	B
comp37364_c0_seq1	KOG2266	Chromatin-associated protein Dek and related proteins, contains SAP DNA binding domain	B
comp37366_c0_seq1	KOG1063	RNA polymerase II elongator complex, subunit ELP2, WD repeat superfamily	BK
comp37366_c0_seq1	KOG0273	Beta-transducin family (WD-40 repeat) protein	B
comp37409_c0_seq1	KOG1082	Histone H3 (Lys9) methyltransferase SUV39H1/Clr4, required for transcriptional silencing	BK
comp37556_c0_seq1	KOG0457	Histone acetyltransferase complex SAGA/ADA, subunit ADA2	B
comp37796_c0_seq1	KOG1744	Histone H2B	B
comp37822_c0_seq1	KOG0389	SNF2 family DNA-dependent ATPase	B
comp37822_c0_seq1	KOG0386	Chromatin remodeling complex SWI/SNF, component SWI2 and related ATPases (DNA/RNA helicase superfamily)	BK
comp38044_c0_seq1	KOG1082	Histone H3 (Lys9) methyltransferase SUV39H1/Clr4, required for transcriptional silencing	BK
comp38044_c0_seq1	KOG1141	Predicted histone methyl transferase	B
comp38044_c0_seq1	KOG1080	Histone H3 (Lys4) methyltransferase complex, subunit SET1 and related methyltransferases	BK
comp38642_c0_seq1	KOG0457	Histone acetyltransferase complex SAGA/ADA, subunit ADA2	B
comp39142_c0_seq1	KOG1156	N-terminal acetyltransferase	B
comp39280_c0_seq1	KOG3105	DNA-binding centromere protein B (CENP-B)	BD
comp39318_c0_seq1	KOG1446	Histone H3 (Lys4) methyltransferase complex and RNA cleavage factor II complex, subunit SWD2	ABO
comp39385_c0_seq1	KOG0264	Nucleosome remodeling factor, subunit CAF1/NURF55/MSI1	B
comp39395_c0_seq1	KOG2084	Predicted histone tail methylase containing SET domain	B
comp39657_c0_seq1	KOG0273	Beta-transducin family (WD-40 repeat) protein	B
comp39670_c0_seq1	KOG1473	Nucleosome remodeling factor, subunit NURF301/BPTF	BK
comp39719_c0_seq1	KOG2747	Histone acetyltransferase (MYST family)	B
comp39761_c0_seq1	KOG4161	Methyl-CpG binding transcription regulators	KB
comp39761_c0_seq1	KOG1245	Chromatin remodeling complex WSTF-ISWI, large subunit (contains heterochromatin localization, PHD and BROMO domains)	B
comp39766_c0_seq1	KOG0355	DNA topoisomerase type II	B
comp40199_c0_seq1	KOG3265	Histone chaperone involved in gene silencing	KB
comp40268_c0_seq3	KOG0933	Structural maintenance of chromosome protein 2 (chromosome condensation complex Condensin, subunit E)	BD
comp40597_c0_seq1	KOG1245	Chromatin remodeling complex WSTF-ISWI, large subunit (contains heterochromatin localization, PHD and BROMO domains)	B
comp40824_c0_seq2	KOG3554	Histone deacetylase complex, MTA1 component	B
comp40963_c0_seq1	KOG1911	Heterochromatin-associated protein HP1 and related CHROMO domain proteins	B
comp40993_c0_seq1	KOG1446	Histone H3 (Lys4) methyltransferase complex and RNA cleavage factor II complex, subunit SWD2	ABO
comp41262_c0_seq1	KOG1745	Histones H3 and H4	B
comp41309_c0_seq1	KOG1745	Histones H3 and H4	B
comp41562_c0_seq1	KOG0264	Nucleosome remodeling factor, subunit CAF1/NURF55/MSI1	B
comp41723_c0_seq1	KOG1082	Histone H3 (Lys9) methyltransferase SUV39H1/Clr4, required for transcriptional silencing	BK
comp41813_c0_seq1	KOG1745	Histones H3 and H4	B
comp41952_c0_seq1	KOG2626	Histone H3 (Lys4) methyltransferase complex, subunit CPS60/ASH2/BRE2	BK
comp42484_c0_seq1	KOG2696	Histone acetyltransferase type b catalytic subunit	B
comp42549_c0_seq1	KOG2266	Chromatin-associated protein Dek and related proteins, contains SAP DNA binding domain	B
comp42603_c0_seq1	KOG0996	Structural maintenance of chromosome protein 4 (chromosome condensation complex Condensin, subunit C)	BD
comp42643_c0_seq1	KOG0979	Structural maintenance of chromosome protein SMC5/Spr18, SMC superfamily	BDL
comp42894_c0_seq1	KOG1082	Histone H3 (Lys9) methyltransferase SUV39H1/Clr4, required for transcriptional silencing	BK
comp43005_c0_seq2	KOG0889	Histone acetyltransferase SAGA, TRRAP/TRA1 component, PI-3 kinase superfamily	TBLD
comp43013_c0_seq1	KOG0889	Histone acetyltransferase SAGA, TRRAP/TRA1 component, PI-3 kinase superfamily	TBLD
comp43019_c0_seq1	KOG0355	DNA topoisomerase type II	B
comp43146_c0_seq1	KOG4161	Methyl-CpG binding transcription regulators	KB
comp43199_c0_seq1	KOG0389	SNF2 family DNA-dependent ATPase	B
comp43306_c0_seq1	KOG1080	Histone H3 (Lys4) methyltransferase complex, subunit SET1 and related methyltransferases	BK
comp43306_c0_seq1	KOG1082	Histone H3 (Lys9) methyltransferase SUV39H1/Clr4, required for transcriptional silencing	BK
comp43342_c0_seq1	KOG2626	Histone H3 (Lys4) methyltransferase complex, subunit CPS60/ASH2/BRE2	BK
comp43521_c0_seq1	KOG0996	Structural maintenance of chromosome protein 4 (chromosome condensation complex Condensin, subunit C)	BD
comp43521_c0_seq1	KOG0933	Structural maintenance of chromosome protein 2 (chromosome condensation complex Condensin, subunit E)	BD
comp43770_c0_seq3	KOG2266	Chromatin-associated protein Dek and related proteins, contains SAP DNA binding domain	B
comp43864_c0_seq2	KOG0639	Transducin-like enhancer of split protein (contains WD40 repeats)	B
comp44067_c0_seq1	KOG1827	Chromatin remodeling complex RSC, subunit RSC1/Polybromo and related proteins	BK
comp44067_c1_seq1	KOG1827	Chromatin remodeling complex RSC, subunit RSC1/Polybromo and related proteins	BK
comp44084_c0_seq1	KOG0890	Protein kinase of the PI-3 kinase family involved in mitotic growth, DNA repair and meiotic recombination	TBLD
comp44084_c0_seq1	KOG0892	Protein kinase ATM/Tel1, involved in telomere length regulation and DNA repair	TBLD
comp44370_c0_seq1	KOG2510	SWI-SNF chromatin-remodeling complex protein	B
comp44421_c0_seq1	KOG1744	Histone H2B	B
comp44471_c0_seq1	KOG0639	Transducin-like enhancer of split protein (contains WD40 repeats)	B
comp44471_c0_seq1	KOG0273	Beta-transducin family (WD-40 repeat) protein	B
comp44787_c0_seq1	KOG1156	N-terminal acetyltransferase	B
comp44977_c0_seq1	KOG0933	Structural maintenance of chromosome protein 2 (chromosome condensation complex Condensin, subunit E)	BD
comp44977_c0_seq1	KOG0996	Structural maintenance of chromosome protein 4 (chromosome condensation complex Condensin, subunit C)	BD
comp45040_c0_seq1	KOG2747	Histone acetyltransferase (MYST family)	B
comp45222_c0_seq1	KOG2626	Histone H3 (Lys4) methyltransferase complex, subunit CPS60/ASH2/BRE2	BK
comp45358_c0_seq1	KOG2747	Histone acetyltransferase (MYST family)	B
comp45411_c0_seq1	KOG1080	Histone H3 (Lys4) methyltransferase complex, subunit SET1 and related methyltransferases	BK
comp45793_c0_seq1	KOG3105	DNA-binding centromere protein B (CENP-B)	BD
comp46027_c0_seq1	KOG0889	Histone acetyltransferase SAGA, TRRAP/TRA1 component, PI-3 kinase superfamily	TBLD
comp46132_c0_seq2	KOG1911	Heterochromatin-associated protein HP1 and related CHROMO domain proteins	B
comp46132_c0_seq2	KOG2748	Uncharacterized conserved protein, contains chromo domain	B
comp46133_c0_seq1	KOG4161	Methyl-CpG binding transcription regulators	KB
comp46199_c0_seq1	KOG2656	DNA methyltransferase 1-associated protein-1	BK
comp46440_c0_seq1	KOG3001	Dosage compensation regulatory complex/histone acetyltransferase complex, subunit MSL-3/MRG15/EAF3, and related CHROMO domain-containing proteins	BK
comp46440_c1_seq1	KOG3001	Dosage compensation regulatory complex/histone acetyltransferase complex, subunit MSL-3/MRG15/EAF3, and related CHROMO domain-containing proteins	BK
comp46467_c0_seq1	KOG0889	Histone acetyltransferase SAGA, TRRAP/TRA1 component, PI-3 kinase superfamily	TBLD
comp46526_c0_seq2	KOG0264	Nucleosome remodeling factor, subunit CAF1/NURF55/MSI1	B
comp46702_c0_seq2	KOG1911	Heterochromatin-associated protein HP1 and related CHROMO domain proteins	B
comp46702_c0_seq2	KOG2748	Uncharacterized conserved protein, contains chromo domain	B
comp47001_c0_seq1	KOG1472	Histone acetyltransferase SAGA/ADA, catalytic subunit PCAF/GCN5 and related proteins	BK
comp47023_c0_seq1	KOG1827	Chromatin remodeling complex RSC, subunit RSC1/Polybromo and related proteins	BK
comp47169_c0_seq1	KOG4204	Histone deacetylase complex, SIN3 component	B
comp47330_c0_seq1	KOG0892	Protein kinase ATM/Tel1, involved in telomere length regulation and DNA repair	TBLD
comp47330_c0_seq1	KOG0890	Protein kinase of the PI-3 kinase family involved in mitotic growth, DNA repair and meiotic recombination	TBLD
comp47336_c0_seq1	KOG0355	DNA topoisomerase type II	B
comp47378_c0_seq2	KOG0355	DNA topoisomerase type II	B
comp47506_c0_seq1	KOG1080	Histone H3 (Lys4) methyltransferase complex, subunit SET1 and related methyltransferases	BK
comp47515_c0_seq1	KOG1082	Histone H3 (Lys9) methyltransferase SUV39H1/Clr4, required for transcriptional silencing	BK
comp47515_c0_seq1	KOG1141	Predicted histone methyl transferase	B
comp47692_c0_seq1	KOG2510	SWI-SNF chromatin-remodeling complex protein	B
comp47802_c0_seq4	KOG1473	Nucleosome remodeling factor, subunit NURF301/BPTF	BK
comp48061_c0_seq1	KOG1082	Histone H3 (Lys9) methyltransferase SUV39H1/Clr4, required for transcriptional silencing	BK
comp48187_c0_seq2	KOG1080	Histone H3 (Lys4) methyltransferase complex, subunit SET1 and related methyltransferases	BK
comp48478_c0_seq1	KOG1911	Heterochromatin-associated protein HP1 and related CHROMO domain proteins	B
comp48478_c0_seq1	KOG2748	Uncharacterized conserved protein, contains chromo domain	B
comp48573_c0_seq2	KOG0996	Structural maintenance of chromosome protein 4 (chromosome condensation complex Condensin, subunit C)	BD
comp48573_c0_seq2	KOG0933	Structural maintenance of chromosome protein 2 (chromosome condensation complex Condensin, subunit E)	BD
comp48661_c0_seq1	KOG1472	Histone acetyltransferase SAGA/ADA, catalytic subunit PCAF/GCN5 and related proteins	BK
comp48739_c0_seq1	KOG2131	Uncharacterized conserved protein, contains JmjC domain	BT
comp48739_c0_seq1	KOG2130	Phosphatidylserine-specific receptor PtdSerR, contains JmjC domain	BT
comp48739_c0_seq1	KOG1633	F-box protein JEMMA and related proteins with JmjC, PHD, F-box and LRR domains	B
comp48786_c0_seq2	KOG3105	DNA-binding centromere protein B (CENP-B)	BD
comp48877_c0_seq2	KOG0890	Protein kinase of the PI-3 kinase family involved in mitotic growth, DNA repair and meiotic recombination	TBLD
comp48877_c0_seq2	KOG0892	Protein kinase ATM/Tel1, involved in telomere length regulation and DNA repair	TBLD
comp49046_c1_seq1	KOG1911	Heterochromatin-associated protein HP1 and related CHROMO domain proteins	B
comp49118_c0_seq1	KOG0996	Structural maintenance of chromosome protein 4 (chromosome condensation complex Condensin, subunit C)	BD
comp49126_c0_seq1	KOG0355	DNA topoisomerase type II	B
comp49218_c0_seq1	KOG0889	Histone acetyltransferase SAGA, TRRAP/TRA1 component, PI-3 kinase superfamily	TBLD
comp49287_c0_seq1	KOG1827	Chromatin remodeling complex RSC, subunit RSC1/Polybromo and related proteins	BK
comp49287_c0_seq1	KOG0386	Chromatin remodeling complex SWI/SNF, component SWI2 and related ATPases (DNA/RNA helicase superfamily)	BK
comp49287_c0_seq1	KOG1472	Histone acetyltransferase SAGA/ADA, catalytic subunit PCAF/GCN5 and related proteins	BK
comp49503_c0_seq1	KOG3105	DNA-binding centromere protein B (CENP-B)	BD
comp49530_c1_seq1	KOG0996	Structural maintenance of chromosome protein 4 (chromosome condensation complex Condensin, subunit C)	BD
comp49530_c1_seq1	KOG0386	Chromatin remodeling complex SWI/SNF, component SWI2 and related ATPases (DNA/RNA helicase superfamily)	BK
comp49658_c0_seq1	KOG2084	Predicted histone tail methylase containing SET domain	B
comp49755_c0_seq1	KOG3467	Histone H4	B
comp49952_c0_seq1	KOG0639	Transducin-like enhancer of split protein (contains WD40 repeats)	B
comp50349_c0_seq1	KOG1757	Histone 2A	B
comp50349_c0_seq1	KOG1756	Histone 2A	B
comp50463_c0_seq1	KOG0933	Structural maintenance of chromosome protein 2 (chromosome condensation complex Condensin, subunit E)	BD
comp50463_c0_seq1	KOG0996	Structural maintenance of chromosome protein 4 (chromosome condensation complex Condensin, subunit C)	BD
comp50751_c0_seq1	KOG1911	Heterochromatin-associated protein HP1 and related CHROMO domain proteins	B
comp50751_c0_seq1	KOG1082	Histone H3 (Lys9) methyltransferase SUV39H1/Clr4, required for transcriptional silencing	BK
comp50751_c0_seq1	KOG2748	Uncharacterized conserved protein, contains chromo domain	B
comp50881_c0_seq2	KOG0979	Structural maintenance of chromosome protein SMC5/Spr18, SMC superfamily	BDL
comp50881_c0_seq2	KOG0933	Structural maintenance of chromosome protein 2 (chromosome condensation complex Condensin, subunit E)	BD
comp51002_c0_seq2	KOG1063	RNA polymerase II elongator complex, subunit ELP2, WD repeat superfamily	BK
comp51002_c0_seq2	KOG0273	Beta-transducin family (WD-40 repeat) protein	B
comp51005_c0_seq2	KOG2266	Chromatin-associated protein Dek and related proteins, contains SAP DNA binding domain	B
comp51036_c0_seq1	KOG4563	Cell cycle-regulated histone H1-binding protein	BD
comp51303_c0_seq1	KOG1756	Histone 2A	B
comp51422_c0_seq1	KOG2656	DNA methyltransferase 1-associated protein-1	BK
comp51436_c0_seq1	KOG1472	Histone acetyltransferase SAGA/ADA, catalytic subunit PCAF/GCN5 and related proteins	BK
comp51436_c0_seq1	KOG1245	Chromatin remodeling complex WSTF-ISWI, large subunit (contains heterochromatin localization, PHD and BROMO domains)	B
comp51453_c0_seq1	KOG0890	Protein kinase of the PI-3 kinase family involved in mitotic growth, DNA repair and meiotic recombination	TBLD
comp51453_c0_seq1	KOG0892	Protein kinase ATM/Tel1, involved in telomere length regulation and DNA repair	TBLD
comp51454_c0_seq1	KOG1344	Predicted histone deacetylase	B
comp51454_c0_seq1	KOG1342	Histone deacetylase complex, catalytic component RPD3	B
comp51454_c0_seq1	KOG1343	Histone deacetylase complex, catalytic component HDA1	B
comp51473_c0_seq1	KOG4233	DNA-bridging protein BAF	BL
comp51525_c0_seq2	KOG2510	SWI-SNF chromatin-remodeling complex protein	B
comp51610_c0_seq1	KOG0264	Nucleosome remodeling factor, subunit CAF1/NURF55/MSI1	B
comp51749_c0_seq1	KOG1633	F-box protein JEMMA and related proteins with JmjC, PHD, F-box and LRR domains	B
comp51798_c0_seq2	KOG1973	Chromatin remodeling protein, contains PHD Zn-finger	B
comp51885_c0_seq1	KOG1082	Histone H3 (Lys9) methyltransferase SUV39H1/Clr4, required for transcriptional silencing	BK
comp51885_c1_seq1	KOG1082	Histone H3 (Lys9) methyltransferase SUV39H1/Clr4, required for transcriptional silencing	BK
comp51905_c0_seq1	KOG1082	Histone H3 (Lys9) methyltransferase SUV39H1/Clr4, required for transcriptional silencing	BK
comp51927_c0_seq1	KOG4204	Histone deacetylase complex, SIN3 component	B
comp51927_c1_seq1	KOG4204	Histone deacetylase complex, SIN3 component	B
comp51927_c2_seq1	KOG4204	Histone deacetylase complex, SIN3 component	B
comp52041_c0_seq1	KOG1245	Chromatin remodeling complex WSTF-ISWI, large subunit (contains heterochromatin localization, PHD and BROMO domains)	B
comp52091_c0_seq2	KOG2416	Acinus (induces apoptotic chromatin condensation)	B
comp52115_c1_seq2	KOG2684	Sirtuin 5 and related class III sirtuins (SIR2 family)	BK
comp52115_c1_seq2	KOG2682	NAD-dependent histone deacetylases and class I sirtuins (SIR2 family)	BK
comp52115_c1_seq2	KOG2683	Sirtuin 4 and related class II sirtuins (SIR2 family)	BK
comp52347_c0_seq1	KOG4161	Methyl-CpG binding transcription regulators	KB
comp52358_c0_seq1	KOG3467	Histone H4	B
comp52361_c0_seq1	KOG2747	Histone acetyltransferase (MYST family)	B
comp52435_c0_seq1	KOG2132	Uncharacterized conserved protein, contains JmjC domain	BT
comp52534_c0_seq1	KOG1745	Histones H3 and H4	B
comp52661_c0_seq1	KOG1905	Class IV sirtuins (SIR2 family)	BK
comp52694_c0_seq1	KOG2266	Chromatin-associated protein Dek and related proteins, contains SAP DNA binding domain	B
comp52716_c0_seq1	KOG3105	DNA-binding centromere protein B (CENP-B)	BD
comp52808_c0_seq1	KOG0264	Nucleosome remodeling factor, subunit CAF1/NURF55/MSI1	B
comp52836_c0_seq2	KOG2747	Histone acetyltransferase (MYST family)	B
comp52891_c0_seq1	KOG0889	Histone acetyltransferase SAGA, TRRAP/TRA1 component, PI-3 kinase superfamily	TBLD
comp52998_c0_seq1	KOG2132	Uncharacterized conserved protein, contains JmjC domain	BT
comp53030_c0_seq1	KOG1344	Predicted histone deacetylase	B
comp53030_c0_seq1	KOG1342	Histone deacetylase complex, catalytic component RPD3	B
comp53030_c0_seq1	KOG1343	Histone deacetylase complex, catalytic component HDA1	B
comp53102_c0_seq1	KOG2747	Histone acetyltransferase (MYST family)	B
comp53102_c1_seq3	KOG2747	Histone acetyltransferase (MYST family)	B
comp53135_c0_seq2	KOG0273	Beta-transducin family (WD-40 repeat) protein	B
comp53385_c0_seq1	KOG1063	RNA polymerase II elongator complex, subunit ELP2, WD repeat superfamily	BK
comp53414_c0_seq1	KOG1827	Chromatin remodeling complex RSC, subunit RSC1/Polybromo and related proteins	BK
comp53414_c0_seq1	KOG0386	Chromatin remodeling complex SWI/SNF, component SWI2 and related ATPases (DNA/RNA helicase superfamily)	BK
comp53414_c0_seq1	KOG1472	Histone acetyltransferase SAGA/ADA, catalytic subunit PCAF/GCN5 and related proteins	BK
comp54070_c0_seq1	KOG0264	Nucleosome remodeling factor, subunit CAF1/NURF55/MSI1	B
comp54225_c0_seq1	KOG1080	Histone H3 (Lys4) methyltransferase complex, subunit SET1 and related methyltransferases	BK
comp54254_c0_seq1	KOG1633	F-box protein JEMMA and related proteins with JmjC, PHD, F-box and LRR domains	B
comp54294_c0_seq1	KOG0996	Structural maintenance of chromosome protein 4 (chromosome condensation complex Condensin, subunit C)	BD
comp54294_c0_seq1	KOG0933	Structural maintenance of chromosome protein 2 (chromosome condensation complex Condensin, subunit E)	BD
comp54331_c0_seq1	KOG1020	Sister chromatid cohesion protein SCC2/Nipped-B	BDL
comp54519_c0_seq1	KOG1745	Histones H3 and H4	B
comp54733_c0_seq1	KOG1472	Histone acetyltransferase SAGA/ADA, catalytic subunit PCAF/GCN5 and related proteins	BK
comp54807_c0_seq1	KOG4204	Histone deacetylase complex, SIN3 component	B
comp55146_c0_seq1	KOG0639	Transducin-like enhancer of split protein (contains WD40 repeats)	B
comp55242_c0_seq3	KOG0355	DNA topoisomerase type II	B
comp55242_c1_seq1	KOG0355	DNA topoisomerase type II	B
comp55335_c0_seq1	KOG2684	Sirtuin 5 and related class III sirtuins (SIR2 family)	BK
comp55335_c0_seq1	KOG2682	NAD-dependent histone deacetylases and class I sirtuins (SIR2 family)	BK
comp55335_c0_seq1	KOG2683	Sirtuin 4 and related class II sirtuins (SIR2 family)	BK
comp55347_c0_seq1	KOG0996	Structural maintenance of chromosome protein 4 (chromosome condensation complex Condensin, subunit C)	BD
comp55453_c0_seq1	KOG1757	Histone 2A	B
comp55453_c0_seq1	KOG1756	Histone 2A	B
comp55607_c0_seq1	KOG1080	Histone H3 (Lys4) methyltransferase complex, subunit SET1 and related methyltransferases	BK
comp55671_c0_seq2	KOG1911	Heterochromatin-associated protein HP1 and related CHROMO domain proteins	B
comp55695_c0_seq2	KOG2510	SWI-SNF chromatin-remodeling complex protein	B
comp55732_c1_seq1	KOG0526	Nucleosome-binding factor SPN, POB3 subunit	KLB
comp56104_c0_seq1	KOG0996	Structural maintenance of chromosome protein 4 (chromosome condensation complex Condensin, subunit C)	BD
comp56196_c0_seq1	KOG0264	Nucleosome remodeling factor, subunit CAF1/NURF55/MSI1	B
comp56295_c0_seq1	KOG0996	Structural maintenance of chromosome protein 4 (chromosome condensation complex Condensin, subunit C)	BD
comp56295_c0_seq1	KOG0933	Structural maintenance of chromosome protein 2 (chromosome condensation complex Condensin, subunit E)	BD
comp56328_c0_seq2	KOG1245	Chromatin remodeling complex WSTF-ISWI, large subunit (contains heterochromatin localization, PHD and BROMO domains)	B
comp56359_c0_seq1	KOG1080	Histone H3 (Lys4) methyltransferase complex, subunit SET1 and related methyltransferases	BK
comp56359_c0_seq1	KOG1082	Histone H3 (Lys9) methyltransferase SUV39H1/Clr4, required for transcriptional silencing	BK
comp56441_c0_seq2	KOG3105	DNA-binding centromere protein B (CENP-B)	BD
comp56467_c0_seq2	KOG0264	Nucleosome remodeling factor, subunit CAF1/NURF55/MSI1	B
comp56496_c0_seq1	KOG1911	Heterochromatin-associated protein HP1 and related CHROMO domain proteins	B
comp56568_c0_seq1	KOG3105	DNA-binding centromere protein B (CENP-B)	BD
comp56742_c0_seq1	KOG0273	Beta-transducin family (WD-40 repeat) protein	B
comp56843_c0_seq1	KOG1756	Histone 2A	B
comp56866_c0_seq3	KOG0273	Beta-transducin family (WD-40 repeat) protein	B
comp56866_c1_seq1	KOG0273	Beta-transducin family (WD-40 repeat) protein	B
comp56955_c0_seq1	KOG1756	Histone 2A	B
comp57007_c0_seq2	KOG3105	DNA-binding centromere protein B (CENP-B)	BD
comp57191_c0_seq1	KOG1000	Chromatin remodeling protein HARP/SMARCAL1, DEAD-box superfamily	B
comp57191_c0_seq1	KOG0389	SNF2 family DNA-dependent ATPase	B
comp57191_c0_seq1	KOG0386	Chromatin remodeling complex SWI/SNF, component SWI2 and related ATPases (DNA/RNA helicase superfamily)	BK
comp57249_c0_seq1	KOG3105	DNA-binding centromere protein B (CENP-B)	BD
comp57249_c1_seq1	KOG3105	DNA-binding centromere protein B (CENP-B)	BD
comp57266_c0_seq1	KOG0273	Beta-transducin family (WD-40 repeat) protein	B
comp57436_c0_seq2	KOG1020	Sister chromatid cohesion protein SCC2/Nipped-B	BDL
comp57469_c0_seq1	KOG0264	Nucleosome remodeling factor, subunit CAF1/NURF55/MSI1	B
comp57488_c0_seq1	KOG0273	Beta-transducin family (WD-40 repeat) protein	B
comp57496_c0_seq1	KOG1082	Histone H3 (Lys9) methyltransferase SUV39H1/Clr4, required for transcriptional silencing	BK
comp57570_c0_seq2	KOG4563	Cell cycle-regulated histone H1-binding protein	BD
comp57603_c0_seq1	KOG1082	Histone H3 (Lys9) methyltransferase SUV39H1/Clr4, required for transcriptional silencing	BK
comp57603_c0_seq1	KOG1080	Histone H3 (Lys4) methyltransferase complex, subunit SET1 and related methyltransferases	BK
comp57639_c0_seq2	KOG2266	Chromatin-associated protein Dek and related proteins, contains SAP DNA binding domain	B
comp57688_c0_seq1	KOG0892	Protein kinase ATM/Tel1, involved in telomere length regulation and DNA repair	TBLD
comp57688_c0_seq1	KOG0890	Protein kinase of the PI-3 kinase family involved in mitotic growth, DNA repair and meiotic recombination	TBLD
comp57755_c0_seq2	KOG1745	Histones H3 and H4	B
comp57902_c0_seq1	KOG0264	Nucleosome remodeling factor, subunit CAF1/NURF55/MSI1	B
comp58244_c0_seq1	KOG0264	Nucleosome remodeling factor, subunit CAF1/NURF55/MSI1	B
comp58266_c0_seq2	KOG0264	Nucleosome remodeling factor, subunit CAF1/NURF55/MSI1	B
comp58415_c0_seq1	KOG1245	Chromatin remodeling complex WSTF-ISWI, large subunit (contains heterochromatin localization, PHD and BROMO domains)	B
comp58497_c0_seq2	KOG1756	Histone 2A	B
comp58550_c0_seq2	KOG2684	Sirtuin 5 and related class III sirtuins (SIR2 family)	BK
comp58550_c0_seq2	KOG2682	NAD-dependent histone deacetylases and class I sirtuins (SIR2 family)	BK
comp58579_c0_seq1	KOG0273	Beta-transducin family (WD-40 repeat) protein	B
comp58622_c0_seq1	KOG4191	Histone acetyltransferases PCAF/SAGA/ADA, subunit TADA3L/NGG1	B
comp58628_c1_seq1	KOG4161	Methyl-CpG binding transcription regulators	KB
comp58676_c0_seq2	KOG2747	Histone acetyltransferase (MYST family)	B
comp58787_c0_seq1	KOG2656	DNA methyltransferase 1-associated protein-1	BK
comp58826_c0_seq1	KOG1756	Histone 2A	B
comp58891_c0_seq2	KOG1827	Chromatin remodeling complex RSC, subunit RSC1/Polybromo and related proteins	BK
comp58891_c0_seq2	KOG0386	Chromatin remodeling complex SWI/SNF, component SWI2 and related ATPases (DNA/RNA helicase superfamily)	BK
comp58891_c0_seq2	KOG1472	Histone acetyltransferase SAGA/ADA, catalytic subunit PCAF/GCN5 and related proteins	BK
comp58891_c0_seq2	KOG1245	Chromatin remodeling complex WSTF-ISWI, large subunit (contains heterochromatin localization, PHD and BROMO domains)	B
comp58905_c0_seq1	KOG1080	Histone H3 (Lys4) methyltransferase complex, subunit SET1 and related methyltransferases	BK
comp59124_c0_seq1	KOG3949	RNA polymerase II elongator complex, subunit ELP4	BK
comp59179_c0_seq1	KOG1082	Histone H3 (Lys9) methyltransferase SUV39H1/Clr4, required for transcriptional silencing	BK
comp59216_c0_seq1	KOG1080	Histone H3 (Lys4) methyltransferase complex, subunit SET1 and related methyltransferases	BK
comp59216_c0_seq1	KOG1082	Histone H3 (Lys9) methyltransferase SUV39H1/Clr4, required for transcriptional silencing	BK
comp59307_c0_seq1	KOG1082	Histone H3 (Lys9) methyltransferase SUV39H1/Clr4, required for transcriptional silencing	BK
comp59307_c0_seq1	KOG1141	Predicted histone methyl transferase	B
comp59414_c0_seq5	KOG1472	Histone acetyltransferase SAGA/ADA, catalytic subunit PCAF/GCN5 and related proteins	BK
comp59444_c0_seq1	KOG1911	Heterochromatin-associated protein HP1 and related CHROMO domain proteins	B
comp59824_c0_seq1	KOG3105	DNA-binding centromere protein B (CENP-B)	BD
comp59877_c0_seq2	KOG0890	Protein kinase of the PI-3 kinase family involved in mitotic growth, DNA repair and meiotic recombination	TBLD
comp59893_c0_seq1	KOG3105	DNA-binding centromere protein B (CENP-B)	BD
comp59989_c0_seq1	KOG1080	Histone H3 (Lys4) methyltransferase complex, subunit SET1 and related methyltransferases	BK
comp59994_c0_seq1	KOG2266	Chromatin-associated protein Dek and related proteins, contains SAP DNA binding domain	B
comp60016_c0_seq1	KOG0264	Nucleosome remodeling factor, subunit CAF1/NURF55/MSI1	B
comp60077_c0_seq1	KOG1757	Histone 2A	B
comp60077_c0_seq1	KOG1756	Histone 2A	B
comp60104_c0_seq2	KOG1472	Histone acetyltransferase SAGA/ADA, catalytic subunit PCAF/GCN5 and related proteins	BK
comp60104_c0_seq2	KOG1827	Chromatin remodeling complex RSC, subunit RSC1/Polybromo and related proteins	BK
comp60104_c0_seq2	KOG1245	Chromatin remodeling complex WSTF-ISWI, large subunit (contains heterochromatin localization, PHD and BROMO domains)	B
comp60169_c0_seq1	KOG3105	DNA-binding centromere protein B (CENP-B)	BD
comp60169_c2_seq1	KOG3105	DNA-binding centromere protein B (CENP-B)	BD
comp60191_c0_seq1	KOG4161	Methyl-CpG binding transcription regulators	KB
comp60236_c0_seq1	KOG1973	Chromatin remodeling protein, contains PHD Zn-finger	B
comp60269_c0_seq1	KOG2510	SWI-SNF chromatin-remodeling complex protein	B
comp60484_c0_seq1	KOG1911	Heterochromatin-associated protein HP1 and related CHROMO domain proteins	B
comp60484_c0_seq1	KOG1082	Histone H3 (Lys9) methyltransferase SUV39H1/Clr4, required for transcriptional silencing	BK
comp60484_c0_seq1	KOG2748	Uncharacterized conserved protein, contains chromo domain	B
comp60543_c0_seq4	KOG4161	Methyl-CpG binding transcription regulators	KB
comp60562_c0_seq1	KOG1156	N-terminal acetyltransferase	B
comp60586_c0_seq1	KOG2626	Histone H3 (Lys4) methyltransferase complex, subunit CPS60/ASH2/BRE2	BK
comp60683_c0_seq2	KOG0996	Structural maintenance of chromosome protein 4 (chromosome condensation complex Condensin, subunit C)	BD
comp60683_c0_seq2	KOG0933	Structural maintenance of chromosome protein 2 (chromosome condensation complex Condensin, subunit E)	BD
comp60696_c0_seq1	KOG2748	Uncharacterized conserved protein, contains chromo domain	B
comp60696_c0_seq1	KOG1911	Heterochromatin-associated protein HP1 and related CHROMO domain proteins	B
comp60696_c0_seq1	KOG3001	Dosage compensation regulatory complex/histone acetyltransferase complex, subunit MSL-3/MRG15/EAF3, and related CHROMO domain-containing proteins	BK
comp60707_c0_seq3	KOG1245	Chromatin remodeling complex WSTF-ISWI, large subunit (contains heterochromatin localization, PHD and BROMO domains)	B
comp60717_c0_seq1	KOG4012	Histone H1	B
comp60784_c0_seq1	KOG1633	F-box protein JEMMA and related proteins with JmjC, PHD, F-box and LRR domains	B
comp60853_c0_seq1	KOG3105	DNA-binding centromere protein B (CENP-B)	BD
comp60897_c0_seq1	KOG1020	Sister chromatid cohesion protein SCC2/Nipped-B	BDL
comp60900_c0_seq1	KOG1342	Histone deacetylase complex, catalytic component RPD3	B
comp60926_c0_seq1	KOG2747	Histone acetyltransferase (MYST family)	B
comp60971_c0_seq1	KOG0889	Histone acetyltransferase SAGA, TRRAP/TRA1 component, PI-3 kinase superfamily	TBLD
comp60971_c1_seq2	KOG0889	Histone acetyltransferase SAGA, TRRAP/TRA1 component, PI-3 kinase superfamily	TBLD
comp60976_c0_seq2	KOG1245	Chromatin remodeling complex WSTF-ISWI, large subunit (contains heterochromatin localization, PHD and BROMO domains)	B
comp61016_c0_seq1	KOG1082	Histone H3 (Lys9) methyltransferase SUV39H1/Clr4, required for transcriptional silencing	BK
comp61020_c0_seq2	KOG2510	SWI-SNF chromatin-remodeling complex protein	B
comp61060_c0_seq1	KOG1473	Nucleosome remodeling factor, subunit NURF301/BPTF	BK
comp61068_c0_seq2	KOG1446	Histone H3 (Lys4) methyltransferase complex and RNA cleavage factor II complex, subunit SWD2	ABO
comp61107_c0_seq1	KOG0979	Structural maintenance of chromosome protein SMC5/Spr18, SMC superfamily	BDL
comp61107_c0_seq1	KOG0933	Structural maintenance of chromosome protein 2 (chromosome condensation complex Condensin, subunit E)	BD
comp61197_c0_seq1	KOG1827	Chromatin remodeling complex RSC, subunit RSC1/Polybromo and related proteins	BK
comp61201_c0_seq2	KOG1911	Heterochromatin-associated protein HP1 and related CHROMO domain proteins	B
comp61201_c0_seq2	KOG1082	Histone H3 (Lys9) methyltransferase SUV39H1/Clr4, required for transcriptional silencing	BK
comp61201_c0_seq2	KOG2748	Uncharacterized conserved protein, contains chromo domain	B
comp61215_c0_seq1	KOG3105	DNA-binding centromere protein B (CENP-B)	BD
comp61298_c0_seq1	KOG2748	Uncharacterized conserved protein, contains chromo domain	B
comp61298_c0_seq1	KOG1911	Heterochromatin-associated protein HP1 and related CHROMO domain proteins	B
comp61298_c0_seq1	KOG3001	Dosage compensation regulatory complex/histone acetyltransferase complex, subunit MSL-3/MRG15/EAF3, and related CHROMO domain-containing proteins	BK
comp61308_c0_seq2	KOG1827	Chromatin remodeling complex RSC, subunit RSC1/Polybromo and related proteins	BK
comp61308_c0_seq2	KOG1245	Chromatin remodeling complex WSTF-ISWI, large subunit (contains heterochromatin localization, PHD and BROMO domains)	B
comp61325_c0_seq2	KOG1973	Chromatin remodeling protein, contains PHD Zn-finger	B
comp61328_c0_seq4	KOG1633	F-box protein JEMMA and related proteins with JmjC, PHD, F-box and LRR domains	B
comp61335_c0_seq1	KOG3949	RNA polymerase II elongator complex, subunit ELP4	BK
comp61464_c0_seq1	KOG1633	F-box protein JEMMA and related proteins with JmjC, PHD, F-box and LRR domains	B
comp61464_c1_seq1	KOG1633	F-box protein JEMMA and related proteins with JmjC, PHD, F-box and LRR domains	B
comp61580_c0_seq1	KOG1633	F-box protein JEMMA and related proteins with JmjC, PHD, F-box and LRR domains	B
comp61679_c0_seq5	KOG2266	Chromatin-associated protein Dek and related proteins, contains SAP DNA binding domain	B
comp61698_c0_seq1	KOG2266	Chromatin-associated protein Dek and related proteins, contains SAP DNA binding domain	B
comp61854_c0_seq2	KOG1446	Histone H3 (Lys4) methyltransferase complex and RNA cleavage factor II complex, subunit SWD2	ABO
comp62019_c0_seq2	KOG3554	Histone deacetylase complex, MTA1 component	B
comp62130_c0_seq1	KOG0979	Structural maintenance of chromosome protein SMC5/Spr18, SMC superfamily	BDL
comp62157_c0_seq2	KOG1649	SWI-SNF chromatin remodeling complex, Snf5 subunit	BK
comp62213_c0_seq1	KOG1911	Heterochromatin-associated protein HP1 and related CHROMO domain proteins	B
comp62249_c0_seq4	KOG4233	DNA-bridging protein BAF	BL
comp62255_c0_seq3	KOG4191	Histone acetyltransferases PCAF/SAGA/ADA, subunit TADA3L/NGG1	B
comp62259_c0_seq1	KOG0264	Nucleosome remodeling factor, subunit CAF1/NURF55/MSI1	B
comp62333_c0_seq1	KOG4012	Histone H1	B
comp62349_c0_seq5	KOG1649	SWI-SNF chromatin remodeling complex, Snf5 subunit	BK
comp62477_c0_seq1	KOG1905	Class IV sirtuins (SIR2 family)	BK
comp62477_c0_seq1	KOG2682	NAD-dependent histone deacetylases and class I sirtuins (SIR2 family)	BK
comp62477_c0_seq1	KOG2683	Sirtuin 4 and related class II sirtuins (SIR2 family)	BK
comp62477_c0_seq1	KOG2684	Sirtuin 5 and related class III sirtuins (SIR2 family)	BK
comp62477_c1_seq1	KOG1905	Class IV sirtuins (SIR2 family)	BK
comp62477_c1_seq1	KOG2682	NAD-dependent histone deacetylases and class I sirtuins (SIR2 family)	BK
comp62477_c1_seq1	KOG2683	Sirtuin 4 and related class II sirtuins (SIR2 family)	BK
comp62477_c1_seq1	KOG2684	Sirtuin 5 and related class III sirtuins (SIR2 family)	BK
comp62478_c0_seq1	KOG3844	Predicted component of NuA3 histone acetyltransferase complex	B
comp62538_c0_seq1	KOG0386	Chromatin remodeling complex SWI/SNF, component SWI2 and related ATPases (DNA/RNA helicase superfamily)	BK
comp62538_c0_seq1	KOG0389	SNF2 family DNA-dependent ATPase	B
comp62567_c0_seq1	KOG4012	Histone H1	B
comp62665_c0_seq2	KOG0526	Nucleosome-binding factor SPN, POB3 subunit	KLB
comp62686_c0_seq1	KOG1082	Histone H3 (Lys9) methyltransferase SUV39H1/Clr4, required for transcriptional silencing	BK
comp62686_c1_seq3	KOG1082	Histone H3 (Lys9) methyltransferase SUV39H1/Clr4, required for transcriptional silencing	BK
comp62739_c0_seq1	KOG0639	Transducin-like enhancer of split protein (contains WD40 repeats)	B
comp62751_c0_seq2	KOG3105	DNA-binding centromere protein B (CENP-B)	BD
comp62848_c0_seq3	KOG0890	Protein kinase of the PI-3 kinase family involved in mitotic growth, DNA repair and meiotic recombination	TBLD
comp62848_c0_seq3	KOG0892	Protein kinase ATM/Tel1, involved in telomere length regulation and DNA repair	TBLD
comp62855_c0_seq1	KOG0273	Beta-transducin family (WD-40 repeat) protein	B
comp62875_c0_seq1	KOG2510	SWI-SNF chromatin-remodeling complex protein	B
comp62962_c0_seq2	KOG2266	Chromatin-associated protein Dek and related proteins, contains SAP DNA binding domain	B
comp63034_c0_seq1	KOG4204	Histone deacetylase complex, SIN3 component	B
comp63138_c0_seq1	KOG4012	Histone H1	B
comp63171_c0_seq5	KOG2266	Chromatin-associated protein Dek and related proteins, contains SAP DNA binding domain	B
comp63249_c0_seq3	KOG1911	Heterochromatin-associated protein HP1 and related CHROMO domain proteins	B
comp63249_c0_seq3	KOG1082	Histone H3 (Lys9) methyltransferase SUV39H1/Clr4, required for transcriptional silencing	BK
comp63249_c0_seq3	KOG2748	Uncharacterized conserved protein, contains chromo domain	B
comp63323_c0_seq1	KOG0639	Transducin-like enhancer of split protein (contains WD40 repeats)	B
comp63406_c0_seq1	KOG1342	Histone deacetylase complex, catalytic component RPD3	B
comp63467_c0_seq1	KOG1911	Heterochromatin-associated protein HP1 and related CHROMO domain proteins	B
comp63467_c0_seq1	KOG2748	Uncharacterized conserved protein, contains chromo domain	B
comp63467_c1_seq1	KOG1911	Heterochromatin-associated protein HP1 and related CHROMO domain proteins	B
comp63467_c1_seq1	KOG2748	Uncharacterized conserved protein, contains chromo domain	B
comp63587_c0_seq2	KOG0264	Nucleosome remodeling factor, subunit CAF1/NURF55/MSI1	B
comp63607_c0_seq2	KOG1911	Heterochromatin-associated protein HP1 and related CHROMO domain proteins	B
comp63607_c0_seq2	KOG2748	Uncharacterized conserved protein, contains chromo domain	B
comp63710_c0_seq2	KOG0273	Beta-transducin family (WD-40 repeat) protein	B
comp63757_c0_seq2	KOG2132	Uncharacterized conserved protein, contains JmjC domain	BT
comp63757_c1_seq1	KOG2132	Uncharacterized conserved protein, contains JmjC domain	BT
comp63778_c0_seq5	KOG0526	Nucleosome-binding factor SPN, POB3 subunit	KLB
comp63779_c0_seq4	KOG0386	Chromatin remodeling complex SWI/SNF, component SWI2 and related ATPases (DNA/RNA helicase superfamily)	BK
comp63779_c0_seq4	KOG0389	SNF2 family DNA-dependent ATPase	B
comp63810_c0_seq1	KOG1827	Chromatin remodeling complex RSC, subunit RSC1/Polybromo and related proteins	BK
comp63842_c1_seq6	KOG3105	DNA-binding centromere protein B (CENP-B)	BD
comp63849_c0_seq4	KOG1744	Histone H2B	B
comp63852_c0_seq1	KOG1744	Histone H2B	B
comp63888_c0_seq1	KOG0264	Nucleosome remodeling factor, subunit CAF1/NURF55/MSI1	B
comp63903_c0_seq1	KOG1507	Nucleosome assembly protein NAP-1	BD
comp64024_c0_seq1	KOG2684	Sirtuin 5 and related class III sirtuins (SIR2 family)	BK
comp64024_c0_seq1	KOG2683	Sirtuin 4 and related class II sirtuins (SIR2 family)	BK
comp64024_c0_seq1	KOG2682	NAD-dependent histone deacetylases and class I sirtuins (SIR2 family)	BK
comp64024_c0_seq1	KOG1905	Class IV sirtuins (SIR2 family)	BK
comp64076_c0_seq1	KOG0273	Beta-transducin family (WD-40 repeat) protein	B
comp64193_c0_seq2	KOG3554	Histone deacetylase complex, MTA1 component	B
comp64219_c0_seq1	KOG2535	RNA polymerase II elongator complex, subunit ELP3/histone acetyltransferase	BK
comp64537_c0_seq3	KOG2633	Hismacro and SEC14 domain-containing proteins	BK
comp64638_c0_seq1	KOG1507	Nucleosome assembly protein NAP-1	BD
comp64640_c0_seq2	KOG4204	Histone deacetylase complex, SIN3 component	B
comp64650_c0_seq3	KOG1245	Chromatin remodeling complex WSTF-ISWI, large subunit (contains heterochromatin localization, PHD and BROMO domains)	B
comp64659_c0_seq4	KOG0979	Structural maintenance of chromosome protein SMC5/Spr18, SMC superfamily	BDL
comp64717_c0_seq1	KOG2684	Sirtuin 5 and related class III sirtuins (SIR2 family)	BK
comp64717_c0_seq1	KOG2683	Sirtuin 4 and related class II sirtuins (SIR2 family)	BK
comp64717_c0_seq1	KOG2682	NAD-dependent histone deacetylases and class I sirtuins (SIR2 family)	BK
comp64717_c0_seq1	KOG1905	Class IV sirtuins (SIR2 family)	BK
comp64751_c0_seq1	KOG0273	Beta-transducin family (WD-40 repeat) protein	B
comp64921_c0_seq2	KOG1973	Chromatin remodeling protein, contains PHD Zn-finger	B
comp64940_c0_seq2	KOG0264	Nucleosome remodeling factor, subunit CAF1/NURF55/MSI1	B
comp64989_c0_seq2	KOG0273	Beta-transducin family (WD-40 repeat) protein	B
comp64989_c1_seq1	KOG0273	Beta-transducin family (WD-40 repeat) protein	B
comp65002_c0_seq2	KOG3001	Dosage compensation regulatory complex/histone acetyltransferase complex, subunit MSL-3/MRG15/EAF3, and related CHROMO domain-containing proteins	BK
comp65183_c0_seq6	KOG4715	SWI/SNF-related matrix-associated actin-dependent regulator of chromatin	B
comp65183_c1_seq1	KOG4715	SWI/SNF-related matrix-associated actin-dependent regulator of chromatin	B
comp65195_c0_seq4	KOG3001	Dosage compensation regulatory complex/histone acetyltransferase complex, subunit MSL-3/MRG15/EAF3, and related CHROMO domain-containing proteins	BK
comp65236_c0_seq1	KOG1911	Heterochromatin-associated protein HP1 and related CHROMO domain proteins	B
comp65236_c0_seq1	KOG0386	Chromatin remodeling complex SWI/SNF, component SWI2 and related ATPases (DNA/RNA helicase superfamily)	BK
comp65236_c0_seq1	KOG1020	Sister chromatid cohesion protein SCC2/Nipped-B	BDL
comp65241_c0_seq1	KOG0273	Beta-transducin family (WD-40 repeat) protein	B
comp65241_c1_seq1	KOG0273	Beta-transducin family (WD-40 repeat) protein	B
comp65312_c0_seq1	KOG2633	Hismacro and SEC14 domain-containing proteins	BK
comp65355_c0_seq3	KOG1082	Histone H3 (Lys9) methyltransferase SUV39H1/Clr4, required for transcriptional silencing	BK
comp65396_c0_seq2	KOG1245	Chromatin remodeling complex WSTF-ISWI, large subunit (contains heterochromatin localization, PHD and BROMO domains)	B
comp65396_c0_seq2	KOG1472	Histone acetyltransferase SAGA/ADA, catalytic subunit PCAF/GCN5 and related proteins	BK
comp65429_c0_seq2	KOG1446	Histone H3 (Lys4) methyltransferase complex and RNA cleavage factor II complex, subunit SWD2	ABO
comp65442_c0_seq8	KOG0933	Structural maintenance of chromosome protein 2 (chromosome condensation complex Condensin, subunit E)	BD
comp65442_c0_seq8	KOG0996	Structural maintenance of chromosome protein 4 (chromosome condensation complex Condensin, subunit C)	BD
comp65539_c0_seq2	KOG0273	Beta-transducin family (WD-40 repeat) protein	B
comp65647_c0_seq1	KOG1911	Heterochromatin-associated protein HP1 and related CHROMO domain proteins	B
comp65647_c0_seq1	KOG1020	Sister chromatid cohesion protein SCC2/Nipped-B	BDL
comp65650_c0_seq1	KOG1082	Histone H3 (Lys9) methyltransferase SUV39H1/Clr4, required for transcriptional silencing	BK
comp65702_c0_seq1	KOG0264	Nucleosome remodeling factor, subunit CAF1/NURF55/MSI1	B
comp65702_c1_seq2	KOG0264	Nucleosome remodeling factor, subunit CAF1/NURF55/MSI1	B
comp65716_c0_seq1	KOG0264	Nucleosome remodeling factor, subunit CAF1/NURF55/MSI1	B
comp65716_c0_seq1	KOG0273	Beta-transducin family (WD-40 repeat) protein	B
comp65716_c1_seq1	KOG0264	Nucleosome remodeling factor, subunit CAF1/NURF55/MSI1	B
comp65716_c1_seq1	KOG0273	Beta-transducin family (WD-40 repeat) protein	B
comp65727_c0_seq9	KOG0264	Nucleosome remodeling factor, subunit CAF1/NURF55/MSI1	B
comp65741_c0_seq4	KOG2441	mRNA splicing factor/probable chromatin binding snw family nuclear protein	AB
comp65792_c0_seq4	KOG3844	Predicted component of NuA3 histone acetyltransferase complex	B
comp65819_c0_seq3	KOG2633	Hismacro and SEC14 domain-containing proteins	BK
comp65841_c0_seq1	KOG1082	Histone H3 (Lys9) methyltransferase SUV39H1/Clr4, required for transcriptional silencing	BK
comp65872_c0_seq2	KOG2510	SWI-SNF chromatin-remodeling complex protein	B
comp65872_c1_seq3	KOG2510	SWI-SNF chromatin-remodeling complex protein	B
comp65910_c0_seq2	KOG0386	Chromatin remodeling complex SWI/SNF, component SWI2 and related ATPases (DNA/RNA helicase superfamily)	BK
comp65916_c0_seq3	KOG0889	Histone acetyltransferase SAGA, TRRAP/TRA1 component, PI-3 kinase superfamily	TBLD
comp65916_c0_seq3	KOG0890	Protein kinase of the PI-3 kinase family involved in mitotic growth, DNA repair and meiotic recombination	TBLD
comp65916_c0_seq3	KOG0892	Protein kinase ATM/Tel1, involved in telomere length regulation and DNA repair	TBLD
comp65922_c0_seq5	KOG2747	Histone acetyltransferase (MYST family)	B
comp66309_c0_seq1	KOG1911	Heterochromatin-associated protein HP1 and related CHROMO domain proteins	B
comp66474_c0_seq2	KOG1343	Histone deacetylase complex, catalytic component HDA1	B
comp66489_c0_seq4	KOG2570	SWI/SNF transcription activation complex subunit	BK
comp66491_c0_seq1	KOG3105	DNA-binding centromere protein B (CENP-B)	BD
comp66585_c0_seq6	KOG1911	Heterochromatin-associated protein HP1 and related CHROMO domain proteins	B
comp66596_c0_seq2	KOG0264	Nucleosome remodeling factor, subunit CAF1/NURF55/MSI1	B
comp66599_c0_seq1	KOG1911	Heterochromatin-associated protein HP1 and related CHROMO domain proteins	B
comp66605_c1_seq1	KOG0273	Beta-transducin family (WD-40 repeat) protein	B
comp66616_c0_seq1	KOG0890	Protein kinase of the PI-3 kinase family involved in mitotic growth, DNA repair and meiotic recombination	TBLD
comp66616_c0_seq1	KOG0892	Protein kinase ATM/Tel1, involved in telomere length regulation and DNA repair	TBLD
comp66663_c0_seq2	KOG1911	Heterochromatin-associated protein HP1 and related CHROMO domain proteins	B
comp66763_c0_seq2	KOG2570	SWI/SNF transcription activation complex subunit	BK
comp66773_c0_seq2	KOG1245	Chromatin remodeling complex WSTF-ISWI, large subunit (contains heterochromatin localization, PHD and BROMO domains)	B
comp66773_c0_seq2	KOG1472	Histone acetyltransferase SAGA/ADA, catalytic subunit PCAF/GCN5 and related proteins	BK
comp66774_c1_seq3	KOG0933	Structural maintenance of chromosome protein 2 (chromosome condensation complex Condensin, subunit E)	BD
comp66829_c0_seq1	KOG2535	RNA polymerase II elongator complex, subunit ELP3/histone acetyltransferase	BK
comp66844_c0_seq7	KOG0979	Structural maintenance of chromosome protein SMC5/Spr18, SMC superfamily	BDL
comp66844_c0_seq7	KOG0933	Structural maintenance of chromosome protein 2 (chromosome condensation complex Condensin, subunit E)	BD
comp66844_c0_seq7	KOG0996	Structural maintenance of chromosome protein 4 (chromosome condensation complex Condensin, subunit C)	BD
comp66892_c0_seq3	KOG0933	Structural maintenance of chromosome protein 2 (chromosome condensation complex Condensin, subunit E)	BD
comp66914_c0_seq7	KOG3554	Histone deacetylase complex, MTA1 component	B
comp66934_c0_seq2	KOG1343	Histone deacetylase complex, catalytic component HDA1	B
comp66981_c0_seq1	KOG0996	Structural maintenance of chromosome protein 4 (chromosome condensation complex Condensin, subunit C)	BD
comp67006_c0_seq2	KOG0264	Nucleosome remodeling factor, subunit CAF1/NURF55/MSI1	B
comp67006_c0_seq2	KOG0273	Beta-transducin family (WD-40 repeat) protein	B
comp67007_c0_seq1	KOG0889	Histone acetyltransferase SAGA, TRRAP/TRA1 component, PI-3 kinase superfamily	TBLD
comp67007_c1_seq3	KOG0889	Histone acetyltransferase SAGA, TRRAP/TRA1 component, PI-3 kinase superfamily	TBLD
comp67056_c0_seq1	KOG0264	Nucleosome remodeling factor, subunit CAF1/NURF55/MSI1	B
comp67056_c1_seq1	KOG0264	Nucleosome remodeling factor, subunit CAF1/NURF55/MSI1	B
comp67068_c0_seq1	KOG0386	Chromatin remodeling complex SWI/SNF, component SWI2 and related ATPases (DNA/RNA helicase superfamily)	BK
comp67108_c0_seq1	KOG0933	Structural maintenance of chromosome protein 2 (chromosome condensation complex Condensin, subunit E)	BD
comp67148_c0_seq1	KOG0264	Nucleosome remodeling factor, subunit CAF1/NURF55/MSI1	B
comp67205_c0_seq1	KOG2084	Predicted histone tail methylase containing SET domain	B
comp67242_c0_seq1	KOG0386	Chromatin remodeling complex SWI/SNF, component SWI2 and related ATPases (DNA/RNA helicase superfamily)	BK
comp67253_c1_seq1	KOG2084	Predicted histone tail methylase containing SET domain	B
comp67292_c0_seq3	KOG4204	Histone deacetylase complex, SIN3 component	B
comp67449_c0_seq4	KOG0264	Nucleosome remodeling factor, subunit CAF1/NURF55/MSI1	B
comp67539_c0_seq9	KOG1082	Histone H3 (Lys9) methyltransferase SUV39H1/Clr4, required for transcriptional silencing	BK
comp67552_c0_seq2	KOG2510	SWI-SNF chromatin-remodeling complex protein	B
comp67568_c0_seq1	KOG1343	Histone deacetylase complex, catalytic component HDA1	B
comp67592_c0_seq8	KOG1343	Histone deacetylase complex, catalytic component HDA1	B
comp67631_c0_seq2	KOG2416	Acinus (induces apoptotic chromatin condensation)	B
comp67654_c0_seq4	KOG2416	Acinus (induces apoptotic chromatin condensation)	B
comp67682_c0_seq2	KOG0386	Chromatin remodeling complex SWI/SNF, component SWI2 and related ATPases (DNA/RNA helicase superfamily)	BK
comp67685_c0_seq2	KOG0386	Chromatin remodeling complex SWI/SNF, component SWI2 and related ATPases (DNA/RNA helicase superfamily)	BK
comp67761_c0_seq2	KOG0526	Nucleosome-binding factor SPN, POB3 subunit	KLB
comp67768_c0_seq1	KOG0264	Nucleosome remodeling factor, subunit CAF1/NURF55/MSI1	B
comp67768_c0_seq1	KOG0273	Beta-transducin family (WD-40 repeat) protein	B
comp67784_c0_seq1	KOG0526	Nucleosome-binding factor SPN, POB3 subunit	KLB
comp67805_c0_seq1	KOG1911	Heterochromatin-associated protein HP1 and related CHROMO domain proteins	B
comp67805_c0_seq1	KOG2748	Uncharacterized conserved protein, contains chromo domain	B
comp68057_c0_seq1	KOG0264	Nucleosome remodeling factor, subunit CAF1/NURF55/MSI1	B
comp68057_c0_seq1	KOG0273	Beta-transducin family (WD-40 repeat) protein	B
comp68266_c0_seq2	KOG0386	Chromatin remodeling complex SWI/SNF, component SWI2 and related ATPases (DNA/RNA helicase superfamily)	BK
comp68401_c0_seq1	KOG1279	Chromatin remodeling factor subunit and related transcription factors	B
comp68467_c0_seq3	KOG1279	Chromatin remodeling factor subunit and related transcription factors	B
comp68639_c0_seq1	KOG1911	Heterochromatin-associated protein HP1 and related CHROMO domain proteins	B
comp69260_c0_seq1	KOG4161	Methyl-CpG binding transcription regulators	KB
comp69425_c0_seq1	KOG3118	Disrupter of silencing SAS10	B
comp69592_c0_seq1	KOG1446	Histone H3 (Lys4) methyltransferase complex and RNA cleavage factor II complex, subunit SWD2	ABO
comp69725_c0_seq1	KOG1446	Histone H3 (Lys4) methyltransferase complex and RNA cleavage factor II complex, subunit SWD2	ABO
comp69763_c0_seq1	KOG0889	Histone acetyltransferase SAGA, TRRAP/TRA1 component, PI-3 kinase superfamily	TBLD
comp69903_c0_seq1	KOG1080	Histone H3 (Lys4) methyltransferase complex, subunit SET1 and related methyltransferases	BK
comp69916_c0_seq1	KOG1633	F-box protein JEMMA and related proteins with JmjC, PHD, F-box and LRR domains	B
comp70175_c0_seq1	KOG0264	Nucleosome remodeling factor, subunit CAF1/NURF55/MSI1	B
comp70321_c0_seq1	KOG1911	Heterochromatin-associated protein HP1 and related CHROMO domain proteins	B
comp70387_c0_seq1	KOG2084	Predicted histone tail methylase containing SET domain	B
comp70545_c0_seq1	KOG1633	F-box protein JEMMA and related proteins with JmjC, PHD, F-box and LRR domains	B
comp70680_c0_seq1	KOG0264	Nucleosome remodeling factor, subunit CAF1/NURF55/MSI1	B
comp70724_c0_seq1	KOG1080	Histone H3 (Lys4) methyltransferase complex, subunit SET1 and related methyltransferases	BK
comp70724_c0_seq1	KOG1082	Histone H3 (Lys9) methyltransferase SUV39H1/Clr4, required for transcriptional silencing	BK
comp70729_c0_seq1	KOG1973	Chromatin remodeling protein, contains PHD Zn-finger	B
comp70905_c0_seq1	KOG3105	DNA-binding centromere protein B (CENP-B)	BD
comp71048_c0_seq1	KOG0273	Beta-transducin family (WD-40 repeat) protein	B
comp71075_c0_seq1	KOG2747	Histone acetyltransferase (MYST family)	B
comp71148_c0_seq1	KOG1473	Nucleosome remodeling factor, subunit NURF301/BPTF	BK
comp71198_c0_seq1	KOG0996	Structural maintenance of chromosome protein 4 (chromosome condensation complex Condensin, subunit C)	BD
comp71198_c0_seq1	KOG0933	Structural maintenance of chromosome protein 2 (chromosome condensation complex Condensin, subunit E)	BD
comp71403_c0_seq1	KOG3105	DNA-binding centromere protein B (CENP-B)	BD
comp71569_c0_seq1	KOG1827	Chromatin remodeling complex RSC, subunit RSC1/Polybromo and related proteins	BK
comp71696_c0_seq1	KOG1082	Histone H3 (Lys9) methyltransferase SUV39H1/Clr4, required for transcriptional silencing	BK
comp71712_c0_seq1	KOG3118	Disrupter of silencing SAS10	B
comp71714_c0_seq1	KOG1745	Histones H3 and H4	B
comp71834_c0_seq1	KOG0889	Histone acetyltransferase SAGA, TRRAP/TRA1 component, PI-3 kinase superfamily	TBLD
comp72272_c0_seq1	KOG1279	Chromatin remodeling factor subunit and related transcription factors	B
comp72272_c0_seq1	KOG2510	SWI-SNF chromatin-remodeling complex protein	B
comp72348_c0_seq1	KOG0355	DNA topoisomerase type II	B
comp72510_c0_seq1	KOG1082	Histone H3 (Lys9) methyltransferase SUV39H1/Clr4, required for transcriptional silencing	BK
comp72545_c0_seq1	KOG1745	Histones H3 and H4	B
comp72786_c0_seq1	KOG2633	Hismacro and SEC14 domain-containing proteins	BK
comp72786_c0_seq1	KOG1756	Histone 2A	B
comp72924_c0_seq1	KOG4161	Methyl-CpG binding transcription regulators	KB
comp73033_c0_seq1	KOG1446	Histone H3 (Lys4) methyltransferase complex and RNA cleavage factor II complex, subunit SWD2	ABO
comp73036_c0_seq1	KOG1633	F-box protein JEMMA and related proteins with JmjC, PHD, F-box and LRR domains	B
comp73294_c0_seq1	KOG3554	Histone deacetylase complex, MTA1 component	B
comp73344_c0_seq1	KOG1141	Predicted histone methyl transferase	B
comp73344_c0_seq1	KOG1082	Histone H3 (Lys9) methyltransferase SUV39H1/Clr4, required for transcriptional silencing	BK
comp73498_c0_seq1	KOG1827	Chromatin remodeling complex RSC, subunit RSC1/Polybromo and related proteins	BK
comp73498_c0_seq1	KOG0386	Chromatin remodeling complex SWI/SNF, component SWI2 and related ATPases (DNA/RNA helicase superfamily)	BK
comp73498_c0_seq1	KOG1472	Histone acetyltransferase SAGA/ADA, catalytic subunit PCAF/GCN5 and related proteins	BK
comp73498_c0_seq1	KOG1245	Chromatin remodeling complex WSTF-ISWI, large subunit (contains heterochromatin localization, PHD and BROMO domains)	B
comp73529_c0_seq1	KOG0264	Nucleosome remodeling factor, subunit CAF1/NURF55/MSI1	B
comp73655_c0_seq1	KOG4161	Methyl-CpG binding transcription regulators	KB
comp73706_c0_seq1	KOG1745	Histones H3 and H4	B
comp73786_c0_seq1	KOG1141	Predicted histone methyl transferase	B
comp73786_c0_seq1	KOG1245	Chromatin remodeling complex WSTF-ISWI, large subunit (contains heterochromatin localization, PHD and BROMO domains)	B
comp73811_c0_seq1	KOG0355	DNA topoisomerase type II	B
comp74227_c0_seq1	KOG1633	F-box protein JEMMA and related proteins with JmjC, PHD, F-box and LRR domains	B
comp74407_c0_seq1	KOG2747	Histone acetyltransferase (MYST family)	B
comp74768_c0_seq1	KOG1082	Histone H3 (Lys9) methyltransferase SUV39H1/Clr4, required for transcriptional silencing	BK
comp74870_c0_seq1	KOG3105	DNA-binding centromere protein B (CENP-B)	BD
comp75187_c0_seq1	KOG0933	Structural maintenance of chromosome protein 2 (chromosome condensation complex Condensin, subunit E)	BD
comp75195_c0_seq1	KOG1245	Chromatin remodeling complex WSTF-ISWI, large subunit (contains heterochromatin localization, PHD and BROMO domains)	B
comp75199_c0_seq1	KOG3105	DNA-binding centromere protein B (CENP-B)	BD
comp75224_c0_seq1	KOG1020	Sister chromatid cohesion protein SCC2/Nipped-B	BDL
comp75245_c0_seq1	KOG0264	Nucleosome remodeling factor, subunit CAF1/NURF55/MSI1	B
comp75272_c0_seq1	KOG1472	Histone acetyltransferase SAGA/ADA, catalytic subunit PCAF/GCN5 and related proteins	BK
comp75371_c0_seq1	KOG2747	Histone acetyltransferase (MYST family)	B
comp75416_c0_seq1	KOG1156	N-terminal acetyltransferase	B
comp75474_c0_seq1	KOG2747	Histone acetyltransferase (MYST family)	B
comp75521_c0_seq1	KOG3554	Histone deacetylase complex, MTA1 component	B
comp75654_c0_seq1	KOG0996	Structural maintenance of chromosome protein 4 (chromosome condensation complex Condensin, subunit C)	BD
comp75786_c0_seq1	KOG0889	Histone acetyltransferase SAGA, TRRAP/TRA1 component, PI-3 kinase superfamily	TBLD
comp76013_c0_seq1	KOG1473	Nucleosome remodeling factor, subunit NURF301/BPTF	BK
comp76115_c0_seq1	KOG1342	Histone deacetylase complex, catalytic component RPD3	B
comp76451_c0_seq1	KOG0386	Chromatin remodeling complex SWI/SNF, component SWI2 and related ATPases (DNA/RNA helicase superfamily)	BK
comp76719_c0_seq1	KOG2683	Sirtuin 4 and related class II sirtuins (SIR2 family)	BK
comp76762_c0_seq1	KOG1082	Histone H3 (Lys9) methyltransferase SUV39H1/Clr4, required for transcriptional silencing	BK
comp76762_c0_seq1	KOG1141	Predicted histone methyl transferase	B
comp76896_c0_seq1	KOG1473	Nucleosome remodeling factor, subunit NURF301/BPTF	BK
comp77379_c0_seq1	KOG1141	Predicted histone methyl transferase	B
comp77379_c0_seq1	KOG1082	Histone H3 (Lys9) methyltransferase SUV39H1/Clr4, required for transcriptional silencing	BK
comp77932_c0_seq1	KOG1973	Chromatin remodeling protein, contains PHD Zn-finger	B
comp78267_c0_seq1	KOG4204	Histone deacetylase complex, SIN3 component	B
comp78342_c0_seq1	KOG3001	Dosage compensation regulatory complex/histone acetyltransferase complex, subunit MSL-3/MRG15/EAF3, and related CHROMO domain-containing proteins	BK
comp78394_c0_seq1	KOG0273	Beta-transducin family (WD-40 repeat) protein	B
comp78435_c0_seq1	KOG2696	Histone acetyltransferase type b catalytic subunit	B
comp78464_c0_seq1	KOG1473	Nucleosome remodeling factor, subunit NURF301/BPTF	BK
comp78509_c0_seq1	KOG0273	Beta-transducin family (WD-40 repeat) protein	B
comp79118_c0_seq1	KOG2084	Predicted histone tail methylase containing SET domain	B
comp79388_c0_seq1	KOG1472	Histone acetyltransferase SAGA/ADA, catalytic subunit PCAF/GCN5 and related proteins	BK
comp79508_c0_seq1	KOG1245	Chromatin remodeling complex WSTF-ISWI, large subunit (contains heterochromatin localization, PHD and BROMO domains)	B
comp79619_c0_seq1	KOG0889	Histone acetyltransferase SAGA, TRRAP/TRA1 component, PI-3 kinase superfamily	TBLD
comp79657_c0_seq1	KOG3105	DNA-binding centromere protein B (CENP-B)	BD
comp79783_c0_seq1	KOG2084	Predicted histone tail methylase containing SET domain	B
comp79889_c0_seq1	KOG0996	Structural maintenance of chromosome protein 4 (chromosome condensation complex Condensin, subunit C)	BD
comp79961_c0_seq1	KOG0996	Structural maintenance of chromosome protein 4 (chromosome condensation complex Condensin, subunit C)	BD
comp80201_c0_seq1	KOG1000	Chromatin remodeling protein HARP/SMARCAL1, DEAD-box superfamily	B
comp80201_c0_seq1	KOG0389	SNF2 family DNA-dependent ATPase	B
comp80201_c0_seq1	KOG0386	Chromatin remodeling complex SWI/SNF, component SWI2 and related ATPases (DNA/RNA helicase superfamily)	BK
comp80442_c0_seq1	KOG0889	Histone acetyltransferase SAGA, TRRAP/TRA1 component, PI-3 kinase superfamily	TBLD
comp80899_c0_seq1	KOG1343	Histone deacetylase complex, catalytic component HDA1	B
comp80957_c0_seq1	KOG0889	Histone acetyltransferase SAGA, TRRAP/TRA1 component, PI-3 kinase superfamily	TBLD
comp81165_c0_seq1	KOG0889	Histone acetyltransferase SAGA, TRRAP/TRA1 component, PI-3 kinase superfamily	TBLD
comp81192_c0_seq1	KOG1911	Heterochromatin-associated protein HP1 and related CHROMO domain proteins	B
comp81443_c0_seq1	KOG1245	Chromatin remodeling complex WSTF-ISWI, large subunit (contains heterochromatin localization, PHD and BROMO domains)	B
comp81443_c0_seq1	KOG1472	Histone acetyltransferase SAGA/ADA, catalytic subunit PCAF/GCN5 and related proteins	BK
comp82029_c0_seq1	KOG3105	DNA-binding centromere protein B (CENP-B)	BD
comp82485_c0_seq1	KOG1343	Histone deacetylase complex, catalytic component HDA1	B
comp82816_c0_seq1	KOG3554	Histone deacetylase complex, MTA1 component	B
comp82978_c0_seq1	KOG2589	Histone tail methylase	B
comp83040_c0_seq1	KOG3105	DNA-binding centromere protein B (CENP-B)	BD
comp83074_c0_seq1	KOG1082	Histone H3 (Lys9) methyltransferase SUV39H1/Clr4, required for transcriptional silencing	BK
comp83085_c0_seq1	KOG3105	DNA-binding centromere protein B (CENP-B)	BD
comp83150_c0_seq1	KOG1080	Histone H3 (Lys4) methyltransferase complex, subunit SET1 and related methyltransferases	BK
comp83549_c0_seq1	KOG3118	Disrupter of silencing SAS10	B
comp83580_c0_seq1	KOG0273	Beta-transducin family (WD-40 repeat) protein	B
comp83605_c0_seq1	KOG2633	Hismacro and SEC14 domain-containing proteins	BK
comp83679_c0_seq1	KOG2696	Histone acetyltransferase type b catalytic subunit	B
comp83911_c0_seq1	KOG2633	Hismacro and SEC14 domain-containing proteins	BK
comp83943_c0_seq1	KOG0386	Chromatin remodeling complex SWI/SNF, component SWI2 and related ATPases (DNA/RNA helicase superfamily)	BK
comp84126_c0_seq1	KOG0889	Histone acetyltransferase SAGA, TRRAP/TRA1 component, PI-3 kinase superfamily	TBLD
comp84324_c0_seq1	KOG3105	DNA-binding centromere protein B (CENP-B)	BD
comp84417_c0_seq1	KOG2266	Chromatin-associated protein Dek and related proteins, contains SAP DNA binding domain	B
comp84531_c0_seq1	KOG1082	Histone H3 (Lys9) methyltransferase SUV39H1/Clr4, required for transcriptional silencing	BK
comp84669_c0_seq1	KOG1472	Histone acetyltransferase SAGA/ADA, catalytic subunit PCAF/GCN5 and related proteins	BK
comp85169_c0_seq1	KOG1911	Heterochromatin-associated protein HP1 and related CHROMO domain proteins	B
comp85169_c0_seq1	KOG2748	Uncharacterized conserved protein, contains chromo domain	B
comp85169_c0_seq1	KOG1082	Histone H3 (Lys9) methyltransferase SUV39H1/Clr4, required for transcriptional silencing	BK
comp85251_c0_seq1	KOG0273	Beta-transducin family (WD-40 repeat) protein	B
comp85480_c0_seq1	KOG4204	Histone deacetylase complex, SIN3 component	B
comp85590_c0_seq1	KOG0389	SNF2 family DNA-dependent ATPase	B
comp85590_c0_seq1	KOG0386	Chromatin remodeling complex SWI/SNF, component SWI2 and related ATPases (DNA/RNA helicase superfamily)	BK
comp85625_c0_seq1	KOG1020	Sister chromatid cohesion protein SCC2/Nipped-B	BDL
comp85730_c0_seq1	KOG3105	DNA-binding centromere protein B (CENP-B)	BD
comp85736_c0_seq1	KOG1343	Histone deacetylase complex, catalytic component HDA1	B
comp85982_c0_seq1	KOG0889	Histone acetyltransferase SAGA, TRRAP/TRA1 component, PI-3 kinase superfamily	TBLD
comp86059_c0_seq1	KOG1082	Histone H3 (Lys9) methyltransferase SUV39H1/Clr4, required for transcriptional silencing	BK
comp86478_c0_seq1	KOG4718	Non-SMC (structural maintenance of chromosomes) element 1 protein (NSE1)	B
comp86513_c0_seq1	KOG1472	Histone acetyltransferase SAGA/ADA, catalytic subunit PCAF/GCN5 and related proteins	BK
comp86864_c0_seq1	KOG0979	Structural maintenance of chromosome protein SMC5/Spr18, SMC superfamily	BDL
comp86999_c0_seq1	KOG1473	Nucleosome remodeling factor, subunit NURF301/BPTF	BK
comp87266_c0_seq1	KOG1080	Histone H3 (Lys4) methyltransferase complex, subunit SET1 and related methyltransferases	BK
comp88189_c0_seq1	KOG1080	Histone H3 (Lys4) methyltransferase complex, subunit SET1 and related methyltransferases	BK
comp88297_c0_seq1	KOG1080	Histone H3 (Lys4) methyltransferase complex, subunit SET1 and related methyltransferases	BK
comp88435_c0_seq1	KOG0386	Chromatin remodeling complex SWI/SNF, component SWI2 and related ATPases (DNA/RNA helicase superfamily)	BK
comp88479_c0_seq1	KOG2747	Histone acetyltransferase (MYST family)	B
comp88485_c0_seq1	KOG3105	DNA-binding centromere protein B (CENP-B)	BD
comp88892_c0_seq1	KOG1080	Histone H3 (Lys4) methyltransferase complex, subunit SET1 and related methyltransferases	BK
comp88906_c0_seq1	KOG1080	Histone H3 (Lys4) methyltransferase complex, subunit SET1 and related methyltransferases	BK
comp89414_c0_seq1	KOG3105	DNA-binding centromere protein B (CENP-B)	BD
comp89474_c0_seq1	KOG0639	Transducin-like enhancer of split protein (contains WD40 repeats)	B
comp89524_c0_seq1	KOG1911	Heterochromatin-associated protein HP1 and related CHROMO domain proteins	B
comp89841_c0_seq1	KOG1245	Chromatin remodeling complex WSTF-ISWI, large subunit (contains heterochromatin localization, PHD and BROMO domains)	B
comp89938_c0_seq1	KOG3105	DNA-binding centromere protein B (CENP-B)	BD
comp90556_c0_seq1	KOG1633	F-box protein JEMMA and related proteins with JmjC, PHD, F-box and LRR domains	B
comp90979_c0_seq1	KOG1082	Histone H3 (Lys9) methyltransferase SUV39H1/Clr4, required for transcriptional silencing	BK
comp91100_c0_seq1	KOG1472	Histone acetyltransferase SAGA/ADA, catalytic subunit PCAF/GCN5 and related proteins	BK
comp91201_c0_seq1	KOG0389	SNF2 family DNA-dependent ATPase	B
comp91559_c0_seq1	KOG0933	Structural maintenance of chromosome protein 2 (chromosome condensation complex Condensin, subunit E)	BD
comp91559_c0_seq1	KOG0996	Structural maintenance of chromosome protein 4 (chromosome condensation complex Condensin, subunit C)	BD
comp91895_c0_seq1	KOG1343	Histone deacetylase complex, catalytic component HDA1	B
comp92114_c0_seq1	KOG2510	SWI-SNF chromatin-remodeling complex protein	B
comp92114_c0_seq1	KOG2747	Histone acetyltransferase (MYST family)	B
comp92358_c0_seq1	KOG0890	Protein kinase of the PI-3 kinase family involved in mitotic growth, DNA repair and meiotic recombination	TBLD
comp92488_c0_seq1	KOG0892	Protein kinase ATM/Tel1, involved in telomere length regulation and DNA repair	TBLD
comp92488_c0_seq1	KOG0890	Protein kinase of the PI-3 kinase family involved in mitotic growth, DNA repair and meiotic recombination	TBLD
comp92581_c0_seq1	KOG2132	Uncharacterized conserved protein, contains JmjC domain	BT
comp92581_c0_seq1	KOG2131	Uncharacterized conserved protein, contains JmjC domain	BT
comp92581_c0_seq1	KOG2130	Phosphatidylserine-specific receptor PtdSerR, contains JmjC domain	BT
comp92823_c0_seq1	KOG0273	Beta-transducin family (WD-40 repeat) protein	B
comp92912_c0_seq1	KOG1827	Chromatin remodeling complex RSC, subunit RSC1/Polybromo and related proteins	BK
comp93339_c0_seq1	KOG3105	DNA-binding centromere protein B (CENP-B)	BD
comp93412_c0_seq1	KOG2747	Histone acetyltransferase (MYST family)	B
comp93632_c0_seq1	KOG1343	Histone deacetylase complex, catalytic component HDA1	B
comp93755_c0_seq1	KOG2747	Histone acetyltransferase (MYST family)	B
comp93767_c0_seq1	KOG1082	Histone H3 (Lys9) methyltransferase SUV39H1/Clr4, required for transcriptional silencing	BK
comp93834_c0_seq1	KOG4161	Methyl-CpG binding transcription regulators	KB
comp93971_c0_seq1	KOG2130	Phosphatidylserine-specific receptor PtdSerR, contains JmjC domain	BT
comp93980_c0_seq1	KOG2589	Histone tail methylase	B
comp94049_c0_seq1	KOG2589	Histone tail methylase	B
comp94412_c0_seq1	KOG2416	Acinus (induces apoptotic chromatin condensation)	B
comp94689_c0_seq1	KOG0457	Histone acetyltransferase complex SAGA/ADA, subunit ADA2	B
comp94830_c0_seq1	KOG1446	Histone H3 (Lys4) methyltransferase complex and RNA cleavage factor II complex, subunit SWD2	ABO
comp95326_c0_seq1	KOG3118	Disrupter of silencing SAS10	B
comp95428_c0_seq1	KOG2626	Histone H3 (Lys4) methyltransferase complex, subunit CPS60/ASH2/BRE2	BK
comp95878_c0_seq1	KOG2626	Histone H3 (Lys4) methyltransferase complex, subunit CPS60/ASH2/BRE2	BK
comp95889_c0_seq1	KOG1080	Histone H3 (Lys4) methyltransferase complex, subunit SET1 and related methyltransferases	BK
comp96663_c0_seq1	KOG0389	SNF2 family DNA-dependent ATPase	B
comp96663_c0_seq1	KOG0386	Chromatin remodeling complex SWI/SNF, component SWI2 and related ATPases (DNA/RNA helicase superfamily)	BK
comp96821_c0_seq1	KOG4204	Histone deacetylase complex, SIN3 component	B
comp96926_c0_seq1	KOG0890	Protein kinase of the PI-3 kinase family involved in mitotic growth, DNA repair and meiotic recombination	TBLD
comp96977_c0_seq1	KOG0933	Structural maintenance of chromosome protein 2 (chromosome condensation complex Condensin, subunit E)	BD
comp97382_c0_seq1	KOG1080	Histone H3 (Lys4) methyltransferase complex, subunit SET1 and related methyltransferases	BK
comp97560_c0_seq1	KOG0933	Structural maintenance of chromosome protein 2 (chromosome condensation complex Condensin, subunit E)	BD
comp97560_c0_seq1	KOG0996	Structural maintenance of chromosome protein 4 (chromosome condensation complex Condensin, subunit C)	BD
comp97655_c0_seq1	KOG0890	Protein kinase of the PI-3 kinase family involved in mitotic growth, DNA repair and meiotic recombination	TBLD
comp97670_c0_seq1	KOG0889	Histone acetyltransferase SAGA, TRRAP/TRA1 component, PI-3 kinase superfamily	TBLD
comp97766_c0_seq1	KOG2132	Uncharacterized conserved protein, contains JmjC domain	BT
comp98034_c0_seq1	KOG1009	Chromatin assembly complex 1 subunit B/CAC2 (contains WD40 repeats)	BL
comp98226_c0_seq1	KOG1973	Chromatin remodeling protein, contains PHD Zn-finger	B
comp98300_c0_seq1	KOG3105	DNA-binding centromere protein B (CENP-B)	BD
comp98351_c0_seq1	KOG4233	DNA-bridging protein BAF	BL
comp98424_c0_seq1	KOG1245	Chromatin remodeling complex WSTF-ISWI, large subunit (contains heterochromatin localization, PHD and BROMO domains)	B
comp98754_c0_seq1	KOG0890	Protein kinase of the PI-3 kinase family involved in mitotic growth, DNA repair and meiotic recombination	TBLD
comp98754_c0_seq1	KOG0892	Protein kinase ATM/Tel1, involved in telomere length regulation and DNA repair	TBLD
comp98811_c0_seq1	KOG0892	Protein kinase ATM/Tel1, involved in telomere length regulation and DNA repair	TBLD
comp99285_c0_seq1	KOG1343	Histone deacetylase complex, catalytic component HDA1	B
comp99514_c0_seq1	KOG0355	DNA topoisomerase type II	B
comp99533_c0_seq1	KOG3105	DNA-binding centromere protein B (CENP-B)	BD
comp99724_c0_seq1	KOG1756	Histone 2A	B
comp100219_c0_seq1	KOG2696	Histone acetyltransferase type b catalytic subunit	B
comp100548_c0_seq1	KOG3105	DNA-binding centromere protein B (CENP-B)	BD
comp100560_c0_seq1	KOG3105	DNA-binding centromere protein B (CENP-B)	BD
comp100634_c0_seq1	KOG1080	Histone H3 (Lys4) methyltransferase complex, subunit SET1 and related methyltransferases	BK
comp100670_c0_seq1	KOG1343	Histone deacetylase complex, catalytic component HDA1	B
comp100758_c0_seq1	KOG1000	Chromatin remodeling protein HARP/SMARCAL1, DEAD-box superfamily	B
comp100888_c0_seq1	KOG0386	Chromatin remodeling complex SWI/SNF, component SWI2 and related ATPases (DNA/RNA helicase superfamily)	BK
comp101029_c0_seq1	KOG1080	Histone H3 (Lys4) methyltransferase complex, subunit SET1 and related methyltransferases	BK
comp101172_c0_seq1	KOG3105	DNA-binding centromere protein B (CENP-B)	BD
comp101836_c0_seq1	KOG1756	Histone 2A	B
comp101949_c0_seq1	KOG0526	Nucleosome-binding factor SPN, POB3 subunit	KLB
comp102188_c0_seq1	KOG2132	Uncharacterized conserved protein, contains JmjC domain	BT
comp102526_c0_seq1	KOG1472	Histone acetyltransferase SAGA/ADA, catalytic subunit PCAF/GCN5 and related proteins	BK
comp102820_c0_seq1	KOG1744	Histone H2B	B
comp103329_c0_seq1	KOG3105	DNA-binding centromere protein B (CENP-B)	BD
comp103883_c0_seq1	KOG1343	Histone deacetylase complex, catalytic component HDA1	B
comp103954_c0_seq1	KOG3001	Dosage compensation regulatory complex/histone acetyltransferase complex, subunit MSL-3/MRG15/EAF3, and related CHROMO domain-containing proteins	BK
comp104024_c0_seq1	KOG2633	Hismacro and SEC14 domain-containing proteins	BK
comp104156_c0_seq1	KOG3105	DNA-binding centromere protein B (CENP-B)	BD
comp104212_c0_seq1	KOG1082	Histone H3 (Lys9) methyltransferase SUV39H1/Clr4, required for transcriptional silencing	BK
comp104483_c0_seq1	KOG0457	Histone acetyltransferase complex SAGA/ADA, subunit ADA2	B
comp104579_c0_seq1	KOG3105	DNA-binding centromere protein B (CENP-B)	BD
comp104731_c0_seq1	KOG1063	RNA polymerase II elongator complex, subunit ELP2, WD repeat superfamily	BK
comp104794_c0_seq1	KOG1009	Chromatin assembly complex 1 subunit B/CAC2 (contains WD40 repeats)	BL
comp104837_c0_seq1	KOG0457	Histone acetyltransferase complex SAGA/ADA, subunit ADA2	B
comp104942_c0_seq1	KOG2747	Histone acetyltransferase (MYST family)	B
comp105113_c0_seq1	KOG0889	Histone acetyltransferase SAGA, TRRAP/TRA1 component, PI-3 kinase superfamily	TBLD
comp105432_c0_seq1	KOG3105	DNA-binding centromere protein B (CENP-B)	BD
comp105871_c0_seq1	KOG2696	Histone acetyltransferase type b catalytic subunit	B
comp106008_c0_seq1	KOG1141	Predicted histone methyl transferase	B
comp106210_c0_seq1	KOG3105	DNA-binding centromere protein B (CENP-B)	BD
comp106716_c0_seq1	KOG3105	DNA-binding centromere protein B (CENP-B)	BD
comp106895_c0_seq1	KOG0273	Beta-transducin family (WD-40 repeat) protein	B
comp107197_c0_seq1	KOG0892	Protein kinase ATM/Tel1, involved in telomere length regulation and DNA repair	TBLD
comp107410_c0_seq1	KOG2084	Predicted histone tail methylase containing SET domain	B
comp108004_c0_seq1	KOG0890	Protein kinase of the PI-3 kinase family involved in mitotic growth, DNA repair and meiotic recombination	TBLD
comp108004_c0_seq1	KOG0892	Protein kinase ATM/Tel1, involved in telomere length regulation and DNA repair	TBLD
comp108412_c0_seq1	KOG1082	Histone H3 (Lys9) methyltransferase SUV39H1/Clr4, required for transcriptional silencing	BK
comp109143_c0_seq1	KOG1744	Histone H2B	B
comp109262_c0_seq1	KOG1141	Predicted histone methyl transferase	B
comp109541_c0_seq1	KOG0389	SNF2 family DNA-dependent ATPase	B
comp109541_c0_seq1	KOG0386	Chromatin remodeling complex SWI/SNF, component SWI2 and related ATPases (DNA/RNA helicase superfamily)	BK
comp109681_c0_seq1	KOG1082	Histone H3 (Lys9) methyltransferase SUV39H1/Clr4, required for transcriptional silencing	BK
comp110037_c0_seq1	KOG1911	Heterochromatin-associated protein HP1 and related CHROMO domain proteins	B
comp110183_c0_seq1	KOG3001	Dosage compensation regulatory complex/histone acetyltransferase complex, subunit MSL-3/MRG15/EAF3, and related CHROMO domain-containing proteins	BK
comp110223_c0_seq1	KOG2633	Hismacro and SEC14 domain-containing proteins	BK
comp110521_c0_seq1	KOG1343	Histone deacetylase complex, catalytic component HDA1	B
comp110918_c0_seq1	KOG1009	Chromatin assembly complex 1 subunit B/CAC2 (contains WD40 repeats)	BL
comp111919_c0_seq1	KOG3105	DNA-binding centromere protein B (CENP-B)	BD
comp111969_c0_seq1	KOG4140	Nuclear protein Ataxin-7	B
comp112011_c0_seq1	KOG0890	Protein kinase of the PI-3 kinase family involved in mitotic growth, DNA repair and meiotic recombination	TBLD
comp112217_c0_seq1	KOG1633	F-box protein JEMMA and related proteins with JmjC, PHD, F-box and LRR domains	B
comp112291_c0_seq1	KOG0892	Protein kinase ATM/Tel1, involved in telomere length regulation and DNA repair	TBLD
comp113084_c0_seq1	KOG3105	DNA-binding centromere protein B (CENP-B)	BD
comp113446_c0_seq1	KOG3105	DNA-binding centromere protein B (CENP-B)	BD
comp114079_c0_seq1	KOG3105	DNA-binding centromere protein B (CENP-B)	BD
comp114277_c0_seq1	KOG1080	Histone H3 (Lys4) methyltransferase complex, subunit SET1 and related methyltransferases	BK
comp114819_c0_seq1	KOG1080	Histone H3 (Lys4) methyltransferase complex, subunit SET1 and related methyltransferases	BK
comp115728_c0_seq1	KOG1744	Histone H2B	B
comp115837_c0_seq1	KOG3105	DNA-binding centromere protein B (CENP-B)	BD
comp116042_c0_seq1	KOG1473	Nucleosome remodeling factor, subunit NURF301/BPTF	BK
comp116114_c0_seq1	KOG1082	Histone H3 (Lys9) methyltransferase SUV39H1/Clr4, required for transcriptional silencing	BK
comp116114_c0_seq1	KOG1141	Predicted histone methyl transferase	B
comp116395_c0_seq1	KOG3105	DNA-binding centromere protein B (CENP-B)	BD
comp116591_c0_seq1	KOG0639	Transducin-like enhancer of split protein (contains WD40 repeats)	B
comp116667_c0_seq1	KOG1082	Histone H3 (Lys9) methyltransferase SUV39H1/Clr4, required for transcriptional silencing	BK
comp116952_c0_seq1	KOG3105	DNA-binding centromere protein B (CENP-B)	BD
comp116955_c0_seq1	KOG3105	DNA-binding centromere protein B (CENP-B)	BD
comp117800_c0_seq1	KOG1141	Predicted histone methyl transferase	B
comp118168_c0_seq1	KOG2416	Acinus (induces apoptotic chromatin condensation)	B
comp118456_c0_seq1	KOG2266	Chromatin-associated protein Dek and related proteins, contains SAP DNA binding domain	B
comp118544_c0_seq1	KOG1019	Retinoblastoma pathway protein LIN-9/chromatin-associated protein Aly	BDT
comp118840_c0_seq1	KOG1082	Histone H3 (Lys9) methyltransferase SUV39H1/Clr4, required for transcriptional silencing	BK
comp119121_c0_seq1	KOG3105	DNA-binding centromere protein B (CENP-B)	BD
comp119193_c0_seq1	KOG3105	DNA-binding centromere protein B (CENP-B)	BD
comp119223_c0_seq1	KOG1472	Histone acetyltransferase SAGA/ADA, catalytic subunit PCAF/GCN5 and related proteins	BK
comp119223_c0_seq1	KOG1245	Chromatin remodeling complex WSTF-ISWI, large subunit (contains heterochromatin localization, PHD and BROMO domains)	B
comp119798_c0_seq1	KOG1744	Histone H2B	B
comp120770_c0_seq1	KOG1082	Histone H3 (Lys9) methyltransferase SUV39H1/Clr4, required for transcriptional silencing	BK
comp120896_c0_seq1	KOG0892	Protein kinase ATM/Tel1, involved in telomere length regulation and DNA repair	TBLD
comp120896_c0_seq1	KOG0890	Protein kinase of the PI-3 kinase family involved in mitotic growth, DNA repair and meiotic recombination	TBLD
comp121361_c0_seq1	KOG1757	Histone 2A	B
comp121425_c0_seq1	KOG1000	Chromatin remodeling protein HARP/SMARCAL1, DEAD-box superfamily	B
comp121731_c0_seq1	KOG0457	Histone acetyltransferase complex SAGA/ADA, subunit ADA2	B
comp121802_c0_seq1	KOG3105	DNA-binding centromere protein B (CENP-B)	BD
comp121808_c0_seq1	KOG3105	DNA-binding centromere protein B (CENP-B)	BD
comp121953_c0_seq1	KOG0386	Chromatin remodeling complex SWI/SNF, component SWI2 and related ATPases (DNA/RNA helicase superfamily)	BK
comp121953_c0_seq1	KOG1827	Chromatin remodeling complex RSC, subunit RSC1/Polybromo and related proteins	BK
comp122590_c0_seq1	KOG1080	Histone H3 (Lys4) methyltransferase complex, subunit SET1 and related methyltransferases	BK
comp123070_c0_seq1	KOG3467	Histone H4	B
comp123917_c0_seq1	KOG0389	SNF2 family DNA-dependent ATPase	B
comp123943_c0_seq1	KOG1744	Histone H2B	B
comp124340_c0_seq1	KOG2084	Predicted histone tail methylase containing SET domain	B
comp124344_c0_seq1	KOG2589	Histone tail methylase	B

## Sheet: Energy production and conversio
Unigene	KOG_ID	KOG_description	KOG_code
comp351_c0_seq1	KOG0751	Mitochondrial aspartate/glutamate carrier protein Aralar/Citrin (contains EF-hand Ca2+-binding domains)	C
comp1871_c0_seq1	KOG1575	Voltage-gated shaker-like K+ channel, subunit beta/KCNAB	C
comp1871_c0_seq1	KOG1576	Predicted oxidoreductase	C
comp2628_c0_seq1	KOG1198	Zinc-binding oxidoreductase	CR
comp2628_c0_seq1	KOG1197	Predicted quinone oxidoreductase	CR
comp2628_c0_seq1	KOG0025	Zn2+-binding dehydrogenase (nuclear receptor binding factor-1)	KC
comp3581_c0_seq1	KOG2958	Galactose-1-phosphate uridylyltransferase	C
comp4940_c0_seq1	KOG1198	Zinc-binding oxidoreductase	CR
comp4940_c0_seq1	KOG1197	Predicted quinone oxidoreductase	CR
comp7242_c0_seq1	KOG1447	GTP-specific succinyl-CoA synthetase, beta subunit	C
comp7242_c0_seq1	KOG2799	Succinyl-CoA synthetase, beta subunit	C
comp7254_c0_seq1	KOG0765	Predicted mitochondrial carrier protein	C
comp7254_c0_seq1	KOG0750	Mitochondrial solute carrier protein	C
comp7254_c0_seq1	KOG0751	Mitochondrial aspartate/glutamate carrier protein Aralar/Citrin (contains EF-hand Ca2+-binding domains)	C
comp7254_c0_seq1	KOG0753	Mitochondrial fatty acid anion carrier protein/Uncoupling protein	C
comp7254_c0_seq1	KOG0752	Mitochondrial solute carrier protein	C
comp7254_c0_seq1	KOG0749	Mitochondrial ADP/ATP carrier proteins	C
comp7254_c0_seq1	KOG0755	Mitochondrial oxaloacetate carrier protein	C
comp7254_c0_seq1	KOG0769	Predicted mitochondrial carrier protein	C
comp7355_c0_seq1	KOG3378	Globins and related hemoproteins	C
comp7791_c0_seq1	KOG1526	NADP-dependent isocitrate dehydrogenase	C
comp8704_c0_seq1	KOG2621	Prohibitins and stomatins of the PID superfamily	C
comp8704_c0_seq1	KOG2620	Prohibitins and stomatins of the PID superfamily	C
comp8789_c0_seq1	KOG0752	Mitochondrial solute carrier protein	C
comp9379_c0_seq1	KOG3500	Vacuolar H+-ATPase V0 sector, subunit M9.7 (M9.2)	C
comp9545_c0_seq1	KOG2450	Aldehyde dehydrogenase	C
comp9618_c0_seq1	KOG3976	Mitochondrial F1F0-ATP synthase, subunit b/ATP4	C
comp10010_c0_seq1	KOG2451	Aldehyde dehydrogenase	C
comp10010_c0_seq1	KOG2450	Aldehyde dehydrogenase	C
comp11743_c0_seq1	KOG0755	Mitochondrial oxaloacetate carrier protein	C
comp11743_c0_seq1	KOG0753	Mitochondrial fatty acid anion carrier protein/Uncoupling protein	C
comp11743_c0_seq1	KOG0759	Mitochondrial oxoglutarate/malate carrier proteins	C
comp11743_c0_seq1	KOG0756	Mitochondrial tricarboxylate/dicarboxylate carrier proteins	C
comp11743_c0_seq1	KOG0752	Mitochondrial solute carrier protein	C
comp12453_c0_seq1	KOG0769	Predicted mitochondrial carrier protein	C
comp12453_c0_seq1	KOG0757	Mitochondrial carrier protein - Rim2p/Mrs12p	C
comp12453_c0_seq1	KOG0764	Mitochondrial FAD carrier protein	C
comp12453_c0_seq1	KOG0759	Mitochondrial oxoglutarate/malate carrier proteins	C
comp12453_c0_seq1	KOG0762	Mitochondrial carrier protein	C
comp12453_c0_seq1	KOG0752	Mitochondrial solute carrier protein	C
comp12453_c0_seq1	KOG0754	Mitochondrial oxodicarboxylate carrier protein	C
comp12453_c0_seq1	KOG0751	Mitochondrial aspartate/glutamate carrier protein Aralar/Citrin (contains EF-hand Ca2+-binding domains)	C
comp12453_c0_seq1	KOG0753	Mitochondrial fatty acid anion carrier protein/Uncoupling protein	C
comp12611_c0_seq1	KOG2453	Aldehyde dehydrogenase	C
comp12846_c0_seq1	KOG3877	NADH:ubiquinone oxidoreductase, NDUFA10/42kDa subunit	C
comp12878_c0_seq1	KOG3855	Monooxygenase involved in coenzyme Q (ubiquinone) biosynthesis	HC
comp12997_c0_seq1	KOG4633	NADH:ubiquinone oxidoreductase, NDUFB6/B17 subunit	C
comp13298_c0_seq1	KOG2450	Aldehyde dehydrogenase	C
comp13477_c0_seq2	KOG4663	Cytochrome b	C
comp13477_c0_seq2	KOG4668	NADH dehydrogenase subunits 2, 5, and related proteins	C
comp14027_c0_seq1	KOG4767	Cytochrome c oxidase, subunit II, and related proteins	C
comp14765_c0_seq1	KOG3360	Acylphosphatase	C
comp14944_c0_seq1	KOG4662	NADH dehydrogenase subunit 3 and related proteins	C
comp15451_c0_seq1	KOG1447	GTP-specific succinyl-CoA synthetase, beta subunit	C
comp15451_c0_seq1	KOG2799	Succinyl-CoA synthetase, beta subunit	C
comp15872_c0_seq1	KOG4769	Cytochrome c oxidase, subunit I	C
comp17575_c0_seq1	KOG2450	Aldehyde dehydrogenase	C
comp17922_c0_seq1	KOG0325	Lipoyltransferase	CH
comp18538_c0_seq1	KOG4769	Cytochrome c oxidase, subunit I	C
comp18803_c0_seq1	KOG2450	Aldehyde dehydrogenase	C
comp18885_c0_seq1	KOG1232	Proteins containing the FAD binding domain	C
comp18891_c0_seq1	KOG0537	Cytochrome b5	C
comp18891_c0_seq1	KOG0536	Flavohemoprotein b5+b5R	C
comp18968_c0_seq1	KOG1119	Mitochondrial Fe-S cluster biosynthesis protein ISA2 (contains a HesB-like domain)	CU
comp18991_c0_seq1	KOG1232	Proteins containing the FAD binding domain	C
comp18991_c0_seq1	KOG1231	Proteins containing the FAD binding domain	C
comp19168_c0_seq1	KOG1232	Proteins containing the FAD binding domain	C
comp19168_c0_seq1	KOG1231	Proteins containing the FAD binding domain	C
comp19180_c0_seq1	KOG0765	Predicted mitochondrial carrier protein	C
comp19991_c0_seq1	KOG3855	Monooxygenase involved in coenzyme Q (ubiquinone) biosynthesis	HC
comp20337_c0_seq1	KOG0764	Mitochondrial FAD carrier protein	C
comp20421_c0_seq1	KOG1231	Proteins containing the FAD binding domain	C
comp20562_c0_seq1	KOG4767	Cytochrome c oxidase, subunit II, and related proteins	C
comp21872_c0_seq1	KOG0042	Glycerol-3-phosphate dehydrogenase	C
comp22368_c0_seq1	KOG4092	Mitochondrial F1F0-ATP synthase, subunit f	C
comp22537_c0_seq1	KOG2617	Citrate synthase	C
comp22543_c0_seq1	KOG0752	Mitochondrial solute carrier protein	C
comp22650_c0_seq1	KOG0765	Predicted mitochondrial carrier protein	C
comp22650_c0_seq1	KOG0751	Mitochondrial aspartate/glutamate carrier protein Aralar/Citrin (contains EF-hand Ca2+-binding domains)	C
comp22899_c0_seq1	KOG1257	NADP+-dependent malic enzyme	C
comp23254_c0_seq1	KOG4092	Mitochondrial F1F0-ATP synthase, subunit f	C
comp23477_c0_seq1	KOG2450	Aldehyde dehydrogenase	C
comp23681_c0_seq1	KOG2873	Ubiquinol cytochrome c reductase assembly protein CBP3	C
comp24812_c0_seq1	KOG3619	Adenylate/guanylate cyclase	C
comp25331_c0_seq1	KOG3877	NADH:ubiquinone oxidoreductase, NDUFA10/42kDa subunit	C
comp25636_c0_seq1	KOG0042	Glycerol-3-phosphate dehydrogenase	C
comp25703_c0_seq1	KOG3500	Vacuolar H+-ATPase V0 sector, subunit M9.7 (M9.2)	C
comp26309_c0_seq1	KOG2450	Aldehyde dehydrogenase	C
comp26976_c0_seq1	KOG4527	Cytochrome c oxidase, subunit VIIc/COX8	C
comp27348_c0_seq1	KOG2450	Aldehyde dehydrogenase	C
comp28369_c0_seq1	KOG4663	Cytochrome b	C
comp28565_c0_seq1	KOG0536	Flavohemoprotein b5+b5R	C
comp28565_c0_seq1	KOG0537	Cytochrome b5	C
comp28623_c0_seq1	KOG1119	Mitochondrial Fe-S cluster biosynthesis protein ISA2 (contains a HesB-like domain)	CU
comp28701_c0_seq1	KOG2456	Aldehyde dehydrogenase	C
comp28853_c0_seq1	KOG4092	Mitochondrial F1F0-ATP synthase, subunit f	C
comp28867_c0_seq1	KOG4664	Cytochrome oxidase subunit III and related proteins	C
comp29045_c0_seq1	KOG3456	NADH:ubiquinone oxidoreductase, NDUFS6/13 kDa subunit	C
comp29064_c0_seq1	KOG4845	NADH dehydrogenase, subunit 4	C
comp29230_c0_seq1	KOG4845	NADH dehydrogenase, subunit 4	C
comp29491_c0_seq1	KOG0755	Mitochondrial oxaloacetate carrier protein	C
comp29491_c0_seq1	KOG0753	Mitochondrial fatty acid anion carrier protein/Uncoupling protein	C
comp29491_c0_seq1	KOG0759	Mitochondrial oxoglutarate/malate carrier proteins	C
comp29491_c0_seq1	KOG0758	Mitochondrial carnitine-acylcarnitine carrier protein	C
comp30361_c0_seq1	KOG2450	Aldehyde dehydrogenase	C
comp31190_c0_seq1	KOG0557	Dihydrolipoamide acetyltransferase	C
comp31190_c0_seq1	KOG0559	Dihydrolipoamide succinyltransferase (2-oxoglutarate dehydrogenase, E2 subunit)	C
comp32746_c0_seq1	KOG0042	Glycerol-3-phosphate dehydrogenase	C
comp32787_c0_seq1	KOG2620	Prohibitins and stomatins of the PID superfamily	C
comp32835_c0_seq1	KOG3378	Globins and related hemoproteins	C
comp32894_c0_seq1	KOG0537	Cytochrome b5	C
comp33184_c0_seq1	KOG2495	NADH-dehydrogenase (ubiquinone)	C
comp33194_c0_seq1	KOG1335	Dihydrolipoamide dehydrogenase	C
comp33812_c0_seq1	KOG3360	Acylphosphatase	C
comp37252_c0_seq2	KOG2450	Aldehyde dehydrogenase	C
comp37252_c0_seq2	KOG2451	Aldehyde dehydrogenase	C
comp37927_c0_seq1	KOG0538	Glycolate oxidase	C
comp38741_c0_seq1	KOG0758	Mitochondrial carnitine-acylcarnitine carrier protein	C
comp38741_c0_seq1	KOG0762	Mitochondrial carrier protein	C
comp38741_c0_seq1	KOG0763	Mitochondrial ornithine transporter	C
comp38741_c0_seq1	KOG0751	Mitochondrial aspartate/glutamate carrier protein Aralar/Citrin (contains EF-hand Ca2+-binding domains)	C
comp38775_c0_seq2	KOG4845	NADH dehydrogenase, subunit 4	C
comp38775_c0_seq2	KOG4669	NADH dehydrogenase subunit 4L and related proteins	C
comp39394_c0_seq1	KOG3309	Ferredoxin	C
comp39769_c0_seq1	KOG1619	Cytochrome b	C
comp39883_c0_seq1	KOG4662	NADH dehydrogenase subunit 3 and related proteins	C
comp40310_c0_seq1	KOG2403	Succinate dehydrogenase, flavoprotein subunit	C
comp40310_c0_seq1	KOG2404	Fumarate reductase, flavoprotein subunit	C
comp40632_c0_seq1	KOG0752	Mitochondrial solute carrier protein	C
comp40685_c0_seq1	KOG0042	Glycerol-3-phosphate dehydrogenase	C
comp40877_c0_seq1	KOG0752	Mitochondrial solute carrier protein	C
comp41059_c0_seq1	KOG0557	Dihydrolipoamide acetyltransferase	C
comp41059_c0_seq1	KOG0558	Dihydrolipoamide transacylase (alpha-keto acid dehydrogenase E2 subunit)	C
comp41059_c0_seq1	KOG0559	Dihydrolipoamide succinyltransferase (2-oxoglutarate dehydrogenase, E2 subunit)	C
comp41170_c0_seq1	KOG2451	Aldehyde dehydrogenase	C
comp41170_c0_seq1	KOG2450	Aldehyde dehydrogenase	C
comp41204_c0_seq1	KOG3474	Molybdopterin converting factor, small subunit	C
comp41257_c0_seq1	KOG2873	Ubiquinol cytochrome c reductase assembly protein CBP3	C
comp41757_c0_seq1	KOG4665	ATP synthase F0 subunit 6 and related proteins	C
comp41757_c0_seq1	KOG4669	NADH dehydrogenase subunit 4L and related proteins	C
comp42564_c0_seq1	KOG0069	Glyoxylate/hydroxypyruvate reductase (D-isomer-specific 2-hydroxy acid dehydrogenase superfamily)	C
comp42790_c0_seq5	KOG3057	Cytochrome c oxidase, subunit VIb/COX12	C
comp43106_c0_seq2	KOG0536	Flavohemoprotein b5+b5R	C
comp43106_c0_seq2	KOG0537	Cytochrome b5	C
comp43125_c0_seq1	KOG0769	Predicted mitochondrial carrier protein	C
comp43125_c0_seq1	KOG0764	Mitochondrial FAD carrier protein	C
comp43125_c0_seq1	KOG0757	Mitochondrial carrier protein - Rim2p/Mrs12p	C
comp43829_c0_seq1	KOG0069	Glyoxylate/hydroxypyruvate reductase (D-isomer-specific 2-hydroxy acid dehydrogenase superfamily)	C
comp44160_c0_seq1	KOG4845	NADH dehydrogenase, subunit 4	C
comp44194_c0_seq1	KOG2415	Electron transfer flavoprotein ubiquinone oxidoreductase	C
comp44310_c0_seq1	KOG4664	Cytochrome oxidase subunit III and related proteins	C
comp44411_c0_seq1	KOG4767	Cytochrome c oxidase, subunit II, and related proteins	C
comp44588_c0_seq1	KOG0369	Pyruvate carboxylase	C
comp44738_c0_seq1	KOG4769	Cytochrome c oxidase, subunit I	C
comp44738_c0_seq1	KOG4664	Cytochrome oxidase subunit III and related proteins	C
comp44753_c0_seq1	KOG4663	Cytochrome b	C
comp44780_c0_seq1	KOG4769	Cytochrome c oxidase, subunit I	C
comp44780_c0_seq1	KOG4664	Cytochrome oxidase subunit III and related proteins	C
comp44796_c0_seq1	KOG1335	Dihydrolipoamide dehydrogenase	C
comp44886_c0_seq1	KOG0537	Cytochrome b5	C
comp44905_c0_seq1	KOG4767	Cytochrome c oxidase, subunit II, and related proteins	C
comp44920_c0_seq1	KOG1198	Zinc-binding oxidoreductase	CR
comp44990_c0_seq1	KOG4668	NADH dehydrogenase subunits 2, 5, and related proteins	C
comp45133_c0_seq1	KOG4770	NADH dehydrogenase subunit 1	C
comp45261_c0_seq1	KOG4767	Cytochrome c oxidase, subunit II, and related proteins	C
comp45351_c0_seq3	KOG1335	Dihydrolipoamide dehydrogenase	C
comp45663_c0_seq1	KOG3477	Putative cytochrome c oxidase, subunit COX19	C
comp45732_c0_seq1	KOG3855	Monooxygenase involved in coenzyme Q (ubiquinone) biosynthesis	HC
comp46108_c0_seq1	KOG0042	Glycerol-3-phosphate dehydrogenase	C
comp46448_c0_seq1	KOG3976	Mitochondrial F1F0-ATP synthase, subunit b/ATP4	C
comp46466_c0_seq1	KOG1335	Dihydrolipoamide dehydrogenase	C
comp46716_c0_seq1	KOG3749	Phosphoenolpyruvate carboxykinase	C
comp46836_c0_seq1	KOG2495	NADH-dehydrogenase (ubiquinone)	C
comp46952_c0_seq1	KOG2450	Aldehyde dehydrogenase	C
comp47328_c0_seq1	KOG4664	Cytochrome oxidase subunit III and related proteins	C
comp47395_c0_seq1	KOG4092	Mitochondrial F1F0-ATP synthase, subunit f	C
comp47453_c0_seq1	KOG4631	NADH:ubiquinone oxidoreductase, NDUFB3/B12 subunit	C
comp47602_c0_seq1	KOG0765	Predicted mitochondrial carrier protein	C
comp47602_c0_seq1	KOG0750	Mitochondrial solute carrier protein	C
comp47602_c0_seq1	KOG0751	Mitochondrial aspartate/glutamate carrier protein Aralar/Citrin (contains EF-hand Ca2+-binding domains)	C
comp47602_c0_seq1	KOG0753	Mitochondrial fatty acid anion carrier protein/Uncoupling protein	C
comp47602_c0_seq1	KOG0752	Mitochondrial solute carrier protein	C
comp47602_c0_seq1	KOG0749	Mitochondrial ADP/ATP carrier proteins	C
comp47602_c0_seq1	KOG0755	Mitochondrial oxaloacetate carrier protein	C
comp47645_c0_seq1	KOG4845	NADH dehydrogenase, subunit 4	C
comp48240_c0_seq1	KOG4630	NADH:ubiquinone oxidoreductase, NDUFA7/B14.5A subunit	C
comp48332_c0_seq1	KOG0765	Predicted mitochondrial carrier protein	C
comp48332_c0_seq1	KOG0751	Mitochondrial aspartate/glutamate carrier protein Aralar/Citrin (contains EF-hand Ca2+-binding domains)	C
comp48332_c0_seq1	KOG0766	Predicted mitochondrial carrier protein	C
comp48626_c0_seq1	KOG3477	Putative cytochrome c oxidase, subunit COX19	C
comp48643_c0_seq1	KOG4763	Ubiquinol-cytochrome c reductase hinge protein	C
comp48807_c0_seq1	KOG3360	Acylphosphatase	C
comp48870_c0_seq1	KOG4664	Cytochrome oxidase subunit III and related proteins	C
comp48899_c0_seq1	KOG4103	Mitochondrial F1F0-ATP synthase, subunit g/ATP20	C
comp48899_c1_seq1	KOG4103	Mitochondrial F1F0-ATP synthase, subunit g/ATP20	C
comp48921_c0_seq1	KOG3057	Cytochrome c oxidase, subunit VIb/COX12	C
comp49069_c0_seq1	KOG0752	Mitochondrial solute carrier protein	C
comp49069_c0_seq1	KOG0749	Mitochondrial ADP/ATP carrier proteins	C
comp49091_c0_seq1	KOG0913	Thiol-disulfide isomerase and thioredoxin	OC
comp49103_c0_seq1	KOG1335	Dihydrolipoamide dehydrogenase	C
comp49194_c0_seq1	KOG4326	Mitochondrial F1F0-ATP synthase, subunit e	C
comp49209_c0_seq1	KOG0758	Mitochondrial carnitine-acylcarnitine carrier protein	C
comp49209_c0_seq1	KOG0762	Mitochondrial carrier protein	C
comp49209_c0_seq1	KOG0763	Mitochondrial ornithine transporter	C
comp49209_c0_seq1	KOG0751	Mitochondrial aspartate/glutamate carrier protein Aralar/Citrin (contains EF-hand Ca2+-binding domains)	C
comp49333_c0_seq1	KOG3378	Globins and related hemoproteins	C
comp49340_c0_seq1	KOG4326	Mitochondrial F1F0-ATP synthase, subunit e	C
comp49531_c0_seq1	KOG1335	Dihydrolipoamide dehydrogenase	C
comp49694_c0_seq2	KOG4665	ATP synthase F0 subunit 6 and related proteins	C
comp50004_c0_seq2	KOG4769	Cytochrome c oxidase, subunit I	C
comp50004_c0_seq2	KOG4664	Cytochrome oxidase subunit III and related proteins	C
comp50129_c0_seq1	KOG1198	Zinc-binding oxidoreductase	CR
comp50129_c0_seq1	KOG1197	Predicted quinone oxidoreductase	CR
comp50223_c0_seq2	KOG0752	Mitochondrial solute carrier protein	C
comp50223_c0_seq2	KOG0749	Mitochondrial ADP/ATP carrier proteins	C
comp50454_c0_seq2	KOG4516	NADH:ubiquinone oxidoreductase, NDUFC2/B14.5B subunit	C
comp50456_c0_seq1	KOG4664	Cytochrome oxidase subunit III and related proteins	C
comp50456_c0_seq1	KOG4665	ATP synthase F0 subunit 6 and related proteins	C
comp50488_c0_seq2	KOG1197	Predicted quinone oxidoreductase	CR
comp50488_c0_seq2	KOG1198	Zinc-binding oxidoreductase	CR
comp50488_c0_seq2	KOG0025	Zn2+-binding dehydrogenase (nuclear receptor binding factor-1)	KC
comp50542_c0_seq1	KOG2621	Prohibitins and stomatins of the PID superfamily	C
comp50580_c0_seq1	KOG1119	Mitochondrial Fe-S cluster biosynthesis protein ISA2 (contains a HesB-like domain)	CU
comp50773_c0_seq2	KOG0042	Glycerol-3-phosphate dehydrogenase	C
comp50828_c0_seq2	KOG0557	Dihydrolipoamide acetyltransferase	C
comp50828_c0_seq2	KOG0559	Dihydrolipoamide succinyltransferase (2-oxoglutarate dehydrogenase, E2 subunit)	C
comp50828_c0_seq2	KOG0558	Dihydrolipoamide transacylase (alpha-keto acid dehydrogenase E2 subunit)	C
comp50955_c0_seq1	KOG0369	Pyruvate carboxylase	C
comp51026_c0_seq2	KOG3474	Molybdopterin converting factor, small subunit	C
comp51146_c0_seq1	KOG0912	Thiol-disulfide isomerase and thioredoxin	OC
comp51146_c1_seq1	KOG0912	Thiol-disulfide isomerase and thioredoxin	OC
comp51452_c0_seq1	KOG2450	Aldehyde dehydrogenase	C
comp51531_c0_seq1	KOG2189	Vacuolar H+-ATPase V0 sector, subunit a	C
comp51679_c0_seq4	KOG4631	NADH:ubiquinone oxidoreductase, NDUFB3/B12 subunit	C
comp51694_c0_seq1	KOG4769	Cytochrome c oxidase, subunit I	C
comp51739_c0_seq1	KOG4769	Cytochrome c oxidase, subunit I	C
comp51748_c0_seq2	KOG3300	NADH:ubiquinone oxidoreductase, B16.6 subunit/cell death-regulatory protein	CD
comp51782_c0_seq1	KOG4770	NADH dehydrogenase subunit 1	C
comp51899_c0_seq1	KOG2792	Putative cytochrome C oxidase assembly protein	C
comp52239_c0_seq1	KOG3378	Globins and related hemoproteins	C
comp52371_c0_seq1	KOG2456	Aldehyde dehydrogenase	C
comp52371_c0_seq1	KOG2450	Aldehyde dehydrogenase	C
comp52371_c0_seq1	KOG2454	Betaine aldehyde dehydrogenase	C
comp52384_c0_seq2	KOG0537	Cytochrome b5	C
comp52384_c0_seq2	KOG0536	Flavohemoprotein b5+b5R	C
comp52394_c0_seq1	KOG3469	Cytochrome c oxidase, subunit VIa/COX13	C
comp52397_c0_seq2	KOG3469	Cytochrome c oxidase, subunit VIa/COX13	C
comp52945_c0_seq3	KOG3057	Cytochrome c oxidase, subunit VIb/COX12	C
comp53061_c0_seq1	KOG1563	Mitochondrial protein Surfeit 1/SURF1/SHY1, required for expression of cytochrome oxidase	C
comp53355_c0_seq2	KOG3619	Adenylate/guanylate cyclase	C
comp53363_c0_seq1	KOG3500	Vacuolar H+-ATPase V0 sector, subunit M9.7 (M9.2)	C
comp53835_c0_seq1	KOG2792	Putative cytochrome C oxidase assembly protein	C
comp53921_c0_seq1	KOG4769	Cytochrome c oxidase, subunit I	C
comp53921_c0_seq1	KOG4664	Cytochrome oxidase subunit III and related proteins	C
comp53953_c0_seq1	KOG4634	Mitochondrial F1F0-ATP synthase, subunit Cf6 (coupling factor 6)	C
comp54033_c0_seq2	KOG1198	Zinc-binding oxidoreductase	CR
comp54033_c0_seq2	KOG1197	Predicted quinone oxidoreductase	CR
comp54138_c0_seq1	KOG0758	Mitochondrial carnitine-acylcarnitine carrier protein	C
comp54138_c0_seq1	KOG0762	Mitochondrial carrier protein	C
comp54138_c0_seq1	KOG0768	Mitochondrial carrier protein PET8	C
comp54138_c0_seq1	KOG0756	Mitochondrial tricarboxylate/dicarboxylate carrier proteins	C
comp54138_c0_seq1	KOG0763	Mitochondrial ornithine transporter	C
comp54138_c0_seq1	KOG0754	Mitochondrial oxodicarboxylate carrier protein	C
comp54419_c0_seq1	KOG4116	Ubiquinol cytochrome c reductase, subunit QCR8	C
comp54504_c0_seq1	KOG1563	Mitochondrial protein Surfeit 1/SURF1/SHY1, required for expression of cytochrome oxidase	C
comp54824_c0_seq2	KOG3495	Mitochondrial F1F0-ATP synthase, subunit epsilon/ATP15	C
comp55116_c0_seq1	KOG0534	NADH-cytochrome b-5 reductase	HC
comp55220_c0_seq1	KOG4668	NADH dehydrogenase subunits 2, 5, and related proteins	C
comp55256_c0_seq1	KOG3378	Globins and related hemoproteins	C
comp55267_c0_seq2	KOG3300	NADH:ubiquinone oxidoreductase, B16.6 subunit/cell death-regulatory protein	CD
comp55441_c0_seq1	KOG3619	Adenylate/guanylate cyclase	C
comp55524_c0_seq1	KOG3360	Acylphosphatase	C
comp55706_c0_seq3	KOG4516	NADH:ubiquinone oxidoreductase, NDUFC2/B14.5B subunit	C
comp55769_c0_seq1	KOG3494	Ubiquinol cytochrome c oxidoreductase, subunit QCR9	C
comp55806_c0_seq5	KOG2621	Prohibitins and stomatins of the PID superfamily	C
comp55810_c0_seq2	KOG1772	Vacuolar H+-ATPase V1 sector, subunit G	C
comp55846_c0_seq1	KOG2450	Aldehyde dehydrogenase	C
comp55874_c0_seq1	KOG2711	Glycerol-3-phosphate dehydrogenase/dihydroxyacetone 3-phosphate reductase	C
comp55936_c0_seq1	KOG4668	NADH dehydrogenase subunits 2, 5, and related proteins	C
comp56101_c1_seq1	KOG0912	Thiol-disulfide isomerase and thioredoxin	OC
comp56121_c0_seq1	KOG4075	Cytochrome c oxidase, subunit IV/COX5b	C
comp56162_c0_seq2	KOG4633	NADH:ubiquinone oxidoreductase, NDUFB6/B17 subunit	C
comp56183_c0_seq4	KOG2189	Vacuolar H+-ATPase V0 sector, subunit a	C
comp56186_c0_seq2	KOG4634	Mitochondrial F1F0-ATP synthase, subunit Cf6 (coupling factor 6)	C
comp56236_c0_seq1	KOG1748	Acyl carrier protein/NADH-ubiquinone oxidoreductase, NDUFAB1/SDAP subunit	CIQ
comp56305_c0_seq2	KOG3360	Acylphosphatase	C
comp56324_c0_seq2	KOG1198	Zinc-binding oxidoreductase	CR
comp56346_c0_seq1	KOG4664	Cytochrome oxidase subunit III and related proteins	C
comp56361_c0_seq1	KOG3440	Ubiquinol cytochrome c reductase, subunit QCR7	C
comp56361_c1_seq1	KOG3440	Ubiquinol cytochrome c reductase, subunit QCR7	C
comp56375_c0_seq1	KOG1772	Vacuolar H+-ATPase V1 sector, subunit G	C
comp56746_c0_seq1	KOG1335	Dihydrolipoamide dehydrogenase	C
comp56838_c0_seq2	KOG3366	Mitochondrial F1F0-ATP synthase, subunit d/ATP7	C
comp56971_c0_seq1	KOG0752	Mitochondrial solute carrier protein	C
comp57014_c0_seq1	KOG0534	NADH-cytochrome b-5 reductase	HC
comp57102_c0_seq3	KOG1764	5'-AMP-activated protein kinase, gamma subunit	C
comp57139_c0_seq1	KOG4633	NADH:ubiquinone oxidoreductase, NDUFB6/B17 subunit	C
comp57154_c0_seq1	KOG4116	Ubiquinol cytochrome c reductase, subunit QCR8	C
comp57322_c0_seq1	KOG4664	Cytochrome oxidase subunit III and related proteins	C
comp57369_c0_seq2	KOG4075	Cytochrome c oxidase, subunit IV/COX5b	C
comp57515_c0_seq2	KOG0763	Mitochondrial ornithine transporter	C
comp57515_c0_seq2	KOG0758	Mitochondrial carnitine-acylcarnitine carrier protein	C
comp57515_c0_seq2	KOG0762	Mitochondrial carrier protein	C
comp57515_c1_seq1	KOG0763	Mitochondrial ornithine transporter	C
comp57515_c1_seq1	KOG0758	Mitochondrial carnitine-acylcarnitine carrier protein	C
comp57515_c1_seq1	KOG0762	Mitochondrial carrier protein	C
comp57550_c0_seq1	KOG3256	NADH:ubiquinone oxidoreductase, NDUFS8/23 kDa subunit	C
comp57588_c0_seq1	KOG0766	Predicted mitochondrial carrier protein	C
comp57588_c0_seq1	KOG0761	Mitochondrial carrier protein CGI-69	C
comp57588_c0_seq1	KOG0752	Mitochondrial solute carrier protein	C
comp57588_c0_seq1	KOG0770	Predicted mitochondrial carrier protein	C
comp57588_c0_seq1	KOG0760	Mitochondrial carrier protein MRS3/4	C
comp57588_c0_seq1	KOG0768	Mitochondrial carrier protein PET8	C
comp57588_c0_seq1	KOG0754	Mitochondrial oxodicarboxylate carrier protein	C
comp57588_c0_seq1	KOG0751	Mitochondrial aspartate/glutamate carrier protein Aralar/Citrin (contains EF-hand Ca2+-binding domains)	C
comp57588_c0_seq1	KOG0759	Mitochondrial oxoglutarate/malate carrier proteins	C
comp57677_c0_seq2	KOG4770	NADH dehydrogenase subunit 1	C
comp57693_c0_seq1	KOG3309	Ferredoxin	C
comp57697_c0_seq1	KOG1119	Mitochondrial Fe-S cluster biosynthesis protein ISA2 (contains a HesB-like domain)	CU
comp57715_c0_seq1	KOG4075	Cytochrome c oxidase, subunit IV/COX5b	C
comp57749_c0_seq1	KOG4668	NADH dehydrogenase subunits 2, 5, and related proteins	C
comp57759_c0_seq1	KOG0766	Predicted mitochondrial carrier protein	C
comp57759_c0_seq1	KOG0761	Mitochondrial carrier protein CGI-69	C
comp57759_c0_seq1	KOG0752	Mitochondrial solute carrier protein	C
comp57759_c0_seq1	KOG0770	Predicted mitochondrial carrier protein	C
comp57759_c0_seq1	KOG0760	Mitochondrial carrier protein MRS3/4	C
comp57759_c0_seq1	KOG0768	Mitochondrial carrier protein PET8	C
comp57759_c0_seq1	KOG0751	Mitochondrial aspartate/glutamate carrier protein Aralar/Citrin (contains EF-hand Ca2+-binding domains)	C
comp57759_c0_seq1	KOG0754	Mitochondrial oxodicarboxylate carrier protein	C
comp57834_c0_seq1	KOG2711	Glycerol-3-phosphate dehydrogenase/dihydroxyacetone 3-phosphate reductase	C
comp57843_c0_seq1	KOG3366	Mitochondrial F1F0-ATP synthase, subunit d/ATP7	C
comp57883_c0_seq1	KOG3453	Cytochrome c	C
comp57906_c0_seq4	KOG0913	Thiol-disulfide isomerase and thioredoxin	OC
comp58104_c0_seq1	KOG2536	MAM33, mitochondrial matrix glycoprotein	C
comp58169_c0_seq1	KOG1764	5'-AMP-activated protein kinase, gamma subunit	C
comp58204_c0_seq1	KOG3382	NADH:ubiquinone oxidoreductase, B17.2 subunit	C
comp58249_c0_seq3	KOG4668	NADH dehydrogenase subunits 2, 5, and related proteins	C
comp58284_c0_seq1	KOG4665	ATP synthase F0 subunit 6 and related proteins	C
comp58328_c0_seq1	KOG4630	NADH:ubiquinone oxidoreductase, NDUFA7/B14.5A subunit	C
comp58348_c0_seq4	KOG3057	Cytochrome c oxidase, subunit VIb/COX12	C
comp58398_c0_seq1	KOG4040	NADH:ubiquinone oxidoreductase, NDUFB8/ASHI subunit	C
comp58431_c0_seq1	KOG3256	NADH:ubiquinone oxidoreductase, NDUFS8/23 kDa subunit	C
comp58501_c0_seq1	KOG3494	Ubiquinol cytochrome c oxidoreductase, subunit QCR9	C
comp58521_c0_seq1	KOG3352	Cytochrome c oxidase, subunit Vb/COX4	C
comp58555_c0_seq2	KOG1119	Mitochondrial Fe-S cluster biosynthesis protein ISA2 (contains a HesB-like domain)	CU
comp58672_c0_seq3	KOG1672	ATP binding protein	OC
comp58738_c0_seq1	KOG3495	Mitochondrial F1F0-ATP synthase, subunit epsilon/ATP15	C
comp58871_c0_seq1	KOG1748	Acyl carrier protein/NADH-ubiquinone oxidoreductase, NDUFAB1/SDAP subunit	CIQ
comp58885_c0_seq1	KOG4665	ATP synthase F0 subunit 6 and related proteins	C
comp58930_c0_seq1	KOG2495	NADH-dehydrogenase (ubiquinone)	C
comp58947_c0_seq1	KOG3822	Succinyl-CoA:alpha-ketoacid-CoA transferase	C
comp59009_c0_seq2	KOG2451	Aldehyde dehydrogenase	C
comp59009_c0_seq2	KOG2450	Aldehyde dehydrogenase	C
comp59082_c0_seq1	KOG4077	Cytochrome c oxidase, subunit Va/COX6	C
comp59083_c0_seq1	KOG4077	Cytochrome c oxidase, subunit Va/COX6	C
comp59100_c0_seq1	KOG3453	Cytochrome c	C
comp59118_c0_seq3	KOG3468	NADH:ubiquinone oxidoreductase, NDUFB7/B18 subunit	C
comp59118_c1_seq4	KOG3468	NADH:ubiquinone oxidoreductase, NDUFB7/B18 subunit	C
comp59217_c0_seq1	KOG3025	Mitochondrial F1F0-ATP synthase, subunit c/ATP9/proteolipid	C
comp59238_c0_seq2	KOG1748	Acyl carrier protein/NADH-ubiquinone oxidoreductase, NDUFAB1/SDAP subunit	CIQ
comp59293_c0_seq2	KOG2621	Prohibitins and stomatins of the PID superfamily	C
comp59341_c0_seq1	KOG0764	Mitochondrial FAD carrier protein	C
comp59341_c0_seq1	KOG0757	Mitochondrial carrier protein - Rim2p/Mrs12p	C
comp59341_c0_seq1	KOG0769	Predicted mitochondrial carrier protein	C
comp59341_c0_seq1	KOG0752	Mitochondrial solute carrier protein	C
comp59373_c0_seq1	KOG0764	Mitochondrial FAD carrier protein	C
comp59373_c0_seq1	KOG0757	Mitochondrial carrier protein - Rim2p/Mrs12p	C
comp59373_c0_seq1	KOG0769	Predicted mitochondrial carrier protein	C
comp59373_c0_seq1	KOG0752	Mitochondrial solute carrier protein	C
comp59396_c0_seq1	KOG3352	Cytochrome c oxidase, subunit Vb/COX4	C
comp59460_c0_seq2	KOG1198	Zinc-binding oxidoreductase	CR
comp59460_c0_seq2	KOG1197	Predicted quinone oxidoreductase	CR
comp59460_c0_seq2	KOG0025	Zn2+-binding dehydrogenase (nuclear receptor binding factor-1)	KC
comp59815_c0_seq1	KOG0369	Pyruvate carboxylase	C
comp59819_c0_seq2	KOG1619	Cytochrome b	C
comp59911_c0_seq1	KOG3749	Phosphoenolpyruvate carboxykinase	C
comp59942_c0_seq2	KOG4075	Cytochrome c oxidase, subunit IV/COX5b	C
comp59964_c0_seq2	KOG1198	Zinc-binding oxidoreductase	CR
comp59964_c0_seq2	KOG1197	Predicted quinone oxidoreductase	CR
comp59964_c0_seq2	KOG0025	Zn2+-binding dehydrogenase (nuclear receptor binding factor-1)	KC
comp60025_c0_seq1	KOG3382	NADH:ubiquinone oxidoreductase, B17.2 subunit	C
comp60029_c0_seq2	KOG3456	NADH:ubiquinone oxidoreductase, NDUFS6/13 kDa subunit	C
comp60186_c0_seq1	KOG2450	Aldehyde dehydrogenase	C
comp60194_c0_seq1	KOG4769	Cytochrome c oxidase, subunit I	C
comp60194_c1_seq1	KOG4769	Cytochrome c oxidase, subunit I	C
comp60216_c0_seq1	KOG3456	NADH:ubiquinone oxidoreductase, NDUFS6/13 kDa subunit	C
comp60279_c0_seq4	KOG2621	Prohibitins and stomatins of the PID superfamily	C
comp60353_c0_seq1	KOG3446	NADH:ubiquinone oxidoreductase NDUFA2/B8 subunit	C
comp60405_c0_seq1	KOG4632	NADH:ubiquinone oxidoreductase, NDUFB5/SGDH subunit	C
comp60464_c0_seq1	KOG2258	Glycerophosphoryl diester phosphodiesterase	C
comp60511_c0_seq1	KOG1182	Branched chain alpha-keto acid dehydrogenase complex, alpha subunit	C
comp60511_c0_seq1	KOG0225	Pyruvate dehydrogenase E1, alpha subunit	C
comp60635_c0_seq1	KOG0537	Cytochrome b5	C
comp60654_c0_seq1	KOG3025	Mitochondrial F1F0-ATP synthase, subunit c/ATP9/proteolipid	C
comp60738_c0_seq1	KOG1713	NADH-ubiquinone oxidoreductase, NDUFS3/30 kDa subunit	C
comp60811_c0_seq1	KOG1671	Ubiquinol cytochrome c reductase, subunit RIP1	C
comp60814_c0_seq1	KOG4668	NADH dehydrogenase subunits 2, 5, and related proteins	C
comp60831_c0_seq1	KOG1671	Ubiquinol cytochrome c reductase, subunit RIP1	C
comp60872_c0_seq1	KOG4668	NADH dehydrogenase subunits 2, 5, and related proteins	C
comp60879_c0_seq1	KOG0753	Mitochondrial fatty acid anion carrier protein/Uncoupling protein	C
comp60879_c0_seq1	KOG0759	Mitochondrial oxoglutarate/malate carrier proteins	C
comp60879_c0_seq1	KOG0755	Mitochondrial oxaloacetate carrier protein	C
comp60879_c1_seq1	KOG0753	Mitochondrial fatty acid anion carrier protein/Uncoupling protein	C
comp60879_c1_seq1	KOG0759	Mitochondrial oxoglutarate/malate carrier proteins	C
comp60879_c1_seq1	KOG0755	Mitochondrial oxaloacetate carrier protein	C
comp61102_c0_seq2	KOG1626	Inorganic pyrophosphatase/Nucleosome remodeling factor, subunit NURF38	C
comp61133_c0_seq1	KOG1713	NADH-ubiquinone oxidoreductase, NDUFS3/30 kDa subunit	C
comp61176_c0_seq2	KOG0913	Thiol-disulfide isomerase and thioredoxin	OC
comp61195_c0_seq1	KOG1772	Vacuolar H+-ATPase V1 sector, subunit G	C
comp61212_c0_seq1	KOG1662	Mitochondrial F1F0-ATP synthase, subunit OSCP/ATP5	C
comp61256_c0_seq2	KOG4527	Cytochrome c oxidase, subunit VIIc/COX8	C
comp61399_c0_seq1	KOG4009	NADH-ubiquinone oxidoreductase, subunit NDUFB10/PDSW	C
comp61436_c0_seq1	KOG4668	NADH dehydrogenase subunits 2, 5, and related proteins	C
comp61439_c0_seq1	KOG4097	Succinate dehydrogenase membrane anchor subunit and related proteins	CU
comp61470_c0_seq1	KOG1231	Proteins containing the FAD binding domain	C
comp61470_c0_seq1	KOG1232	Proteins containing the FAD binding domain	C
comp61538_c0_seq3	KOG4632	NADH:ubiquinone oxidoreductase, NDUFB5/SGDH subunit	C
comp61544_c0_seq3	KOG4040	NADH:ubiquinone oxidoreductase, NDUFB8/ASHI subunit	C
comp61545_c0_seq2	KOG2620	Prohibitins and stomatins of the PID superfamily	C
comp61545_c0_seq2	KOG2621	Prohibitins and stomatins of the PID superfamily	C
comp61546_c0_seq1	KOG0756	Mitochondrial tricarboxylate/dicarboxylate carrier proteins	C
comp61546_c0_seq1	KOG0764	Mitochondrial FAD carrier protein	C
comp61546_c0_seq1	KOG0752	Mitochondrial solute carrier protein	C
comp61546_c0_seq1	KOG0753	Mitochondrial fatty acid anion carrier protein/Uncoupling protein	C
comp61546_c0_seq1	KOG0760	Mitochondrial carrier protein MRS3/4	C
comp61546_c0_seq1	KOG0754	Mitochondrial oxodicarboxylate carrier protein	C
comp61546_c0_seq1	KOG0751	Mitochondrial aspartate/glutamate carrier protein Aralar/Citrin (contains EF-hand Ca2+-binding domains)	C
comp61576_c0_seq1	KOG1335	Dihydrolipoamide dehydrogenase	C
comp61581_c0_seq2	KOG0751	Mitochondrial aspartate/glutamate carrier protein Aralar/Citrin (contains EF-hand Ca2+-binding domains)	C
comp61604_c0_seq1	KOG1662	Mitochondrial F1F0-ATP synthase, subunit OSCP/ATP5	C
comp61610_c0_seq1	KOG4663	Cytochrome b	C
comp61710_c0_seq1	KOG1182	Branched chain alpha-keto acid dehydrogenase complex, alpha subunit	C
comp61710_c0_seq1	KOG0225	Pyruvate dehydrogenase E1, alpha subunit	C
comp61744_c0_seq1	KOG2536	MAM33, mitochondrial matrix glycoprotein	C
comp61803_c0_seq1	KOG3976	Mitochondrial F1F0-ATP synthase, subunit b/ATP4	C
comp61805_c0_seq1	KOG4009	NADH-ubiquinone oxidoreductase, subunit NDUFB10/PDSW	C
comp61816_c0_seq1	KOG3466	NADH:ubiquinone oxidoreductase, NDUFB9/B22 subunit	C
comp61918_c0_seq1	KOG0753	Mitochondrial fatty acid anion carrier protein/Uncoupling protein	C
comp61918_c0_seq1	KOG0759	Mitochondrial oxoglutarate/malate carrier proteins	C
comp61960_c0_seq1	KOG0758	Mitochondrial carnitine-acylcarnitine carrier protein	C
comp61960_c0_seq1	KOG0764	Mitochondrial FAD carrier protein	C
comp61960_c0_seq1	KOG0761	Mitochondrial carrier protein CGI-69	C
comp61960_c0_seq1	KOG0752	Mitochondrial solute carrier protein	C
comp61960_c0_seq1	KOG0751	Mitochondrial aspartate/glutamate carrier protein Aralar/Citrin (contains EF-hand Ca2+-binding domains)	C
comp62011_c0_seq1	KOG3581	Creatine kinases	C
comp62095_c0_seq1	KOG3868	Vacuolar H+-ATPase V0 sector, accessory subunit S1 (Ac45)	C
comp62160_c0_seq1	KOG0538	Glycolate oxidase	C
comp62163_c0_seq1	KOG0524	Pyruvate dehydrogenase E1, beta subunit	C
comp62163_c0_seq1	KOG0525	Branched chain alpha-keto acid dehydrogenase E1, beta subunit	C
comp62205_c0_seq1	KOG3361	Iron binding protein involved in Fe-S cluster formation	C
comp62206_c0_seq2	KOG4129	Exopolyphosphatases and related proteins	C
comp62239_c0_seq1	KOG3052	Cytochrome c1	C
comp62252_c1_seq1	KOG0534	NADH-cytochrome b-5 reductase	HC
comp62278_c0_seq2	KOG3466	NADH:ubiquinone oxidoreductase, NDUFB9/B22 subunit	C
comp62290_c0_seq1	KOG2583	Ubiquinol cytochrome c reductase, subunit QCR2	C
comp62305_c0_seq1	KOG3052	Cytochrome c1	C
comp62382_c0_seq1	KOG0025	Zn2+-binding dehydrogenase (nuclear receptor binding factor-1)	KC
comp62382_c0_seq1	KOG1198	Zinc-binding oxidoreductase	CR
comp62382_c0_seq1	KOG1197	Predicted quinone oxidoreductase	CR
comp62393_c0_seq1	KOG2865	NADH:ubiquinone oxidoreductase, NDUFA9/39kDa subunit	C
comp62443_c0_seq2	KOG2450	Aldehyde dehydrogenase	C
comp62453_c0_seq1	KOG3389	NADH:ubiquinone oxidoreductase, NDUFS4/18 kDa subunit	C
comp62453_c1_seq1	KOG3389	NADH:ubiquinone oxidoreductase, NDUFS4/18 kDa subunit	C
comp62456_c0_seq1	KOG3361	Iron binding protein involved in Fe-S cluster formation	C
comp62483_c0_seq1	KOG0758	Mitochondrial carnitine-acylcarnitine carrier protein	C
comp62483_c0_seq1	KOG0764	Mitochondrial FAD carrier protein	C
comp62483_c0_seq1	KOG0761	Mitochondrial carrier protein CGI-69	C
comp62483_c0_seq1	KOG0752	Mitochondrial solute carrier protein	C
comp62483_c0_seq1	KOG0751	Mitochondrial aspartate/glutamate carrier protein Aralar/Citrin (contains EF-hand Ca2+-binding domains)	C
comp62553_c0_seq2	KOG0913	Thiol-disulfide isomerase and thioredoxin	OC
comp62581_c0_seq1	KOG0761	Mitochondrial carrier protein CGI-69	C
comp62581_c0_seq1	KOG0754	Mitochondrial oxodicarboxylate carrier protein	C
comp62581_c0_seq1	KOG0760	Mitochondrial carrier protein MRS3/4	C
comp62581_c0_seq1	KOG0766	Predicted mitochondrial carrier protein	C
comp62581_c0_seq1	KOG0752	Mitochondrial solute carrier protein	C
comp62581_c0_seq1	KOG0751	Mitochondrial aspartate/glutamate carrier protein Aralar/Citrin (contains EF-hand Ca2+-binding domains)	C
comp62619_c0_seq1	KOG1198	Zinc-binding oxidoreductase	CR
comp62619_c0_seq1	KOG1197	Predicted quinone oxidoreductase	CR
comp62619_c0_seq1	KOG0025	Zn2+-binding dehydrogenase (nuclear receptor binding factor-1)	KC
comp62620_c0_seq2	KOG0760	Mitochondrial carrier protein MRS3/4	C
comp62620_c0_seq2	KOG0770	Predicted mitochondrial carrier protein	C
comp62620_c0_seq2	KOG0751	Mitochondrial aspartate/glutamate carrier protein Aralar/Citrin (contains EF-hand Ca2+-binding domains)	C
comp62620_c0_seq2	KOG0768	Mitochondrial carrier protein PET8	C
comp62620_c0_seq2	KOG0754	Mitochondrial oxodicarboxylate carrier protein	C
comp62620_c0_seq2	KOG0764	Mitochondrial FAD carrier protein	C
comp62620_c0_seq2	KOG0761	Mitochondrial carrier protein CGI-69	C
comp62620_c0_seq2	KOG0757	Mitochondrial carrier protein - Rim2p/Mrs12p	C
comp62653_c0_seq1	KOG2621	Prohibitins and stomatins of the PID superfamily	C
comp62679_c2_seq1	KOG1231	Proteins containing the FAD binding domain	C
comp62679_c2_seq1	KOG1232	Proteins containing the FAD binding domain	C
comp62714_c0_seq1	KOG4845	NADH dehydrogenase, subunit 4	C
comp62755_c0_seq1	KOG1626	Inorganic pyrophosphatase/Nucleosome remodeling factor, subunit NURF38	C
comp62780_c0_seq1	KOG4110	NADH:ubiquinone oxidoreductase, NDUFS5/15kDa	C
comp62805_c0_seq2	KOG3426	NADH:ubiquinone oxidoreductase, NDUFA6/B14 subunit	C
comp62880_c0_seq1	KOG1748	Acyl carrier protein/NADH-ubiquinone oxidoreductase, NDUFAB1/SDAP subunit	CIQ
comp62891_c0_seq2	KOG3976	Mitochondrial F1F0-ATP synthase, subunit b/ATP4	C
comp62906_c0_seq1	KOG0749	Mitochondrial ADP/ATP carrier proteins	C
comp62928_c0_seq1	KOG3581	Creatine kinases	C
comp62944_c0_seq1	KOG0537	Cytochrome b5	C
comp63011_c0_seq1	KOG3196	NADH:ubiquinone oxidoreductase, NDUFV2/24 kD subunit	C
comp63018_c0_seq1	KOG2865	NADH:ubiquinone oxidoreductase, NDUFA9/39kDa subunit	C
comp63021_c0_seq1	KOG2617	Citrate synthase	C
comp63025_c0_seq1	KOG4097	Succinate dehydrogenase membrane anchor subunit and related proteins	CU
comp63031_c0_seq2	KOG1158	NADP/FAD dependent oxidoreductase	C
comp63031_c0_seq2	KOG1159	NADP-dependent flavoprotein reductase	C
comp63125_c0_seq1	KOG4845	NADH dehydrogenase, subunit 4	C
comp63129_c0_seq1	KOG4110	NADH:ubiquinone oxidoreductase, NDUFS5/15kDa	C
comp63166_c0_seq1	KOG4129	Exopolyphosphatases and related proteins	C
comp63202_c0_seq1	KOG3749	Phosphoenolpyruvate carboxykinase	C
comp63240_c0_seq3	KOG1197	Predicted quinone oxidoreductase	CR
comp63240_c0_seq3	KOG1198	Zinc-binding oxidoreductase	CR
comp63285_c0_seq4	KOG2495	NADH-dehydrogenase (ubiquinone)	C
comp63299_c0_seq1	KOG2711	Glycerol-3-phosphate dehydrogenase/dihydroxyacetone 3-phosphate reductase	C
comp63337_c0_seq1	KOG0767	Mitochondrial phosphate carrier protein	C
comp63337_c0_seq1	KOG0763	Mitochondrial ornithine transporter	C
comp63337_c0_seq1	KOG0764	Mitochondrial FAD carrier protein	C
comp63337_c0_seq1	KOG0758	Mitochondrial carnitine-acylcarnitine carrier protein	C
comp63353_c0_seq7	KOG2614	Kynurenine 3-monooxygenase and related flavoprotein monooxygenases	CR
comp63369_c0_seq1	KOG2621	Prohibitins and stomatins of the PID superfamily	C
comp63375_c0_seq1	KOG0749	Mitochondrial ADP/ATP carrier proteins	C
comp63382_c1_seq2	KOG3360	Acylphosphatase	C
comp63388_c0_seq1	KOG3954	Electron transfer flavoprotein, alpha subunit	C
comp63435_c0_seq1	KOG1772	Vacuolar H+-ATPase V1 sector, subunit G	C
comp63537_c0_seq5	KOG0753	Mitochondrial fatty acid anion carrier protein/Uncoupling protein	C
comp63537_c0_seq5	KOG0759	Mitochondrial oxoglutarate/malate carrier proteins	C
comp63540_c0_seq1	KOG1197	Predicted quinone oxidoreductase	CR
comp63540_c0_seq1	KOG1198	Zinc-binding oxidoreductase	CR
comp63576_c0_seq3	KOG1255	Succinyl-CoA synthetase, alpha subunit	C
comp63576_c0_seq3	KOG1254	ATP-citrate lyase	C
comp63577_c0_seq1	KOG0767	Mitochondrial phosphate carrier protein	C
comp63577_c0_seq1	KOG0763	Mitochondrial ornithine transporter	C
comp63577_c0_seq1	KOG0764	Mitochondrial FAD carrier protein	C
comp63577_c0_seq1	KOG0758	Mitochondrial carnitine-acylcarnitine carrier protein	C
comp63621_c0_seq2	KOG4663	Cytochrome b	C
comp63623_c0_seq1	KOG2620	Prohibitins and stomatins of the PID superfamily	C
comp63623_c0_seq1	KOG2621	Prohibitins and stomatins of the PID superfamily	C
comp63703_c0_seq1	KOG3365	NADH:ubiquinone oxidoreductase, NDUFA5/B13 subunit	C
comp63703_c1_seq1	KOG3365	NADH:ubiquinone oxidoreductase, NDUFA5/B13 subunit	C
comp63727_c0_seq2	KOG3309	Ferredoxin	C
comp63732_c0_seq1	KOG0069	Glyoxylate/hydroxypyruvate reductase (D-isomer-specific 2-hydroxy acid dehydrogenase superfamily)	C
comp63732_c2_seq1	KOG0069	Glyoxylate/hydroxypyruvate reductase (D-isomer-specific 2-hydroxy acid dehydrogenase superfamily)	C
comp63800_c0_seq2	KOG0760	Mitochondrial carrier protein MRS3/4	C
comp63800_c0_seq2	KOG0770	Predicted mitochondrial carrier protein	C
comp63800_c0_seq2	KOG0751	Mitochondrial aspartate/glutamate carrier protein Aralar/Citrin (contains EF-hand Ca2+-binding domains)	C
comp63800_c0_seq2	KOG0768	Mitochondrial carrier protein PET8	C
comp63800_c0_seq2	KOG0754	Mitochondrial oxodicarboxylate carrier protein	C
comp63800_c0_seq2	KOG0764	Mitochondrial FAD carrier protein	C
comp63800_c0_seq2	KOG0761	Mitochondrial carrier protein CGI-69	C
comp63800_c0_seq2	KOG0757	Mitochondrial carrier protein - Rim2p/Mrs12p	C
comp63815_c0_seq1	KOG3360	Acylphosphatase	C
comp63826_c0_seq2	KOG0759	Mitochondrial oxoglutarate/malate carrier proteins	C
comp63826_c0_seq2	KOG0753	Mitochondrial fatty acid anion carrier protein/Uncoupling protein	C
comp63858_c0_seq1	KOG3458	NADH:ubiquinone oxidoreductase, NDUFA8/PGIV/19 kDa subunit	C
comp63858_c1_seq3	KOG3458	NADH:ubiquinone oxidoreductase, NDUFA8/PGIV/19 kDa subunit	C
comp63865_c0_seq2	KOG0369	Pyruvate carboxylase	C
comp63906_c0_seq1	KOG1647	Vacuolar H+-ATPase V1 sector, subunit D	C
comp63911_c0_seq1	KOG2583	Ubiquinol cytochrome c reductase, subunit QCR2	C
comp63935_c0_seq1	KOG2450	Aldehyde dehydrogenase	C
comp63940_c0_seq1	KOG1447	GTP-specific succinyl-CoA synthetase, beta subunit	C
comp63940_c0_seq1	KOG2799	Succinyl-CoA synthetase, beta subunit	C
comp63940_c0_seq1	KOG1254	ATP-citrate lyase	C
comp63956_c0_seq3	KOG1255	Succinyl-CoA synthetase, alpha subunit	C
comp63956_c0_seq3	KOG1254	ATP-citrate lyase	C
comp63967_c0_seq2	KOG3049	Succinate dehydrogenase, Fe-S protein subunit	C
comp63988_c0_seq2	KOG1198	Zinc-binding oxidoreductase	CR
comp63988_c0_seq2	KOG1197	Predicted quinone oxidoreductase	CR
comp63988_c0_seq2	KOG0025	Zn2+-binding dehydrogenase (nuclear receptor binding factor-1)	KC
comp64014_c0_seq1	KOG0749	Mitochondrial ADP/ATP carrier proteins	C
comp64071_c0_seq4	KOG2583	Ubiquinol cytochrome c reductase, subunit QCR2	C
comp64080_c0_seq1	KOG0232	Vacuolar H+-ATPase V0 sector, subunits c/c'	C
comp64084_c0_seq3	KOG2799	Succinyl-CoA synthetase, beta subunit	C
comp64084_c0_seq3	KOG1447	GTP-specific succinyl-CoA synthetase, beta subunit	C
comp64102_c0_seq1	KOG1494	NAD-dependent malate dehydrogenase	C
comp64102_c0_seq1	KOG1495	Lactate dehydrogenase	C
comp64102_c0_seq1	KOG1496	Malate dehydrogenase	C
comp64122_c0_seq1	KOG0524	Pyruvate dehydrogenase E1, beta subunit	C
comp64122_c0_seq1	KOG0525	Branched chain alpha-keto acid dehydrogenase E1, beta subunit	C
comp64127_c0_seq2	KOG3196	NADH:ubiquinone oxidoreductase, NDUFV2/24 kD subunit	C
comp64146_c0_seq1	KOG1687	NADH-ubiquinone oxidoreductase, NUFS7/PSST/20 kDa subunit	C
comp64172_c0_seq2	KOG2456	Aldehyde dehydrogenase	C
comp64172_c0_seq2	KOG2450	Aldehyde dehydrogenase	C
comp64172_c0_seq2	KOG2454	Betaine aldehyde dehydrogenase	C
comp64172_c0_seq2	KOG2451	Aldehyde dehydrogenase	C
comp64181_c0_seq2	KOG3432	Vacuolar H+-ATPase V1 sector, subunit F	C
comp64181_c1_seq1	KOG3432	Vacuolar H+-ATPase V1 sector, subunit F	C
comp64191_c1_seq2	KOG1664	Vacuolar H+-ATPase V1 sector, subunit E	C
comp64208_c0_seq1	KOG3309	Ferredoxin	C
comp64213_c0_seq2	KOG1758	Mitochondrial F1F0-ATP synthase, subunit delta/ATP16	C
comp64213_c2_seq3	KOG1758	Mitochondrial F1F0-ATP synthase, subunit delta/ATP16	C
comp64214_c0_seq2	KOG2617	Citrate synthase	C
comp64260_c0_seq3	KOG1664	Vacuolar H+-ATPase V1 sector, subunit E	C
comp64261_c0_seq2	KOG2621	Prohibitins and stomatins of the PID superfamily	C
comp64289_c0_seq1	KOG1494	NAD-dependent malate dehydrogenase	C
comp64289_c0_seq1	KOG1495	Lactate dehydrogenase	C
comp64289_c0_seq1	KOG1496	Malate dehydrogenase	C
comp64424_c0_seq1	KOG1447	GTP-specific succinyl-CoA synthetase, beta subunit	C
comp64424_c0_seq1	KOG2799	Succinyl-CoA synthetase, beta subunit	C
comp64426_c0_seq2	KOG0759	Mitochondrial oxoglutarate/malate carrier proteins	C
comp64426_c0_seq2	KOG0753	Mitochondrial fatty acid anion carrier protein/Uncoupling protein	C
comp64437_c0_seq1	KOG0232	Vacuolar H+-ATPase V0 sector, subunits c/c'	C
comp64480_c0_seq3	KOG1526	NADP-dependent isocitrate dehydrogenase	C
comp64519_c0_seq1	KOG1160	Fe-S oxidoreductase	C
comp64519_c0_seq1	KOG1158	NADP/FAD dependent oxidoreductase	C
comp64519_c0_seq1	KOG1159	NADP-dependent flavoprotein reductase	C
comp64543_c0_seq1	KOG0233	Vacuolar H+-ATPase V0 sector, subunit c''	C
comp64543_c0_seq1	KOG0232	Vacuolar H+-ATPase V0 sector, subunits c/c'	C
comp64600_c0_seq1	KOG1317	Fumarase	C
comp64627_c0_seq1	KOG3581	Creatine kinases	C
comp64628_c0_seq3	KOG0756	Mitochondrial tricarboxylate/dicarboxylate carrier proteins	C
comp64628_c0_seq3	KOG0751	Mitochondrial aspartate/glutamate carrier protein Aralar/Citrin (contains EF-hand Ca2+-binding domains)	C
comp64628_c0_seq3	KOG0754	Mitochondrial oxodicarboxylate carrier protein	C
comp64628_c0_seq3	KOG0753	Mitochondrial fatty acid anion carrier protein/Uncoupling protein	C
comp64628_c0_seq3	KOG0758	Mitochondrial carnitine-acylcarnitine carrier protein	C
comp64664_c0_seq1	KOG0749	Mitochondrial ADP/ATP carrier proteins	C
comp64701_c0_seq3	KOG1158	NADP/FAD dependent oxidoreductase	C
comp64701_c0_seq3	KOG1159	NADP-dependent flavoprotein reductase	C
comp64733_c0_seq1	KOG2450	Aldehyde dehydrogenase	C
comp64734_c0_seq1	KOG1255	Succinyl-CoA synthetase, alpha subunit	C
comp64734_c0_seq1	KOG1254	ATP-citrate lyase	C
comp64782_c0_seq2	KOG3954	Electron transfer flavoprotein, alpha subunit	C
comp64811_c0_seq2	KOG2583	Ubiquinol cytochrome c reductase, subunit QCR2	C
comp64886_c0_seq2	KOG1496	Malate dehydrogenase	C
comp64918_c1_seq1	KOG4668	NADH dehydrogenase subunits 2, 5, and related proteins	C
comp64978_c0_seq1	KOG1257	NADP+-dependent malic enzyme	C
comp64992_c0_seq1	KOG2583	Ubiquinol cytochrome c reductase, subunit QCR2	C
comp64994_c0_seq1	KOG0751	Mitochondrial aspartate/glutamate carrier protein Aralar/Citrin (contains EF-hand Ca2+-binding domains)	C
comp65062_c0_seq2	KOG1496	Malate dehydrogenase	C
comp65063_c0_seq1	KOG1353	F0F1-type ATP synthase, alpha subunit	C
comp65063_c0_seq1	KOG1350	F0F1-type ATP synthase, beta subunit	C
comp65063_c0_seq1	KOG1351	Vacuolar H+-ATPase V1 sector, subunit B	C
comp65103_c0_seq1	KOG2957	Vacuolar H+-ATPase V0 sector, subunit d	C
comp65120_c0_seq5	KOG0757	Mitochondrial carrier protein - Rim2p/Mrs12p	C
comp65120_c0_seq5	KOG0764	Mitochondrial FAD carrier protein	C
comp65120_c0_seq5	KOG0760	Mitochondrial carrier protein MRS3/4	C
comp65120_c0_seq5	KOG0769	Predicted mitochondrial carrier protein	C
comp65120_c0_seq5	KOG0751	Mitochondrial aspartate/glutamate carrier protein Aralar/Citrin (contains EF-hand Ca2+-binding domains)	C
comp65125_c0_seq1	KOG1687	NADH-ubiquinone oxidoreductase, NUFS7/PSST/20 kDa subunit	C
comp65136_c0_seq1	KOG3180	Electron transfer flavoprotein, beta subunit	C
comp65147_c0_seq1	KOG0535	Sulfite oxidase, molybdopterin-binding component	C
comp65147_c0_seq1	KOG4576	Sulfite oxidase, heme-binding component	C
comp65147_c0_seq1	KOG0537	Cytochrome b5	C
comp65199_c0_seq1	KOG1317	Fumarase	C
comp65201_c0_seq1	KOG1353	F0F1-type ATP synthase, alpha subunit	C
comp65201_c0_seq1	KOG1350	F0F1-type ATP synthase, beta subunit	C
comp65201_c0_seq1	KOG1351	Vacuolar H+-ATPase V1 sector, subunit B	C
comp65258_c1_seq1	KOG1526	NADP-dependent isocitrate dehydrogenase	C
comp65321_c0_seq1	KOG3581	Creatine kinases	C
comp65368_c0_seq1	KOG1255	Succinyl-CoA synthetase, alpha subunit	C
comp65368_c0_seq1	KOG1254	ATP-citrate lyase	C
comp65390_c0_seq2	KOG1257	NADP+-dependent malic enzyme	C
comp65404_c0_seq1	KOG2583	Ubiquinol cytochrome c reductase, subunit QCR2	C
comp65412_c0_seq1	KOG2583	Ubiquinol cytochrome c reductase, subunit QCR2	C
comp65436_c0_seq5	KOG1526	NADP-dependent isocitrate dehydrogenase	C
comp65449_c0_seq1	KOG0535	Sulfite oxidase, molybdopterin-binding component	C
comp65449_c0_seq1	KOG4576	Sulfite oxidase, heme-binding component	C
comp65449_c0_seq1	KOG0537	Cytochrome b5	C
comp65492_c0_seq3	KOG2957	Vacuolar H+-ATPase V0 sector, subunit d	C
comp65554_c0_seq3	KOG0369	Pyruvate carboxylase	C
comp65604_c0_seq1	KOG2870	NADH:ubiquinone oxidoreductase, NDUFS2/49 kDa subunit	C
comp65615_c0_seq1	KOG0750	Mitochondrial solute carrier protein	C
comp65615_c0_seq1	KOG0751	Mitochondrial aspartate/glutamate carrier protein Aralar/Citrin (contains EF-hand Ca2+-binding domains)	C
comp65615_c0_seq1	KOG0754	Mitochondrial oxodicarboxylate carrier protein	C
comp65615_c0_seq1	KOG0758	Mitochondrial carnitine-acylcarnitine carrier protein	C
comp65615_c0_seq1	KOG0756	Mitochondrial tricarboxylate/dicarboxylate carrier proteins	C
comp65615_c0_seq1	KOG0749	Mitochondrial ADP/ATP carrier proteins	C
comp65655_c0_seq1	KOG2583	Ubiquinol cytochrome c reductase, subunit QCR2	C
comp65666_c0_seq1	KOG0233	Vacuolar H+-ATPase V0 sector, subunit c''	C
comp65666_c0_seq1	KOG0232	Vacuolar H+-ATPase V0 sector, subunits c/c'	C
comp65670_c0_seq1	KOG0525	Branched chain alpha-keto acid dehydrogenase E1, beta subunit	C
comp65670_c0_seq1	KOG0524	Pyruvate dehydrogenase E1, beta subunit	C
comp65677_c0_seq1	KOG2909	Vacuolar H+-ATPase V1 sector, subunit C	C
comp65770_c0_seq1	KOG2403	Succinate dehydrogenase, flavoprotein subunit	C
comp65770_c0_seq1	KOG2404	Fumarate reductase, flavoprotein subunit	C
comp65879_c0_seq1	KOG1350	F0F1-type ATP synthase, beta subunit	C
comp65879_c0_seq1	KOG1351	Vacuolar H+-ATPase V1 sector, subunit B	C
comp65879_c0_seq1	KOG1352	Vacuolar H+-ATPase V1 sector, subunit A	C
comp65886_c0_seq1	KOG2450	Aldehyde dehydrogenase	C
comp65886_c1_seq1	KOG2450	Aldehyde dehydrogenase	C
comp65887_c0_seq2	KOG2403	Succinate dehydrogenase, flavoprotein subunit	C
comp65887_c0_seq2	KOG2404	Fumarate reductase, flavoprotein subunit	C
comp65960_c0_seq2	KOG3015	F1-ATP synthase assembly protein	C
comp65967_c1_seq1	KOG1198	Zinc-binding oxidoreductase	CR
comp65967_c1_seq1	KOG1197	Predicted quinone oxidoreductase	CR
comp65967_c1_seq1	KOG0025	Zn2+-binding dehydrogenase (nuclear receptor binding factor-1)	KC
comp65989_c0_seq1	KOG2450	Aldehyde dehydrogenase	C
comp65989_c1_seq1	KOG2450	Aldehyde dehydrogenase	C
comp66006_c0_seq2	KOG1619	Cytochrome b	C
comp66062_c0_seq1	KOG2828	Acetyl-CoA hydrolase	C
comp66063_c0_seq2	KOG3822	Succinyl-CoA:alpha-ketoacid-CoA transferase	C
comp66063_c1_seq1	KOG3822	Succinyl-CoA:alpha-ketoacid-CoA transferase	C
comp66086_c0_seq1	KOG4763	Ubiquinol-cytochrome c reductase hinge protein	C
comp66091_c0_seq1	KOG3180	Electron transfer flavoprotein, beta subunit	C
comp66098_c0_seq1	KOG2189	Vacuolar H+-ATPase V0 sector, subunit a	C
comp66106_c0_seq4	KOG0069	Glyoxylate/hydroxypyruvate reductase (D-isomer-specific 2-hydroxy acid dehydrogenase superfamily)	C
comp66144_c1_seq1	KOG0538	Glycolate oxidase	C
comp66153_c0_seq1	KOG2415	Electron transfer flavoprotein ubiquinone oxidoreductase	C
comp66153_c0_seq1	KOG1335	Dihydrolipoamide dehydrogenase	C
comp66153_c1_seq2	KOG2415	Electron transfer flavoprotein ubiquinone oxidoreductase	C
comp66153_c2_seq2	KOG2415	Electron transfer flavoprotein ubiquinone oxidoreductase	C
comp66213_c0_seq1	KOG2456	Aldehyde dehydrogenase	C
comp66213_c0_seq1	KOG2451	Aldehyde dehydrogenase	C
comp66213_c0_seq1	KOG2450	Aldehyde dehydrogenase	C
comp66248_c0_seq6	KOG3015	F1-ATP synthase assembly protein	C
comp66249_c0_seq1	KOG0753	Mitochondrial fatty acid anion carrier protein/Uncoupling protein	C
comp66249_c0_seq1	KOG0759	Mitochondrial oxoglutarate/malate carrier proteins	C
comp66281_c0_seq1	KOG2799	Succinyl-CoA synthetase, beta subunit	C
comp66281_c0_seq1	KOG1447	GTP-specific succinyl-CoA synthetase, beta subunit	C
comp66324_c0_seq1	KOG1350	F0F1-type ATP synthase, beta subunit	C
comp66324_c0_seq1	KOG1351	Vacuolar H+-ATPase V1 sector, subunit B	C
comp66324_c0_seq1	KOG1352	Vacuolar H+-ATPase V1 sector, subunit A	C
comp66324_c0_seq1	KOG1353	F0F1-type ATP synthase, alpha subunit	C
comp66327_c0_seq1	KOG1335	Dihydrolipoamide dehydrogenase	C
comp66330_c0_seq1	KOG2909	Vacuolar H+-ATPase V1 sector, subunit C	C
comp66348_c0_seq2	KOG1531	F0F1-type ATP synthase, gamma subunit	C
comp66348_c1_seq1	KOG1531	F0F1-type ATP synthase, gamma subunit	C
comp66388_c1_seq1	KOG0750	Mitochondrial solute carrier protein	C
comp66388_c1_seq1	KOG0751	Mitochondrial aspartate/glutamate carrier protein Aralar/Citrin (contains EF-hand Ca2+-binding domains)	C
comp66388_c1_seq1	KOG0754	Mitochondrial oxodicarboxylate carrier protein	C
comp66388_c1_seq1	KOG0758	Mitochondrial carnitine-acylcarnitine carrier protein	C
comp66388_c1_seq1	KOG0756	Mitochondrial tricarboxylate/dicarboxylate carrier proteins	C
comp66388_c1_seq1	KOG0749	Mitochondrial ADP/ATP carrier proteins	C
comp66399_c0_seq1	KOG2828	Acetyl-CoA hydrolase	C
comp66441_c0_seq1	KOG0069	Glyoxylate/hydroxypyruvate reductase (D-isomer-specific 2-hydroxy acid dehydrogenase superfamily)	C
comp66445_c0_seq1	KOG0525	Branched chain alpha-keto acid dehydrogenase E1, beta subunit	C
comp66445_c0_seq1	KOG0524	Pyruvate dehydrogenase E1, beta subunit	C
comp66521_c0_seq2	KOG2621	Prohibitins and stomatins of the PID superfamily	C
comp66565_c0_seq1	KOG3996	Holocytochrome c synthase/heme-lyase	CO
comp66619_c0_seq1	KOG0069	Glyoxylate/hydroxypyruvate reductase (D-isomer-specific 2-hydroxy acid dehydrogenase superfamily)	C
comp66632_c0_seq8	KOG2621	Prohibitins and stomatins of the PID superfamily	C
comp66641_c0_seq1	KOG0069	Glyoxylate/hydroxypyruvate reductase (D-isomer-specific 2-hydroxy acid dehydrogenase superfamily)	C
comp66641_c1_seq1	KOG0069	Glyoxylate/hydroxypyruvate reductase (D-isomer-specific 2-hydroxy acid dehydrogenase superfamily)	C
comp66648_c0_seq2	KOG2870	NADH:ubiquinone oxidoreductase, NDUFS2/49 kDa subunit	C
comp66652_c0_seq1	KOG1335	Dihydrolipoamide dehydrogenase	C
comp66749_c0_seq4	KOG1764	5'-AMP-activated protein kinase, gamma subunit	C
comp66781_c0_seq1	KOG1351	Vacuolar H+-ATPase V1 sector, subunit B	C
comp66781_c0_seq1	KOG1352	Vacuolar H+-ATPase V1 sector, subunit A	C
comp66781_c0_seq1	KOG1353	F0F1-type ATP synthase, alpha subunit	C
comp66781_c0_seq1	KOG1350	F0F1-type ATP synthase, beta subunit	C
comp66781_c1_seq2	KOG1351	Vacuolar H+-ATPase V1 sector, subunit B	C
comp66781_c1_seq2	KOG1353	F0F1-type ATP synthase, alpha subunit	C
comp66781_c1_seq2	KOG1350	F0F1-type ATP synthase, beta subunit	C
comp66784_c0_seq2	KOG0753	Mitochondrial fatty acid anion carrier protein/Uncoupling protein	C
comp66784_c0_seq2	KOG0759	Mitochondrial oxoglutarate/malate carrier proteins	C
comp66790_c0_seq3	KOG1352	Vacuolar H+-ATPase V1 sector, subunit A	C
comp66790_c0_seq3	KOG1350	F0F1-type ATP synthase, beta subunit	C
comp66790_c0_seq3	KOG1351	Vacuolar H+-ATPase V1 sector, subunit B	C
comp66791_c0_seq5	KOG3877	NADH:ubiquinone oxidoreductase, NDUFA10/42kDa subunit	C
comp66826_c0_seq2	KOG0559	Dihydrolipoamide succinyltransferase (2-oxoglutarate dehydrogenase, E2 subunit)	C
comp66826_c0_seq2	KOG0557	Dihydrolipoamide acetyltransferase	C
comp66826_c0_seq2	KOG0558	Dihydrolipoamide transacylase (alpha-keto acid dehydrogenase E2 subunit)	C
comp66906_c0_seq1	KOG0069	Glyoxylate/hydroxypyruvate reductase (D-isomer-specific 2-hydroxy acid dehydrogenase superfamily)	C
comp66936_c0_seq1	KOG2189	Vacuolar H+-ATPase V0 sector, subunit a	C
comp66956_c0_seq1	KOG1198	Zinc-binding oxidoreductase	CR
comp66956_c0_seq1	KOG1197	Predicted quinone oxidoreductase	CR
comp66956_c0_seq1	KOG0025	Zn2+-binding dehydrogenase (nuclear receptor binding factor-1)	KC
comp66956_c1_seq9	KOG1198	Zinc-binding oxidoreductase	CR
comp66956_c1_seq9	KOG1197	Predicted quinone oxidoreductase	CR
comp66956_c1_seq9	KOG0025	Zn2+-binding dehydrogenase (nuclear receptor binding factor-1)	KC
comp66958_c0_seq1	KOG2621	Prohibitins and stomatins of the PID superfamily	C
comp66974_c0_seq1	KOG2658	NADH:ubiquinone oxidoreductase, NDUFV1/51kDa subunit	C
comp66974_c1_seq2	KOG2658	NADH:ubiquinone oxidoreductase, NDUFV1/51kDa subunit	C
comp66995_c0_seq1	KOG2450	Aldehyde dehydrogenase	C
comp66995_c0_seq1	KOG2451	Aldehyde dehydrogenase	C
comp67025_c0_seq1	KOG0225	Pyruvate dehydrogenase E1, alpha subunit	C
comp67025_c0_seq1	KOG1182	Branched chain alpha-keto acid dehydrogenase complex, alpha subunit	C
comp67028_c0_seq1	KOG3857	Alcohol dehydrogenase, class IV	C
comp67034_c0_seq1	KOG1198	Zinc-binding oxidoreductase	CR
comp67034_c0_seq1	KOG1197	Predicted quinone oxidoreductase	CR
comp67034_c0_seq1	KOG0025	Zn2+-binding dehydrogenase (nuclear receptor binding factor-1)	KC
comp67035_c0_seq3	KOG0069	Glyoxylate/hydroxypyruvate reductase (D-isomer-specific 2-hydroxy acid dehydrogenase superfamily)	C
comp67036_c0_seq2	KOG0558	Dihydrolipoamide transacylase (alpha-keto acid dehydrogenase E2 subunit)	C
comp67036_c0_seq2	KOG0559	Dihydrolipoamide succinyltransferase (2-oxoglutarate dehydrogenase, E2 subunit)	C
comp67036_c0_seq2	KOG0557	Dihydrolipoamide acetyltransferase	C
comp67063_c0_seq1	KOG1619	Cytochrome b	C
comp67077_c0_seq2	KOG1335	Dihydrolipoamide dehydrogenase	C
comp67099_c0_seq2	KOG1198	Zinc-binding oxidoreductase	CR
comp67099_c0_seq2	KOG1197	Predicted quinone oxidoreductase	CR
comp67105_c0_seq1	KOG1526	NADP-dependent isocitrate dehydrogenase	C
comp67141_c0_seq3	KOG2189	Vacuolar H+-ATPase V0 sector, subunit a	C
comp67160_c0_seq2	KOG1197	Predicted quinone oxidoreductase	CR
comp67160_c0_seq2	KOG1198	Zinc-binding oxidoreductase	CR
comp67160_c1_seq1	KOG1197	Predicted quinone oxidoreductase	CR
comp67245_c0_seq1	KOG2450	Aldehyde dehydrogenase	C
comp67245_c0_seq1	KOG2451	Aldehyde dehydrogenase	C
comp67250_c0_seq2	KOG1335	Dihydrolipoamide dehydrogenase	C
comp67282_c0_seq3	KOG0557	Dihydrolipoamide acetyltransferase	C
comp67282_c0_seq3	KOG0559	Dihydrolipoamide succinyltransferase (2-oxoglutarate dehydrogenase, E2 subunit)	C
comp67282_c0_seq3	KOG0558	Dihydrolipoamide transacylase (alpha-keto acid dehydrogenase E2 subunit)	C
comp67290_c0_seq4	KOG0751	Mitochondrial aspartate/glutamate carrier protein Aralar/Citrin (contains EF-hand Ca2+-binding domains)	C
comp67290_c0_seq4	KOG0750	Mitochondrial solute carrier protein	C
comp67290_c0_seq4	KOG0754	Mitochondrial oxodicarboxylate carrier protein	C
comp67290_c0_seq4	KOG0757	Mitochondrial carrier protein - Rim2p/Mrs12p	C
comp67290_c0_seq4	KOG0752	Mitochondrial solute carrier protein	C
comp67290_c0_seq4	KOG0758	Mitochondrial carnitine-acylcarnitine carrier protein	C
comp67290_c0_seq4	KOG0756	Mitochondrial tricarboxylate/dicarboxylate carrier proteins	C
comp67291_c0_seq4	KOG1647	Vacuolar H+-ATPase V1 sector, subunit D	C
comp67317_c0_seq1	KOG4767	Cytochrome c oxidase, subunit II, and related proteins	C
comp67317_c0_seq1	KOG4665	ATP synthase F0 subunit 6 and related proteins	C
comp67323_c0_seq8	KOG2450	Aldehyde dehydrogenase	C
comp67323_c0_seq8	KOG2451	Aldehyde dehydrogenase	C
comp67440_c0_seq2	KOG1198	Zinc-binding oxidoreductase	CR
comp67440_c0_seq2	KOG1197	Predicted quinone oxidoreductase	CR
comp67558_c1_seq1	KOG2450	Aldehyde dehydrogenase	C
comp67573_c0_seq2	KOG2282	NADH-ubiquinone oxidoreductase, NDUFS1/75 kDa subunit	C
comp67600_c0_seq1	KOG1158	NADP/FAD dependent oxidoreductase	C
comp67600_c0_seq1	KOG1159	NADP-dependent flavoprotein reductase	C
comp67707_c0_seq2	KOG2282	NADH-ubiquinone oxidoreductase, NDUFS1/75 kDa subunit	C
comp67708_c0_seq2	KOG0557	Dihydrolipoamide acetyltransferase	C
comp67708_c0_seq2	KOG0558	Dihydrolipoamide transacylase (alpha-keto acid dehydrogenase E2 subunit)	C
comp67708_c0_seq2	KOG0559	Dihydrolipoamide succinyltransferase (2-oxoglutarate dehydrogenase, E2 subunit)	C
comp67735_c0_seq1	KOG4737	ATPase membrane sector associated protein	C
comp67801_c0_seq2	KOG1158	NADP/FAD dependent oxidoreductase	C
comp67801_c0_seq2	KOG1159	NADP-dependent flavoprotein reductase	C
comp67812_c0_seq1	KOG0453	Aconitase/homoaconitase (aconitase superfamily)	CE
comp67825_c0_seq1	KOG0751	Mitochondrial aspartate/glutamate carrier protein Aralar/Citrin (contains EF-hand Ca2+-binding domains)	C
comp67825_c0_seq1	KOG0750	Mitochondrial solute carrier protein	C
comp67825_c0_seq1	KOG0757	Mitochondrial carrier protein - Rim2p/Mrs12p	C
comp67825_c0_seq1	KOG0752	Mitochondrial solute carrier protein	C
comp67825_c0_seq1	KOG0768	Mitochondrial carrier protein PET8	C
comp67825_c0_seq1	KOG0754	Mitochondrial oxodicarboxylate carrier protein	C
comp67826_c0_seq4	KOG0369	Pyruvate carboxylase	C
comp67842_c0_seq1	KOG4737	ATPase membrane sector associated protein	C
comp67857_c0_seq1	KOG3857	Alcohol dehydrogenase, class IV	C
comp67940_c0_seq1	KOG0524	Pyruvate dehydrogenase E1, beta subunit	C
comp68050_c0_seq2	KOG0453	Aconitase/homoaconitase (aconitase superfamily)	CE
comp68133_c1_seq3	KOG2621	Prohibitins and stomatins of the PID superfamily	C
comp68207_c0_seq2	KOG1254	ATP-citrate lyase	C
comp68207_c0_seq2	KOG1255	Succinyl-CoA synthetase, alpha subunit	C
comp68256_c0_seq1	KOG1254	ATP-citrate lyase	C
comp68256_c0_seq1	KOG1255	Succinyl-CoA synthetase, alpha subunit	C
comp68262_c0_seq1	KOG2453	Aldehyde dehydrogenase	C
comp68262_c0_seq1	KOG2450	Aldehyde dehydrogenase	C
comp68262_c0_seq1	KOG2451	Aldehyde dehydrogenase	C
comp68297_c0_seq1	KOG2453	Aldehyde dehydrogenase	C
comp68297_c0_seq1	KOG2450	Aldehyde dehydrogenase	C
comp68297_c0_seq1	KOG2451	Aldehyde dehydrogenase	C
comp68316_c0_seq2	KOG0369	Pyruvate carboxylase	C
comp68355_c0_seq3	KOG0912	Thiol-disulfide isomerase and thioredoxin	OC
comp68428_c0_seq2	KOG0453	Aconitase/homoaconitase (aconitase superfamily)	CE
comp68452_c0_seq1	KOG2759	Vacuolar H+-ATPase V1 sector, subunit H	C
comp68460_c0_seq1	KOG0453	Aconitase/homoaconitase (aconitase superfamily)	CE
comp68476_c2_seq6	KOG3619	Adenylate/guanylate cyclase	C
comp68500_c1_seq1	KOG3619	Adenylate/guanylate cyclase	C
comp68511_c0_seq1	KOG2759	Vacuolar H+-ATPase V1 sector, subunit H	C
comp68631_c0_seq2	KOG4773	NADPH oxidase	C
comp68711_c0_seq1	KOG4769	Cytochrome c oxidase, subunit I	C
comp68712_c0_seq1	KOG4769	Cytochrome c oxidase, subunit I	C
comp68823_c0_seq1	KOG3360	Acylphosphatase	C
comp68951_c0_seq1	KOG2453	Aldehyde dehydrogenase	C
comp69067_c0_seq1	KOG2403	Succinate dehydrogenase, flavoprotein subunit	C
comp69067_c0_seq1	KOG2404	Fumarate reductase, flavoprotein subunit	C
comp69228_c0_seq1	KOG4663	Cytochrome b	C
comp69228_c0_seq1	KOG4668	NADH dehydrogenase subunits 2, 5, and related proteins	C
comp69376_c0_seq1	KOG4845	NADH dehydrogenase, subunit 4	C
comp69565_c0_seq1	KOG4662	NADH dehydrogenase subunit 3 and related proteins	C
comp69565_c0_seq1	KOG4664	Cytochrome oxidase subunit III and related proteins	C
comp69604_c0_seq1	KOG1619	Cytochrome b	C
comp69605_c0_seq1	KOG4668	NADH dehydrogenase subunits 2, 5, and related proteins	C
comp69897_c0_seq1	KOG4668	NADH dehydrogenase subunits 2, 5, and related proteins	C
comp70057_c0_seq1	KOG4668	NADH dehydrogenase subunits 2, 5, and related proteins	C
comp70087_c0_seq1	KOG3877	NADH:ubiquinone oxidoreductase, NDUFA10/42kDa subunit	C
comp70245_c0_seq1	KOG0752	Mitochondrial solute carrier protein	C
comp70403_c0_seq1	KOG2957	Vacuolar H+-ATPase V0 sector, subunit d	C
comp70533_c0_seq1	KOG2957	Vacuolar H+-ATPase V0 sector, subunit d	C
comp71355_c0_seq1	KOG3855	Monooxygenase involved in coenzyme Q (ubiquinone) biosynthesis	HC
comp71539_c0_seq1	KOG1576	Predicted oxidoreductase	C
comp71564_c0_seq1	KOG3619	Adenylate/guanylate cyclase	C
comp71588_c0_seq1	KOG4669	NADH dehydrogenase subunit 4L and related proteins	C
comp71911_c0_seq1	KOG3619	Adenylate/guanylate cyclase	C
comp72273_c0_seq1	KOG2614	Kynurenine 3-monooxygenase and related flavoprotein monooxygenases	CR
comp72524_c0_seq1	KOG4668	NADH dehydrogenase subunits 2, 5, and related proteins	C
comp72738_c0_seq1	KOG4662	NADH dehydrogenase subunit 3 and related proteins	C
comp72738_c0_seq1	KOG4664	Cytochrome oxidase subunit III and related proteins	C
comp74692_c0_seq1	KOG1619	Cytochrome b	C
comp75250_c0_seq1	KOG3309	Ferredoxin	C
comp75794_c0_seq1	KOG3378	Globins and related hemoproteins	C
comp76624_c0_seq1	KOG0763	Mitochondrial ornithine transporter	C
comp76624_c0_seq1	KOG0762	Mitochondrial carrier protein	C
comp76624_c0_seq1	KOG0758	Mitochondrial carnitine-acylcarnitine carrier protein	C
comp76624_c0_seq1	KOG0768	Mitochondrial carrier protein PET8	C
comp76624_c0_seq1	KOG0753	Mitochondrial fatty acid anion carrier protein/Uncoupling protein	C
comp76826_c0_seq1	KOG3619	Adenylate/guanylate cyclase	C
comp76891_c0_seq1	KOG0769	Predicted mitochondrial carrier protein	C
comp77143_c0_seq1	KOG0325	Lipoyltransferase	CH
comp77689_c0_seq1	KOG0752	Mitochondrial solute carrier protein	C
comp78311_c0_seq1	KOG3619	Adenylate/guanylate cyclase	C
comp78503_c0_seq1	KOG0538	Glycolate oxidase	C
comp78772_c0_seq1	KOG3378	Globins and related hemoproteins	C
comp79007_c0_seq1	KOG3619	Adenylate/guanylate cyclase	C
comp79015_c0_seq1	KOG0069	Glyoxylate/hydroxypyruvate reductase (D-isomer-specific 2-hydroxy acid dehydrogenase superfamily)	C
comp79034_c0_seq1	KOG0752	Mitochondrial solute carrier protein	C
comp79144_c0_seq1	KOG2620	Prohibitins and stomatins of the PID superfamily	C
comp79144_c0_seq1	KOG2621	Prohibitins and stomatins of the PID superfamily	C
comp79285_c0_seq1	KOG1197	Predicted quinone oxidoreductase	CR
comp79622_c0_seq1	KOG3378	Globins and related hemoproteins	C
comp79922_c0_seq1	KOG2495	NADH-dehydrogenase (ubiquinone)	C
comp80264_c0_seq1	KOG2450	Aldehyde dehydrogenase	C
comp80264_c0_seq1	KOG2451	Aldehyde dehydrogenase	C
comp80484_c0_seq1	KOG1619	Cytochrome b	C
comp81042_c0_seq1	KOG0069	Glyoxylate/hydroxypyruvate reductase (D-isomer-specific 2-hydroxy acid dehydrogenase superfamily)	C
comp81525_c0_seq1	KOG2258	Glycerophosphoryl diester phosphodiesterase	C
comp82461_c0_seq1	KOG3378	Globins and related hemoproteins	C
comp82513_c0_seq1	KOG3025	Mitochondrial F1F0-ATP synthase, subunit c/ATP9/proteolipid	C
comp83138_c0_seq1	KOG1232	Proteins containing the FAD binding domain	C
comp83750_c0_seq1	KOG2450	Aldehyde dehydrogenase	C
comp83817_c0_seq1	KOG0538	Glycolate oxidase	C
comp84302_c0_seq1	KOG3619	Adenylate/guanylate cyclase	C
comp84555_c0_seq1	KOG1232	Proteins containing the FAD binding domain	C
comp84555_c0_seq1	KOG1231	Proteins containing the FAD binding domain	C
comp84708_c0_seq1	KOG1576	Predicted oxidoreductase	C
comp84911_c0_seq1	KOG1231	Proteins containing the FAD binding domain	C
comp84971_c0_seq1	KOG1576	Predicted oxidoreductase	C
comp84971_c0_seq1	KOG1575	Voltage-gated shaker-like K+ channel, subunit beta/KCNAB	C
comp85120_c0_seq1	KOG3378	Globins and related hemoproteins	C
comp85703_c0_seq1	KOG2450	Aldehyde dehydrogenase	C
comp85981_c0_seq1	KOG1619	Cytochrome b	C
comp86722_c0_seq1	KOG3309	Ferredoxin	C
comp87713_c0_seq1	KOG0761	Mitochondrial carrier protein CGI-69	C
comp87794_c0_seq1	KOG2450	Aldehyde dehydrogenase	C
comp89091_c0_seq1	KOG2958	Galactose-1-phosphate uridylyltransferase	C
comp89416_c0_seq1	KOG3855	Monooxygenase involved in coenzyme Q (ubiquinone) biosynthesis	HC
comp89428_c0_seq1	KOG0769	Predicted mitochondrial carrier protein	C
comp89428_c0_seq1	KOG0764	Mitochondrial FAD carrier protein	C
comp89428_c0_seq1	KOG0757	Mitochondrial carrier protein - Rim2p/Mrs12p	C
comp90946_c0_seq1	KOG2958	Galactose-1-phosphate uridylyltransferase	C
comp90970_c0_seq1	KOG4668	NADH dehydrogenase subunits 2, 5, and related proteins	C
comp91114_c0_seq1	KOG2495	NADH-dehydrogenase (ubiquinone)	C
comp91211_c0_seq1	KOG1231	Proteins containing the FAD binding domain	C
comp91292_c0_seq1	KOG0752	Mitochondrial solute carrier protein	C
comp91292_c0_seq1	KOG0749	Mitochondrial ADP/ATP carrier proteins	C
comp91433_c0_seq1	KOG2450	Aldehyde dehydrogenase	C
comp91585_c0_seq1	KOG3495	Mitochondrial F1F0-ATP synthase, subunit epsilon/ATP15	C
comp91859_c0_seq1	KOG1197	Predicted quinone oxidoreductase	CR
comp91859_c0_seq1	KOG1198	Zinc-binding oxidoreductase	CR
comp92032_c0_seq1	KOG1576	Predicted oxidoreductase	C
comp92931_c0_seq1	KOG3749	Phosphoenolpyruvate carboxykinase	C
comp92959_c0_seq1	KOG0538	Glycolate oxidase	C
comp93469_c0_seq1	KOG0752	Mitochondrial solute carrier protein	C
comp93469_c0_seq1	KOG0749	Mitochondrial ADP/ATP carrier proteins	C
comp93469_c0_seq1	KOG0756	Mitochondrial tricarboxylate/dicarboxylate carrier proteins	C
comp93687_c0_seq1	KOG1158	NADP/FAD dependent oxidoreductase	C
comp93687_c0_seq1	KOG1159	NADP-dependent flavoprotein reductase	C
comp94036_c0_seq1	KOG0534	NADH-cytochrome b-5 reductase	HC
comp94224_c0_seq1	KOG2450	Aldehyde dehydrogenase	C
comp94275_c0_seq1	KOG0764	Mitochondrial FAD carrier protein	C
comp94277_c0_seq1	KOG1495	Lactate dehydrogenase	C
comp94481_c0_seq1	KOG2873	Ubiquinol cytochrome c reductase assembly protein CBP3	C
comp95161_c0_seq1	KOG3619	Adenylate/guanylate cyclase	C
comp95241_c0_seq1	KOG0752	Mitochondrial solute carrier protein	C
comp95942_c0_seq1	KOG2450	Aldehyde dehydrogenase	C
comp96332_c0_seq1	KOG1672	ATP binding protein	OC
comp96535_c0_seq1	KOG2450	Aldehyde dehydrogenase	C
comp96655_c0_seq1	KOG0538	Glycolate oxidase	C
comp96866_c0_seq1	KOG0755	Mitochondrial oxaloacetate carrier protein	C
comp96866_c0_seq1	KOG0753	Mitochondrial fatty acid anion carrier protein/Uncoupling protein	C
comp96866_c0_seq1	KOG0759	Mitochondrial oxoglutarate/malate carrier proteins	C
comp96866_c0_seq1	KOG0749	Mitochondrial ADP/ATP carrier proteins	C
comp97001_c0_seq1	KOG0042	Glycerol-3-phosphate dehydrogenase	C
comp97249_c0_seq1	KOG2617	Citrate synthase	C
comp97982_c0_seq1	KOG2450	Aldehyde dehydrogenase	C
comp97982_c0_seq1	KOG2451	Aldehyde dehydrogenase	C
comp99264_c0_seq1	KOG1159	NADP-dependent flavoprotein reductase	C
comp99264_c0_seq1	KOG1158	NADP/FAD dependent oxidoreductase	C
comp99420_c0_seq1	KOG2621	Prohibitins and stomatins of the PID superfamily	C
comp99453_c0_seq1	KOG0537	Cytochrome b5	C
comp100387_c0_seq1	KOG2958	Galactose-1-phosphate uridylyltransferase	C
comp101408_c0_seq1	KOG3855	Monooxygenase involved in coenzyme Q (ubiquinone) biosynthesis	HC
comp101475_c0_seq1	KOG2450	Aldehyde dehydrogenase	C
comp101820_c0_seq1	KOG3749	Phosphoenolpyruvate carboxykinase	C
comp102555_c0_seq1	KOG3855	Monooxygenase involved in coenzyme Q (ubiquinone) biosynthesis	HC
comp102897_c0_seq1	KOG1159	NADP-dependent flavoprotein reductase	C
comp103237_c0_seq1	KOG2495	NADH-dehydrogenase (ubiquinone)	C
comp103294_c0_seq1	KOG1353	F0F1-type ATP synthase, alpha subunit	C
comp103550_c0_seq1	KOG0538	Glycolate oxidase	C
comp104797_c0_seq1	KOG3619	Adenylate/guanylate cyclase	C
comp104799_c0_seq1	KOG1495	Lactate dehydrogenase	C
comp105439_c0_seq1	KOG1496	Malate dehydrogenase	C
comp106883_c0_seq1	KOG2617	Citrate synthase	C
comp107119_c0_seq1	KOG1335	Dihydrolipoamide dehydrogenase	C
comp108030_c0_seq1	KOG0752	Mitochondrial solute carrier protein	C
comp108030_c0_seq1	KOG0757	Mitochondrial carrier protein - Rim2p/Mrs12p	C
comp108845_c0_seq1	KOG2258	Glycerophosphoryl diester phosphodiesterase	C
comp108977_c0_seq1	KOG1158	NADP/FAD dependent oxidoreductase	C
comp108977_c0_seq1	KOG1159	NADP-dependent flavoprotein reductase	C
comp110742_c0_seq1	KOG2873	Ubiquinol cytochrome c reductase assembly protein CBP3	C
comp111996_c0_seq1	KOG3426	NADH:ubiquinone oxidoreductase, NDUFA6/B14 subunit	C
comp113822_c0_seq1	KOG2450	Aldehyde dehydrogenase	C
comp114504_c0_seq1	KOG0752	Mitochondrial solute carrier protein	C
comp114504_c0_seq1	KOG0751	Mitochondrial aspartate/glutamate carrier protein Aralar/Citrin (contains EF-hand Ca2+-binding domains)	C
comp114504_c0_seq1	KOG0750	Mitochondrial solute carrier protein	C
comp114504_c0_seq1	KOG0749	Mitochondrial ADP/ATP carrier proteins	C
comp114504_c0_seq1	KOG0760	Mitochondrial carrier protein MRS3/4	C
comp114834_c0_seq1	KOG0755	Mitochondrial oxaloacetate carrier protein	C
comp114834_c0_seq1	KOG0759	Mitochondrial oxoglutarate/malate carrier proteins	C
comp114834_c0_seq1	KOG0753	Mitochondrial fatty acid anion carrier protein/Uncoupling protein	C
comp114834_c0_seq1	KOG0757	Mitochondrial carrier protein - Rim2p/Mrs12p	C
comp114834_c0_seq1	KOG0764	Mitochondrial FAD carrier protein	C
comp114834_c0_seq1	KOG0750	Mitochondrial solute carrier protein	C
comp114868_c0_seq1	KOG1197	Predicted quinone oxidoreductase	CR
comp114868_c0_seq1	KOG1198	Zinc-binding oxidoreductase	CR
comp114974_c0_seq1	KOG4668	NADH dehydrogenase subunits 2, 5, and related proteins	C
comp115631_c0_seq1	KOG3025	Mitochondrial F1F0-ATP synthase, subunit c/ATP9/proteolipid	C
comp115833_c0_seq1	KOG0325	Lipoyltransferase	CH
comp115884_c0_seq1	KOG0761	Mitochondrial carrier protein CGI-69	C
comp115884_c0_seq1	KOG0752	Mitochondrial solute carrier protein	C
comp115884_c0_seq1	KOG0764	Mitochondrial FAD carrier protein	C
comp115884_c0_seq1	KOG0758	Mitochondrial carnitine-acylcarnitine carrier protein	C
comp116405_c0_seq1	KOG0755	Mitochondrial oxaloacetate carrier protein	C
comp116405_c0_seq1	KOG0759	Mitochondrial oxoglutarate/malate carrier proteins	C
comp116405_c0_seq1	KOG0757	Mitochondrial carrier protein - Rim2p/Mrs12p	C
comp116405_c0_seq1	KOG0764	Mitochondrial FAD carrier protein	C
comp117311_c0_seq1	KOG0069	Glyoxylate/hydroxypyruvate reductase (D-isomer-specific 2-hydroxy acid dehydrogenase superfamily)	C
comp117391_c0_seq1	KOG1758	Mitochondrial F1F0-ATP synthase, subunit delta/ATP16	C
comp117731_c0_seq1	KOG0759	Mitochondrial oxoglutarate/malate carrier proteins	C
comp117731_c0_seq1	KOG0753	Mitochondrial fatty acid anion carrier protein/Uncoupling protein	C
comp120676_c0_seq1	KOG2451	Aldehyde dehydrogenase	C
comp120930_c0_seq1	KOG1232	Proteins containing the FAD binding domain	C
comp121023_c0_seq1	KOG1353	F0F1-type ATP synthase, alpha subunit	C
comp121211_c0_seq1	KOG4668	NADH dehydrogenase subunits 2, 5, and related proteins	C
comp121447_c0_seq1	KOG1495	Lactate dehydrogenase	C
comp122749_c0_seq1	KOG2792	Putative cytochrome C oxidase assembly protein	C
comp124485_c0_seq1	KOG4668	NADH dehydrogenase subunits 2, 5, and related proteins	C
comp124880_c0_seq1	KOG0232	Vacuolar H+-ATPase V0 sector, subunits c/c'	C

## Sheet: Cell cycle control, cell divisi
Unigene	KOG_ID	KOG_description	KOG_code
comp46_c0_seq1	KOG0082	G-protein alpha subunit (small G protein superfamily)	DT
comp421_c0_seq1	KOG0267	Microtubule severing protein katanin p80 subunit B (contains WD40 repeats)	D
comp533_c0_seq1	KOG0889	Histone acetyltransferase SAGA, TRRAP/TRA1 component, PI-3 kinase superfamily	TBLD
comp1227_c0_seq1	KOG2186	Cell growth-regulating nucleolar protein	D
comp1520_c0_seq1	KOG0889	Histone acetyltransferase SAGA, TRRAP/TRA1 component, PI-3 kinase superfamily	TBLD
comp1804_c0_seq1	KOG1987	Speckle-type POZ protein SPOP and related proteins with TRAF, MATH and BTB/POZ domains	DR
comp2408_c0_seq1	KOG3105	DNA-binding centromere protein B (CENP-B)	BD
comp2494_c0_seq1	KOG1987	Speckle-type POZ protein SPOP and related proteins with TRAF, MATH and BTB/POZ domains	DR
comp2782_c0_seq1	KOG2513	Protein required for meiotic chromosome segregation	D
comp2870_c0_seq1	KOG0591	NIMA (never in mitosis)-related G2-specific serine/threonine protein kinase	D
comp2870_c0_seq1	KOG0580	Serine/threonine protein kinase	D
comp2891_c0_seq1	KOG3105	DNA-binding centromere protein B (CENP-B)	BD
comp3045_c0_seq1	KOG0889	Histone acetyltransferase SAGA, TRRAP/TRA1 component, PI-3 kinase superfamily	TBLD
comp3085_c0_seq1	KOG0987	DNA helicase PIF1/RRM3	D
comp3126_c0_seq1	KOG1019	Retinoblastoma pathway protein LIN-9/chromatin-associated protein Aly	BDT
comp3350_c0_seq1	KOG2398	Predicted proline-serine-threonine phosphatase-interacting protein (PSTPIP)	D
comp3406_c0_seq1	KOG0591	NIMA (never in mitosis)-related G2-specific serine/threonine protein kinase	D
comp3485_c0_seq1	KOG1858	Anaphase-promoting complex (APC), subunit 1 (meiotic check point regulator/Tsg24)	DO
comp3608_c0_seq1	KOG3105	DNA-binding centromere protein B (CENP-B)	BD
comp3898_c0_seq1	KOG0890	Protein kinase of the PI-3 kinase family involved in mitotic growth, DNA repair and meiotic recombination	TBLD
comp4186_c0_seq1	KOG1101	Apoptosis inhibitor IAP1 and related BIR domain proteins	DR
comp4363_c0_seq1	KOG0596	Dual specificity; serine/threonine and tyrosine kinase	D
comp4363_c0_seq1	KOG0590	Checkpoint kinase and related serine/threonine protein kinases	D
comp4537_c0_seq1	KOG3573	Caspase, apoptotic cysteine protease	D
comp4989_c0_seq1	KOG0987	DNA helicase PIF1/RRM3	D
comp5185_c0_seq1	KOG1525	Sister chromatid cohesion complex Cohesin, subunit PDS5	D
comp5234_c0_seq1	KOG0575	Polo-like serine/threonine protein kinase	D
comp5234_c0_seq1	KOG0590	Checkpoint kinase and related serine/threonine protein kinases	D
comp5234_c0_seq1	KOG0588	Serine/threonine protein kinase	D
comp5739_c0_seq1	KOG3484	Cyclin-dependent protein kinase CDC28, regulatory subunit CKS1, and related proteins	D
comp6545_c0_seq1	KOG1174	Anaphase-promoting complex (APC), subunit 7	DO
comp7176_c0_seq1	KOG2218	ER to golgi transport protein/RAD50-interacting protein 1	UD
comp7210_c0_seq1	KOG3694	Protein required for meiosis	D
comp7295_c0_seq1	KOG3687	Tuberin - Rap/ran-GTPase-activating protein	DT
comp7691_c0_seq1	KOG2270	Serine/threonine protein kinase involved in cell cycle control	TD
comp7706_c0_seq2	KOG0591	NIMA (never in mitosis)-related G2-specific serine/threonine protein kinase	D
comp7801_c0_seq1	KOG1987	Speckle-type POZ protein SPOP and related proteins with TRAF, MATH and BTB/POZ domains	DR
comp7808_c0_seq1	KOG2101	Intermediate filament-like protein, sorting nexins, and related proteins containing PX (PhoX) domain(s)	ZUD
comp7925_c0_seq1	KOG2167	Cullins	D
comp7925_c0_seq1	KOG2166	Cullins	D
comp7961_c0_seq1	KOG2513	Protein required for meiotic chromosome segregation	D
comp8227_c0_seq1	KOG0834	CDK9 kinase-activating protein cyclin T	D
comp8396_c0_seq1	KOG1547	Septin CDC10 and related P-loop GTPases	DTZ
comp8396_c0_seq1	KOG2655	Septin family protein (P-loop GTPase)	DZU
comp8396_c0_seq1	KOG3859	Septins (P-loop GTPases)	D
comp8410_c0_seq1	KOG4613	Predicted component of DNA replication checkpoint response mechanism (S-M checkpoint)	RD
comp8590_c0_seq1	KOG1525	Sister chromatid cohesion complex Cohesin, subunit PDS5	D
comp8650_c0_seq1	KOG0601	Cyclin-dependent kinase WEE1	D
comp8706_c0_seq1	KOG3573	Caspase, apoptotic cysteine protease	D
comp8825_c0_seq1	KOG0018	Structural maintenance of chromosome protein 1 (sister chromatid cohesion complex Cohesin, subunit SMC1)	D
comp8825_c0_seq1	KOG0996	Structural maintenance of chromosome protein 4 (chromosome condensation complex Condensin, subunit C)	BD
comp8825_c0_seq1	KOG0933	Structural maintenance of chromosome protein 2 (chromosome condensation complex Condensin, subunit E)	BD
comp8963_c0_seq1	KOG0018	Structural maintenance of chromosome protein 1 (sister chromatid cohesion complex Cohesin, subunit SMC1)	D
comp8979_c0_seq1	KOG4151	Myosin assembly protein/sexual cycle protein and related proteins	ODR
comp8994_c0_seq1	KOG2277	S-M checkpoint control protein CID1 and related nucleotidyltransferases	D
comp9173_c0_seq1	KOG0580	Serine/threonine protein kinase	D
comp9272_c0_seq1	KOG2163	Centromere/kinetochore protein zw10 involved in mitotic chromosome segregation	D
comp9283_c0_seq1	KOG0601	Cyclin-dependent kinase WEE1	D
comp9312_c0_seq1	KOG2101	Intermediate filament-like protein, sorting nexins, and related proteins containing PX (PhoX) domain(s)	ZUD
comp9320_c0_seq1	KOG4156	Claspin, protein mediating phosphorylation and activation of Chk1 protein kinase in the DNA replication checkpoint response	DT
comp9423_c0_seq1	KOG3105	DNA-binding centromere protein B (CENP-B)	BD
comp9442_c0_seq1	KOG4302	Microtubule-associated protein essential for anaphase spindle elongation	DZ
comp9485_c0_seq2	KOG1042	Germ-line stem cell division protein Hiwi/Piwi; negative developmental regulator	D
comp9493_c0_seq1	KOG1173	Anaphase-promoting complex (APC), Cdc16 subunit	DO
comp9493_c0_seq1	KOG1126	DNA-binding cell division cycle control protein	D
comp9662_c0_seq1	KOG2045	5'-3' exonuclease XRN1/KEM1/SEP1 involved in DNA strand exchange and mRNA turnover	LD
comp9728_c0_seq1	KOG1101	Apoptosis inhibitor IAP1 and related BIR domain proteins	DR
comp9965_c0_seq1	KOG2151	Predicted transcriptional regulator	KDR
comp10084_c0_seq1	KOG4152	Host cell transcription factor HCFC1	DK
comp10091_c0_seq1	KOG3105	DNA-binding centromere protein B (CENP-B)	BD
comp10123_c0_seq1	KOG1987	Speckle-type POZ protein SPOP and related proteins with TRAF, MATH and BTB/POZ domains	DR
comp10185_c0_seq1	KOG3105	DNA-binding centromere protein B (CENP-B)	BD
comp10324_c0_seq1	KOG0669	Cyclin T-dependent kinase CDK9	D
comp10324_c0_seq1	KOG0600	Cdc2-related protein kinase	D
comp10331_c0_seq1	KOG0669	Cyclin T-dependent kinase CDK9	D
comp10331_c0_seq1	KOG0600	Cdc2-related protein kinase	D
comp10444_c0_seq1	KOG0305	Anaphase promoting complex, Cdc20, Cdh1, and Ama1 subunits	DO
comp10463_c0_seq1	KOG3573	Caspase, apoptotic cysteine protease	D
comp10475_c0_seq1	KOG2655	Septin family protein (P-loop GTPase)	DZU
comp10475_c0_seq1	KOG1547	Septin CDC10 and related P-loop GTPases	DTZ
comp10493_c0_seq1	KOG0267	Microtubule severing protein katanin p80 subunit B (contains WD40 repeats)	D
comp10509_c0_seq1	KOG3687	Tuberin - Rap/ran-GTPase-activating protein	DT
comp10692_c0_seq1	KOG1987	Speckle-type POZ protein SPOP and related proteins with TRAF, MATH and BTB/POZ domains	DR
comp10733_c0_seq1	KOG4302	Microtubule-associated protein essential for anaphase spindle elongation	DZ
comp10759_c0_seq1	KOG2398	Predicted proline-serine-threonine phosphatase-interacting protein (PSTPIP)	D
comp10946_c0_seq1	KOG0267	Microtubule severing protein katanin p80 subunit B (contains WD40 repeats)	D
comp10946_c0_seq1	KOG0305	Anaphase promoting complex, Cdc20, Cdh1, and Ama1 subunits	DO
comp10955_c0_seq1	KOG1010	Rb (Retinoblastoma tumor suppressor)-related protein	D
comp10967_c0_seq1	KOG3437	Anaphase-promoting complex (APC), subunit 10	DO
comp11459_c0_seq1	KOG2398	Predicted proline-serine-threonine phosphatase-interacting protein (PSTPIP)	D
comp11500_c0_seq1	KOG0889	Histone acetyltransferase SAGA, TRRAP/TRA1 component, PI-3 kinase superfamily	TBLD
comp11502_c0_seq1	KOG0591	NIMA (never in mitosis)-related G2-specific serine/threonine protein kinase	D
comp11713_c0_seq1	KOG0267	Microtubule severing protein katanin p80 subunit B (contains WD40 repeats)	D
comp11767_c0_seq1	KOG0971	Microtubule-associated protein dynactin DCTN1/Glued	DZ
comp11774_c0_seq1	KOG0267	Microtubule severing protein katanin p80 subunit B (contains WD40 repeats)	D
comp11949_c0_seq1	KOG2513	Protein required for meiotic chromosome segregation	D
comp11996_c0_seq1	KOG0575	Polo-like serine/threonine protein kinase	D
comp12011_c0_seq1	KOG0588	Serine/threonine protein kinase	D
comp12065_c0_seq1	KOG0590	Checkpoint kinase and related serine/threonine protein kinases	D
comp12162_c0_seq1	KOG0267	Microtubule severing protein katanin p80 subunit B (contains WD40 repeats)	D
comp12325_c0_seq1	KOG1020	Sister chromatid cohesion protein SCC2/Nipped-B	BDL
comp12566_c0_seq1	KOG0267	Microtubule severing protein katanin p80 subunit B (contains WD40 repeats)	D
comp12638_c0_seq1	KOG0964	Structural maintenance of chromosome protein 3 (sister chromatid cohesion complex Cohesin, subunit SMC3)	D
comp12673_c1_seq1	KOG2167	Cullins	D
comp12673_c1_seq1	KOG2166	Cullins	D
comp12755_c0_seq1	KOG1525	Sister chromatid cohesion complex Cohesin, subunit PDS5	D
comp13402_c0_seq1	KOG2360	Proliferation-associated nucleolar protein (NOL1)	D
comp13448_c0_seq1	KOG0889	Histone acetyltransferase SAGA, TRRAP/TRA1 component, PI-3 kinase superfamily	TBLD
comp13736_c0_seq2	KOG3105	DNA-binding centromere protein B (CENP-B)	BD
comp13819_c0_seq1	KOG4531	M phase phosphoprotein 6	D
comp13862_c0_seq1	KOG2167	Cullins	D
comp13862_c0_seq1	KOG2166	Cullins	D
comp13920_c0_seq1	KOG2043	Signaling protein SWIFT and related BRCT domain proteins	KTDL
comp13968_c0_seq1	KOG1731	FAD-dependent sulfhydryl oxidase/quiescin and related proteins	D
comp14050_c0_seq1	KOG2101	Intermediate filament-like protein, sorting nexins, and related proteins containing PX (PhoX) domain(s)	ZUD
comp14151_c0_seq1	KOG0608	Warts/lats-like serine threonine kinases	D
comp14166_c0_seq1	KOG3573	Caspase, apoptotic cysteine protease	D
comp14249_c0_seq1	KOG0267	Microtubule severing protein katanin p80 subunit B (contains WD40 repeats)	D
comp14265_c0_seq1	KOG2655	Septin family protein (P-loop GTPase)	DZU
comp14265_c0_seq1	KOG1547	Septin CDC10 and related P-loop GTPases	DTZ
comp14265_c0_seq1	KOG3859	Septins (P-loop GTPases)	D
comp14320_c0_seq1	KOG0659	Cdk activating kinase (CAK)/RNA polymerase II transcription initiation/nucleotide excision repair factor TFIIH/TFIIK, kinase subunit CDK7	DKL
comp14553_c0_seq1	KOG1731	FAD-dependent sulfhydryl oxidase/quiescin and related proteins	D
comp14573_c0_seq1	KOG1101	Apoptosis inhibitor IAP1 and related BIR domain proteins	DR
comp14595_c0_seq1	KOG4152	Host cell transcription factor HCFC1	DK
comp14640_c0_seq2	KOG2277	S-M checkpoint control protein CID1 and related nucleotidyltransferases	D
comp14777_c0_seq1	KOG3694	Protein required for meiosis	D
comp15020_c0_seq1	KOG4613	Predicted component of DNA replication checkpoint response mechanism (S-M checkpoint)	RD
comp15061_c0_seq1	KOG0267	Microtubule severing protein katanin p80 subunit B (contains WD40 repeats)	D
comp15090_c0_seq2	KOG0996	Structural maintenance of chromosome protein 4 (chromosome condensation complex Condensin, subunit C)	BD
comp15382_c0_seq1	KOG3105	DNA-binding centromere protein B (CENP-B)	BD
comp15601_c0_seq1	KOG0653	Cyclin B and related kinase-activating proteins	D
comp15628_c0_seq1	KOG0267	Microtubule severing protein katanin p80 subunit B (contains WD40 repeats)	D
comp15705_c0_seq1	KOG1987	Speckle-type POZ protein SPOP and related proteins with TRAF, MATH and BTB/POZ domains	DR
comp15765_c0_seq1	KOG4731	Protein predicted to be involved in spindle matrix formation, contains DM13, DoH, and DOMON domains	D
comp16447_c0_seq1	KOG0267	Microtubule severing protein katanin p80 subunit B (contains WD40 repeats)	D
comp16829_c0_seq1	KOG1987	Speckle-type POZ protein SPOP and related proteins with TRAF, MATH and BTB/POZ domains	DR
comp16914_c0_seq1	KOG1987	Speckle-type POZ protein SPOP and related proteins with TRAF, MATH and BTB/POZ domains	DR
comp16943_c0_seq1	KOG2277	S-M checkpoint control protein CID1 and related nucleotidyltransferases	D
comp16990_c0_seq1	KOG1525	Sister chromatid cohesion complex Cohesin, subunit PDS5	D
comp17272_c0_seq1	KOG3694	Protein required for meiosis	D
comp17385_c0_seq1	KOG3105	DNA-binding centromere protein B (CENP-B)	BD
comp17541_c0_seq1	KOG2270	Serine/threonine protein kinase involved in cell cycle control	TD
comp17640_c0_seq1	KOG0669	Cyclin T-dependent kinase CDK9	D
comp17640_c0_seq1	KOG0600	Cdc2-related protein kinase	D
comp17640_c0_seq1	KOG0659	Cdk activating kinase (CAK)/RNA polymerase II transcription initiation/nucleotide excision repair factor TFIIH/TFIIK, kinase subunit CDK7	DKL
comp17689_c0_seq1	KOG2398	Predicted proline-serine-threonine phosphatase-interacting protein (PSTPIP)	D
comp17824_c0_seq1	KOG0890	Protein kinase of the PI-3 kinase family involved in mitotic growth, DNA repair and meiotic recombination	TBLD
comp17824_c0_seq1	KOG0892	Protein kinase ATM/Tel1, involved in telomere length regulation and DNA repair	TBLD
comp17827_c0_seq1	KOG0082	G-protein alpha subunit (small G protein superfamily)	DT
comp17896_c0_seq1	KOG1525	Sister chromatid cohesion complex Cohesin, subunit PDS5	D
comp18040_c0_seq1	KOG1858	Anaphase-promoting complex (APC), subunit 1 (meiotic check point regulator/Tsg24)	DO
comp18131_c0_seq1	KOG0267	Microtubule severing protein katanin p80 subunit B (contains WD40 repeats)	D
comp18488_c0_seq1	KOG2101	Intermediate filament-like protein, sorting nexins, and related proteins containing PX (PhoX) domain(s)	ZUD
comp18512_c0_seq1	KOG1938	Protein with predicted involvement in meiosis (GSG1)	D
comp18517_c0_seq1	KOG1547	Septin CDC10 and related P-loop GTPases	DTZ
comp18517_c0_seq1	KOG2655	Septin family protein (P-loop GTPase)	DZU
comp18611_c0_seq1	KOG0889	Histone acetyltransferase SAGA, TRRAP/TRA1 component, PI-3 kinase superfamily	TBLD
comp19065_c0_seq1	KOG1987	Speckle-type POZ protein SPOP and related proteins with TRAF, MATH and BTB/POZ domains	DR
comp19100_c0_seq1	KOG2101	Intermediate filament-like protein, sorting nexins, and related proteins containing PX (PhoX) domain(s)	ZUD
comp19111_c0_seq1	KOG3573	Caspase, apoptotic cysteine protease	D
comp19253_c0_seq1	KOG2277	S-M checkpoint control protein CID1 and related nucleotidyltransferases	D
comp19416_c0_seq1	KOG3105	DNA-binding centromere protein B (CENP-B)	BD
comp19428_c0_seq1	KOG1019	Retinoblastoma pathway protein LIN-9/chromatin-associated protein Aly	BDT
comp19495_c0_seq1	KOG0987	DNA helicase PIF1/RRM3	D
comp19524_c0_seq1	KOG3573	Caspase, apoptotic cysteine protease	D
comp19869_c0_seq1	KOG0267	Microtubule severing protein katanin p80 subunit B (contains WD40 repeats)	D
comp20075_c0_seq1	KOG1019	Retinoblastoma pathway protein LIN-9/chromatin-associated protein Aly	BDT
comp20449_c0_seq1	KOG2864	Nuclear division RFT1 protein	D
comp20740_c0_seq2	KOG2655	Septin family protein (P-loop GTPase)	DZU
comp20740_c0_seq2	KOG3859	Septins (P-loop GTPases)	D
comp20740_c0_seq2	KOG1547	Septin CDC10 and related P-loop GTPases	DTZ
comp20873_c0_seq1	KOG0892	Protein kinase ATM/Tel1, involved in telomere length regulation and DNA repair	TBLD
comp20873_c0_seq1	KOG0890	Protein kinase of the PI-3 kinase family involved in mitotic growth, DNA repair and meiotic recombination	TBLD
comp20902_c0_seq1	KOG1101	Apoptosis inhibitor IAP1 and related BIR domain proteins	DR
comp21299_c0_seq1	KOG1010	Rb (Retinoblastoma tumor suppressor)-related protein	D
comp21359_c0_seq1	KOG1987	Speckle-type POZ protein SPOP and related proteins with TRAF, MATH and BTB/POZ domains	DR
comp21617_c0_seq1	KOG0018	Structural maintenance of chromosome protein 1 (sister chromatid cohesion complex Cohesin, subunit SMC1)	D
comp21763_c0_seq2	KOG2101	Intermediate filament-like protein, sorting nexins, and related proteins containing PX (PhoX) domain(s)	ZUD
comp21883_c0_seq1	KOG2043	Signaling protein SWIFT and related BRCT domain proteins	KTDL
comp22455_c0_seq1	KOG1101	Apoptosis inhibitor IAP1 and related BIR domain proteins	DR
comp22616_c0_seq1	KOG4731	Protein predicted to be involved in spindle matrix formation, contains DM13, DoH, and DOMON domains	D
comp22670_c0_seq1	KOG0591	NIMA (never in mitosis)-related G2-specific serine/threonine protein kinase	D
comp22686_c0_seq1	KOG4164	Cyclin ik3-1/CABLES	D
comp22769_c0_seq1	KOG3105	DNA-binding centromere protein B (CENP-B)	BD
comp22791_c0_seq1	KOG0669	Cyclin T-dependent kinase CDK9	D
comp22791_c0_seq1	KOG0600	Cdc2-related protein kinase	D
comp22894_c0_seq1	KOG1903	Cell cycle-associated protein	D
comp22894_c0_seq1	KOG0440	Cell cycle-associated protein Mob1-1	D
comp22953_c0_seq1	KOG4152	Host cell transcription factor HCFC1	DK
comp22974_c0_seq1	KOG1938	Protein with predicted involvement in meiosis (GSG1)	D
comp23165_c0_seq1	KOG1173	Anaphase-promoting complex (APC), Cdc16 subunit	DO
comp23165_c0_seq1	KOG1126	DNA-binding cell division cycle control protein	D
comp23371_c0_seq1	KOG0889	Histone acetyltransferase SAGA, TRRAP/TRA1 component, PI-3 kinase superfamily	TBLD
comp23436_c0_seq1	KOG1101	Apoptosis inhibitor IAP1 and related BIR domain proteins	DR
comp23626_c0_seq1	KOG1987	Speckle-type POZ protein SPOP and related proteins with TRAF, MATH and BTB/POZ domains	DR
comp23649_c0_seq1	KOG2035	Replication factor C, subunit RFC3	DL
comp23876_c0_seq1	KOG0933	Structural maintenance of chromosome protein 2 (chromosome condensation complex Condensin, subunit E)	BD
comp23937_c0_seq1	KOG1987	Speckle-type POZ protein SPOP and related proteins with TRAF, MATH and BTB/POZ domains	DR
comp24018_c0_seq1	KOG0082	G-protein alpha subunit (small G protein superfamily)	DT
comp24222_c0_seq1	KOG1101	Apoptosis inhibitor IAP1 and related BIR domain proteins	DR
comp24412_c0_seq1	KOG0267	Microtubule severing protein katanin p80 subunit B (contains WD40 repeats)	D
comp24481_c0_seq1	KOG0971	Microtubule-associated protein dynactin DCTN1/Glued	DZ
comp24722_c0_seq1	KOG2043	Signaling protein SWIFT and related BRCT domain proteins	KTDL
comp25032_c0_seq1	KOG2655	Septin family protein (P-loop GTPase)	DZU
comp25032_c0_seq1	KOG1547	Septin CDC10 and related P-loop GTPases	DTZ
comp25033_c0_seq1	KOG1987	Speckle-type POZ protein SPOP and related proteins with TRAF, MATH and BTB/POZ domains	DR
comp25068_c0_seq1	KOG0601	Cyclin-dependent kinase WEE1	D
comp25083_c0_seq1	KOG2045	5'-3' exonuclease XRN1/KEM1/SEP1 involved in DNA strand exchange and mRNA turnover	LD
comp25379_c0_seq1	KOG0973	Histone transcription regulator HIRA, WD repeat superfamily	DK
comp25474_c0_seq1	KOG1858	Anaphase-promoting complex (APC), subunit 1 (meiotic check point regulator/Tsg24)	DO
comp25481_c0_seq1	KOG4731	Protein predicted to be involved in spindle matrix formation, contains DM13, DoH, and DOMON domains	D
comp25498_c0_seq1	KOG2277	S-M checkpoint control protein CID1 and related nucleotidyltransferases	D
comp25543_c0_seq1	KOG2277	S-M checkpoint control protein CID1 and related nucleotidyltransferases	D
comp25662_c0_seq1	KOG0889	Histone acetyltransferase SAGA, TRRAP/TRA1 component, PI-3 kinase superfamily	TBLD
comp25740_c0_seq1	KOG3640	Actin binding protein Anillin	DZ
comp25786_c0_seq1	KOG0889	Histone acetyltransferase SAGA, TRRAP/TRA1 component, PI-3 kinase superfamily	TBLD
comp25967_c0_seq1	KOG1525	Sister chromatid cohesion complex Cohesin, subunit PDS5	D
comp26052_c0_seq1	KOG0889	Histone acetyltransferase SAGA, TRRAP/TRA1 component, PI-3 kinase superfamily	TBLD
comp26164_c0_seq1	KOG0669	Cyclin T-dependent kinase CDK9	D
comp26176_c0_seq1	KOG4466	Component of histone deacetylase complex (breast carcinoma metastasis suppressor 1 protein in human)	DK
comp26223_c0_seq2	KOG2167	Cullins	D
comp26223_c0_seq2	KOG2166	Cullins	D
comp26750_c0_seq1	KOG2655	Septin family protein (P-loop GTPase)	DZU
comp26805_c0_seq1	KOG2101	Intermediate filament-like protein, sorting nexins, and related proteins containing PX (PhoX) domain(s)	ZUD
comp26846_c0_seq1	KOG2952	Cell cycle control protein	DKT
comp27383_c0_seq1	KOG3105	DNA-binding centromere protein B (CENP-B)	BD
comp27712_c0_seq1	KOG0305	Anaphase promoting complex, Cdc20, Cdh1, and Ama1 subunits	DO
comp27800_c0_seq1	KOG0580	Serine/threonine protein kinase	D
comp27886_c0_seq1	KOG3004	Meiotic chromosome segregation protein	D
comp28018_c0_seq1	KOG2513	Protein required for meiotic chromosome segregation	D
comp28093_c0_seq1	KOG1010	Rb (Retinoblastoma tumor suppressor)-related protein	D
comp28238_c0_seq1	KOG4713	Cyclin-dependent kinase 2-associated protein	TD
comp28730_c0_seq1	KOG1434	Meiotic recombination protein Dmc1	DL
comp29183_c0_seq1	KOG2270	Serine/threonine protein kinase involved in cell cycle control	TD
comp29522_c0_seq1	KOG0018	Structural maintenance of chromosome protein 1 (sister chromatid cohesion complex Cohesin, subunit SMC1)	D
comp29522_c0_seq1	KOG0996	Structural maintenance of chromosome protein 4 (chromosome condensation complex Condensin, subunit C)	BD
comp29522_c0_seq1	KOG0933	Structural maintenance of chromosome protein 2 (chromosome condensation complex Condensin, subunit E)	BD
comp29548_c0_seq1	KOG0601	Cyclin-dependent kinase WEE1	D
comp29548_c0_seq1	KOG0591	NIMA (never in mitosis)-related G2-specific serine/threonine protein kinase	D
comp29558_c0_seq2	KOG2810	Checkpoint 9-1-1 complex, RAD9 component	DL
comp29681_c0_seq1	KOG2045	5'-3' exonuclease XRN1/KEM1/SEP1 involved in DNA strand exchange and mRNA turnover	LD
comp29763_c0_seq1	KOG3694	Protein required for meiosis	D
comp29779_c0_seq1	KOG1970	Checkpoint RAD17-RFC complex, RAD17/RAD24 component	DL
comp29782_c0_seq2	KOG2655	Septin family protein (P-loop GTPase)	DZU
comp29782_c0_seq2	KOG1547	Septin CDC10 and related P-loop GTPases	DTZ
comp29854_c0_seq1	KOG0889	Histone acetyltransferase SAGA, TRRAP/TRA1 component, PI-3 kinase superfamily	TBLD
comp29857_c0_seq1	KOG1858	Anaphase-promoting complex (APC), subunit 1 (meiotic check point regulator/Tsg24)	DO
comp29922_c0_seq1	KOG0575	Polo-like serine/threonine protein kinase	D
comp29935_c0_seq1	KOG2101	Intermediate filament-like protein, sorting nexins, and related proteins containing PX (PhoX) domain(s)	ZUD
comp29941_c0_seq1	KOG0973	Histone transcription regulator HIRA, WD repeat superfamily	DK
comp29941_c0_seq1	KOG0267	Microtubule severing protein katanin p80 subunit B (contains WD40 repeats)	D
comp30241_c0_seq1	KOG3022	Predicted ATPase, nucleotide-binding	D
comp30284_c0_seq1	KOG1970	Checkpoint RAD17-RFC complex, RAD17/RAD24 component	DL
comp30315_c0_seq1	KOG0608	Warts/lats-like serine threonine kinases	D
comp30381_c0_seq1	KOG0600	Cdc2-related protein kinase	D
comp30381_c0_seq1	KOG0659	Cdk activating kinase (CAK)/RNA polymerase II transcription initiation/nucleotide excision repair factor TFIIH/TFIIK, kinase subunit CDK7	DKL
comp30517_c0_seq1	KOG3687	Tuberin - Rap/ran-GTPase-activating protein	DT
comp30539_c0_seq1	KOG1915	Cell cycle control protein (crooked neck)	D
comp30672_c0_seq1	KOG2513	Protein required for meiotic chromosome segregation	D
comp30711_c0_seq1	KOG0601	Cyclin-dependent kinase WEE1	D
comp30711_c0_seq1	KOG0591	NIMA (never in mitosis)-related G2-specific serine/threonine protein kinase	D
comp30751_c0_seq1	KOG0653	Cyclin B and related kinase-activating proteins	D
comp30751_c0_seq1	KOG0654	G2/Mitotic-specific cyclin A	D
comp30841_c0_seq1	KOG1987	Speckle-type POZ protein SPOP and related proteins with TRAF, MATH and BTB/POZ domains	DR
comp30850_c0_seq1	KOG0615	Serine/threonine protein kinase Chk2 and related proteins	D
comp31050_c0_seq1	KOG4333	Nuclear DEAF-1 related transcriptional regulator (suppressin) and related SAND domain proteins	DK
comp31130_c0_seq1	KOG1101	Apoptosis inhibitor IAP1 and related BIR domain proteins	DR
comp31535_c0_seq1	KOG0515	p53-interacting protein 53BP/ASPP, contains ankyrin and SH3 domains	D
comp31592_c0_seq1	KOG1155	Anaphase-promoting complex (APC), Cdc23 subunit	DO
comp31592_c0_seq1	KOG1126	DNA-binding cell division cycle control protein	D
comp31655_c0_seq1	KOG4151	Myosin assembly protein/sexual cycle protein and related proteins	ODR
comp31714_c0_seq1	KOG1987	Speckle-type POZ protein SPOP and related proteins with TRAF, MATH and BTB/POZ domains	DR
comp31765_c0_seq1	KOG0018	Structural maintenance of chromosome protein 1 (sister chromatid cohesion complex Cohesin, subunit SMC1)	D
comp31765_c0_seq1	KOG0996	Structural maintenance of chromosome protein 4 (chromosome condensation complex Condensin, subunit C)	BD
comp31765_c0_seq1	KOG0964	Structural maintenance of chromosome protein 3 (sister chromatid cohesion complex Cohesin, subunit SMC3)	D
comp31841_c0_seq1	KOG2166	Cullins	D
comp31841_c0_seq1	KOG2167	Cullins	D
comp31903_c0_seq1	KOG0082	G-protein alpha subunit (small G protein superfamily)	DT
comp32025_c0_seq1	KOG3105	DNA-binding centromere protein B (CENP-B)	BD
comp32032_c0_seq1	KOG0305	Anaphase promoting complex, Cdc20, Cdh1, and Ama1 subunits	DO
comp32126_c0_seq1	KOG2101	Intermediate filament-like protein, sorting nexins, and related proteins containing PX (PhoX) domain(s)	ZUD
comp32334_c0_seq1	KOG2167	Cullins	D
comp32334_c0_seq1	KOG2166	Cullins	D
comp32418_c0_seq2	KOG0267	Microtubule severing protein katanin p80 subunit B (contains WD40 repeats)	D
comp32473_c0_seq1	KOG0996	Structural maintenance of chromosome protein 4 (chromosome condensation complex Condensin, subunit C)	BD
comp32473_c0_seq1	KOG0018	Structural maintenance of chromosome protein 1 (sister chromatid cohesion complex Cohesin, subunit SMC1)	D
comp32473_c0_seq1	KOG0933	Structural maintenance of chromosome protein 2 (chromosome condensation complex Condensin, subunit E)	BD
comp32556_c0_seq1	KOG2810	Checkpoint 9-1-1 complex, RAD9 component	DL
comp32582_c0_seq1	KOG0305	Anaphase promoting complex, Cdc20, Cdh1, and Ama1 subunits	DO
comp32640_c0_seq2	KOG2166	Cullins	D
comp32642_c0_seq1	KOG0082	G-protein alpha subunit (small G protein superfamily)	DT
comp32701_c0_seq1	KOG0889	Histone acetyltransferase SAGA, TRRAP/TRA1 component, PI-3 kinase superfamily	TBLD
comp32746_c0_seq1	KOG0028	Ca2+-binding protein (centrin/caltractin), EF-Hand superfamily protein	ZD
comp32814_c0_seq1	KOG2655	Septin family protein (P-loop GTPase)	DZU
comp32814_c0_seq1	KOG3859	Septins (P-loop GTPases)	D
comp32943_c0_seq2	KOG1126	DNA-binding cell division cycle control protein	D
comp33242_c0_seq1	KOG1036	Mitotic spindle checkpoint protein BUB3, WD repeat superfamily	D
comp33390_c0_seq1	KOG0615	Serine/threonine protein kinase Chk2 and related proteins	D
comp33524_c0_seq1	KOG0305	Anaphase promoting complex, Cdc20, Cdh1, and Ama1 subunits	DO
comp33592_c0_seq1	KOG0653	Cyclin B and related kinase-activating proteins	D
comp33790_c0_seq1	KOG0889	Histone acetyltransferase SAGA, TRRAP/TRA1 component, PI-3 kinase superfamily	TBLD
comp33838_c0_seq1	KOG0267	Microtubule severing protein katanin p80 subunit B (contains WD40 repeats)	D
comp33972_c0_seq1	KOG0890	Protein kinase of the PI-3 kinase family involved in mitotic growth, DNA repair and meiotic recombination	TBLD
comp34044_c0_seq1	KOG0834	CDK9 kinase-activating protein cyclin T	D
comp34118_c0_seq1	KOG0890	Protein kinase of the PI-3 kinase family involved in mitotic growth, DNA repair and meiotic recombination	TBLD
comp34118_c0_seq1	KOG0892	Protein kinase ATM/Tel1, involved in telomere length regulation and DNA repair	TBLD
comp34355_c0_seq1	KOG0591	NIMA (never in mitosis)-related G2-specific serine/threonine protein kinase	D
comp34400_c0_seq1	KOG0933	Structural maintenance of chromosome protein 2 (chromosome condensation complex Condensin, subunit E)	BD
comp34548_c0_seq1	KOG2045	5'-3' exonuclease XRN1/KEM1/SEP1 involved in DNA strand exchange and mRNA turnover	LD
comp34716_c0_seq1	KOG3687	Tuberin - Rap/ran-GTPase-activating protein	DT
comp34728_c0_seq1	KOG1434	Meiotic recombination protein Dmc1	DL
comp34809_c0_seq2	KOG1987	Speckle-type POZ protein SPOP and related proteins with TRAF, MATH and BTB/POZ domains	DR
comp34866_c0_seq1	KOG4731	Protein predicted to be involved in spindle matrix formation, contains DM13, DoH, and DOMON domains	D
comp35092_c0_seq1	KOG3105	DNA-binding centromere protein B (CENP-B)	BD
comp35182_c0_seq1	KOG0267	Microtubule severing protein katanin p80 subunit B (contains WD40 repeats)	D
comp35446_c0_seq1	KOG1987	Speckle-type POZ protein SPOP and related proteins with TRAF, MATH and BTB/POZ domains	DR
comp35606_c0_seq1	KOG3105	DNA-binding centromere protein B (CENP-B)	BD
comp35660_c0_seq1	KOG2513	Protein required for meiotic chromosome segregation	D
comp35678_c0_seq1	KOG0889	Histone acetyltransferase SAGA, TRRAP/TRA1 component, PI-3 kinase superfamily	TBLD
comp35678_c1_seq1	KOG0889	Histone acetyltransferase SAGA, TRRAP/TRA1 component, PI-3 kinase superfamily	TBLD
comp35861_c0_seq1	KOG3640	Actin binding protein Anillin	DZ
comp35864_c0_seq1	KOG2270	Serine/threonine protein kinase involved in cell cycle control	TD
comp36369_c0_seq1	KOG4466	Component of histone deacetylase complex (breast carcinoma metastasis suppressor 1 protein in human)	DK
comp36412_c0_seq1	KOG0973	Histone transcription regulator HIRA, WD repeat superfamily	DK
comp36667_c0_seq1	KOG0889	Histone acetyltransferase SAGA, TRRAP/TRA1 component, PI-3 kinase superfamily	TBLD
comp36729_c0_seq1	KOG3105	DNA-binding centromere protein B (CENP-B)	BD
comp36821_c0_seq1	KOG4164	Cyclin ik3-1/CABLES	D
comp37019_c0_seq1	KOG2809	Telomerase elongation inhibitor/RNA maturation protein PINX1	AD
comp37037_c0_seq1	KOG0267	Microtubule severing protein katanin p80 subunit B (contains WD40 repeats)	D
comp37276_c0_seq1	KOG2277	S-M checkpoint control protein CID1 and related nucleotidyltransferases	D
comp37351_c0_seq1	KOG1099	SAM-dependent methyltransferase/cell division protein FtsJ	DR
comp37376_c0_seq1	KOG3056	Protein required for S-phase initiation or completion	D
comp37545_c0_seq1	KOG1970	Checkpoint RAD17-RFC complex, RAD17/RAD24 component	DL
comp37553_c0_seq1	KOG1858	Anaphase-promoting complex (APC), subunit 1 (meiotic check point regulator/Tsg24)	DO
comp37690_c0_seq1	KOG1987	Speckle-type POZ protein SPOP and related proteins with TRAF, MATH and BTB/POZ domains	DR
comp37836_c0_seq1	KOG0267	Microtubule severing protein katanin p80 subunit B (contains WD40 repeats)	D
comp37873_c0_seq1	KOG1858	Anaphase-promoting complex (APC), subunit 1 (meiotic check point regulator/Tsg24)	DO
comp37904_c0_seq1	KOG2165	Anaphase-promoting complex (APC), subunit 2	DO
comp37904_c1_seq1	KOG2165	Anaphase-promoting complex (APC), subunit 2	DO
comp38061_c0_seq1	KOG2101	Intermediate filament-like protein, sorting nexins, and related proteins containing PX (PhoX) domain(s)	ZUD
comp38281_c0_seq1	KOG0669	Cyclin T-dependent kinase CDK9	D
comp38281_c0_seq1	KOG0600	Cdc2-related protein kinase	D
comp38398_c0_seq1	KOG4731	Protein predicted to be involved in spindle matrix formation, contains DM13, DoH, and DOMON domains	D
comp38453_c0_seq1	KOG1987	Speckle-type POZ protein SPOP and related proteins with TRAF, MATH and BTB/POZ domains	DR
comp38453_c1_seq1	KOG1987	Speckle-type POZ protein SPOP and related proteins with TRAF, MATH and BTB/POZ domains	DR
comp38498_c0_seq1	KOG0987	DNA helicase PIF1/RRM3	D
comp38640_c0_seq1	KOG0591	NIMA (never in mitosis)-related G2-specific serine/threonine protein kinase	D
comp38829_c0_seq1	KOG2398	Predicted proline-serine-threonine phosphatase-interacting protein (PSTPIP)	D
comp39104_c0_seq1	KOG3573	Caspase, apoptotic cysteine protease	D
comp39105_c0_seq2	KOG3414	Component of the U4/U6.U5 snRNP/mitosis protein DIM1	AD
comp39140_c0_seq1	KOG2655	Septin family protein (P-loop GTPase)	DZU
comp39140_c0_seq1	KOG1547	Septin CDC10 and related P-loop GTPases	DTZ
comp39140_c0_seq1	KOG3859	Septins (P-loop GTPases)	D
comp39197_c0_seq1	KOG3694	Protein required for meiosis	D
comp39280_c0_seq1	KOG3105	DNA-binding centromere protein B (CENP-B)	BD
comp39319_c0_seq1	KOG1903	Cell cycle-associated protein	D
comp39319_c0_seq1	KOG0440	Cell cycle-associated protein Mob1-1	D
comp39385_c0_seq1	KOG0267	Microtubule severing protein katanin p80 subunit B (contains WD40 repeats)	D
comp39657_c0_seq1	KOG0267	Microtubule severing protein katanin p80 subunit B (contains WD40 repeats)	D
comp39721_c0_seq1	KOG0659	Cdk activating kinase (CAK)/RNA polymerase II transcription initiation/nucleotide excision repair factor TFIIH/TFIIK, kinase subunit CDK7	DKL
comp39725_c0_seq2	KOG0267	Microtubule severing protein katanin p80 subunit B (contains WD40 repeats)	D
comp39969_c0_seq2	KOG3573	Caspase, apoptotic cysteine protease	D
comp40053_c0_seq1	KOG3022	Predicted ATPase, nucleotide-binding	D
comp40268_c0_seq3	KOG0933	Structural maintenance of chromosome protein 2 (chromosome condensation complex Condensin, subunit E)	BD
comp40273_c0_seq1	KOG2360	Proliferation-associated nucleolar protein (NOL1)	D
comp40296_c0_seq1	KOG1903	Cell cycle-associated protein	D
comp40296_c0_seq1	KOG0440	Cell cycle-associated protein Mob1-1	D
comp40321_c0_seq1	KOG4713	Cyclin-dependent kinase 2-associated protein	TD
comp40349_c0_seq1	KOG2874	rRNA processing protein	JD
comp40481_c0_seq1	KOG3414	Component of the U4/U6.U5 snRNP/mitosis protein DIM1	AD
comp40636_c0_seq2	KOG2151	Predicted transcriptional regulator	KDR
comp40845_c0_seq1	KOG0971	Microtubule-associated protein dynactin DCTN1/Glued	DZ
comp40926_c0_seq1	KOG2398	Predicted proline-serine-threonine phosphatase-interacting protein (PSTPIP)	D
comp40977_c0_seq1	KOG0267	Microtubule severing protein katanin p80 subunit B (contains WD40 repeats)	D
comp41091_c0_seq1	KOG2739	Leucine-rich acidic nuclear protein	DR
comp41161_c0_seq2	KOG2166	Cullins	D
comp41161_c0_seq2	KOG2167	Cullins	D
comp41386_c0_seq1	KOG2277	S-M checkpoint control protein CID1 and related nucleotidyltransferases	D
comp41562_c0_seq1	KOG0973	Histone transcription regulator HIRA, WD repeat superfamily	DK
comp41562_c0_seq1	KOG0267	Microtubule severing protein katanin p80 subunit B (contains WD40 repeats)	D
comp41692_c0_seq1	KOG1987	Speckle-type POZ protein SPOP and related proteins with TRAF, MATH and BTB/POZ domains	DR
comp41722_c0_seq2	KOG1987	Speckle-type POZ protein SPOP and related proteins with TRAF, MATH and BTB/POZ domains	DR
comp41979_c0_seq2	KOG4152	Host cell transcription factor HCFC1	DK
comp42006_c0_seq1	KOG1493	Anaphase-promoting complex (APC), subunit 11	DO
comp42068_c0_seq1	KOG1915	Cell cycle control protein (crooked neck)	D
comp42109_c0_seq1	KOG0082	G-protein alpha subunit (small G protein superfamily)	DT
comp42191_c0_seq1	KOG0987	DNA helicase PIF1/RRM3	D
comp42206_c0_seq1	KOG0018	Structural maintenance of chromosome protein 1 (sister chromatid cohesion complex Cohesin, subunit SMC1)	D
comp42528_c0_seq2	KOG1174	Anaphase-promoting complex (APC), subunit 7	DO
comp42603_c0_seq1	KOG0996	Structural maintenance of chromosome protein 4 (chromosome condensation complex Condensin, subunit C)	BD
comp42610_c0_seq1	KOG4152	Host cell transcription factor HCFC1	DK
comp42643_c0_seq1	KOG0979	Structural maintenance of chromosome protein SMC5/Spr18, SMC superfamily	BDL
comp42882_c0_seq1	KOG4152	Host cell transcription factor HCFC1	DK
comp42899_c0_seq2	KOG2167	Cullins	D
comp42899_c0_seq2	KOG2166	Cullins	D
comp43005_c0_seq2	KOG0889	Histone acetyltransferase SAGA, TRRAP/TRA1 component, PI-3 kinase superfamily	TBLD
comp43013_c0_seq1	KOG0889	Histone acetyltransferase SAGA, TRRAP/TRA1 component, PI-3 kinase superfamily	TBLD
comp43236_c0_seq1	KOG4322	Anaphase-promoting complex (APC), subunit 5	DO
comp43323_c0_seq1	KOG2277	S-M checkpoint control protein CID1 and related nucleotidyltransferases	D
comp43514_c0_seq2	KOG1101	Apoptosis inhibitor IAP1 and related BIR domain proteins	DR
comp43521_c0_seq1	KOG0018	Structural maintenance of chromosome protein 1 (sister chromatid cohesion complex Cohesin, subunit SMC1)	D
comp43521_c0_seq1	KOG0996	Structural maintenance of chromosome protein 4 (chromosome condensation complex Condensin, subunit C)	BD
comp43521_c0_seq1	KOG0964	Structural maintenance of chromosome protein 3 (sister chromatid cohesion complex Cohesin, subunit SMC3)	D
comp43521_c0_seq1	KOG0933	Structural maintenance of chromosome protein 2 (chromosome condensation complex Condensin, subunit E)	BD
comp43587_c0_seq1	KOG2809	Telomerase elongation inhibitor/RNA maturation protein PINX1	AD
comp43632_c0_seq1	KOG1987	Speckle-type POZ protein SPOP and related proteins with TRAF, MATH and BTB/POZ domains	DR
comp43639_c0_seq1	KOG0971	Microtubule-associated protein dynactin DCTN1/Glued	DZ
comp43747_c0_seq1	KOG0267	Microtubule severing protein katanin p80 subunit B (contains WD40 repeats)	D
comp43916_c0_seq1	KOG0267	Microtubule severing protein katanin p80 subunit B (contains WD40 repeats)	D
comp43924_c0_seq1	KOG0601	Cyclin-dependent kinase WEE1	D
comp44018_c0_seq1	KOG4322	Anaphase-promoting complex (APC), subunit 5	DO
comp44084_c0_seq1	KOG0890	Protein kinase of the PI-3 kinase family involved in mitotic growth, DNA repair and meiotic recombination	TBLD
comp44084_c0_seq1	KOG0892	Protein kinase ATM/Tel1, involved in telomere length regulation and DNA repair	TBLD
comp44096_c0_seq1	KOG2167	Cullins	D
comp44096_c0_seq1	KOG2166	Cullins	D
comp44099_c0_seq1	KOG1525	Sister chromatid cohesion complex Cohesin, subunit PDS5	D
comp44106_c0_seq1	KOG2166	Cullins	D
comp44232_c0_seq1	KOG2496	Cdk activating kinase (CAK)/RNA polymerase II transcription initiation/nucleotide excision repair factor TFIIH/TFIIK, cyclin H subunit	DKL
comp44232_c0_seq1	KOG0834	CDK9 kinase-activating protein cyclin T	D
comp44234_c0_seq1	KOG3687	Tuberin - Rap/ran-GTPase-activating protein	DT
comp44258_c0_seq1	KOG2186	Cell growth-regulating nucleolar protein	D
comp44643_c0_seq1	KOG0005	Ubiquitin-like protein	DO
comp44692_c0_seq1	KOG1010	Rb (Retinoblastoma tumor suppressor)-related protein	D
comp44745_c0_seq2	KOG3573	Caspase, apoptotic cysteine protease	D
comp44747_c0_seq1	KOG1903	Cell cycle-associated protein	D
comp44747_c0_seq1	KOG0440	Cell cycle-associated protein Mob1-1	D
comp44794_c0_seq1	KOG0082	G-protein alpha subunit (small G protein superfamily)	DT
comp44875_c0_seq1	KOG2167	Cullins	D
comp44875_c0_seq1	KOG2166	Cullins	D
comp44977_c0_seq1	KOG0933	Structural maintenance of chromosome protein 2 (chromosome condensation complex Condensin, subunit E)	BD
comp44977_c0_seq1	KOG0964	Structural maintenance of chromosome protein 3 (sister chromatid cohesion complex Cohesin, subunit SMC3)	D
comp44977_c0_seq1	KOG0996	Structural maintenance of chromosome protein 4 (chromosome condensation complex Condensin, subunit C)	BD
comp44977_c0_seq1	KOG0018	Structural maintenance of chromosome protein 1 (sister chromatid cohesion complex Cohesin, subunit SMC1)	D
comp45151_c0_seq1	KOG1987	Speckle-type POZ protein SPOP and related proteins with TRAF, MATH and BTB/POZ domains	DR
comp45314_c0_seq1	KOG2186	Cell growth-regulating nucleolar protein	D
comp45439_c0_seq1	KOG0575	Polo-like serine/threonine protein kinase	D
comp45439_c0_seq1	KOG0580	Serine/threonine protein kinase	D
comp45482_c0_seq1	KOG1525	Sister chromatid cohesion complex Cohesin, subunit PDS5	D
comp45483_c0_seq3	KOG0669	Cyclin T-dependent kinase CDK9	D
comp45483_c0_seq3	KOG0600	Cdc2-related protein kinase	D
comp45567_c0_seq1	KOG1858	Anaphase-promoting complex (APC), subunit 1 (meiotic check point regulator/Tsg24)	DO
comp45662_c0_seq2	KOG1987	Speckle-type POZ protein SPOP and related proteins with TRAF, MATH and BTB/POZ domains	DR
comp45701_c0_seq4	KOG0642	Cell-cycle nuclear protein, contains WD-40 repeats	D
comp45775_c0_seq1	KOG3573	Caspase, apoptotic cysteine protease	D
comp45775_c1_seq1	KOG3573	Caspase, apoptotic cysteine protease	D
comp45793_c0_seq1	KOG3105	DNA-binding centromere protein B (CENP-B)	BD
comp45864_c0_seq1	KOG4156	Claspin, protein mediating phosphorylation and activation of Chk1 protein kinase in the DNA replication checkpoint response	DT
comp45885_c0_seq1	KOG0659	Cdk activating kinase (CAK)/RNA polymerase II transcription initiation/nucleotide excision repair factor TFIIH/TFIIK, kinase subunit CDK7	DKL
comp46027_c0_seq1	KOG0889	Histone acetyltransferase SAGA, TRRAP/TRA1 component, PI-3 kinase superfamily	TBLD
comp46112_c0_seq1	KOG0267	Microtubule severing protein katanin p80 subunit B (contains WD40 repeats)	D
comp46130_c0_seq2	KOG1987	Speckle-type POZ protein SPOP and related proteins with TRAF, MATH and BTB/POZ domains	DR
comp46175_c0_seq1	KOG1987	Speckle-type POZ protein SPOP and related proteins with TRAF, MATH and BTB/POZ domains	DR
comp46431_c0_seq2	KOG4152	Host cell transcription factor HCFC1	DK
comp46467_c0_seq1	KOG0889	Histone acetyltransferase SAGA, TRRAP/TRA1 component, PI-3 kinase superfamily	TBLD
comp46727_c0_seq1	KOG1987	Speckle-type POZ protein SPOP and related proteins with TRAF, MATH and BTB/POZ domains	DR
comp46865_c0_seq1	KOG0659	Cdk activating kinase (CAK)/RNA polymerase II transcription initiation/nucleotide excision repair factor TFIIH/TFIIK, kinase subunit CDK7	DKL
comp47087_c0_seq1	KOG1970	Checkpoint RAD17-RFC complex, RAD17/RAD24 component	DL
comp47115_c0_seq1	KOG2043	Signaling protein SWIFT and related BRCT domain proteins	KTDL
comp47129_c0_seq1	KOG2043	Signaling protein SWIFT and related BRCT domain proteins	KTDL
comp47267_c0_seq1	KOG1858	Anaphase-promoting complex (APC), subunit 1 (meiotic check point regulator/Tsg24)	DO
comp47291_c0_seq1	KOG0305	Anaphase promoting complex, Cdc20, Cdh1, and Ama1 subunits	DO
comp47330_c0_seq1	KOG0892	Protein kinase ATM/Tel1, involved in telomere length regulation and DNA repair	TBLD
comp47330_c0_seq1	KOG0890	Protein kinase of the PI-3 kinase family involved in mitotic growth, DNA repair and meiotic recombination	TBLD
comp47507_c0_seq2	KOG1915	Cell cycle control protein (crooked neck)	D
comp47513_c0_seq1	KOG1010	Rb (Retinoblastoma tumor suppressor)-related protein	D
comp47539_c0_seq1	KOG1493	Anaphase-promoting complex (APC), subunit 11	DO
comp47541_c0_seq1	KOG2151	Predicted transcriptional regulator	KDR
comp47619_c0_seq1	KOG1987	Speckle-type POZ protein SPOP and related proteins with TRAF, MATH and BTB/POZ domains	DR
comp47703_c0_seq1	KOG1987	Speckle-type POZ protein SPOP and related proteins with TRAF, MATH and BTB/POZ domains	DR
comp47766_c0_seq1	KOG0082	G-protein alpha subunit (small G protein superfamily)	DT
comp47778_c0_seq1	KOG1099	SAM-dependent methyltransferase/cell division protein FtsJ	DR
comp47778_c0_seq1	KOG4589	Cell division protein FtsJ	D
comp47796_c0_seq2	KOG2168	Cullins	D
comp47832_c0_seq2	KOG2167	Cullins	D
comp47832_c0_seq2	KOG2166	Cullins	D
comp47900_c0_seq1	KOG3687	Tuberin - Rap/ran-GTPase-activating protein	DT
comp47900_c1_seq1	KOG3687	Tuberin - Rap/ran-GTPase-activating protein	DT
comp47901_c0_seq1	KOG2277	S-M checkpoint control protein CID1 and related nucleotidyltransferases	D
comp47992_c0_seq1	KOG0971	Microtubule-associated protein dynactin DCTN1/Glued	DZ
comp48025_c0_seq1	KOG4322	Anaphase-promoting complex (APC), subunit 5	DO
comp48092_c0_seq1	KOG3000	Microtubule-binding protein involved in cell cycle control	DZ
comp48276_c0_seq2	KOG1987	Speckle-type POZ protein SPOP and related proteins with TRAF, MATH and BTB/POZ domains	DR
comp48300_c0_seq1	KOG2166	Cullins	D
comp48333_c0_seq1	KOG0971	Microtubule-associated protein dynactin DCTN1/Glued	DZ
comp48342_c0_seq1	KOG1987	Speckle-type POZ protein SPOP and related proteins with TRAF, MATH and BTB/POZ domains	DR
comp48543_c0_seq1	KOG1858	Anaphase-promoting complex (APC), subunit 1 (meiotic check point regulator/Tsg24)	DO
comp48573_c0_seq2	KOG0018	Structural maintenance of chromosome protein 1 (sister chromatid cohesion complex Cohesin, subunit SMC1)	D
comp48573_c0_seq2	KOG0996	Structural maintenance of chromosome protein 4 (chromosome condensation complex Condensin, subunit C)	BD
comp48573_c0_seq2	KOG0933	Structural maintenance of chromosome protein 2 (chromosome condensation complex Condensin, subunit E)	BD
comp48576_c0_seq1	KOG3437	Anaphase-promoting complex (APC), subunit 10	DO
comp48576_c1_seq1	KOG3437	Anaphase-promoting complex (APC), subunit 10	DO
comp48599_c0_seq1	KOG1915	Cell cycle control protein (crooked neck)	D
comp48609_c0_seq1	KOG1173	Anaphase-promoting complex (APC), Cdc16 subunit	DO
comp48609_c0_seq1	KOG1126	DNA-binding cell division cycle control protein	D
comp48657_c0_seq2	KOG1987	Speckle-type POZ protein SPOP and related proteins with TRAF, MATH and BTB/POZ domains	DR
comp48786_c0_seq2	KOG3105	DNA-binding centromere protein B (CENP-B)	BD
comp48866_c0_seq1	KOG1101	Apoptosis inhibitor IAP1 and related BIR domain proteins	DR
comp48877_c0_seq2	KOG0890	Protein kinase of the PI-3 kinase family involved in mitotic growth, DNA repair and meiotic recombination	TBLD
comp48877_c0_seq2	KOG0892	Protein kinase ATM/Tel1, involved in telomere length regulation and DNA repair	TBLD
comp49039_c0_seq3	KOG3694	Protein required for meiosis	D
comp49058_c0_seq1	KOG4322	Anaphase-promoting complex (APC), subunit 5	DO
comp49063_c0_seq1	KOG2152	Sister chromatid cohesion protein	D
comp49118_c0_seq1	KOG0996	Structural maintenance of chromosome protein 4 (chromosome condensation complex Condensin, subunit C)	BD
comp49134_c1_seq1	KOG4151	Myosin assembly protein/sexual cycle protein and related proteins	ODR
comp49137_c0_seq1	KOG0659	Cdk activating kinase (CAK)/RNA polymerase II transcription initiation/nucleotide excision repair factor TFIIH/TFIIK, kinase subunit CDK7	DKL
comp49137_c0_seq1	KOG0600	Cdc2-related protein kinase	D
comp49137_c0_seq1	KOG0669	Cyclin T-dependent kinase CDK9	D
comp49166_c0_seq1	KOG2168	Cullins	D
comp49218_c0_seq1	KOG0889	Histone acetyltransferase SAGA, TRRAP/TRA1 component, PI-3 kinase superfamily	TBLD
comp49460_c0_seq1	KOG1101	Apoptosis inhibitor IAP1 and related BIR domain proteins	DR
comp49478_c0_seq1	KOG1174	Anaphase-promoting complex (APC), subunit 7	DO
comp49502_c0_seq5	KOG3186	Mitotic spindle checkpoint protein	D
comp49503_c0_seq1	KOG3105	DNA-binding centromere protein B (CENP-B)	BD
comp49518_c0_seq3	KOG0018	Structural maintenance of chromosome protein 1 (sister chromatid cohesion complex Cohesin, subunit SMC1)	D
comp49530_c1_seq1	KOG0996	Structural maintenance of chromosome protein 4 (chromosome condensation complex Condensin, subunit C)	BD
comp49535_c0_seq1	KOG0659	Cdk activating kinase (CAK)/RNA polymerase II transcription initiation/nucleotide excision repair factor TFIIH/TFIIK, kinase subunit CDK7	DKL
comp49649_c0_seq1	KOG2277	S-M checkpoint control protein CID1 and related nucleotidyltransferases	D
comp49742_c0_seq1	KOG4164	Cyclin ik3-1/CABLES	D
comp49742_c1_seq1	KOG4164	Cyclin ik3-1/CABLES	D
comp49767_c0_seq1	KOG4640	Anaphase-promoting complex (APC), subunit 4	DO
comp49862_c0_seq4	KOG0834	CDK9 kinase-activating protein cyclin T	D
comp49904_c0_seq1	KOG2151	Predicted transcriptional regulator	KDR
comp49952_c0_seq1	KOG0267	Microtubule severing protein katanin p80 subunit B (contains WD40 repeats)	D
comp50024_c0_seq1	KOG0575	Polo-like serine/threonine protein kinase	D
comp50024_c0_seq1	KOG0580	Serine/threonine protein kinase	D
comp50027_c0_seq3	KOG4152	Host cell transcription factor HCFC1	DK
comp50039_c0_seq3	KOG1987	Speckle-type POZ protein SPOP and related proteins with TRAF, MATH and BTB/POZ domains	DR
comp50092_c0_seq1	KOG0018	Structural maintenance of chromosome protein 1 (sister chromatid cohesion complex Cohesin, subunit SMC1)	D
comp50092_c1_seq1	KOG0018	Structural maintenance of chromosome protein 1 (sister chromatid cohesion complex Cohesin, subunit SMC1)	D
comp50111_c0_seq1	KOG1987	Speckle-type POZ protein SPOP and related proteins with TRAF, MATH and BTB/POZ domains	DR
comp50186_c0_seq1	KOG0987	DNA helicase PIF1/RRM3	D
comp50226_c0_seq1	KOG2165	Anaphase-promoting complex (APC), subunit 2	DO
comp50333_c0_seq1	KOG2152	Sister chromatid cohesion protein	D
comp50429_c0_seq2	KOG0601	Cyclin-dependent kinase WEE1	D
comp50429_c0_seq2	KOG0591	NIMA (never in mitosis)-related G2-specific serine/threonine protein kinase	D
comp50429_c0_seq2	KOG0575	Polo-like serine/threonine protein kinase	D
comp50463_c0_seq1	KOG0933	Structural maintenance of chromosome protein 2 (chromosome condensation complex Condensin, subunit E)	BD
comp50463_c0_seq1	KOG0964	Structural maintenance of chromosome protein 3 (sister chromatid cohesion complex Cohesin, subunit SMC3)	D
comp50463_c0_seq1	KOG0996	Structural maintenance of chromosome protein 4 (chromosome condensation complex Condensin, subunit C)	BD
comp50463_c0_seq1	KOG0018	Structural maintenance of chromosome protein 1 (sister chromatid cohesion complex Cohesin, subunit SMC1)	D
comp50797_c0_seq2	KOG0267	Microtubule severing protein katanin p80 subunit B (contains WD40 repeats)	D
comp50865_c0_seq1	KOG3687	Tuberin - Rap/ran-GTPase-activating protein	DT
comp50881_c0_seq2	KOG0979	Structural maintenance of chromosome protein SMC5/Spr18, SMC superfamily	BDL
comp50881_c0_seq2	KOG0933	Structural maintenance of chromosome protein 2 (chromosome condensation complex Condensin, subunit E)	BD
comp50908_c0_seq1	KOG0267	Microtubule severing protein katanin p80 subunit B (contains WD40 repeats)	D
comp50916_c0_seq1	KOG1036	Mitotic spindle checkpoint protein BUB3, WD repeat superfamily	D
comp51036_c0_seq1	KOG4563	Cell cycle-regulated histone H1-binding protein	BD
comp51084_c0_seq2	KOG0267	Microtubule severing protein katanin p80 subunit B (contains WD40 repeats)	D
comp51088_c0_seq2	KOG0305	Anaphase promoting complex, Cdc20, Cdh1, and Ama1 subunits	DO
comp51088_c0_seq2	KOG0973	Histone transcription regulator HIRA, WD repeat superfamily	DK
comp51090_c0_seq1	KOG2073	SAP family cell cycle dependent phosphatase-associated protein	D
comp51155_c0_seq2	KOG4333	Nuclear DEAF-1 related transcriptional regulator (suppressin) and related SAND domain proteins	DK
comp51169_c0_seq2	KOG0267	Microtubule severing protein katanin p80 subunit B (contains WD40 repeats)	D
comp51237_c0_seq2	KOG2513	Protein required for meiotic chromosome segregation	D
comp51309_c0_seq1	KOG0822	Protein kinase inhibitor	D
comp51323_c0_seq1	KOG2655	Septin family protein (P-loop GTPase)	DZU
comp51323_c0_seq1	KOG1547	Septin CDC10 and related P-loop GTPases	DTZ
comp51323_c0_seq1	KOG3859	Septins (P-loop GTPases)	D
comp51382_c0_seq1	KOG1493	Anaphase-promoting complex (APC), subunit 11	DO
comp51438_c0_seq3	KOG2260	Cell division cycle 37 protein, CDC37	D
comp51453_c0_seq1	KOG0890	Protein kinase of the PI-3 kinase family involved in mitotic growth, DNA repair and meiotic recombination	TBLD
comp51453_c0_seq1	KOG0892	Protein kinase ATM/Tel1, involved in telomere length regulation and DNA repair	TBLD
comp51461_c0_seq1	KOG0668	Casein kinase II, alpha subunit	TDK
comp51461_c0_seq1	KOG0600	Cdc2-related protein kinase	D
comp51469_c0_seq2	KOG0515	p53-interacting protein 53BP/ASPP, contains ankyrin and SH3 domains	D
comp51590_c0_seq1	KOG1987	Speckle-type POZ protein SPOP and related proteins with TRAF, MATH and BTB/POZ domains	DR
comp51604_c0_seq1	KOG1987	Speckle-type POZ protein SPOP and related proteins with TRAF, MATH and BTB/POZ domains	DR
comp51744_c0_seq1	KOG2151	Predicted transcriptional regulator	KDR
comp51748_c0_seq2	KOG3300	NADH:ubiquinone oxidoreductase, B16.6 subunit/cell death-regulatory protein	CD
comp51857_c0_seq1	KOG1101	Apoptosis inhibitor IAP1 and related BIR domain proteins	DR
comp51901_c0_seq1	KOG1832	HIV-1 Vpr-binding protein	D
comp51938_c0_seq1	KOG1987	Speckle-type POZ protein SPOP and related proteins with TRAF, MATH and BTB/POZ domains	DR
comp51958_c0_seq1	KOG2167	Cullins	D
comp51958_c0_seq1	KOG2166	Cullins	D
comp51963_c0_seq1	KOG2218	ER to golgi transport protein/RAD50-interacting protein 1	UD
comp51982_c0_seq1	KOG0028	Ca2+-binding protein (centrin/caltractin), EF-Hand superfamily protein	ZD
comp52086_c0_seq1	KOG0987	DNA helicase PIF1/RRM3	D
comp52086_c1_seq1	KOG0987	DNA helicase PIF1/RRM3	D
comp52126_c0_seq1	KOG1858	Anaphase-promoting complex (APC), subunit 1 (meiotic check point regulator/Tsg24)	DO
comp52263_c0_seq2	KOG3687	Tuberin - Rap/ran-GTPase-activating protein	DT
comp52386_c0_seq1	KOG2277	S-M checkpoint control protein CID1 and related nucleotidyltransferases	D
comp52406_c0_seq1	KOG0267	Microtubule severing protein katanin p80 subunit B (contains WD40 repeats)	D
comp52501_c0_seq3	KOG0267	Microtubule severing protein katanin p80 subunit B (contains WD40 repeats)	D
comp52510_c0_seq2	KOG1938	Protein with predicted involvement in meiosis (GSG1)	D
comp52602_c0_seq1	KOG2043	Signaling protein SWIFT and related BRCT domain proteins	KTDL
comp52707_c0_seq1	KOG0267	Microtubule severing protein katanin p80 subunit B (contains WD40 repeats)	D
comp52707_c1_seq1	KOG0267	Microtubule severing protein katanin p80 subunit B (contains WD40 repeats)	D
comp52716_c0_seq1	KOG3105	DNA-binding centromere protein B (CENP-B)	BD
comp52743_c0_seq1	KOG1987	Speckle-type POZ protein SPOP and related proteins with TRAF, MATH and BTB/POZ domains	DR
comp52849_c0_seq1	KOG1987	Speckle-type POZ protein SPOP and related proteins with TRAF, MATH and BTB/POZ domains	DR
comp52891_c0_seq1	KOG0889	Histone acetyltransferase SAGA, TRRAP/TRA1 component, PI-3 kinase superfamily	TBLD
comp53001_c0_seq1	KOG1987	Speckle-type POZ protein SPOP and related proteins with TRAF, MATH and BTB/POZ domains	DR
comp53020_c0_seq1	KOG2166	Cullins	D
comp53059_c0_seq1	KOG1987	Speckle-type POZ protein SPOP and related proteins with TRAF, MATH and BTB/POZ domains	DR
comp53065_c0_seq1	KOG1493	Anaphase-promoting complex (APC), subunit 11	DO
comp53065_c1_seq1	KOG1493	Anaphase-promoting complex (APC), subunit 11	DO
comp53108_c0_seq2	KOG1987	Speckle-type POZ protein SPOP and related proteins with TRAF, MATH and BTB/POZ domains	DR
comp53129_c0_seq1	KOG4322	Anaphase-promoting complex (APC), subunit 5	DO
comp53158_c0_seq1	KOG2035	Replication factor C, subunit RFC3	DL
comp53196_c0_seq2	KOG0267	Microtubule severing protein katanin p80 subunit B (contains WD40 repeats)	D
comp53199_c0_seq2	KOG0987	DNA helicase PIF1/RRM3	D
comp53208_c0_seq1	KOG2101	Intermediate filament-like protein, sorting nexins, and related proteins containing PX (PhoX) domain(s)	ZUD
comp53328_c0_seq1	KOG4152	Host cell transcription factor HCFC1	DK
comp53360_c0_seq1	KOG4531	M phase phosphoprotein 6	D
comp53437_c0_seq1	KOG1987	Speckle-type POZ protein SPOP and related proteins with TRAF, MATH and BTB/POZ domains	DR
comp53484_c0_seq1	KOG2655	Septin family protein (P-loop GTPase)	DZU
comp53484_c0_seq1	KOG1547	Septin CDC10 and related P-loop GTPases	DTZ
comp53484_c0_seq1	KOG3859	Septins (P-loop GTPases)	D
comp53553_c0_seq1	KOG2809	Telomerase elongation inhibitor/RNA maturation protein PINX1	AD
comp53559_c0_seq1	KOG3573	Caspase, apoptotic cysteine protease	D
comp53584_c0_seq3	KOG1010	Rb (Retinoblastoma tumor suppressor)-related protein	D
comp53891_c0_seq1	KOG1493	Anaphase-promoting complex (APC), subunit 11	DO
comp53895_c0_seq1	KOG3414	Component of the U4/U6.U5 snRNP/mitosis protein DIM1	AD
comp54075_c0_seq1	KOG1101	Apoptosis inhibitor IAP1 and related BIR domain proteins	DR
comp54088_c0_seq2	KOG2277	S-M checkpoint control protein CID1 and related nucleotidyltransferases	D
comp54154_c0_seq1	KOG2864	Nuclear division RFT1 protein	D
comp54181_c0_seq2	KOG0028	Ca2+-binding protein (centrin/caltractin), EF-Hand superfamily protein	ZD
comp54211_c0_seq1	KOG1915	Cell cycle control protein (crooked neck)	D
comp54211_c1_seq1	KOG1915	Cell cycle control protein (crooked neck)	D
comp54271_c0_seq2	KOG2166	Cullins	D
comp54271_c0_seq2	KOG2167	Cullins	D
comp54287_c1_seq1	KOG0588	Serine/threonine protein kinase	D
comp54287_c1_seq1	KOG0580	Serine/threonine protein kinase	D
comp54288_c0_seq4	KOG1731	FAD-dependent sulfhydryl oxidase/quiescin and related proteins	D
comp54294_c0_seq1	KOG0018	Structural maintenance of chromosome protein 1 (sister chromatid cohesion complex Cohesin, subunit SMC1)	D
comp54294_c0_seq1	KOG0996	Structural maintenance of chromosome protein 4 (chromosome condensation complex Condensin, subunit C)	BD
comp54294_c0_seq1	KOG0933	Structural maintenance of chromosome protein 2 (chromosome condensation complex Condensin, subunit E)	BD
comp54320_c0_seq1	KOG3414	Component of the U4/U6.U5 snRNP/mitosis protein DIM1	AD
comp54328_c0_seq2	KOG0588	Serine/threonine protein kinase	D
comp54331_c0_seq1	KOG1020	Sister chromatid cohesion protein SCC2/Nipped-B	BDL
comp54355_c0_seq2	KOG0987	DNA helicase PIF1/RRM3	D
comp54355_c1_seq1	KOG0987	DNA helicase PIF1/RRM3	D
comp54356_c0_seq3	KOG1987	Speckle-type POZ protein SPOP and related proteins with TRAF, MATH and BTB/POZ domains	DR
comp54402_c0_seq1	KOG1547	Septin CDC10 and related P-loop GTPases	DTZ
comp54402_c0_seq1	KOG2655	Septin family protein (P-loop GTPase)	DZU
comp54402_c0_seq1	KOG3859	Septins (P-loop GTPases)	D
comp54443_c0_seq1	KOG1493	Anaphase-promoting complex (APC), subunit 11	DO
comp54709_c0_seq3	KOG2151	Predicted transcriptional regulator	KDR
comp54752_c0_seq1	KOG0082	G-protein alpha subunit (small G protein superfamily)	DT
comp54768_c0_seq1	KOG0588	Serine/threonine protein kinase	D
comp54874_c0_seq1	KOG2398	Predicted proline-serine-threonine phosphatase-interacting protein (PSTPIP)	D
comp54895_c0_seq1	KOG0600	Cdc2-related protein kinase	D
comp54895_c0_seq1	KOG0669	Cyclin T-dependent kinase CDK9	D
comp54924_c0_seq2	KOG1036	Mitotic spindle checkpoint protein BUB3, WD repeat superfamily	D
comp55032_c0_seq2	KOG2398	Predicted proline-serine-threonine phosphatase-interacting protein (PSTPIP)	D
comp55083_c0_seq1	KOG0588	Serine/threonine protein kinase	D
comp55123_c0_seq2	KOG1987	Speckle-type POZ protein SPOP and related proteins with TRAF, MATH and BTB/POZ domains	DR
comp55155_c0_seq1	KOG2151	Predicted transcriptional regulator	KDR
comp55186_c0_seq1	KOG2277	S-M checkpoint control protein CID1 and related nucleotidyltransferases	D
comp55219_c0_seq1	KOG2655	Septin family protein (P-loop GTPase)	DZU
comp55219_c0_seq1	KOG3859	Septins (P-loop GTPases)	D
comp55267_c0_seq2	KOG3300	NADH:ubiquinone oxidoreductase, B16.6 subunit/cell death-regulatory protein	CD
comp55304_c0_seq2	KOG0305	Anaphase promoting complex, Cdc20, Cdh1, and Ama1 subunits	DO
comp55307_c0_seq1	KOG2398	Predicted proline-serine-threonine phosphatase-interacting protein (PSTPIP)	D
comp55314_c0_seq1	KOG0267	Microtubule severing protein katanin p80 subunit B (contains WD40 repeats)	D
comp55326_c0_seq1	KOG1174	Anaphase-promoting complex (APC), subunit 7	DO
comp55338_c0_seq1	KOG1987	Speckle-type POZ protein SPOP and related proteins with TRAF, MATH and BTB/POZ domains	DR
comp55347_c0_seq1	KOG0996	Structural maintenance of chromosome protein 4 (chromosome condensation complex Condensin, subunit C)	BD
comp55474_c0_seq1	KOG0580	Serine/threonine protein kinase	D
comp55578_c0_seq1	KOG2655	Septin family protein (P-loop GTPase)	DZU
comp55578_c0_seq1	KOG1547	Septin CDC10 and related P-loop GTPases	DTZ
comp55578_c0_seq1	KOG3859	Septins (P-loop GTPases)	D
comp55596_c0_seq1	KOG0659	Cdk activating kinase (CAK)/RNA polymerase II transcription initiation/nucleotide excision repair factor TFIIH/TFIIK, kinase subunit CDK7	DKL
comp55616_c0_seq1	KOG0267	Microtubule severing protein katanin p80 subunit B (contains WD40 repeats)	D
comp55675_c0_seq1	KOG2513	Protein required for meiotic chromosome segregation	D
comp55737_c0_seq2	KOG1987	Speckle-type POZ protein SPOP and related proteins with TRAF, MATH and BTB/POZ domains	DR
comp55798_c0_seq1	KOG2218	ER to golgi transport protein/RAD50-interacting protein 1	UD
comp55887_c0_seq3	KOG0267	Microtubule severing protein katanin p80 subunit B (contains WD40 repeats)	D
comp55924_c0_seq3	KOG3694	Protein required for meiosis	D
comp56051_c0_seq3	KOG0973	Histone transcription regulator HIRA, WD repeat superfamily	DK
comp56085_c0_seq2	KOG0672	Halotolerance protein HAL3 (contains flavoprotein domain)	PD
comp56104_c0_seq1	KOG0996	Structural maintenance of chromosome protein 4 (chromosome condensation complex Condensin, subunit C)	BD
comp56104_c0_seq1	KOG0018	Structural maintenance of chromosome protein 1 (sister chromatid cohesion complex Cohesin, subunit SMC1)	D
comp56104_c0_seq1	KOG0964	Structural maintenance of chromosome protein 3 (sister chromatid cohesion complex Cohesin, subunit SMC3)	D
comp56146_c0_seq1	KOG3573	Caspase, apoptotic cysteine protease	D
comp56170_c0_seq1	KOG1987	Speckle-type POZ protein SPOP and related proteins with TRAF, MATH and BTB/POZ domains	DR
comp56295_c0_seq1	KOG0996	Structural maintenance of chromosome protein 4 (chromosome condensation complex Condensin, subunit C)	BD
comp56295_c0_seq1	KOG0018	Structural maintenance of chromosome protein 1 (sister chromatid cohesion complex Cohesin, subunit SMC1)	D
comp56295_c0_seq1	KOG0933	Structural maintenance of chromosome protein 2 (chromosome condensation complex Condensin, subunit E)	BD
comp56303_c0_seq2	KOG0834	CDK9 kinase-activating protein cyclin T	D
comp56309_c0_seq1	KOG1987	Speckle-type POZ protein SPOP and related proteins with TRAF, MATH and BTB/POZ domains	DR
comp56388_c0_seq2	KOG4152	Host cell transcription factor HCFC1	DK
comp56430_c0_seq3	KOG4115	Dynein-associated protein Roadblock	DN
comp56441_c0_seq2	KOG3105	DNA-binding centromere protein B (CENP-B)	BD
comp56479_c0_seq2	KOG2165	Anaphase-promoting complex (APC), subunit 2	DO
comp56479_c0_seq2	KOG2167	Cullins	D
comp56479_c0_seq2	KOG2166	Cullins	D
comp56480_c0_seq1	KOG1915	Cell cycle control protein (crooked neck)	D
comp56539_c0_seq1	KOG1987	Speckle-type POZ protein SPOP and related proteins with TRAF, MATH and BTB/POZ domains	DR
comp56547_c0_seq2	KOG4115	Dynein-associated protein Roadblock	DN
comp56568_c0_seq1	KOG3105	DNA-binding centromere protein B (CENP-B)	BD
comp56625_c0_seq2	KOG2360	Proliferation-associated nucleolar protein (NOL1)	D
comp56632_c0_seq1	KOG0608	Warts/lats-like serine threonine kinases	D
comp56666_c0_seq2	KOG0267	Microtubule severing protein katanin p80 subunit B (contains WD40 repeats)	D
comp56666_c1_seq2	KOG0267	Microtubule severing protein katanin p80 subunit B (contains WD40 repeats)	D
comp56692_c0_seq2	KOG1832	HIV-1 Vpr-binding protein	D
comp56717_c0_seq2	KOG2655	Septin family protein (P-loop GTPase)	DZU
comp56717_c0_seq2	KOG1547	Septin CDC10 and related P-loop GTPases	DTZ
comp56717_c0_seq2	KOG3859	Septins (P-loop GTPases)	D
comp56772_c0_seq1	KOG1915	Cell cycle control protein (crooked neck)	D
comp56789_c0_seq1	KOG2152	Sister chromatid cohesion protein	D
comp56821_c0_seq1	KOG0834	CDK9 kinase-activating protein cyclin T	D
comp56836_c0_seq1	KOG2277	S-M checkpoint control protein CID1 and related nucleotidyltransferases	D
comp56839_c0_seq3	KOG0575	Polo-like serine/threonine protein kinase	D
comp56839_c0_seq3	KOG0580	Serine/threonine protein kinase	D
comp56839_c0_seq3	KOG0615	Serine/threonine protein kinase Chk2 and related proteins	D
comp56972_c0_seq1	KOG2277	S-M checkpoint control protein CID1 and related nucleotidyltransferases	D
comp57007_c0_seq2	KOG3105	DNA-binding centromere protein B (CENP-B)	BD
comp57019_c0_seq1	KOG1099	SAM-dependent methyltransferase/cell division protein FtsJ	DR
comp57055_c0_seq2	KOG1987	Speckle-type POZ protein SPOP and related proteins with TRAF, MATH and BTB/POZ domains	DR
comp57134_c0_seq3	KOG1493	Anaphase-promoting complex (APC), subunit 11	DO
comp57178_c0_seq1	KOG1727	Microtubule-binding protein (translationally controlled tumor protein)	DZ
comp57194_c0_seq1	KOG1727	Microtubule-binding protein (translationally controlled tumor protein)	DZ
comp57249_c0_seq1	KOG3105	DNA-binding centromere protein B (CENP-B)	BD
comp57249_c1_seq1	KOG3105	DNA-binding centromere protein B (CENP-B)	BD
comp57390_c0_seq2	KOG1423	Ras-like GTPase ERA	DT
comp57436_c0_seq2	KOG1020	Sister chromatid cohesion protein SCC2/Nipped-B	BDL
comp57530_c0_seq2	KOG0642	Cell-cycle nuclear protein, contains WD-40 repeats	D
comp57530_c0_seq2	KOG0267	Microtubule severing protein katanin p80 subunit B (contains WD40 repeats)	D
comp57554_c0_seq1	KOG0005	Ubiquitin-like protein	DO
comp57570_c0_seq2	KOG4563	Cell cycle-regulated histone H1-binding protein	BD
comp57571_c0_seq1	KOG0267	Microtubule severing protein katanin p80 subunit B (contains WD40 repeats)	D
comp57688_c0_seq1	KOG0892	Protein kinase ATM/Tel1, involved in telomere length regulation and DNA repair	TBLD
comp57688_c0_seq1	KOG0890	Protein kinase of the PI-3 kinase family involved in mitotic growth, DNA repair and meiotic recombination	TBLD
comp57731_c0_seq2	KOG1423	Ras-like GTPase ERA	DT
comp57731_c1_seq1	KOG1423	Ras-like GTPase ERA	DT
comp57842_c0_seq3	KOG2809	Telomerase elongation inhibitor/RNA maturation protein PINX1	AD
comp57863_c0_seq2	KOG1727	Microtubule-binding protein (translationally controlled tumor protein)	DZ
comp57865_c0_seq2	KOG1099	SAM-dependent methyltransferase/cell division protein FtsJ	DR
comp57865_c0_seq2	KOG4589	Cell division protein FtsJ	D
comp57897_c0_seq3	KOG0600	Cdc2-related protein kinase	D
comp57897_c0_seq3	KOG0669	Cyclin T-dependent kinase CDK9	D
comp57976_c0_seq1	KOG1010	Rb (Retinoblastoma tumor suppressor)-related protein	D
comp57997_c0_seq2	KOG0659	Cdk activating kinase (CAK)/RNA polymerase II transcription initiation/nucleotide excision repair factor TFIIH/TFIIK, kinase subunit CDK7	DKL
comp58141_c0_seq1	KOG1987	Speckle-type POZ protein SPOP and related proteins with TRAF, MATH and BTB/POZ domains	DR
comp58152_c0_seq1	KOG2496	Cdk activating kinase (CAK)/RNA polymerase II transcription initiation/nucleotide excision repair factor TFIIH/TFIIK, cyclin H subunit	DKL
comp58174_c0_seq1	KOG1915	Cell cycle control protein (crooked neck)	D
comp58183_c0_seq2	KOG1915	Cell cycle control protein (crooked neck)	D
comp58234_c0_seq1	KOG1987	Speckle-type POZ protein SPOP and related proteins with TRAF, MATH and BTB/POZ domains	DR
comp58244_c0_seq1	KOG0267	Microtubule severing protein katanin p80 subunit B (contains WD40 repeats)	D
comp58286_c0_seq1	KOG0580	Serine/threonine protein kinase	D
comp58286_c1_seq1	KOG0580	Serine/threonine protein kinase	D
comp58317_c0_seq2	KOG1852	Cell cycle-associated protein	D
comp58317_c0_seq2	KOG0440	Cell cycle-associated protein Mob1-1	D
comp58317_c0_seq2	KOG1903	Cell cycle-associated protein	D
comp58478_c0_seq1	KOG1858	Anaphase-promoting complex (APC), subunit 1 (meiotic check point regulator/Tsg24)	DO
comp58536_c0_seq1	KOG4151	Myosin assembly protein/sexual cycle protein and related proteins	ODR
comp58629_c0_seq2	KOG1174	Anaphase-promoting complex (APC), subunit 7	DO
comp58656_c0_seq1	KOG0672	Halotolerance protein HAL3 (contains flavoprotein domain)	PD
comp58758_c0_seq2	KOG2655	Septin family protein (P-loop GTPase)	DZU
comp58758_c0_seq2	KOG1547	Septin CDC10 and related P-loop GTPases	DTZ
comp58758_c0_seq2	KOG3859	Septins (P-loop GTPases)	D
comp58773_c0_seq1	KOG2165	Anaphase-promoting complex (APC), subunit 2	DO
comp58773_c0_seq1	KOG2167	Cullins	D
comp58773_c0_seq1	KOG2166	Cullins	D
comp58821_c0_seq1	KOG2163	Centromere/kinetochore protein zw10 involved in mitotic chromosome segregation	D
comp58830_c0_seq2	KOG4152	Host cell transcription factor HCFC1	DK
comp58875_c0_seq1	KOG1987	Speckle-type POZ protein SPOP and related proteins with TRAF, MATH and BTB/POZ domains	DR
comp58899_c0_seq1	KOG2277	S-M checkpoint control protein CID1 and related nucleotidyltransferases	D
comp59000_c0_seq1	KOG0834	CDK9 kinase-activating protein cyclin T	D
comp59042_c0_seq1	KOG2739	Leucine-rich acidic nuclear protein	DR
comp59090_c0_seq2	KOG3694	Protein required for meiosis	D
comp59098_c0_seq1	KOG4589	Cell division protein FtsJ	D
comp59098_c0_seq1	KOG1099	SAM-dependent methyltransferase/cell division protein FtsJ	DR
comp59098_c1_seq3	KOG4589	Cell division protein FtsJ	D
comp59098_c1_seq3	KOG1099	SAM-dependent methyltransferase/cell division protein FtsJ	DR
comp59123_c0_seq1	KOG3431	Apoptosis-related protein/predicted DNA-binding protein	D
comp59185_c0_seq1	KOG1727	Microtubule-binding protein (translationally controlled tumor protein)	DZ
comp59261_c0_seq1	KOG1987	Speckle-type POZ protein SPOP and related proteins with TRAF, MATH and BTB/POZ domains	DR
comp59265_c0_seq2	KOG2739	Leucine-rich acidic nuclear protein	DR
comp59288_c0_seq1	KOG2277	S-M checkpoint control protein CID1 and related nucleotidyltransferases	D
comp59288_c1_seq1	KOG2277	S-M checkpoint control protein CID1 and related nucleotidyltransferases	D
comp59302_c0_seq1	KOG2166	Cullins	D
comp59302_c0_seq1	KOG2167	Cullins	D
comp59302_c1_seq1	KOG2166	Cullins	D
comp59302_c1_seq1	KOG2167	Cullins	D
comp59339_c0_seq2	KOG1987	Speckle-type POZ protein SPOP and related proteins with TRAF, MATH and BTB/POZ domains	DR
comp59358_c0_seq1	KOG0082	G-protein alpha subunit (small G protein superfamily)	DT
comp59401_c0_seq3	KOG3687	Tuberin - Rap/ran-GTPase-activating protein	DT
comp59473_c0_seq1	KOG0575	Polo-like serine/threonine protein kinase	D
comp59494_c1_seq1	KOG2277	S-M checkpoint control protein CID1 and related nucleotidyltransferases	D
comp59500_c0_seq2	KOG2168	Cullins	D
comp59511_c0_seq6	KOG0591	NIMA (never in mitosis)-related G2-specific serine/threonine protein kinase	D
comp59525_c0_seq1	KOG2398	Predicted proline-serine-threonine phosphatase-interacting protein (PSTPIP)	D
comp59576_c0_seq1	KOG1987	Speckle-type POZ protein SPOP and related proteins with TRAF, MATH and BTB/POZ domains	DR
comp59578_c0_seq2	KOG3022	Predicted ATPase, nucleotide-binding	D
comp59686_c0_seq4	KOG4466	Component of histone deacetylase complex (breast carcinoma metastasis suppressor 1 protein in human)	DK
comp59688_c0_seq6	KOG2167	Cullins	D
comp59688_c0_seq6	KOG2166	Cullins	D
comp59751_c0_seq1	KOG0005	Ubiquitin-like protein	DO
comp59757_c0_seq4	KOG1101	Apoptosis inhibitor IAP1 and related BIR domain proteins	DR
comp59765_c0_seq1	KOG0575	Polo-like serine/threonine protein kinase	D
comp59765_c0_seq1	KOG0580	Serine/threonine protein kinase	D
comp59765_c0_seq1	KOG0615	Serine/threonine protein kinase Chk2 and related proteins	D
comp59770_c0_seq1	KOG1987	Speckle-type POZ protein SPOP and related proteins with TRAF, MATH and BTB/POZ domains	DR
comp59795_c0_seq1	KOG1915	Cell cycle control protein (crooked neck)	D
comp59824_c0_seq1	KOG3105	DNA-binding centromere protein B (CENP-B)	BD
comp59877_c0_seq2	KOG0890	Protein kinase of the PI-3 kinase family involved in mitotic growth, DNA repair and meiotic recombination	TBLD
comp59886_c0_seq2	KOG1832	HIV-1 Vpr-binding protein	D
comp59893_c0_seq1	KOG3105	DNA-binding centromere protein B (CENP-B)	BD
comp59898_c0_seq1	KOG2874	rRNA processing protein	JD
comp59914_c0_seq2	KOG1987	Speckle-type POZ protein SPOP and related proteins with TRAF, MATH and BTB/POZ domains	DR
comp60044_c0_seq1	KOG1852	Cell cycle-associated protein	D
comp60044_c0_seq1	KOG1903	Cell cycle-associated protein	D
comp60044_c0_seq1	KOG0440	Cell cycle-associated protein Mob1-1	D
comp60081_c0_seq3	KOG0515	p53-interacting protein 53BP/ASPP, contains ankyrin and SH3 domains	D
comp60102_c0_seq1	KOG4640	Anaphase-promoting complex (APC), subunit 4	DO
comp60169_c0_seq1	KOG3105	DNA-binding centromere protein B (CENP-B)	BD
comp60169_c2_seq1	KOG3105	DNA-binding centromere protein B (CENP-B)	BD
comp60206_c0_seq1	KOG2101	Intermediate filament-like protein, sorting nexins, and related proteins containing PX (PhoX) domain(s)	ZUD
comp60206_c1_seq1	KOG2101	Intermediate filament-like protein, sorting nexins, and related proteins containing PX (PhoX) domain(s)	ZUD
comp60206_c2_seq1	KOG2101	Intermediate filament-like protein, sorting nexins, and related proteins containing PX (PhoX) domain(s)	ZUD
comp60229_c0_seq1	KOG2864	Nuclear division RFT1 protein	D
comp60256_c0_seq2	KOG0267	Microtubule severing protein katanin p80 subunit B (contains WD40 repeats)	D
comp60270_c0_seq2	KOG1099	SAM-dependent methyltransferase/cell division protein FtsJ	DR
comp60344_c0_seq3	KOG0642	Cell-cycle nuclear protein, contains WD-40 repeats	D
comp60365_c0_seq1	KOG1987	Speckle-type POZ protein SPOP and related proteins with TRAF, MATH and BTB/POZ domains	DR
comp60413_c0_seq1	KOG0082	G-protein alpha subunit (small G protein superfamily)	DT
comp60424_c0_seq2	KOG1969	DNA replication checkpoint protein CHL12/CTF18	DL
comp60435_c0_seq1	KOG2739	Leucine-rich acidic nuclear protein	DR
comp60435_c1_seq3	KOG2739	Leucine-rich acidic nuclear protein	DR
comp60494_c0_seq1	KOG2218	ER to golgi transport protein/RAD50-interacting protein 1	UD
comp60494_c1_seq2	KOG2218	ER to golgi transport protein/RAD50-interacting protein 1	UD
comp60509_c0_seq1	KOG0971	Microtubule-associated protein dynactin DCTN1/Glued	DZ
comp60519_c0_seq2	KOG0267	Microtubule severing protein katanin p80 subunit B (contains WD40 repeats)	D
comp60587_c0_seq1	KOG0615	Serine/threonine protein kinase Chk2 and related proteins	D
comp60622_c0_seq4	KOG2277	S-M checkpoint control protein CID1 and related nucleotidyltransferases	D
comp60683_c0_seq2	KOG0996	Structural maintenance of chromosome protein 4 (chromosome condensation complex Condensin, subunit C)	BD
comp60683_c0_seq2	KOG0018	Structural maintenance of chromosome protein 1 (sister chromatid cohesion complex Cohesin, subunit SMC1)	D
comp60683_c0_seq2	KOG0933	Structural maintenance of chromosome protein 2 (chromosome condensation complex Condensin, subunit E)	BD
comp60704_c0_seq3	KOG4640	Anaphase-promoting complex (APC), subunit 4	DO
comp60751_c0_seq2	KOG1099	SAM-dependent methyltransferase/cell division protein FtsJ	DR
comp60785_c0_seq1	KOG3022	Predicted ATPase, nucleotide-binding	D
comp60853_c0_seq1	KOG3105	DNA-binding centromere protein B (CENP-B)	BD
comp60876_c0_seq1	KOG3022	Predicted ATPase, nucleotide-binding	D
comp60897_c0_seq1	KOG1020	Sister chromatid cohesion protein SCC2/Nipped-B	BDL
comp60944_c0_seq1	KOG1987	Speckle-type POZ protein SPOP and related proteins with TRAF, MATH and BTB/POZ domains	DR
comp60971_c0_seq1	KOG0889	Histone acetyltransferase SAGA, TRRAP/TRA1 component, PI-3 kinase superfamily	TBLD
comp60971_c1_seq2	KOG0889	Histone acetyltransferase SAGA, TRRAP/TRA1 component, PI-3 kinase superfamily	TBLD
comp60972_c0_seq1	KOG4259	Putative nucleic acid-binding protein Hcc-1/proliferation associated cytokine-inducible protein, contains SAP domain	D
comp61031_c0_seq2	KOG2101	Intermediate filament-like protein, sorting nexins, and related proteins containing PX (PhoX) domain(s)	ZUD
comp61052_c0_seq1	KOG4739	Uncharacterized protein involved in synaptonemal complex formation	DR
comp61092_c0_seq2	KOG4151	Myosin assembly protein/sexual cycle protein and related proteins	ODR
comp61092_c1_seq1	KOG4151	Myosin assembly protein/sexual cycle protein and related proteins	ODR
comp61107_c0_seq1	KOG0979	Structural maintenance of chromosome protein SMC5/Spr18, SMC superfamily	BDL
comp61107_c0_seq1	KOG0018	Structural maintenance of chromosome protein 1 (sister chromatid cohesion complex Cohesin, subunit SMC1)	D
comp61107_c0_seq1	KOG0933	Structural maintenance of chromosome protein 2 (chromosome condensation complex Condensin, subunit E)	BD
comp61119_c0_seq1	KOG1101	Apoptosis inhibitor IAP1 and related BIR domain proteins	DR
comp61215_c0_seq1	KOG3105	DNA-binding centromere protein B (CENP-B)	BD
comp61282_c0_seq1	KOG2874	rRNA processing protein	JD
comp61304_c1_seq2	KOG2163	Centromere/kinetochore protein zw10 involved in mitotic chromosome segregation	D
comp61353_c0_seq1	KOG0267	Microtubule severing protein katanin p80 subunit B (contains WD40 repeats)	D
comp61383_c0_seq6	KOG2277	S-M checkpoint control protein CID1 and related nucleotidyltransferases	D
comp61446_c0_seq2	KOG2360	Proliferation-associated nucleolar protein (NOL1)	D
comp61449_c0_seq1	KOG0575	Polo-like serine/threonine protein kinase	D
comp61449_c0_seq1	KOG0580	Serine/threonine protein kinase	D
comp61449_c1_seq1	KOG0575	Polo-like serine/threonine protein kinase	D
comp61449_c1_seq1	KOG0580	Serine/threonine protein kinase	D
comp61488_c0_seq1	KOG1987	Speckle-type POZ protein SPOP and related proteins with TRAF, MATH and BTB/POZ domains	DR
comp61564_c0_seq3	KOG0267	Microtubule severing protein katanin p80 subunit B (contains WD40 repeats)	D
comp61630_c0_seq1	KOG1987	Speckle-type POZ protein SPOP and related proteins with TRAF, MATH and BTB/POZ domains	DR
comp61630_c1_seq1	KOG1987	Speckle-type POZ protein SPOP and related proteins with TRAF, MATH and BTB/POZ domains	DR
comp61676_c0_seq1	KOG4152	Host cell transcription factor HCFC1	DK
comp61733_c0_seq1	KOG3431	Apoptosis-related protein/predicted DNA-binding protein	D
comp61772_c0_seq1	KOG2277	S-M checkpoint control protein CID1 and related nucleotidyltransferases	D
comp61783_c0_seq1	KOG0590	Checkpoint kinase and related serine/threonine protein kinases	D
comp61783_c0_seq1	KOG0580	Serine/threonine protein kinase	D
comp61820_c0_seq1	KOG1126	DNA-binding cell division cycle control protein	D
comp61823_c0_seq1	KOG0082	G-protein alpha subunit (small G protein superfamily)	DT
comp61827_c0_seq1	KOG0659	Cdk activating kinase (CAK)/RNA polymerase II transcription initiation/nucleotide excision repair factor TFIIH/TFIIK, kinase subunit CDK7	DKL
comp61827_c1_seq2	KOG0659	Cdk activating kinase (CAK)/RNA polymerase II transcription initiation/nucleotide excision repair factor TFIIH/TFIIK, kinase subunit CDK7	DKL
comp61828_c0_seq3	KOG1987	Speckle-type POZ protein SPOP and related proteins with TRAF, MATH and BTB/POZ domains	DR
comp61849_c0_seq1	KOG0668	Casein kinase II, alpha subunit	TDK
comp61853_c0_seq3	KOG1525	Sister chromatid cohesion complex Cohesin, subunit PDS5	D
comp61947_c0_seq1	KOG4731	Protein predicted to be involved in spindle matrix formation, contains DM13, DoH, and DOMON domains	D
comp61952_c0_seq1	KOG1987	Speckle-type POZ protein SPOP and related proteins with TRAF, MATH and BTB/POZ domains	DR
comp61972_c0_seq1	KOG1509	Predicted nucleic acid-binding protein ASMTL	D
comp62032_c0_seq1	KOG0267	Microtubule severing protein katanin p80 subunit B (contains WD40 repeats)	D
comp62047_c0_seq1	KOG1987	Speckle-type POZ protein SPOP and related proteins with TRAF, MATH and BTB/POZ domains	DR
comp62072_c0_seq1	KOG1509	Predicted nucleic acid-binding protein ASMTL	D
comp62123_c0_seq1	KOG3687	Tuberin - Rap/ran-GTPase-activating protein	DT
comp62130_c0_seq1	KOG0979	Structural maintenance of chromosome protein SMC5/Spr18, SMC superfamily	BDL
comp62131_c0_seq1	KOG1101	Apoptosis inhibitor IAP1 and related BIR domain proteins	DR
comp62267_c0_seq1	KOG2739	Leucine-rich acidic nuclear protein	DR
comp62282_c0_seq3	KOG1525	Sister chromatid cohesion complex Cohesin, subunit PDS5	D
comp62302_c0_seq1	KOG0642	Cell-cycle nuclear protein, contains WD-40 repeats	D
comp62353_c0_seq3	KOG1987	Speckle-type POZ protein SPOP and related proteins with TRAF, MATH and BTB/POZ domains	DR
comp62353_c1_seq1	KOG1987	Speckle-type POZ protein SPOP and related proteins with TRAF, MATH and BTB/POZ domains	DR
comp62369_c0_seq6	KOG0267	Microtubule severing protein katanin p80 subunit B (contains WD40 repeats)	D
comp62404_c0_seq12	KOG0305	Anaphase promoting complex, Cdc20, Cdh1, and Ama1 subunits	DO
comp62502_c0_seq1	KOG1987	Speckle-type POZ protein SPOP and related proteins with TRAF, MATH and BTB/POZ domains	DR
comp62523_c0_seq2	KOG0267	Microtubule severing protein katanin p80 subunit B (contains WD40 repeats)	D
comp62532_c0_seq5	KOG3573	Caspase, apoptotic cysteine protease	D
comp62574_c0_seq2	KOG1987	Speckle-type POZ protein SPOP and related proteins with TRAF, MATH and BTB/POZ domains	DR
comp62577_c0_seq2	KOG2163	Centromere/kinetochore protein zw10 involved in mitotic chromosome segregation	D
[truncated: 657 more rows]

## Sheet: Amino acid transport and metabo
Unigene	KOG_ID	KOG_description	KOG_code
[truncated: 1,124 more rows]

[truncated: 21 more sheets: Nucleotide transport and metabo, Carbohydrate transport and meta, Coenzyme transport and metaboli, Lipid transport and metabolism, Translation, ribosomal structur, Transcription, Replication, recombination and , Cell wall,membrane,envelope bio, Cell motility,  Posttranslational modification,  Inorganic ion transport and me, Secondary metabolites biosynthe, General function prediction onl, Function unknown, Signal transduction mechanisms , Intracellular trafficking, secr, Defense mechanisms, Extracellular structures, Sheet23, Nuclear structure …]
