# Supplementary material for: De novo characterization of venom apparatus transcriptome of Pardosa pseudoannulata and analysis of its gene expression in response to Bt protein
Source: BMC Biotechnol. 2017 Nov 7;17:73. doi: 10.1186/s12896-017-0392-z (PMC5678584; doi:10.1186/s12896-017-0392-z)
Supplement: Supplementary file 6 — Genes involved in environmental stress and immunity based on GO annotation. (XLSX 4058 kb) [file 12896_2017_392_MOESM6_ESM.xlsx]

## Sheet: annotation
ID	length	GO-id	GO-term
comp0_c0_seq1	323	GO:0045995;GO:0030155;GO:0007155;GO:0005606;GO:0005102	regulation of embryonic development|regulation of cell adhesion|cell adhesion|laminin-1 complex|receptor binding
comp100000_c0_seq1	342
comp100001_c0_seq1	419
comp100002_c0_seq1	309
comp100003_c0_seq1	269
comp100004_c0_seq1	218
comp100005_c0_seq1	245
comp100006_c0_seq1	236
comp100007_c0_seq1	316
comp100008_c0_seq1	235	GO:0016874;GO:0008152	ligase activity|metabolic process
comp100009_c0_seq1	296
comp10000_c0_seq1	401
comp100010_c0_seq1	368
comp100011_c0_seq1	335
comp100012_c0_seq1	311
comp100013_c0_seq1	203
comp100014_c0_seq1	225
comp100015_c0_seq1	302
comp100016_c0_seq1	310
comp100017_c0_seq1	201
comp100018_c0_seq1	214
comp100019_c0_seq1	266
comp10001_c0_seq1	703
comp100020_c0_seq1	265
comp100021_c0_seq1	501	GO:0016021;GO:0015355;GO:0055085	integral component of membrane|secondary active monocarboxylate transmembrane transporter activity|transmembrane transport
comp100022_c0_seq1	214	GO:0005576;GO:0035634	extracellular region|response to stilbenoid
comp100023_c0_seq1	249
comp100024_c0_seq1	210
comp100025_c0_seq1	287
comp100026_c0_seq1	354
comp100027_c0_seq1	299
comp100028_c0_seq1	232
comp100029_c0_seq1	249
comp10002_c0_seq1	206
comp100030_c0_seq1	531	GO:0005730;GO:0005737	nucleolus|cytoplasm
comp100031_c0_seq1	325
comp100032_c0_seq1	316
comp100033_c0_seq1	296
comp100034_c0_seq1	392	GO:0050872;GO:0071333;GO:0071394;GO:0030729;GO:0045471;GO:0071397;GO:0005829;GO:0006631;GO:0042594;GO:0042493;GO:0060612;GO:0001889;GO:0034201;GO:0014074;GO:0005524;GO:0047760;GO:0007584;GO:0032024	white fat cell differentiation|cellular response to glucose stimulus|cellular response to testosterone stimulus|acetoacetate-CoA ligase activity|response to ethanol|cellular response to cholesterol|cytosol|fatty acid metabolic process|response to starvation|response to drug|adipose tissue development|liver development|response to oleic acid|response to purine-containing compound|ATP binding|butyr…
comp100035_c0_seq1	333
comp100036_c0_seq1	225
comp100037_c0_seq1	270
comp100038_c0_seq1	236
comp100040_c0_seq1	280
comp100041_c0_seq1	260
comp100042_c0_seq1	205
comp100043_c0_seq1	322
comp100044_c0_seq1	234
comp100045_c0_seq1	370
comp100046_c0_seq1	209
comp100047_c0_seq1	296
comp100048_c0_seq1	391	GO:0030425;GO:0007520;GO:0008542;GO:0043025;GO:0043679;GO:0097062	dendrite|myoblast fusion|visual learning|neuronal cell body|axon terminus|dendritic spine maintenance
comp10004_c0_seq1	242
comp100050_c0_seq1	258
comp100051_c0_seq1	243
comp100052_c0_seq1	412
comp100053_c0_seq1	212
comp100054_c0_seq1	236
comp100055_c0_seq1	202
comp100056_c0_seq1	370
comp100057_c0_seq1	213
comp100058_c0_seq1	294
comp100059_c0_seq1	246
comp10005_c0_seq1	377
comp100060_c0_seq1	220
comp100061_c0_seq1	273
comp100062_c0_seq1	231
comp100063_c0_seq1	448	GO:0004519;GO:0003964	endonuclease activity|RNA-directed DNA polymerase activity
comp100064_c0_seq1	430	GO:0004725;GO:0050254;GO:0035335	protein tyrosine phosphatase activity|rhodopsin kinase activity|peptidyl-tyrosine dephosphorylation
comp100065_c0_seq1	238
comp100066_c0_seq1	219
comp100067_c0_seq1	489
comp100068_c0_seq1	231
comp100069_c0_seq1	218	GO:0007165	signal transduction
comp10006_c0_seq1	523	GO:0016787;GO:0008033;GO:0005739	hydrolase activity|tRNA processing|mitochondrion
comp100070_c0_seq1	208
comp100071_c0_seq1	333
comp100072_c0_seq1	254
comp100073_c0_seq1	226
comp100075_c0_seq1	209	GO:0005097;GO:0032851	Rab GTPase activator activity|positive regulation of Rab GTPase activity
comp100076_c0_seq1	216
comp100077_c0_seq1	229
comp100078_c0_seq1	360
comp100079_c0_seq1	262
comp10007_c0_seq1	510
comp100080_c0_seq1	233
comp100081_c0_seq1	244
comp100083_c0_seq1	215
comp100084_c0_seq1	251
comp100085_c0_seq1	357
comp100086_c0_seq1	204
comp100087_c0_seq1	252
comp100088_c0_seq1	300
comp100089_c0_seq1	254
comp10008_c0_seq1	271
comp100090_c0_seq1	227
comp100091_c0_seq1	330
comp100092_c0_seq1	206
comp100093_c0_seq1	268	GO:0005789;GO:0050660;GO:0050661;GO:0004499;GO:0016021;GO:0055114	endoplasmic reticulum membrane|flavin adenine dinucleotide binding|NADP binding|N,N-dimethylaniline monooxygenase activity|integral component of membrane|oxidation-reduction process
comp100094_c0_seq1	302
comp100095_c0_seq1	217
comp100096_c0_seq1	289
comp100097_c0_seq1	233
comp100098_c0_seq1	205
comp100099_c0_seq1	328
comp10009_c0_seq1	214
comp1000_c0_seq1	224
comp1000_c1_seq1	296
comp100100_c0_seq1	209
comp100101_c0_seq1	304
comp100102_c0_seq1	280
comp100103_c0_seq1	299	GO:0050254	rhodopsin kinase activity
comp100104_c0_seq1	351
comp100105_c0_seq1	354	GO:0004725;GO:0035335	protein tyrosine phosphatase activity|peptidyl-tyrosine dephosphorylation
comp100106_c0_seq1	286
comp100107_c0_seq1	366
comp100108_c0_seq1	222
comp100109_c0_seq1	207
comp10010_c0_seq1	399	GO:0009450;GO:0009013;GO:0055114;GO:0004777	gamma-aminobutyric acid catabolic process|succinate-semialdehyde dehydrogenase [NAD(P)+] activity|oxidation-reduction process|succinate-semialdehyde dehydrogenase (NAD+) activity
comp100110_c0_seq1	314
comp100111_c0_seq1	316
comp100112_c0_seq1	285
comp100113_c0_seq1	216
comp100114_c0_seq1	397
comp100115_c0_seq1	222
comp100116_c0_seq1	315
comp100117_c0_seq1	235
comp100118_c0_seq1	275
comp100119_c0_seq1	527	GO:0005543;GO:0005097;GO:0032851	phospholipid binding|Rab GTPase activator activity|positive regulation of Rab GTPase activity
comp10011_c0_seq1	548
comp100120_c0_seq1	266
comp100121_c0_seq1	357
comp100122_c0_seq1	282	GO:0003676;GO:0046983	nucleic acid binding|protein dimerization activity
comp100123_c0_seq1	381
comp100124_c0_seq1	345
comp100125_c0_seq1	356	GO:0016021;GO:0005576;GO:0007165	integral component of membrane|extracellular region|signal transduction
comp100126_c0_seq1	267
comp100127_c0_seq1	208
comp100128_c0_seq1	246
comp100129_c0_seq1	207
comp10012_c0_seq1	213
comp100130_c0_seq1	358
comp100131_c0_seq1	236
comp100132_c0_seq1	315
comp100133_c0_seq1	236
comp100134_c0_seq1	335
comp100135_c0_seq1	400
comp100136_c0_seq1	235
comp100137_c0_seq1	225
comp100138_c0_seq1	304
comp100139_c0_seq1	263
comp100140_c0_seq1	243
comp100141_c0_seq1	397	GO:0001934;GO:0032314;GO:0035374;GO:2000541;GO:0043236;GO:0030548;GO:0007009;GO:0043395;GO:0005615;GO:0005509;GO:0045887;GO:0005044;GO:0009986;GO:0007528;GO:0002162;GO:0010469;GO:0016021;GO:0005605;GO:0030154;GO:0030054;GO:0045944;GO:0045213;GO:0043525;GO:0005886;GO:0032321;GO:0007213;GO:0007416;GO:0051491;GO:0045202;GO:0043113	positive regulation of protein phosphorylation|regulation of Rac GTPase activity|chondroitin sulfate binding|positive regulation of protein geranylgeranylation|laminin binding|acetylcholine receptor regulator activity|plasma membrane organization|heparan sulfate proteoglycan binding|extracellular space|calcium ion binding|positive regulation of synaptic growth at neuromuscular junction|scavenger …
comp100142_c0_seq1	229
comp100143_c0_seq1	246
comp100144_c0_seq1	220
comp100145_c0_seq1	204
comp100146_c0_seq1	327
comp100147_c0_seq1	225
comp100148_c0_seq1	258
comp100149_c0_seq1	292
comp10014_c0_seq1	208
comp100150_c0_seq1	205	GO:0003676	nucleic acid binding
comp100151_c0_seq1	266
comp100152_c0_seq1	281
comp100153_c0_seq1	208
comp100154_c0_seq1	214
comp100155_c0_seq1	273
comp100156_c0_seq1	227
comp100157_c0_seq1	360
comp100158_c0_seq1	211
comp100159_c0_seq1	299
comp10015_c0_seq1	617
comp100160_c0_seq1	212
comp100161_c0_seq1	278
comp100162_c0_seq1	382
comp100163_c0_seq1	292
comp100164_c0_seq1	505	GO:0005975;GO:0004519;GO:0003964;GO:0090305;GO:0003676;GO:0030246;GO:0004190;GO:0006508;GO:0008270;GO:0004565;GO:0015074	carbohydrate metabolic process|endonuclease activity|RNA-directed DNA polymerase activity|nucleic acid phosphodiester bond hydrolysis|nucleic acid binding|carbohydrate binding|aspartic-type endopeptidase activity|proteolysis|zinc ion binding|beta-galactosidase activity|DNA integration
comp100165_c0_seq1	247
comp100166_c0_seq1	215
comp100167_c0_seq1	210
comp100168_c0_seq1	434
comp100169_c0_seq1	458
comp10016_c0_seq1	505
comp100170_c0_seq1	339
comp100171_c0_seq1	288
comp100172_c0_seq1	203
comp100174_c0_seq1	253
comp100175_c0_seq1	449
comp100176_c0_seq1	211
comp100177_c0_seq1	251
comp100178_c0_seq1	228
comp100179_c0_seq1	296
comp10017_c0_seq1	1008
comp100180_c0_seq1	219
comp100181_c0_seq1	218
comp100182_c0_seq1	231
comp100183_c0_seq1	222
comp100184_c0_seq1	203
comp100185_c0_seq1	282	GO:0003968	RNA-directed RNA polymerase activity
comp100186_c0_seq1	292
comp100187_c0_seq1	292
comp100188_c0_seq1	325
comp100189_c0_seq1	235
comp10018_c0_seq1	296
comp100190_c0_seq1	229
comp100191_c0_seq1	220
comp100192_c0_seq1	268
comp100193_c0_seq1	245
comp100194_c0_seq1	495
comp100195_c0_seq1	216	GO:0005737;GO:0042787;GO:0004842;GO:0005634	cytoplasm|protein ubiquitination involved in ubiquitin-dependent protein catabolic process|ubiquitin-protein ligase activity|nucleus
comp100196_c0_seq1	210
comp100197_c0_seq1	281
comp100198_c0_seq1	299
comp100199_c0_seq1	363
comp10019_c0_seq1	281
comp100200_c0_seq1	509	GO:0035152;GO:0016324;GO:0046716;GO:0030246;GO:0007155;GO:0005509;GO:0045746;GO:0005112	regulation of tube architecture, open tracheal system|apical plasma membrane|muscle cell cellular homeostasis|carbohydrate binding|cell adhesion|calcium ion binding|negative regulation of Notch signaling pathway|Notch binding
comp100201_c0_seq1	429
comp100202_c0_seq1	219
comp100203_c0_seq1	226
comp100204_c0_seq1	236
comp100205_c0_seq1	230
comp100206_c0_seq1	313
comp100207_c0_seq1	230	GO:0016021;GO:0007156;GO:0005509;GO:0055114;GO:0004022;GO:0005886	integral component of membrane|homophilic cell adhesion|calcium ion binding|oxidation-reduction process|alcohol dehydrogenase (NAD) activity|plasma membrane
comp100208_c0_seq1	224
comp100209_c0_seq1	491
comp10020_c0_seq1	317
comp100210_c0_seq1	388
comp100211_c0_seq1	215
comp100213_c0_seq1	229
comp100215_c0_seq1	334
comp100216_c0_seq1	273
comp100217_c0_seq1	298
comp100218_c0_seq1	269
comp100219_c0_seq1	255	GO:0008483;GO:0006348;GO:0016573;GO:0004402;GO:0005634	transaminase activity|chromatin silencing at telomere|histone acetylation|histone acetyltransferase activity|nucleus
comp10021_c0_seq1	243
comp100220_c0_seq1	292
comp100221_c0_seq1	217	GO:0055085;GO:0016021;GO:0042626;GO:0006200;GO:0005524	transmembrane transport|integral component of membrane|ATPase activity, coupled to transmembrane movement of substances|ATP catabolic process|ATP binding
comp100222_c0_seq1	329
comp100223_c0_seq1	287
comp100224_c0_seq1	221
comp100225_c0_seq1	201
comp100226_c0_seq1	644	GO:0008270;GO:0005622	zinc ion binding|intracellular
comp100227_c0_seq1	263	GO:0090305;GO:0003887;GO:0043625;GO:0043137;GO:0006297;GO:0003677;GO:0008408;GO:0045004;GO:0006287;GO:0000166;GO:0000084;GO:0019985;GO:0007346	nucleic acid phosphodiester bond hydrolysis|DNA-directed DNA polymerase activity|delta DNA polymerase complex|DNA replication, removal of RNA primer|nucleotide-excision repair, DNA gap filling|DNA binding|3'-5' exonuclease activity|DNA replication proofreading|base-excision repair, gap-filling|nucleotide binding|mitotic S phase|translesion synthesis|regulation of mitotic cell cycle
comp100228_c0_seq1	445
comp100229_c0_seq1	357
comp10022_c0_seq1	300
comp100230_c0_seq1	262
comp100231_c0_seq1	269
comp100232_c0_seq1	222
comp100233_c0_seq1	231	GO:0007425;GO:0004871;GO:0006909;GO:0006568;GO:0045187;GO:0004510;GO:0046331;GO:0006559;GO:0001077;GO:0006726;GO:0006357;GO:0006351;GO:0048813;GO:0007443;GO:0007616;GO:0046982;GO:0004505;GO:0043565;GO:0005506;GO:0042427;GO:0007165;GO:0072175;GO:0055114;GO:0005811;GO:0005634;GO:0035277;GO:0007435	epithelial cell fate determination, open tracheal system|signal transducer activity|phagocytosis|tryptophan metabolic process|regulation of circadian sleep/wake cycle, sleep|tryptophan 5-monooxygenase activity|lateral inhibition|L-phenylalanine catabolic process|RNA polymerase II core promoter proximal region sequence-specific DNA binding transcription factor activity involved in positive regulat…
comp100234_c0_seq1	207
comp100235_c0_seq1	265
comp100236_c0_seq1	366	GO:0051082;GO:0031072	unfolded protein binding|heat shock protein binding
comp100237_c0_seq1	248
comp100238_c0_seq1	231
comp100239_c0_seq1	290
comp10023_c0_seq1	685
comp100240_c0_seq1	345	GO:0016021;GO:0004965;GO:0007186	integral component of membrane|G-protein coupled GABA receptor activity|G-protein coupled receptor signaling pathway
comp100241_c0_seq1	235
comp100242_c0_seq1	205
comp100243_c0_seq1	214
comp100244_c0_seq1	285
comp100245_c0_seq1	278
comp100246_c0_seq1	207
comp100247_c0_seq1	229
comp100248_c0_seq1	314	GO:0003779	actin binding
comp100249_c0_seq1	281
comp10024_c0_seq1	383
comp100250_c0_seq1	240
comp100251_c0_seq1	268
comp100252_c0_seq1	238
comp100253_c0_seq1	304
comp100254_c0_seq1	231
comp100256_c0_seq1	249
comp100257_c0_seq1	323
comp100258_c0_seq1	305
comp10025_c0_seq1	369
comp100260_c0_seq1	270
comp100261_c0_seq1	233
comp100262_c0_seq1	257
comp100263_c0_seq1	340
comp100264_c0_seq1	209
comp100265_c0_seq1	279
comp100266_c0_seq1	203
comp100267_c0_seq1	458
comp100268_c0_seq1	204
comp100269_c0_seq1	237	GO:0046872	metal ion binding
comp10026_c0_seq1	355
comp100270_c0_seq1	228
comp100271_c0_seq1	371
comp100272_c0_seq1	222
comp100273_c0_seq1	263
comp100274_c0_seq1	281
comp100275_c0_seq1	369	GO:0005576;GO:0007218;GO:0005184	extracellular region|neuropeptide signaling pathway|neuropeptide hormone activity
comp100276_c0_seq1	260
comp100277_c0_seq1	272
comp100278_c0_seq1	218
comp100279_c0_seq1	253	GO:0008078;GO:0016021;GO:0030424;GO:0008045;GO:0005604;GO:0033563;GO:0030334;GO:0005102;GO:0030163;GO:0005737;GO:0035262	mesodermal cell migration|integral component of membrane|axon|motor neuron axon guidance|basement membrane|dorsal/ventral axon guidance|regulation of cell migration|receptor binding|protein catabolic process|cytoplasm|gonad morphogenesis
comp100280_c0_seq1	202	GO:0016021;GO:0008158	integral component of membrane|hedgehog receptor activity
comp100281_c0_seq1	343
comp100282_c0_seq1	209
comp100283_c0_seq1	245
comp100284_c0_seq1	213
comp100285_c0_seq1	379
comp100286_c0_seq1	228
comp100287_c0_seq1	213
comp100288_c0_seq1	214
comp100289_c0_seq1	316
comp10028_c0_seq1	467
comp100290_c0_seq1	260
comp100291_c0_seq1	241
comp100292_c0_seq1	213
comp100293_c0_seq1	236	GO:0003779;GO:0005543;GO:0051017;GO:0051764	actin binding|phospholipid binding|actin filament bundle assembly|actin crosslink formation
comp100294_c0_seq1	413
comp100295_c0_seq1	268
comp100296_c0_seq1	273
comp100297_c0_seq1	203
comp100298_c0_seq1	394
comp100299_c0_seq1	212
comp10029_c0_seq1	314
comp100300_c0_seq1	463	GO:0055114;GO:0016706	oxidation-reduction process|oxidoreductase activity, acting on paired donors, with incorporation or reduction of molecular oxygen, 2-oxoglutarate as one donor, and incorporation of one atom each of oxygen into both donors
comp100301_c0_seq1	214
comp100302_c0_seq1	255
comp100303_c0_seq1	307
comp100304_c0_seq1	203
comp100305_c0_seq1	301
comp100306_c0_seq1	340	GO:0046872;GO:0004519;GO:0090305;GO:0003677;GO:0005634;GO:0006281	metal ion binding|endonuclease activity|nucleic acid phosphodiester bond hydrolysis|DNA binding|nucleus|DNA repair
comp100307_c0_seq1	204
comp100308_c0_seq1	340
comp100309_c0_seq1	207
comp10030_c0_seq1	592
comp100310_c0_seq1	233
comp100311_c0_seq1	226
comp100312_c0_seq1	292	GO:0005829;GO:0035243;GO:0044020;GO:0035241;GO:0006349;GO:0043021;GO:0043985;GO:0000387;GO:0019918;GO:0043046;GO:0016277;GO:0005634	cytosol|protein-arginine omega-N symmetric methyltransferase activity|histone methyltransferase activity (H4-R3 specific)|protein-arginine omega-N monomethyltransferase activity|regulation of gene expression by genetic imprinting|ribonucleoprotein complex binding|histone H4-R3 methylation|spliceosomal snRNP assembly|peptidyl-arginine methylation, to symmetrical-dimethyl arginine|DNA methylation i…
comp100313_c0_seq1	202	GO:0005097;GO:0032851	Rab GTPase activator activity|positive regulation of Rab GTPase activity
comp100314_c0_seq1	245
comp100315_c0_seq1	312	GO:0004842;GO:0016567	ubiquitin-protein ligase activity|protein ubiquitination
comp100316_c0_seq1	325
comp100317_c0_seq1	329
comp100318_c0_seq1	259
comp100319_c0_seq1	258
comp10031_c0_seq1	406	GO:0006355;GO:0046872;GO:0003700;GO:0043565;GO:0005634	regulation of transcription, DNA-templated|metal ion binding|sequence-specific DNA binding transcription factor activity|sequence-specific DNA binding|nucleus
comp100320_c0_seq1	273
comp100321_c0_seq1	217
comp100322_c0_seq1	203
comp100323_c0_seq1	441	GO:0047696;GO:0040010;GO:0006468;GO:0005543;GO:0006935;GO:0004703;GO:0042048;GO:0038032;GO:0005524;GO:0032501;GO:0006972;GO:0007165	beta-adrenergic receptor kinase activity|positive regulation of growth rate|protein phosphorylation|phospholipid binding|chemotaxis|G-protein coupled receptor kinase activity|olfactory behavior|termination of G-protein coupled receptor signaling pathway|ATP binding|multicellular organismal process|hyperosmotic response|signal transduction
comp100324_c0_seq1	216
comp100325_c0_seq1	433
comp100326_c0_seq1	214
comp100327_c0_seq1	256
comp100328_c0_seq1	272
comp100329_c0_seq1	245
comp100330_c0_seq1	282	GO:0003964;GO:0006278;GO:0003723;GO:0004190;GO:0006508;GO:0015074	RNA-directed DNA polymerase activity|RNA-dependent DNA replication|RNA binding|aspartic-type endopeptidase activity|proteolysis|DNA integration
comp100331_c0_seq1	262	GO:0005044;GO:0016020;GO:0030246	scavenger receptor activity|membrane|carbohydrate binding
comp100332_c0_seq1	247
comp100333_c0_seq1	429
comp100334_c0_seq1	365
comp100335_c0_seq1	390
comp100336_c0_seq1	205
comp100337_c0_seq1	222	GO:0005509;GO:0008324;GO:0006184;GO:0003924;GO:0006812;GO:0005525	calcium ion binding|cation transmembrane transporter activity|GTP catabolic process|GTPase activity|cation transport|GTP binding
comp100338_c0_seq1	212	GO:0005911;GO:0016339;GO:0005887;GO:0007412;GO:0045296;GO:0005509;GO:0050774;GO:0030425;GO:0007156;GO:0030424;GO:0044331;GO:0048846;GO:0007413;GO:0031290;GO:0004872;GO:0042803;GO:0045467;GO:0008013;GO:0016318;GO:0045463;GO:0048841	cell-cell junction|calcium-dependent cell-cell adhesion|integral component of plasma membrane|axon target recognition|cadherin binding|calcium ion binding|negative regulation of dendrite morphogenesis|dendrite|homophilic cell adhesion|axon|cell-cell adhesion mediated by cadherin|axon extension involved in axon guidance|axonal fasciculation|retinal ganglion cell axon guidance|receptor activity|pro…
comp100339_c0_seq1	406
comp10033_c0_seq1	209
comp100340_c0_seq1	355	GO:0006886	intracellular protein transport
comp100341_c0_seq1	241
comp100342_c0_seq1	471	GO:0055085;GO:0016021	transmembrane transport|integral component of membrane
comp100343_c0_seq1	259
comp100344_c0_seq1	291
comp100345_c0_seq1	201
comp100346_c0_seq1	427
comp100347_c0_seq1	201
comp100348_c0_seq1	305
comp100349_c0_seq1	249
comp10034_c0_seq1	451	GO:0006987;GO:0055114;GO:0044267;GO:0071682;GO:0005524;GO:0005788;GO:0032440;GO:0005576	activation of signaling protein activity involved in unfolded protein response|oxidation-reduction process|cellular protein metabolic process|endocytic vesicle lumen|ATP binding|endoplasmic reticulum lumen|2-alkenal reductase [NAD(P)] activity|extracellular region
comp100350_c0_seq1	222
comp100351_c0_seq1	549
comp100352_c0_seq1	301
comp100353_c0_seq1	252
comp100354_c0_seq1	204
comp100355_c0_seq1	292
comp100356_c0_seq1	232	GO:0006952;GO:0043531;GO:0003677;GO:0005871;GO:0003777	defense response|ADP binding|DNA binding|kinesin complex|microtubule motor activity
comp100357_c0_seq1	351
comp100358_c0_seq1	237
comp100359_c0_seq1	232
comp10035_c0_seq1	242	GO:0005507;GO:0016491;GO:0030168;GO:0055114	copper ion binding|oxidoreductase activity|platelet activation|oxidation-reduction process
comp100360_c0_seq1	352
comp100361_c0_seq1	418
comp100362_c0_seq1	201
comp100363_c0_seq1	207
comp100364_c0_seq1	348	GO:0003964;GO:0006278;GO:0003723;GO:0008270;GO:0015074	RNA-directed DNA polymerase activity|RNA-dependent DNA replication|RNA binding|zinc ion binding|DNA integration
comp100365_c0_seq1	305	GO:0005737;GO:0004842;GO:0016567;GO:0008270	cytoplasm|ubiquitin-protein ligase activity|protein ubiquitination|zinc ion binding
comp100366_c0_seq1	253
comp100367_c0_seq1	260
comp100368_c0_seq1	203
comp100369_c0_seq1	349	GO:0003676	nucleic acid binding
comp10036_c0_seq1	414
comp100370_c0_seq1	433	GO:0003677	DNA binding
comp100371_c0_seq1	234
comp100372_c0_seq1	222
comp100373_c0_seq1	218
comp100374_c0_seq1	224
comp100375_c0_seq1	215
comp100376_c0_seq1	275
comp100377_c0_seq1	349
comp100378_c0_seq1	273
comp100379_c0_seq1	249
comp10037_c0_seq1	557	GO:0006779;GO:0004109;GO:0055114	porphyrin-containing compound biosynthetic process|coproporphyrinogen oxidase activity|oxidation-reduction process
comp100380_c0_seq1	208
comp100381_c0_seq1	201
comp100382_c0_seq1	263
comp100383_c0_seq1	369
comp100384_c0_seq1	259
comp100385_c0_seq1	229
comp100386_c0_seq1	225
comp100387_c0_seq1	225	GO:0005794;GO:0006012;GO:0008108;GO:0008270	Golgi apparatus|galactose metabolic process|UDP-glucose:hexose-1-phosphate uridylyltransferase activity|zinc ion binding
comp100388_c0_seq1	291
comp100389_c0_seq1	219	GO:0016021;GO:0008324;GO:0006812;GO:0005886;GO:0055085	integral component of membrane|cation transmembrane transporter activity|cation transport|plasma membrane|transmembrane transport
comp100390_c0_seq1	383	GO:0008270;GO:0003676	zinc ion binding|nucleic acid binding
comp100391_c0_seq1	301	GO:0006260;GO:0003677;GO:0005524;GO:0003910;GO:0006310;GO:0006281	DNA replication|DNA binding|ATP binding|DNA ligase (ATP) activity|DNA recombination|DNA repair
comp100392_c0_seq1	349
comp100393_c0_seq1	202
comp100394_c0_seq1	332	GO:0000166;GO:0003723	nucleotide binding|RNA binding
comp100395_c0_seq1	381
comp100396_c0_seq1	222
comp100397_c0_seq1	383
comp100398_c0_seq1	230
comp100399_c0_seq1	214
comp10039_c0_seq1	260
comp100400_c0_seq1	213	GO:0045467;GO:0022416;GO:0008360;GO:0008045;GO:0042802;GO:0048058;GO:0051124;GO:0031005;GO:0005887;GO:0007155;GO:0031594;GO:0045211;GO:0004714;GO:0005578;GO:0016200	R7 cell development|chaeta development|regulation of cell shape|motor neuron axon guidance|identical protein binding|compound eye corneal lens development|synaptic growth at neuromuscular junction|filamin binding|integral component of plasma membrane|cell adhesion|neuromuscular junction|postsynaptic membrane|transmembrane receptor protein tyrosine kinase activity|proteinaceous extracellular matri…
comp100401_c0_seq1	410
comp100402_c0_seq1	260
comp100403_c0_seq1	241	GO:0006584;GO:0005789;GO:0005507;GO:0016052;GO:0030246;GO:0004500;GO:0016021;GO:0055114	catecholamine metabolic process|endoplasmic reticulum membrane|copper ion binding|carbohydrate catabolic process|carbohydrate binding|dopamine beta-monooxygenase activity|integral component of membrane|oxidation-reduction process
comp100404_c0_seq1	261
comp100405_c0_seq1	229
comp100406_c0_seq1	416	GO:0004721;GO:0016021;GO:0003676;GO:0007165;GO:0008270	phosphoprotein phosphatase activity|integral component of membrane|nucleic acid binding|signal transduction|zinc ion binding
comp100407_c0_seq1	787
comp100408_c0_seq1	217
comp100409_c0_seq1	351
comp10040_c0_seq1	233
comp100411_c0_seq1	203
comp100412_c0_seq1	225
comp100413_c0_seq1	226
comp100414_c0_seq1	218
comp100415_c0_seq1	295
comp100416_c0_seq1	309	GO:0060218;GO:0032040	hematopoietic stem cell differentiation|small-subunit processome
comp100417_c0_seq1	234
comp100418_c0_seq1	313	GO:0016567;GO:0020037;GO:0006468;GO:0005524;GO:0007165;GO:0004842;GO:0008270;GO:0004674	protein ubiquitination|heme binding|protein phosphorylation|ATP binding|signal transduction|ubiquitin-protein ligase activity|zinc ion binding|protein serine/threonine kinase activity
comp100419_c0_seq1	261
comp10041_c0_seq1	363
comp100421_c0_seq1	226
comp100422_c0_seq1	209	GO:0006468;GO:0016021;GO:0035556;GO:0004383;GO:0004672;GO:0005524;GO:0006182	protein phosphorylation|integral component of membrane|intracellular signal transduction|guanylate cyclase activity|protein kinase activity|ATP binding|cGMP biosynthetic process
comp100423_c0_seq1	273
comp100425_c0_seq1	319	GO:0003988;GO:0005743;GO:0006084;GO:0006635;GO:0005759;GO:1901029	acetyl-CoA C-acyltransferase activity|mitochondrial inner membrane|acetyl-CoA metabolic process|fatty acid beta-oxidation|mitochondrial matrix|negative regulation of mitochondrial outer membrane permeabilization
comp100426_c0_seq1	224
comp100427_c0_seq1	207
comp100428_c0_seq1	397
comp100429_c0_seq1	324
comp10042_c0_seq1	288
comp100430_c0_seq1	242	GO:0005634	nucleus
comp100431_c0_seq1	216
comp100432_c0_seq1	283
comp100433_c0_seq1	284
comp100434_c0_seq1	385
comp100435_c0_seq1	225	GO:0008270;GO:0003676	zinc ion binding|nucleic acid binding
comp100436_c0_seq1	383
comp100437_c0_seq1	207
comp100438_c0_seq1	263
comp100439_c0_seq1	518
comp10043_c0_seq1	270
comp100440_c0_seq1	218
comp100441_c0_seq1	232	GO:0005737;GO:0016788;GO:0003676;GO:0007275;GO:0007286;GO:0005634;GO:0008270;GO:0042803	cytoplasm|hydrolase activity, acting on ester bonds|nucleic acid binding|multicellular organismal development|spermatid development|nucleus|zinc ion binding|protein homodimerization activity
comp100442_c0_seq1	282
comp100444_c0_seq1	279
comp100445_c0_seq1	239	GO:0008152;GO:0016746	metabolic process|transferase activity, transferring acyl groups
comp100446_c0_seq1	401
comp100447_c0_seq1	311	GO:0016020;GO:0004222;GO:0005737;GO:0006508	membrane|metalloendopeptidase activity|cytoplasm|proteolysis
comp100448_c0_seq1	280
comp100449_c0_seq1	232
comp100450_c0_seq1	254
comp100451_c0_seq1	276
comp100452_c0_seq1	224
comp100453_c0_seq1	284
comp100454_c0_seq1	293	GO:0046872;GO:0035556;GO:0007205;GO:0003676;GO:0016310;GO:0003951;GO:0004143;GO:0000166	metal ion binding|intracellular signal transduction|protein kinase C-activating G-protein coupled receptor signaling pathway|nucleic acid binding|phosphorylation|NAD+ kinase activity|diacylglycerol kinase activity|nucleotide binding
comp100455_c0_seq1	225
comp100456_c0_seq1	370
comp100457_c0_seq1	280
comp100458_c0_seq1	327	GO:0003746;GO:0045892;GO:0005634;GO:0006414	translation elongation factor activity|negative regulation of transcription, DNA-templated|nucleus|translational elongation
comp100459_c0_seq1	314	GO:0016020;GO:0006400;GO:0023014;GO:0005525;GO:0006184;GO:0000155;GO:0046872;GO:0000160;GO:0003924;GO:0005634;GO:0005739	membrane|tRNA modification|signal transduction by phosphorylation|GTP binding|GTP catabolic process|phosphorelay sensor kinase activity|metal ion binding|phosphorelay signal transduction system|GTPase activity|nucleus|mitochondrion
comp10045_c0_seq1	244	GO:0006364	rRNA processing
comp100460_c0_seq1	217
comp100461_c0_seq1	231
comp100462_c0_seq1	284
comp100463_c0_seq1	237
comp100464_c0_seq1	209
comp100465_c0_seq1	217
comp100467_c0_seq1	293
comp100468_c0_seq1	279	GO:0016199;GO:0016204;GO:0007423;GO:0044295;GO:0007026;GO:0016319;GO:0048813;GO:0030175;GO:0035147;GO:0005509;GO:0030716;GO:0000235;GO:0007050;GO:0003779;GO:0030036;GO:0008017;GO:0007475;GO:0035149;GO:0045169;GO:0045773;GO:0001578;GO:0005912;GO:0051491	axon midline choice point recognition|determination of muscle attachment site|sensory organ development|axonal growth cone|negative regulation of microtubule depolymerization|mushroom body development|dendrite morphogenesis|filopodium|branch fusion, open tracheal system|calcium ion binding|oocyte fate determination|astral microtubule|cell cycle arrest|actin binding|actin cytoskeleton organization…
comp100469_c0_seq1	234	GO:0005634	nucleus
comp100470_c0_seq1	274
comp100471_c0_seq1	292
comp100472_c0_seq1	515	GO:0005737;GO:0008104;GO:0007528;GO:0051018;GO:0042675;GO:0008355;GO:0016787;GO:0016319;GO:0016021;GO:0043025	cytoplasm|protein localization|neuromuscular junction development|protein kinase A binding|compound eye cone cell differentiation|olfactory learning|hydrolase activity|mushroom body development|integral component of membrane|neuronal cell body
comp100473_c0_seq1	232
comp100474_c0_seq1	260
comp100475_c0_seq1	201
comp100476_c0_seq1	224
comp100477_c0_seq1	256
comp100478_c0_seq1	485	GO:0050660;GO:0005777;GO:0006635;GO:0005102;GO:0003995;GO:0003997;GO:0005739	flavin adenine dinucleotide binding|peroxisome|fatty acid beta-oxidation|receptor binding|acyl-CoA dehydrogenase activity|acyl-CoA oxidase activity|mitochondrion
comp100479_c0_seq1	261
comp10047_c0_seq1	311	GO:0003964;GO:0006278;GO:0003723;GO:0004190;GO:0006508;GO:0008270;GO:0015074	RNA-directed DNA polymerase activity|RNA-dependent DNA replication|RNA binding|aspartic-type endopeptidase activity|proteolysis|zinc ion binding|DNA integration
comp100480_c0_seq1	313
comp100482_c0_seq1	273
comp100483_c0_seq1	609
comp100484_c0_seq1	348
comp100485_c0_seq1	233
comp100486_c0_seq1	204
comp100487_c0_seq1	418
comp100488_c0_seq1	251
comp100489_c0_seq1	240
comp10048_c0_seq1	217
comp100490_c0_seq1	323
comp100491_c0_seq1	258
comp100492_c0_seq1	322	GO:0030170;GO:0009089;GO:0008836	pyridoxal phosphate binding|lysine biosynthetic process via diaminopimelate|diaminopimelate decarboxylase activity
comp100493_c0_seq1	233
comp100494_c0_seq1	261
comp100495_c0_seq1	283
comp100496_c0_seq1	224
comp100497_c0_seq1	358
comp100498_c0_seq1	201
comp100499_c0_seq1	289
comp10049_c0_seq2	341
comp1004_c0_seq1	249
comp100500_c0_seq1	245
comp100501_c0_seq1	219
comp100502_c0_seq1	282
comp100503_c0_seq1	222	GO:0016301;GO:0005524;GO:0016310	kinase activity|ATP binding|phosphorylation
comp100504_c0_seq1	357
comp100505_c0_seq1	225
comp100506_c0_seq1	251
comp100507_c0_seq1	212
comp100508_c0_seq1	231	GO:0003964;GO:0003677;GO:0006278;GO:0003723;GO:0004190;GO:0006508;GO:0008270;GO:0015074	RNA-directed DNA polymerase activity|DNA binding|RNA-dependent DNA replication|RNA binding|aspartic-type endopeptidase activity|proteolysis|zinc ion binding|DNA integration
comp100509_c0_seq1	234
comp100510_c0_seq1	297
comp100511_c0_seq1	332
comp100512_c0_seq1	203
comp100513_c0_seq1	206
comp100514_c0_seq1	258
comp100515_c0_seq1	217
comp100516_c0_seq1	322
comp100517_c0_seq1	205
comp100518_c0_seq1	243
comp100519_c0_seq1	645
comp10051_c0_seq1	244
comp100521_c0_seq1	482
comp100522_c0_seq1	208
comp100523_c0_seq1	513	GO:0005737;GO:0005886;GO:0006811;GO:0016021;GO:0007626;GO:0042491	cytoplasm|plasma membrane|ion transport|integral component of membrane|locomotory behavior|auditory receptor cell differentiation
comp100524_c0_seq1	262
comp100525_c0_seq1	351
comp100526_c0_seq1	287
comp100527_c0_seq1	366
comp100528_c0_seq1	204
comp100529_c0_seq1	520
comp10052_c0_seq1	297
comp100530_c0_seq1	219
comp100531_c0_seq1	319
comp100532_c0_seq1	205
comp100533_c0_seq1	316	GO:0008299;GO:0003824	isoprenoid biosynthetic process|catalytic activity
comp100534_c0_seq1	406
comp100535_c0_seq1	292
comp100536_c0_seq1	217
comp100537_c0_seq1	219
comp100538_c0_seq1	274
comp100539_c0_seq1	320
comp10053_c0_seq1	355
comp100540_c0_seq1	227
comp100541_c0_seq1	253	GO:0030900;GO:0030326;GO:0005794;GO:0005829;GO:0005874;GO:0031512;GO:0003777;GO:0007030;GO:0019886;GO:0016485;GO:0008105;GO:0030286;GO:0001539;GO:0042384;GO:0007368;GO:0045177;GO:0005930;GO:0009953;GO:0016887;GO:0006200;GO:0007018;GO:0005886;GO:0005524;GO:0021522	forebrain development|embryonic limb morphogenesis|Golgi apparatus|cytosol|microtubule|motile primary cilium|microtubule motor activity|Golgi organization|antigen processing and presentation of exogenous peptide antigen via MHC class II|protein processing|asymmetric protein localization|dynein complex|ciliary or bacterial-type flagellar motility|cilium assembly|determination of left/right symmetr…
comp100542_c0_seq1	215
comp100543_c0_seq1	235
comp100544_c0_seq1	493	GO:0003676;GO:0005634;GO:0005509	nucleic acid binding|nucleus|calcium ion binding
comp100545_c0_seq1	368
comp100546_c0_seq1	208	GO:0005925;GO:0032872;GO:0070371;GO:0036289;GO:0005911;GO:2000147;GO:0004708;GO:0030165;GO:0034142;GO:0004713;GO:0034134;GO:0005794;GO:2000641;GO:0034154;GO:0005829;GO:0005770;GO:0005874;GO:0035681;GO:0004674;GO:0034146;GO:0035419;GO:0005769;GO:0034138;GO:0048471;GO:0005783;GO:0002755;GO:0009898;GO:0045087;GO:0090170;GO:0005634;GO:0005524;GO:0005778;GO:0097110;GO:0035682;GO:0005938;GO:0043539;GO:…	focal adhesion|regulation of stress-activated MAPK cascade|ERK1 and ERK2 cascade|peptidyl-serine autophosphorylation|cell-cell junction|positive regulation of cell motility|MAP kinase kinase activity|PDZ domain binding|toll-like receptor 4 signaling pathway|protein tyrosine kinase activity|toll-like receptor 2 signaling pathway|Golgi apparatus|regulation of early endosome to late endosome transpo…
comp100547_c0_seq1	277
comp100548_c0_seq1	733	GO:0005634;GO:0003677	nucleus|DNA binding
comp100549_c0_seq1	260
comp10054_c0_seq1	241
comp100550_c0_seq1	209	GO:0046777;GO:0035556;GO:0015630;GO:0004674;GO:0008021;GO:0005524	protein autophosphorylation|intracellular signal transduction|microtubule cytoskeleton|protein serine/threonine kinase activity|synaptic vesicle|ATP binding
comp100551_c0_seq1	220	GO:0003964;GO:0006278;GO:0003723;GO:0008270	RNA-directed DNA polymerase activity|RNA-dependent DNA replication|RNA binding|zinc ion binding
comp100552_c0_seq1	549
comp100554_c0_seq1	303
comp100555_c0_seq1	219
comp100556_c0_seq1	244
comp100557_c0_seq1	365
comp100558_c0_seq1	213
comp100559_c0_seq1	367	GO:0008270;GO:0016558;GO:0005779;GO:0008022	zinc ion binding|protein import into peroxisome matrix|integral component of peroxisomal membrane|protein C-terminus binding
comp10055_c0_seq1	256
comp100560_c0_seq1	554	GO:0005634;GO:0003677	nucleus|DNA binding
comp100561_c0_seq1	279	GO:0010466;GO:0005576;GO:0004867;GO:0006508;GO:0006810;GO:0005215;GO:0008233	negative regulation of peptidase activity|extracellular region|serine-type endopeptidase inhibitor activity|proteolysis|transport|transporter activity|peptidase activity
comp100562_c0_seq1	207
comp100563_c0_seq1	321
comp100564_c0_seq1	226
comp100565_c0_seq1	257
comp100566_c0_seq1	253
comp100567_c0_seq1	238
comp100568_c0_seq1	217
comp100569_c0_seq1	237
comp100570_c0_seq1	253
comp100572_c0_seq1	210
comp100573_c0_seq1	257
comp100574_c0_seq1	256
comp100575_c0_seq1	528
comp100576_c0_seq1	280
comp100577_c0_seq1	222
comp100578_c0_seq1	219
comp100579_c0_seq1	460	GO:0003676	nucleic acid binding
comp10057_c0_seq1	463
comp100580_c0_seq1	278	GO:0016020	membrane
comp100581_c0_seq1	275
comp100582_c0_seq1	254
comp100583_c0_seq1	346
comp100584_c0_seq1	255
comp100585_c0_seq1	331	GO:0016021;GO:0003944;GO:0004714	integral component of membrane|N-acetylglucosamine-1-phosphodiester alpha-N-acetylglucosaminidase activity|transmembrane receptor protein tyrosine kinase activity
comp100586_c0_seq1	275
comp100587_c0_seq1	275
comp100588_c0_seq1	325
comp100589_c0_seq1	203	GO:0009507	chloroplast
comp10058_c0_seq1	278
comp100590_c0_seq1	242
comp100591_c0_seq1	239
comp100592_c0_seq1	203
comp100593_c0_seq1	203
comp100594_c0_seq1	248
comp100595_c0_seq1	297	GO:0005507;GO:0005615;GO:0031404;GO:0005344;GO:0016491;GO:0015671;GO:0055114	copper ion binding|extracellular space|chloride ion binding|oxygen transporter activity|oxidoreductase activity|oxygen transport|oxidation-reduction process
comp100596_c0_seq1	253
comp100597_c0_seq1	300
comp100598_c0_seq1	208
comp100599_c0_seq1	219
comp10059_c0_seq1	214
comp1005_c0_seq1	389
comp100600_c0_seq1	241
comp100601_c0_seq1	250
comp100602_c0_seq1	202
comp100603_c0_seq1	294
comp100604_c0_seq1	335
comp100605_c0_seq1	222
comp100606_c0_seq1	211
comp100607_c0_seq1	232
comp100608_c0_seq1	456
comp100609_c0_seq1	274
comp100610_c0_seq1	208
comp100611_c0_seq1	407
comp100612_c0_seq1	292
comp100613_c0_seq1	483
comp100614_c0_seq1	222
comp100616_c0_seq1	324
comp100617_c0_seq1	256	GO:0030247;GO:0048260;GO:0046872;GO:0061302;GO:0010951;GO:0033627;GO:0005615;GO:0050840;GO:0006355;GO:0006955;GO:0043565;GO:0010811;GO:0032092;GO:0005044;GO:0005178;GO:0003700;GO:0008201;GO:0005578;GO:0014911;GO:0030198;GO:0050731;GO:0005634	polysaccharide binding|positive regulation of receptor-mediated endocytosis|metal ion binding|smooth muscle cell-matrix adhesion|negative regulation of endopeptidase activity|cell adhesion mediated by integrin|extracellular space|extracellular matrix binding|regulation of transcription, DNA-templated|immune response|sequence-specific DNA binding|positive regulation of cell-substrate adhesion|posi…
comp100618_c0_seq1	256
comp100619_c0_seq1	343
comp10061_c0_seq1	317
comp100620_c0_seq1	244
comp100621_c0_seq1	212
comp100622_c0_seq1	229
comp100623_c0_seq1	223
comp100624_c0_seq1	291	GO:0060324;GO:0008168;GO:0032259	face development|methyltransferase activity|methylation
comp100625_c0_seq1	264
comp100626_c0_seq1	247
comp100627_c0_seq1	224
comp100628_c0_seq1	339
comp100629_c0_seq1	278
comp10062_c0_seq1	219
comp100630_c0_seq1	214	GO:0051896;GO:0030275;GO:0002039;GO:0051645;GO:0016020;GO:0030295;GO:0030111;GO:0072332;GO:0001944;GO:0097009;GO:0043276;GO:0006974;GO:0060575;GO:0050772;GO:0005829;GO:0046777;GO:0007050;GO:0004674;GO:0042802;GO:0007286;GO:0030308;GO:0045860;GO:0000287;GO:0030511;GO:0030010;GO:0060770;GO:0010212;GO:0005634;GO:0005524;GO:0060070;GO:0042593;GO:0005739;GO:0001894	regulation of protein kinase B signaling|LRR domain binding|p53 binding|Golgi localization|membrane|protein kinase activator activity|regulation of Wnt signaling pathway|intrinsic apoptotic signaling pathway by p53 class mediator|vasculature development|energy homeostasis|anoikis|cellular response to DNA damage stimulus|intestinal epithelial cell differentiation|positive regulation of axonogenesi…
comp100631_c0_seq1	315
comp100632_c0_seq1	215
comp100633_c0_seq1	361
comp100634_c0_seq1	217	GO:0034968;GO:0043983;GO:0008270;GO:0043981;GO:0018024;GO:0003677;GO:0043966;GO:0043982;GO:0000123	histone lysine methylation|histone H4-K12 acetylation|zinc ion binding|histone H4-K5 acetylation|histone-lysine N-methyltransferase activity|DNA binding|histone H3 acetylation|histone H4-K8 acetylation|histone acetyltransferase complex
comp100635_c0_seq1	303	GO:0003723;GO:0008270;GO:0006278;GO:0003964;GO:0006355;GO:0006508;GO:0043565;GO:0003700;GO:0004190;GO:0015074;GO:0005634	RNA binding|zinc ion binding|RNA-dependent DNA replication|RNA-directed DNA polymerase activity|regulation of transcription, DNA-templated|proteolysis|sequence-specific DNA binding|sequence-specific DNA binding transcription factor activity|aspartic-type endopeptidase activity|DNA integration|nucleus
comp100636_c0_seq1	252
comp100637_c0_seq1	201
comp100638_c0_seq1	208
comp100639_c0_seq1	412
comp10063_c0_seq1	366	GO:0016021;GO:0007186;GO:0004930	integral component of membrane|G-protein coupled receptor signaling pathway|G-protein coupled receptor activity
comp100640_c0_seq1	422	GO:0035335;GO:0046627;GO:0045111;GO:0033003;GO:0004725;GO:0042803;GO:0005737;GO:0005634;GO:0005886;GO:0007185;GO:0060027	peptidyl-tyrosine dephosphorylation|negative regulation of insulin receptor signaling pathway|intermediate filament cytoskeleton|regulation of mast cell activation|protein tyrosine phosphatase activity|protein homodimerization activity|cytoplasm|nucleus|plasma membrane|transmembrane receptor protein tyrosine phosphatase signaling pathway|convergent extension involved in gastrulation
comp100641_c0_seq1	295
comp100642_c0_seq1	209
comp100643_c0_seq1	351
comp100644_c0_seq1	305	GO:0004222;GO:0006508	metalloendopeptidase activity|proteolysis
comp100645_c0_seq1	258
comp100646_c0_seq1	214
comp100647_c0_seq1	364
comp100648_c0_seq1	253
comp100649_c0_seq1	437
comp10064_c0_seq1	414	GO:0050853;GO:0001525;GO:0043087;GO:0005154;GO:0030032;GO:0035023;GO:0006906;GO:0006974;GO:0005543;GO:0007229;GO:0005737;GO:0046872;GO:0007264;GO:0042493;GO:0045785;GO:0043552;GO:0030676;GO:0005886;GO:0016477;GO:0030890	B cell receptor signaling pathway|angiogenesis|regulation of GTPase activity|epidermal growth factor receptor binding|lamellipodium assembly|regulation of Rho protein signal transduction|vesicle fusion|cellular response to DNA damage stimulus|phospholipid binding|integrin-mediated signaling pathway|cytoplasm|metal ion binding|small GTPase mediated signal transduction|response to drug|positive reg…
comp100650_c0_seq1	283	GO:0002027;GO:0008076;GO:0005251;GO:0001700;GO:0071805;GO:0060048	regulation of heart rate|voltage-gated potassium channel complex|delayed rectifier potassium channel activity|embryonic development via the syncytial blastoderm|potassium ion transmembrane transport|cardiac muscle contraction
comp100651_c0_seq1	267
comp100652_c0_seq1	206
comp100653_c0_seq1	289
comp100654_c0_seq1	247
comp100655_c0_seq1	248
comp100656_c0_seq1	202
comp100657_c0_seq1	245
comp100658_c0_seq1	255	GO:0005581;GO:0035845	collagen|photoreceptor cell outer segment organization
comp100659_c0_seq1	340
comp100660_c0_seq1	257
comp100661_c0_seq1	544	GO:0016162;GO:0008152	cellulose 1,4-beta-cellobiosidase activity|metabolic process
comp100662_c0_seq1	443
comp100663_c0_seq1	218
comp100664_c0_seq1	353
comp100665_c0_seq1	377	GO:0051089;GO:0042117;GO:0030307;GO:0007219;GO:0008270;GO:0019901;GO:0007162;GO:0009986;GO:0010820;GO:0008284;GO:0004222;GO:0006468;GO:0034612;GO:0014069;GO:0005798;GO:0042803;GO:0005634;GO:0051088;GO:0001701	constitutive protein ectodomain proteolysis|monocyte activation|positive regulation of cell growth|Notch signaling pathway|zinc ion binding|protein kinase binding|negative regulation of cell adhesion|cell surface|positive regulation of T cell chemotaxis|positive regulation of cell proliferation|metalloendopeptidase activity|protein phosphorylation|response to tumor necrosis factor|postsynaptic de…
comp100667_c0_seq1	279
comp100668_c0_seq1	201
comp100669_c0_seq1	326
comp10066_c0_seq1	231
comp100670_c0_seq1	507	GO:0016787;GO:0008270	hydrolase activity|zinc ion binding
comp100671_c0_seq1	279
comp100672_c0_seq1	219
comp100673_c0_seq1	237
comp100674_c0_seq1	254
comp100675_c0_seq1	499	GO:0050254	rhodopsin kinase activity
comp100676_c0_seq1	264	GO:0030175;GO:0007391;GO:0016461;GO:0042623;GO:0046847;GO:0005524;GO:0003774;GO:0005515;GO:0043025;GO:0006886	filopodium|dorsal closure|unconventional myosin complex|ATPase activity, coupled|filopodium assembly|ATP binding|motor activity|protein binding|neuronal cell body|intracellular protein transport
comp100677_c0_seq1	285
comp100678_c0_seq1	277
comp100679_c0_seq1	352
comp100680_c0_seq1	256	GO:0020037;GO:0005506;GO:0009055;GO:0055114;GO:0008386	heme binding|iron ion binding|electron carrier activity|oxidation-reduction process|cholesterol monooxygenase (side-chain-cleaving) activity
comp100681_c0_seq1	211
comp100682_c0_seq1	305
comp100683_c0_seq1	210
comp100684_c0_seq1	281
comp100685_c0_seq1	214
comp100686_c0_seq1	365
comp100687_c0_seq1	249
comp100688_c0_seq1	294
comp100689_c0_seq1	276
comp10068_c0_seq1	307
comp100690_c0_seq1	332
comp100691_c0_seq1	319	GO:0034968;GO:0006355;GO:0018024;GO:0003677;GO:0016573;GO:0004402;GO:0005694;GO:0016787;GO:0005634	histone lysine methylation|regulation of transcription, DNA-templated|histone-lysine N-methyltransferase activity|DNA binding|histone acetylation|histone acetyltransferase activity|chromosome|hydrolase activity|nucleus
comp100692_c0_seq1	468	GO:0016747	transferase activity, transferring acyl groups other than amino-acyl groups
comp100693_c0_seq1	257
comp100694_c0_seq1	329
comp100695_c0_seq1	201
comp100696_c0_seq1	211
comp100697_c0_seq1	219
comp100698_c0_seq1	303
comp100699_c0_seq1	395
comp1006_c0_seq1	362
comp100700_c0_seq1	302
comp100701_c0_seq1	296
comp100702_c0_seq1	235
comp100703_c0_seq1	271
comp100704_c0_seq1	209
comp100705_c0_seq1	202
comp100706_c0_seq1	215
comp100707_c0_seq1	387
comp100708_c0_seq1	283
comp100709_c0_seq1	356
comp10070_c0_seq1	582
comp100710_c0_seq1	254	GO:0003676	nucleic acid binding
comp100711_c0_seq1	354	GO:0045211;GO:0030054;GO:0005234;GO:0006811;GO:0004970;GO:0016021;GO:0035235	postsynaptic membrane|cell junction|extracellular-glutamate-gated ion channel activity|ion transport|ionotropic glutamate receptor activity|integral component of membrane|ionotropic glutamate receptor signaling pathway
comp100712_c0_seq1	337
comp100713_c0_seq1	331
comp100714_c0_seq1	257
comp100715_c0_seq1	362
comp100716_c0_seq1	251
comp100717_c0_seq1	334
comp100718_c0_seq1	362	GO:0008407;GO:0016055;GO:0005515;GO:0048601;GO:0070593;GO:0042052;GO:0045860;GO:0048800;GO:0035317;GO:0045177;GO:0048814;GO:0005938	chaeta morphogenesis|Wnt signaling pathway|protein binding|oocyte morphogenesis|dendrite self-avoidance|rhabdomere development|positive regulation of protein kinase activity|antennal morphogenesis|imaginal disc-derived wing hair organization|apical part of cell|regulation of dendrite morphogenesis|cell cortex
comp100719_c0_seq1	460	GO:0004519;GO:0003964;GO:0006278;GO:0003723	endonuclease activity|RNA-directed DNA polymerase activity|RNA-dependent DNA replication|RNA binding
comp10071_c0_seq1	435	GO:0003876;GO:0006188	AMP deaminase activity|IMP biosynthetic process
comp100720_c0_seq1	378	GO:0016301;GO:0005524;GO:0016310	kinase activity|ATP binding|phosphorylation
comp100721_c0_seq1	325	GO:0005813;GO:0005509	centrosome|calcium ion binding
comp100722_c0_seq1	207
comp100723_c0_seq1	482	GO:0017111;GO:0016021;GO:0006468;GO:0004872;GO:0004713;GO:0005524;GO:0007155;GO:0050839;GO:0031290;GO:0005886	nucleoside-triphosphatase activity|integral component of membrane|protein phosphorylation|receptor activity|protein tyrosine kinase activity|ATP binding|cell adhesion|cell adhesion molecule binding|retinal ganglion cell axon guidance|plasma membrane
comp100724_c0_seq1	272
comp100725_c0_seq1	312
comp100726_c0_seq1	319
comp100727_c0_seq1	228	GO:0060439;GO:0006035;GO:0001838;GO:0008293;GO:0007362;GO:0035158;GO:0008362	trachea morphogenesis|cuticle chitin biosynthetic process|embryonic epithelial tube formation|torso signaling pathway|terminal region determination|regulation of tube diameter, open tracheal system|chitin-based embryonic cuticle biosynthetic process
comp100728_c0_seq1	247	GO:0003899;GO:0003677;GO:0006351	DNA-directed RNA polymerase activity|DNA binding|transcription, DNA-templated
comp100729_c0_seq1	243
comp10072_c0_seq1	217
comp100730_c0_seq1	207
comp100731_c0_seq1	245
comp100732_c0_seq1	256	GO:0006184;GO:0005515;GO:0003924;GO:0005525	GTP catabolic process|protein binding|GTPase activity|GTP binding
comp100733_c0_seq1	219
comp100734_c0_seq1	259	GO:0042572;GO:0016021;GO:0042574;GO:0055114;GO:0004745;GO:0043616;GO:0050908;GO:0005789	retinol metabolic process|integral component of membrane|retinal metabolic process|oxidation-reduction process|retinol dehydrogenase activity|keratinocyte proliferation|detection of light stimulus involved in visual perception|endoplasmic reticulum membrane
comp100735_c0_seq1	266
comp100736_c0_seq1	221
comp100737_c0_seq1	341
comp100738_c0_seq1	267
comp100739_c0_seq1	202
comp10073_c0_seq1	678
comp100740_c0_seq1	203
comp100741_c0_seq1	243
comp100742_c0_seq1	220
comp100743_c0_seq1	286
comp100744_c0_seq1	227	GO:0006633;GO:0016491;GO:0005506;GO:0016021;GO:0055114	fatty acid biosynthetic process|oxidoreductase activity|iron ion binding|integral component of membrane|oxidation-reduction process
comp100745_c0_seq1	208
comp100746_c0_seq1	216
comp100747_c0_seq1	300
comp100748_c0_seq1	335
comp100749_c0_seq1	364	GO:0018468;GO:0055114;GO:0008270;GO:0004022	alcohol dehydrogenase (acceptor) activity|oxidation-reduction process|zinc ion binding|alcohol dehydrogenase (NAD) activity
comp10074_c0_seq1	338
comp100751_c0_seq1	227
comp100752_c0_seq1	272
comp100753_c0_seq1	251
comp100754_c0_seq1	385
comp100755_c0_seq1	235
comp100756_c0_seq1	263
comp100757_c0_seq1	228
comp100758_c0_seq1	405	GO:0016568;GO:0006357;GO:0036310;GO:0003677;GO:0005524;GO:0004386;GO:0008094;GO:0000733;GO:0005634	chromatin modification|regulation of transcription from RNA polymerase II promoter|annealing helicase activity|DNA binding|ATP binding|helicase activity|DNA-dependent ATPase activity|DNA strand renaturation|nucleus
comp100759_c0_seq1	421	GO:0031625;GO:0042787;GO:0016607;GO:0043161;GO:0001085;GO:0031463	ubiquitin protein ligase binding|protein ubiquitination involved in ubiquitin-dependent protein catabolic process|nuclear speck|proteasome-mediated ubiquitin-dependent protein catabolic process|RNA polymerase II transcription factor binding|Cul3-RING ubiquitin ligase complex
comp100760_c0_seq1	201
comp100761_c0_seq1	489	GO:0007165	signal transduction
comp100762_c0_seq1	247
comp100763_c0_seq1	277
comp100764_c0_seq1	510
comp100765_c0_seq1	228
comp100766_c0_seq1	256
comp100767_c0_seq1	375
comp100768_c0_seq1	219
comp100769_c0_seq1	239
comp10076_c0_seq1	253
comp100770_c0_seq1	248
comp100771_c0_seq1	380
comp100772_c0_seq1	319
comp100773_c0_seq1	255
comp100774_c0_seq1	480
comp100775_c0_seq1	295
comp100776_c0_seq1	322
comp100777_c0_seq1	232
comp100778_c0_seq1	285
comp100779_c0_seq1	287
comp10077_c0_seq1	490
comp100780_c0_seq1	213
comp100781_c0_seq1	214
comp100782_c0_seq1	287
comp100783_c0_seq1	268
comp100784_c0_seq1	219
comp100785_c0_seq1	226
comp100786_c0_seq1	298
comp100787_c0_seq1	370	GO:0005543;GO:0032312;GO:0008060;GO:0008270	phospholipid binding|regulation of ARF GTPase activity|ARF GTPase activator activity|zinc ion binding
comp100788_c0_seq1	265
comp100789_c0_seq1	296
comp10078_c0_seq1	1059
comp100790_c0_seq1	309
comp100791_c0_seq1	297
comp100792_c0_seq1	289
comp100793_c0_seq1	201
comp100794_c0_seq1	209
comp100795_c0_seq1	270	GO:0030900;GO:0030326;GO:0005794;GO:0005874;GO:0031512;GO:0003777;GO:0007030;GO:0016485;GO:0008105;GO:0030286;GO:0001539;GO:0042384;GO:0007368;GO:0045177;GO:0005930;GO:0009953;GO:0016887;GO:0006200;GO:0007018;GO:0005886;GO:0005524;GO:0021522	forebrain development|embryonic limb morphogenesis|Golgi apparatus|microtubule|motile primary cilium|microtubule motor activity|Golgi organization|protein processing|asymmetric protein localization|dynein complex|ciliary or bacterial-type flagellar motility|cilium assembly|determination of left/right symmetry|apical part of cell|axoneme|dorsal/ventral pattern formation|ATPase activity|ATP catabol…
comp100796_c0_seq1	241
comp100797_c0_seq1	315	GO:0008092;GO:0016014;GO:0005509;GO:0008270;GO:0008307	cytoskeletal protein binding|dystrobrevin complex|calcium ion binding|zinc ion binding|structural constituent of muscle
comp100798_c0_seq1	287
comp100799_c0_seq1	354	GO:0003964;GO:0006278;GO:0003723;GO:0004190;GO:0006508;GO:0008270;GO:0015074	RNA-directed DNA polymerase activity|RNA-dependent DNA replication|RNA binding|aspartic-type endopeptidase activity|proteolysis|zinc ion binding|DNA integration
comp10079_c0_seq1	247
comp1007_c0_seq1	227
comp100800_c0_seq1	227
comp100801_c0_seq1	265
comp100802_c0_seq1	301
comp100803_c0_seq1	214
comp100804_c0_seq1	232
comp100805_c0_seq1	207	GO:0004930;GO:0005886;GO:0005509;GO:0016021;GO:0007218	G-protein coupled receptor activity|plasma membrane|calcium ion binding|integral component of membrane|neuropeptide signaling pathway
comp100806_c0_seq1	250
comp100807_c0_seq1	274	GO:0016021;GO:0007186;GO:0004930	integral component of membrane|G-protein coupled receptor signaling pathway|G-protein coupled receptor activity
comp100808_c0_seq1	247
comp100809_c0_seq1	374
comp10080_c0_seq2	566	GO:0005887;GO:0007163;GO:0008065;GO:0019991;GO:0016080;GO:0035151;GO:0007391;GO:0016081;GO:0005919;GO:0008104;GO:0021682;GO:0061343;GO:0008366;GO:0008039;GO:0004888;GO:0060857;GO:0003015	integral component of plasma membrane|establishment or maintenance of cell polarity|establishment of blood-nerve barrier|septate junction assembly|synaptic vesicle targeting|regulation of tube size, open tracheal system|dorsal closure|synaptic vesicle docking involved in exocytosis|pleated septate junction|protein localization|nerve maturation|cell adhesion involved in heart morphogenesis|axon en…
comp100810_c0_seq1	234
comp100811_c0_seq1	209
comp100812_c0_seq1	276
comp100813_c0_seq1	298
comp100814_c0_seq1	301	GO:0006777	Mo-molybdopterin cofactor biosynthetic process
comp100815_c0_seq1	271
comp100816_c0_seq1	327
comp100817_c0_seq1	219
comp100818_c0_seq1	245
comp100819_c0_seq1	266	GO:0001077;GO:0033613;GO:0007424;GO:0001105;GO:0005737;GO:0003676;GO:0030036;GO:0071456;GO:0051302;GO:0045944;GO:0008078;GO:0007298;GO:0005634;GO:0007476	RNA polymerase II core promoter proximal region sequence-specific DNA binding transcription factor activity involved in positive regulation of transcription|activating transcription factor binding|open tracheal system development|RNA polymerase II transcription coactivator activity|cytoplasm|nucleic acid binding|actin cytoskeleton organization|cellular response to hypoxia|regulation of cell divis…
comp10081_c0_seq1	313	GO:0016020;GO:0004222;GO:0006508	membrane|metalloendopeptidase activity|proteolysis
comp100820_c0_seq1	457
comp100821_c0_seq1	201
comp100822_c0_seq1	238
comp100823_c0_seq1	249
comp100824_c0_seq1	206	GO:0006468;GO:0016021;GO:0035556;GO:0004383;GO:0004672;GO:0005524;GO:0005525;GO:0006182	protein phosphorylation|integral component of membrane|intracellular signal transduction|guanylate cyclase activity|protein kinase activity|ATP binding|GTP binding|cGMP biosynthetic process
comp100825_c0_seq1	295
comp100826_c0_seq1	218	GO:0002161;GO:0004823;GO:0006450;GO:0005524;GO:0006429;GO:0005737	aminoacyl-tRNA editing activity|leucine-tRNA ligase activity|regulation of translational fidelity|ATP binding|leucyl-tRNA aminoacylation|cytoplasm
comp100827_c0_seq1	209
comp100828_c0_seq1	205
comp100829_c0_seq1	301
comp100830_c0_seq1	604	GO:0051013;GO:0008352;GO:0008017	microtubule severing|katanin complex|microtubule binding
comp100831_c0_seq1	236	GO:0005829;GO:0006579;GO:0009086;GO:0043234;GO:0008270;GO:0047150;GO:0006479;GO:0032403;GO:0010243;GO:0008898	cytosol|amino-acid betaine catabolic process|methionine biosynthetic process|protein complex|zinc ion binding|betaine-homocysteine S-methyltransferase activity|protein methylation|protein complex binding|response to organonitrogen compound|homocysteine S-methyltransferase activity
comp100832_c0_seq1	219	GO:0016020;GO:0006508;GO:0008239;GO:0008236	membrane|proteolysis|dipeptidyl-peptidase activity|serine-type peptidase activity
comp100833_c0_seq1	241
comp100834_c0_seq1	290
comp100835_c0_seq1	248
comp100836_c0_seq1	319
comp100837_c0_seq1	203
comp100838_c0_seq1	205
comp100839_c0_seq1	245
comp10083_c0_seq1	807	GO:0003964;GO:0006278;GO:0003723;GO:0004190;GO:0006508;GO:0008270;GO:0015074	RNA-directed DNA polymerase activity|RNA-dependent DNA replication|RNA binding|aspartic-type endopeptidase activity|proteolysis|zinc ion binding|DNA integration
comp100840_c0_seq1	247
comp100841_c0_seq1	512
comp100842_c0_seq1	263
comp100843_c0_seq1	288
comp100844_c0_seq1	219
comp100845_c0_seq1	252
comp100846_c0_seq1	289
comp100847_c0_seq1	229
comp100848_c0_seq1	307
comp100849_c0_seq1	286
comp10084_c0_seq1	943	GO:0046872	metal ion binding
comp100850_c0_seq1	271
comp100851_c0_seq1	205
comp100852_c0_seq1	229
comp100853_c0_seq1	256
comp100854_c0_seq1	279
comp100856_c0_seq1	411	GO:0003676;GO:0004190;GO:0006508;GO:0008270;GO:0015074	nucleic acid binding|aspartic-type endopeptidase activity|proteolysis|zinc ion binding|DNA integration
comp100857_c0_seq1	211
comp100858_c0_seq1	253
comp100859_c0_seq1	220
comp10085_c0_seq1	227
comp100860_c0_seq1	312
comp100861_c0_seq1	217
comp100862_c0_seq1	290
comp100863_c0_seq1	285
comp100864_c0_seq1	376
comp100865_c0_seq1	275
comp100866_c0_seq1	297
comp100867_c0_seq1	298
comp100868_c0_seq1	258
comp100869_c0_seq1	204
comp10086_c0_seq1	560
comp100870_c0_seq1	205
comp100871_c0_seq1	315
comp100872_c0_seq1	355
comp100873_c0_seq1	297
comp100874_c0_seq1	242	GO:0016787	hydrolase activity
comp100875_c0_seq1	293
comp100876_c0_seq1	256
comp100877_c0_seq1	391
comp100878_c0_seq1	288	GO:0046872;GO:0003676;GO:0005622;GO:0006355	metal ion binding|nucleic acid binding|intracellular|regulation of transcription, DNA-templated
comp100879_c0_seq1	231
comp10087_c0_seq1	202	GO:0042060;GO:0008017;GO:0000910;GO:0005912;GO:0007009;GO:0051017;GO:0005543;GO:0008091;GO:0016327;GO:0010797;GO:0051764;GO:0003779;GO:0006897;GO:0045186;GO:0016324;GO:0030707;GO:0032432	wound healing|microtubule binding|cytokinesis|adherens junction|plasma membrane organization|actin filament bundle assembly|phospholipid binding|spectrin|apicolateral plasma membrane|regulation of multivesicular body size involved in endosome transport|actin crosslink formation|actin binding|endocytosis|zonula adherens assembly|apical plasma membrane|ovarian follicle cell development|actin filame…
comp100880_c0_seq1	211
comp100881_c0_seq1	308
comp100882_c0_seq1	410
comp100883_c0_seq1	230
comp100884_c0_seq1	237
comp100885_c0_seq1	235
comp100886_c0_seq1	272
comp100887_c0_seq1	255
comp100888_c0_seq1	210	GO:0005524;GO:0004386;GO:0003677;GO:0003682;GO:0016740	ATP binding|helicase activity|DNA binding|chromatin binding|transferase activity
comp100889_c0_seq1	250
comp100890_c0_seq1	323
comp100891_c0_seq1	218
comp100892_c0_seq1	253
comp100893_c0_seq1	267	GO:0017111;GO:0005737;GO:0005524	nucleoside-triphosphatase activity|cytoplasm|ATP binding
comp100894_c0_seq1	375
comp100895_c0_seq1	504
comp100896_c0_seq1	325
comp100897_c0_seq1	232
comp100898_c0_seq1	275
comp100899_c0_seq1	281
comp10089_c0_seq1	372
comp1008_c0_seq1	205
comp100900_c0_seq1	485	GO:0034968;GO:0018024;GO:0005634;GO:0008270	histone lysine methylation|histone-lysine N-methyltransferase activity|nucleus|zinc ion binding
comp100901_c0_seq1	348
comp100902_c0_seq1	220
comp100903_c0_seq1	377
comp100904_c0_seq1	227	GO:0016056;GO:0004143;GO:0005875;GO:0035556;GO:0046834;GO:0007015;GO:0043052;GO:0045494;GO:0006661;GO:0007608;GO:0007601;GO:0003951;GO:0007205;GO:0006654;GO:0019992;GO:0007605;GO:0016059;GO:0016020	rhodopsin mediated signaling pathway|diacylglycerol kinase activity|microtubule associated complex|intracellular signal transduction|lipid phosphorylation|actin filament organization|thermotaxis|photoreceptor cell maintenance|phosphatidylinositol biosynthetic process|sensory perception of smell|visual perception|NAD+ kinase activity|protein kinase C-activating G-protein coupled receptor signaling…
comp100905_c0_seq1	255
comp100906_c0_seq1	235
comp100907_c0_seq1	288
comp100908_c0_seq1	202
comp100909_c0_seq1	462
comp100910_c0_seq1	251
comp100911_c0_seq1	364
comp100912_c0_seq1	234
comp100913_c0_seq1	356
comp100914_c0_seq1	247
comp100915_c0_seq1	210	GO:0005912;GO:0030182;GO:0005543;GO:0005086;GO:0032012;GO:0016192;GO:0005802	adherens junction|neuron differentiation|phospholipid binding|ARF guanyl-nucleotide exchange factor activity|regulation of ARF protein signal transduction|vesicle-mediated transport|trans-Golgi network
comp100916_c0_seq1	278
comp100917_c0_seq1	246
comp100918_c0_seq1	270
comp100919_c0_seq1	294
comp10091_c0_seq1	618	GO:0005634;GO:0003677	nucleus|DNA binding
comp100920_c0_seq1	246
comp100921_c0_seq1	401
comp100922_c0_seq1	208
comp100923_c0_seq1	552
comp100924_c0_seq1	423	GO:0003723;GO:0000786;GO:0008270;GO:0004519;GO:0006278;GO:0003964;GO:0003677;GO:0006334;GO:0005634	RNA binding|nucleosome|zinc ion binding|endonuclease activity|RNA-dependent DNA replication|RNA-directed DNA polymerase activity|DNA binding|nucleosome assembly|nucleus
comp100925_c0_seq1	221	GO:2000289;GO:0008045;GO:0008347;GO:0070983;GO:0005578	regulation of photoreceptor cell axon guidance|motor neuron axon guidance|glial cell migration|dendrite guidance|proteinaceous extracellular matrix
comp100926_c0_seq1	292
comp100927_c0_seq1	371
comp100928_c0_seq1	214
comp100929_c0_seq1	301
comp10092_c0_seq1	309	GO:0009737;GO:0045735	response to abscisic acid|nutrient reservoir activity
comp100931_c0_seq1	413
comp100932_c0_seq1	368
comp100933_c0_seq1	248
comp100934_c0_seq1	318
comp100935_c0_seq1	235
comp100936_c0_seq1	207
comp100937_c0_seq1	244
comp100938_c0_seq1	344
comp100939_c0_seq1	325
comp100940_c0_seq1	217
comp100941_c0_seq1	208
comp100942_c0_seq1	205
comp100943_c0_seq1	467
comp100944_c0_seq1	244
comp100945_c0_seq1	243
comp100946_c0_seq1	226
comp100947_c0_seq1	234
comp100948_c0_seq1	538
comp100949_c0_seq1	225
comp100950_c0_seq1	418
comp100951_c0_seq1	275
comp100952_c0_seq1	246
comp100953_c0_seq1	248	GO:0035152;GO:0016324;GO:0046716;GO:0030246;GO:0007155;GO:0005509;GO:0045746;GO:0005112	regulation of tube architecture, open tracheal system|apical plasma membrane|muscle cell cellular homeostasis|carbohydrate binding|cell adhesion|calcium ion binding|negative regulation of Notch signaling pathway|Notch binding
comp100954_c0_seq1	235
comp100955_c0_seq1	373	GO:0016905	myosin heavy chain kinase activity
comp100956_c0_seq1	239
comp100957_c0_seq1	527
comp100958_c0_seq1	351	GO:0055085;GO:0016021;GO:0005215	transmembrane transport|integral component of membrane|transporter activity
comp100959_c0_seq1	258
comp10095_c0_seq1	334
comp100960_c0_seq1	347	GO:0040007;GO:0008083	growth|growth factor activity
comp100961_c0_seq1	285
comp100962_c0_seq1	219
comp100963_c0_seq1	279
comp100964_c0_seq1	250
comp100965_c0_seq1	363
comp100966_c0_seq1	230
comp100967_c0_seq1	253
comp100968_c0_seq1	413
comp100969_c0_seq1	267	GO:0055085;GO:0016021	transmembrane transport|integral component of membrane
comp10096_c0_seq1	258
comp100970_c0_seq1	387
comp100971_c0_seq1	549	GO:0031011;GO:0070914;GO:0006302;GO:0006355;GO:0005737	Ino80 complex|UV-damage excision repair|double-strand break repair|regulation of transcription, DNA-templated|cytoplasm
comp100972_c0_seq1	426
comp100973_c0_seq1	260	GO:0003964;GO:0006278;GO:0003723;GO:0004190;GO:0006508;GO:0008270;GO:0015074	RNA-directed DNA polymerase activity|RNA-dependent DNA replication|RNA binding|aspartic-type endopeptidase activity|proteolysis|zinc ion binding|DNA integration
comp100974_c0_seq1	202
comp100975_c0_seq1	209
comp100976_c0_seq1	311
comp100977_c0_seq1	256
comp100978_c0_seq1	274
comp100979_c0_seq1	355	GO:0017056;GO:0031965;GO:0051292;GO:0005643;GO:0031081;GO:0015031;GO:0051028	structural constituent of nuclear pore|nuclear membrane|nuclear pore complex assembly|nuclear pore|nuclear pore distribution|protein transport|mRNA transport
comp100980_c0_seq1	276
comp100981_c0_seq1	241	GO:0007417;GO:0001733;GO:0005794;GO:0005777;GO:0009058;GO:0043473;GO:0009791;GO:0016021	central nervous system development|galactosylceramide sulfotransferase activity|Golgi apparatus|peroxisome|biosynthetic process|pigmentation|post-embryonic development|integral component of membrane
comp100982_c0_seq1	227
comp100983_c0_seq1	280
comp100984_c0_seq1	202
comp100985_c0_seq1	244
comp100986_c0_seq1	284
comp100987_c0_seq1	224
comp100988_c0_seq1	204	GO:0035556;GO:0030676;GO:0050770;GO:0005543;GO:0045202;GO:0032314;GO:0030036;GO:0005057;GO:0051491;GO:0050803	intracellular signal transduction|Rac guanyl-nucleotide exchange factor activity|regulation of axonogenesis|phospholipid binding|synapse|regulation of Rac GTPase activity|actin cytoskeleton organization|receptor signaling protein activity|positive regulation of filopodium assembly|regulation of synapse structure and activity
comp100989_c0_seq1	226
comp10098_c0_seq1	467
comp100990_c0_seq1	315
comp100991_c0_seq1	214
comp100992_c0_seq1	207
comp100993_c0_seq1	256
comp100994_c0_seq1	491
comp100995_c0_seq1	205
comp100996_c0_seq1	348
comp100997_c0_seq1	377
comp100998_c0_seq1	271
comp100999_c0_seq1	279
comp10099_c0_seq1	288
comp1009_c0_seq1	230
comp100_c0_seq1	272
comp101000_c0_seq1	216
comp101001_c0_seq1	256	GO:0008270;GO:0003723	zinc ion binding|RNA binding
comp101002_c0_seq1	239	GO:0007160;GO:0003944;GO:0031594;GO:0042734;GO:0016200;GO:0051124;GO:0016021;GO:0005578	cell-matrix adhesion|N-acetylglucosamine-1-phosphodiester alpha-N-acetylglucosaminidase activity|neuromuscular junction|presynaptic membrane|synaptic target attraction|synaptic growth at neuromuscular junction|integral component of membrane|proteinaceous extracellular matrix
comp101003_c0_seq1	297
comp101004_c0_seq1	263
comp101005_c0_seq1	260
comp101006_c0_seq1	312
comp101007_c0_seq1	201
comp101008_c0_seq1	206
comp101009_c0_seq1	478
comp10100_c0_seq1	500
comp101010_c0_seq1	239
comp101011_c0_seq1	355
comp101012_c0_seq1	244
comp101013_c0_seq1	390	GO:0016020;GO:0004307;GO:0008654	membrane|ethanolaminephosphotransferase activity|phospholipid biosynthetic process
comp101014_c0_seq1	214
comp101015_c0_seq1	233
comp101016_c0_seq1	274
comp101017_c0_seq1	201
comp101018_c0_seq1	218
comp101019_c0_seq1	260
comp10101_c0_seq1	264
comp101020_c0_seq1	304
comp101021_c0_seq1	227	GO:0008017;GO:0007018;GO:0005543;GO:0005524;GO:0005871;GO:0003777;GO:0005874	microtubule binding|microtubule-based movement|phospholipid binding|ATP binding|kinesin complex|microtubule motor activity|microtubule
comp101022_c0_seq1	332
comp101023_c0_seq1	384	GO:0003964;GO:0006278;GO:0003723;GO:0004190;GO:0006508;GO:0008270;GO:0015074	RNA-directed DNA polymerase activity|RNA-dependent DNA replication|RNA binding|aspartic-type endopeptidase activity|proteolysis|zinc ion binding|DNA integration
comp101024_c0_seq1	224
comp101025_c0_seq1	215
comp101026_c0_seq1	347	GO:0009880;GO:0030901;GO:0042592;GO:0070411;GO:0007183;GO:0005637;GO:0007179;GO:0060348;GO:0019901;GO:0006351;GO:0000979;GO:0001657;GO:0071407;GO:0051216;GO:0030902;GO:0005737;GO:0061036;GO:0008285;GO:0005667;GO:0046872;GO:0071773;GO:0006468;GO:0000165;GO:0042802;GO:1901522;GO:0006954;GO:0070410;GO:0060038;GO:0007276;GO:0003700;GO:0002051;GO:0001710;GO:0045669;GO:0030509	embryonic pattern specification|midbrain development|homeostatic process|I-SMAD binding|SMAD protein complex assembly|nuclear inner membrane|transforming growth factor beta receptor signaling pathway|bone development|protein kinase binding|transcription, DNA-templated|RNA polymerase II core promoter sequence-specific DNA binding|ureteric bud development|cellular response to organic cyclic compoun…
comp101027_c0_seq1	289	GO:0032259;GO:0008168	methylation|methyltransferase activity
comp101028_c0_seq1	238
comp101029_c0_seq1	217	GO:0034968;GO:0003677;GO:0018024;GO:0005634;GO:0008270	histone lysine methylation|DNA binding|histone-lysine N-methyltransferase activity|nucleus|zinc ion binding
comp101030_c0_seq1	279
comp101031_c0_seq1	227
comp101032_c0_seq1	212
comp101033_c0_seq1	329	GO:0007049;GO:0000079;GO:0010389;GO:0019901;GO:0005634;GO:0051301	cell cycle|regulation of cyclin-dependent protein serine/threonine kinase activity|regulation of G2/M transition of mitotic cell cycle|protein kinase binding|nucleus|cell division
comp101034_c0_seq1	257
comp101035_c0_seq1	224
comp101036_c0_seq1	228
comp101037_c0_seq1	260
comp101038_c0_seq1	273
comp101039_c0_seq1	311
comp101040_c0_seq1	228
comp101041_c0_seq1	235
comp101042_c0_seq1	231
comp101043_c0_seq1	345	GO:0031175;GO:0043005;GO:0045453	neuron projection development|neuron projection|bone resorption
comp101044_c0_seq1	223	GO:0003886;GO:0003677;GO:0008134;GO:0005634;GO:0008270;GO:0090116	DNA (cytosine-5-)-methyltransferase activity|DNA binding|transcription factor binding|nucleus|zinc ion binding|C-5 methylation of cytosine
comp101045_c0_seq1	343
comp101046_c0_seq1	268
comp101047_c0_seq1	282
comp101048_c0_seq1	230
comp101049_c0_seq1	266
comp10104_c0_seq1	231
comp101050_c0_seq1	429
comp101051_c0_seq1	389
comp101052_c0_seq1	358
comp101053_c0_seq1	212
comp101054_c0_seq1	322
comp101055_c0_seq1	274
comp101056_c0_seq1	205
comp101057_c0_seq1	258
comp101058_c0_seq1	251
comp101059_c0_seq1	290	GO:0009790;GO:0006497;GO:0010998;GO:0010506;GO:0009408	embryo development|protein lipidation|regulation of translational initiation by eIF2 alpha phosphorylation|regulation of autophagy|response to heat
comp101060_c0_seq1	404
comp101061_c0_seq1	259
comp101062_c0_seq1	298
comp101063_c0_seq1	285	GO:0005975;GO:0004568;GO:0005576;GO:0008061;GO:0006032	carbohydrate metabolic process|chitinase activity|extracellular region|chitin binding|chitin catabolic process
comp101064_c0_seq1	207
comp101065_c0_seq1	284
comp101066_c0_seq1	252	GO:0030414;GO:0010466;GO:0004252;GO:0006956;GO:0030246;GO:0005576;GO:0006508	peptidase inhibitor activity|negative regulation of peptidase activity|serine-type endopeptidase activity|complement activation|carbohydrate binding|extracellular region|proteolysis
comp101067_c0_seq1	218
comp101068_c0_seq1	229
comp101069_c0_seq1	234
comp101070_c0_seq1	207
comp101071_c0_seq1	205
comp101072_c0_seq1	354	GO:0016020;GO:0005509	membrane|calcium ion binding
comp101073_c0_seq1	233
comp101074_c0_seq1	320
comp101075_c0_seq1	313
comp101076_c0_seq1	373
comp101077_c0_seq1	288
comp101078_c0_seq1	314
comp101079_c0_seq1	201
comp101080_c0_seq1	326
comp101081_c0_seq1	245
comp101082_c0_seq1	321
comp101083_c0_seq1	209
comp101084_c0_seq1	203
comp101085_c0_seq1	387
comp101086_c0_seq1	388
comp101087_c0_seq1	435
comp101088_c0_seq1	305
comp101089_c0_seq1	209
comp101090_c0_seq1	424
comp101091_c0_seq1	328
comp101092_c0_seq1	382
comp101093_c0_seq1	337
comp101094_c0_seq1	238
comp101095_c0_seq1	366
comp101096_c0_seq1	259
comp101097_c0_seq1	293
comp101098_c0_seq1	215
comp101099_c0_seq1	503
comp10109_c0_seq1	327
comp1010_c0_seq1	361
comp101100_c0_seq1	277
comp101101_c0_seq1	205
comp101102_c0_seq1	320
comp101103_c0_seq1	225
comp101104_c0_seq1	206
comp101105_c0_seq1	217
comp101106_c0_seq1	305
comp101107_c0_seq1	248
comp101108_c0_seq1	211
comp101109_c0_seq1	332	GO:0000184;GO:0006415;GO:0006413;GO:0005604;GO:0043236;GO:0000028;GO:0000447;GO:0016337;GO:0006414;GO:0043022;GO:0000461;GO:0043025;GO:0005055;GO:0003735;GO:0019083;GO:0006614;GO:0030686;GO:0005886;GO:0005634;GO:0006407;GO:0022627	nuclear-transcribed mRNA catabolic process, nonsense-mediated decay|translational termination|translational initiation|basement membrane|laminin binding|ribosomal small subunit assembly|endonucleolytic cleavage in ITS1 to separate SSU-rRNA from 5.8S rRNA and LSU-rRNA from tricistronic rRNA transcript (SSU-rRNA, 5.8S rRNA, LSU-rRNA)|cell-cell adhesion|translational elongation|ribosome binding|endo…
comp10110_c0_seq1	217
comp101110_c0_seq1	298
comp101111_c0_seq1	244
comp101112_c0_seq1	526
comp101113_c0_seq1	276	GO:0016021;GO:0005576;GO:0007186;GO:0004930	integral component of membrane|extracellular region|G-protein coupled receptor signaling pathway|G-protein coupled receptor activity
comp101114_c0_seq1	372
comp101115_c0_seq1	348
comp101116_c0_seq1	276	GO:0008593;GO:0007035;GO:0007424	regulation of Notch signaling pathway|vacuolar acidification|open tracheal system development
comp101117_c0_seq1	203
comp101118_c0_seq1	273
comp101119_c0_seq1	211
comp10111_c0_seq1	283
comp101120_c0_seq1	203
comp101121_c0_seq1	286
comp101122_c0_seq1	262
comp101123_c0_seq1	258
comp101124_c0_seq1	209
comp101125_c0_seq1	383
comp101126_c0_seq1	337	GO:0003723;GO:0005515;GO:0017148;GO:0045202;GO:0000166	RNA binding|protein binding|negative regulation of translation|synapse|nucleotide binding
comp101127_c0_seq1	239
comp101128_c0_seq1	220	GO:0004523;GO:0003964;GO:0006278;GO:0003723	RNA-DNA hybrid ribonuclease activity|RNA-directed DNA polymerase activity|RNA-dependent DNA replication|RNA binding
comp101129_c0_seq1	261
comp10112_c0_seq1	297
comp101130_c0_seq1	412
comp101131_c0_seq1	237
comp101132_c0_seq1	245
comp101133_c0_seq1	239	GO:0016459;GO:0005524;GO:0003774	myosin complex|ATP binding|motor activity
comp101134_c0_seq1	221	GO:0050660;GO:0030425;GO:0003995;GO:0005634;GO:0005739;GO:0055114	flavin adenine dinucleotide binding|dendrite|acyl-CoA dehydrogenase activity|nucleus|mitochondrion|oxidation-reduction process
comp101135_c0_seq1	393
comp101136_c0_seq1	224
comp101137_c0_seq1	322
comp101138_c0_seq1	220
comp101139_c0_seq1	216	GO:0003964;GO:0006278;GO:0003723;GO:0008270;GO:0015074	RNA-directed DNA polymerase activity|RNA-dependent DNA replication|RNA binding|zinc ion binding|DNA integration
comp10113_c0_seq1	350	GO:0020037;GO:0005506;GO:0009055;GO:0004501;GO:0055114	heme binding|iron ion binding|electron carrier activity|ecdysone 20-monooxygenase activity|oxidation-reduction process
comp101140_c0_seq1	250
comp101141_c0_seq1	201
comp101142_c0_seq1	203
comp101143_c0_seq1	220
comp101144_c0_seq1	258
comp101145_c0_seq1	559	GO:0006468;GO:0023014;GO:0005524;GO:0005024;GO:0007178;GO:0016020;GO:0004702	protein phosphorylation|signal transduction by phosphorylation|ATP binding|transforming growth factor beta-activated receptor activity|transmembrane receptor protein serine/threonine kinase signaling pathway|membrane|receptor signaling protein serine/threonine kinase activity
comp101146_c0_seq1	306	GO:0004043;GO:0005778;GO:0080019;GO:0008611;GO:0055114	L-aminoadipate-semialdehyde dehydrogenase activity|peroxisomal membrane|fatty-acyl-CoA reductase (alcohol-forming) activity|ether lipid biosynthetic process|oxidation-reduction process
comp101147_c0_seq1	228
comp101148_c0_seq1	287
comp101149_c0_seq1	343
comp10114_c0_seq1	291
comp101150_c0_seq1	299
comp101151_c0_seq1	306
comp101152_c0_seq1	225
comp101153_c0_seq1	329	GO:0055085;GO:0016021	transmembrane transport|integral component of membrane
comp101154_c0_seq1	255
comp101155_c0_seq1	240
comp101156_c0_seq1	219
comp101157_c0_seq1	258
comp101158_c0_seq1	230
comp101159_c0_seq1	234
comp10115_c0_seq1	232
comp101160_c0_seq1	212
comp101161_c0_seq1	206
comp101162_c0_seq1	476
comp101163_c0_seq1	201
comp101164_c0_seq1	215
comp101165_c0_seq1	345	GO:0006355;GO:0003700;GO:0003964;GO:0006278;GO:0003723;GO:0005634;GO:0008270;GO:0015074	regulation of transcription, DNA-templated|sequence-specific DNA binding transcription factor activity|RNA-directed DNA polymerase activity|RNA-dependent DNA replication|RNA binding|nucleus|zinc ion binding|DNA integration
comp101166_c0_seq1	336	GO:0045493;GO:0030248;GO:0016810;GO:0016798;GO:0006184;GO:0003924;GO:0005576;GO:0016020;GO:0005525	xylan catabolic process|cellulose binding|hydrolase activity, acting on carbon-nitrogen (but not peptide) bonds|hydrolase activity, acting on glycosyl bonds|GTP catabolic process|GTPase activity|extracellular region|membrane|GTP binding
comp101167_c0_seq1	205
comp101168_c0_seq1	244
comp101169_c0_seq1	444
comp101170_c0_seq1	228
comp101171_c0_seq1	290
comp101172_c0_seq1	383	GO:0005634;GO:0003677	nucleus|DNA binding
comp101173_c0_seq1	238
comp101174_c0_seq1	201
comp101175_c0_seq1	252	GO:0045893;GO:0007265;GO:0046872;GO:0016607;GO:0003677;GO:0003700;GO:0007275;GO:0005737;GO:0045892;GO:0006366	positive regulation of transcription, DNA-templated|Ras protein signal transduction|metal ion binding|nuclear speck|DNA binding|sequence-specific DNA binding transcription factor activity|multicellular organismal development|cytoplasm|negative regulation of transcription, DNA-templated|transcription from RNA polymerase II promoter
comp101176_c0_seq1	201
comp101177_c0_seq1	286
comp101178_c0_seq1	264
comp101179_c0_seq1	370
comp101180_c0_seq1	208
comp101181_c0_seq1	351
comp101182_c0_seq1	256
comp101183_c0_seq1	432
comp101184_c0_seq1	310
comp101185_c0_seq1	289
comp101186_c0_seq1	236
comp101187_c0_seq1	261	GO:0045944;GO:0046872;GO:0000981;GO:0035914;GO:0003677;GO:0005634;GO:0006366	positive regulation of transcription from RNA polymerase II promoter|metal ion binding|sequence-specific DNA binding RNA polymerase II transcription factor activity|skeletal muscle cell differentiation|DNA binding|nucleus|transcription from RNA polymerase II promoter
comp101188_c0_seq1	280
comp101189_c0_seq1	225
comp10118_c0_seq1	388	GO:0016021;GO:0005391;GO:0046872;GO:0015672;GO:0006754;GO:0005524	integral component of membrane|sodium:potassium-exchanging ATPase activity|metal ion binding|monovalent inorganic cation transport|ATP biosynthetic process|ATP binding
comp101190_c0_seq1	278
comp101191_c0_seq1	272
comp101192_c0_seq1	208
comp101193_c0_seq1	223
comp101194_c0_seq1	226
comp101195_c0_seq1	217
comp101196_c0_seq1	221
comp101197_c0_seq1	278
comp101198_c0_seq1	237
comp101199_c0_seq1	221	GO:0006468;GO:0005524;GO:0004674	protein phosphorylation|ATP binding|protein serine/threonine kinase activity
comp10119_c0_seq1	1068
comp1011_c0_seq1	254
comp101200_c0_seq1	311
comp101201_c0_seq1	303
comp101202_c0_seq1	300
comp101203_c0_seq1	313
comp101204_c0_seq1	219
comp101205_c0_seq1	310
comp101207_c0_seq1	222
comp101208_c0_seq1	465
comp101209_c0_seq1	214
comp10120_c0_seq2	245
comp101210_c0_seq1	264
comp101211_c0_seq1	242
comp101213_c0_seq1	288	GO:0046653;GO:0055114;GO:0005777;GO:0005102;GO:0050031;GO:0033514;GO:0008115	tetrahydrofolate metabolic process|oxidation-reduction process|peroxisome|receptor binding|L-pipecolate oxidase activity|L-lysine catabolic process to acetyl-CoA via L-pipecolate|sarcosine oxidase activity
comp101214_c0_seq1	226	GO:0010466;GO:0004867;GO:0004222;GO:0007267;GO:0008061;GO:0008270;GO:0005578;GO:0006030	negative regulation of peptidase activity|serine-type endopeptidase inhibitor activity|metalloendopeptidase activity|cell-cell signaling|chitin binding|zinc ion binding|proteinaceous extracellular matrix|chitin metabolic process
comp101215_c0_seq1	221
comp101216_c0_seq1	363	GO:0005789;GO:0050660;GO:0050661;GO:0004499;GO:0055114	endoplasmic reticulum membrane|flavin adenine dinucleotide binding|NADP binding|N,N-dimethylaniline monooxygenase activity|oxidation-reduction process
comp101217_c0_seq1	202
comp101218_c0_seq1	237
comp101219_c0_seq1	310
comp10121_c0_seq1	677	GO:0007030;GO:0005089;GO:0048193;GO:0005794;GO:0006869;GO:0030306;GO:0035023;GO:0044241;GO:0010517;GO:0015031	Golgi organization|Rho guanyl-nucleotide exchange factor activity|Golgi vesicle transport|Golgi apparatus|lipid transport|ADP-ribosylation factor binding|regulation of Rho protein signal transduction|lipid digestion|regulation of phospholipase activity|protein transport
comp101220_c0_seq1	391
comp101221_c0_seq1	252
comp101222_c0_seq1	316
comp101223_c0_seq1	601	GO:0016787	hydrolase activity
comp101224_c0_seq1	231
comp101225_c0_seq1	256
comp101226_c0_seq1	407
comp101228_c0_seq1	224
comp101229_c0_seq1	303
comp101231_c0_seq1	264
comp101232_c0_seq1	209
comp101233_c0_seq1	247
comp101234_c0_seq1	325
comp101235_c0_seq1	377
comp101236_c0_seq1	212
comp101237_c0_seq1	236
comp101238_c0_seq1	287
comp101239_c0_seq1	257
comp10123_c0_seq1	227
comp101240_c0_seq1	272
comp101241_c0_seq1	336	GO:0016358;GO:0005773;GO:0015629;GO:0007283;GO:0005083;GO:0005543;GO:0050774;GO:0046872;GO:0001726;GO:0004674;GO:0000070;GO:0017124;GO:0005524;GO:0007091;GO:0035556;GO:0000910	dendrite development|vacuole|actin cytoskeleton|spermatogenesis|small GTPase regulator activity|phospholipid binding|negative regulation of dendrite morphogenesis|metal ion binding|ruffle|protein serine/threonine kinase activity|mitotic sister chromatid segregation|SH3 domain binding|ATP binding|metaphase/anaphase transition of mitotic cell cycle|intracellular signal transduction|cytokinesis
comp101242_c0_seq1	254	GO:0003964;GO:0006278;GO:0003723;GO:0008270;GO:0015074	RNA-directed DNA polymerase activity|RNA-dependent DNA replication|RNA binding|zinc ion binding|DNA integration
comp101243_c0_seq1	525
comp101244_c0_seq1	410
comp101245_c0_seq1	274
comp101246_c0_seq1	205
comp101247_c0_seq1	435
comp101248_c0_seq1	236
comp101249_c0_seq1	201
comp10124_c0_seq1	490	GO:0016021	integral component of membrane
comp101250_c0_seq1	208
comp101251_c0_seq1	266
comp101252_c0_seq1	221
comp101253_c0_seq1	273
comp101254_c0_seq1	270
comp101255_c0_seq1	212
comp101257_c0_seq1	203
comp101258_c0_seq1	245	GO:0004721;GO:0016021;GO:0007165	phosphoprotein phosphatase activity|integral component of membrane|signal transduction
comp101259_c0_seq1	295
comp10125_c0_seq1	278
comp101260_c0_seq1	262
comp101261_c0_seq1	248
comp101262_c0_seq1	237
comp101263_c0_seq1	463
comp101264_c0_seq1	260
comp101265_c0_seq1	214
comp101266_c0_seq1	263
comp101267_c0_seq1	229
comp101268_c0_seq1	254
comp101269_c0_seq1	201	GO:0035556	intracellular signal transduction
comp10126_c0_seq1	356	GO:0003746;GO:0006368;GO:0008023;GO:0006414	translation elongation factor activity|transcription elongation from RNA polymerase II promoter|transcription elongation factor complex|translational elongation
comp101270_c0_seq1	265
comp101271_c0_seq1	391
comp101272_c0_seq1	270	GO:0000062;GO:0005737;GO:0005634;GO:0008289	fatty-acyl-CoA binding|cytoplasm|nucleus|lipid binding
comp101273_c0_seq1	203
comp101274_c0_seq1	226	GO:0006432;GO:0008033;GO:0032259;GO:0005524;GO:0004826;GO:0000287;GO:0031314;GO:0000049;GO:0032981;GO:0008168	phenylalanyl-tRNA aminoacylation|tRNA processing|methylation|ATP binding|phenylalanine-tRNA ligase activity|magnesium ion binding|extrinsic component of mitochondrial inner membrane|tRNA binding|mitochondrial respiratory chain complex I assembly|methyltransferase activity
comp101275_c0_seq1	226
comp101276_c0_seq1	447
comp101277_c0_seq1	243	GO:0008270	zinc ion binding
comp101278_c0_seq1	463
comp101279_c0_seq1	274
comp101280_c0_seq1	221
comp101281_c0_seq1	293
comp101282_c0_seq1	337
comp101283_c0_seq1	319
comp101284_c0_seq1	216
comp101285_c0_seq1	205
comp101286_c0_seq1	252
comp101287_c0_seq1	414
comp101288_c0_seq1	250
comp101289_c0_seq1	288
comp10128_c0_seq1	394
comp101290_c0_seq1	233
comp101291_c0_seq1	316
comp101293_c0_seq1	212	GO:0003964;GO:0006278;GO:0003723;GO:0004190;GO:0006508;GO:0015074	RNA-directed DNA polymerase activity|RNA-dependent DNA replication|RNA binding|aspartic-type endopeptidase activity|proteolysis|DNA integration
comp101294_c0_seq1	309
comp101295_c0_seq1	297
comp101296_c0_seq1	331	GO:0003676;GO:0003779;GO:0008270;GO:0016043;GO:0015074	nucleic acid binding|actin binding|zinc ion binding|cellular component organization|DNA integration
comp101297_c0_seq1	286
comp101298_c0_seq1	283
comp101299_c0_seq1	333
comp1012_c0_seq1	331	GO:0004725;GO:0008138;GO:0035335	protein tyrosine phosphatase activity|protein tyrosine/serine/threonine phosphatase activity|peptidyl-tyrosine dephosphorylation
comp101300_c0_seq1	284	GO:0003677	DNA binding
comp101301_c0_seq1	214
comp101302_c0_seq1	240
comp101303_c0_seq1	285
comp101304_c0_seq1	398
comp101305_c0_seq1	254
comp101306_c0_seq1	356	GO:0003676;GO:0008270;GO:0015074	nucleic acid binding|zinc ion binding|DNA integration
comp101307_c0_seq1	365
comp101308_c0_seq1	369
comp101309_c0_seq1	211
comp101310_c0_seq1	255
comp101311_c0_seq1	272
comp101312_c0_seq1	296	GO:0043065;GO:0031410;GO:0009986;GO:0060059;GO:0019210;GO:0005109;GO:0042803;GO:0002053;GO:0061324;GO:0044332;GO:0090118;GO:0001843;GO:0016021;GO:0005901;GO:2000168;GO:0090263;GO:0050680;GO:0051593;GO:2000166;GO:2000162;GO:0021943;GO:0051091;GO:0030901;GO:2000149;GO:0042475;GO:0045780;GO:2000151;GO:0034392;GO:0021794;GO:0009880;GO:0001947;GO:0046849;GO:0014029;GO:0042074;GO:0045944;GO:0036342;GO:…	positive regulation of apoptotic process|cytoplasmic vesicle|cell surface|embryonic retina morphogenesis in camera-type eye|kinase inhibitor activity|frizzled binding|protein homodimerization activity|positive regulation of mesenchymal cell proliferation|canonical Wnt signaling pathway involved in positive regulation of cardiac outflow tract cell proliferation|Wnt signaling pathway involved in do…
comp101313_c0_seq1	248
comp101314_c0_seq1	329	GO:0051402;GO:0001764;GO:0007265;GO:0008270;GO:0045138;GO:0006355;GO:0003677;GO:0016055;GO:0002119;GO:0003700;GO:0001708;GO:0005634	neuron apoptotic process|neuron migration|Ras protein signal transduction|zinc ion binding|tail tip morphogenesis|regulation of transcription, DNA-templated|DNA binding|Wnt signaling pathway|nematode larval development|sequence-specific DNA binding transcription factor activity|cell fate specification|nucleus
comp101315_c0_seq1	235
comp101316_c0_seq1	220
comp101317_c0_seq1	271
comp101318_c0_seq1	272
comp101319_c0_seq1	211
comp10131_c0_seq1	448
comp101320_c0_seq1	279
comp101321_c0_seq1	251
comp101322_c0_seq1	203
comp101324_c0_seq1	266	GO:0008026;GO:0003676;GO:0005524;GO:0035987	ATP-dependent helicase activity|nucleic acid binding|ATP binding|endodermal cell differentiation
comp101325_c0_seq1	208
comp101326_c0_seq1	254
comp101327_c0_seq1	331
comp101328_c0_seq1	226
comp101329_c0_seq1	263
comp10132_c0_seq1	532	GO:0007283;GO:0005929;GO:0032006;GO:0048793	spermatogenesis|cilium|regulation of TOR signaling|pronephros development
comp101330_c0_seq1	227	GO:0070829;GO:0003723;GO:0006396;GO:0033044;GO:0005730;GO:0070063;GO:0003677;GO:0000775;GO:0003682	heterochromatin maintenance|RNA binding|RNA processing|regulation of chromosome organization|nucleolus|RNA polymerase binding|DNA binding|chromosome, centromeric region|chromatin binding
comp101331_c0_seq1	338	GO:0031145;GO:0005680;GO:0051301	anaphase-promoting complex-dependent proteasomal ubiquitin-dependent protein catabolic process|anaphase-promoting complex|cell division
comp101333_c0_seq1	445	GO:0001649;GO:0035118;GO:0030198;GO:0016758;GO:0051216;GO:0042476;GO:0045743;GO:0015012;GO:0031227;GO:0016021;GO:0031290;GO:0008543;GO:0030516;GO:0050650	osteoblast differentiation|embryonic pectoral fin morphogenesis|extracellular matrix organization|transferase activity, transferring hexosyl groups|cartilage development|odontogenesis|positive regulation of fibroblast growth factor receptor signaling pathway|heparan sulfate proteoglycan biosynthetic process|intrinsic component of endoplasmic reticulum membrane|integral component of membrane|retin…
comp101334_c0_seq1	266
comp101335_c0_seq1	219
comp101336_c0_seq1	203
comp101337_c0_seq1	239
comp101338_c0_seq1	355
comp101339_c0_seq1	264	GO:0034040;GO:0005887;GO:0005324;GO:0046624;GO:0016323;GO:0015562;GO:0015911;GO:0006855;GO:0005794;GO:0034775;GO:0060326;GO:0034634;GO:0008559;GO:0015431;GO:0033700;GO:0046618;GO:0006200;GO:0030335;GO:0005634;GO:0005524;GO:0043215;GO:0006979;GO:1901215;GO:0042908	lipid-transporting ATPase activity|integral component of plasma membrane|long-chain fatty acid transporter activity|sphingolipid transporter activity|basolateral plasma membrane|efflux transmembrane transporter activity|plasma membrane long-chain fatty acid transport|drug transmembrane transport|Golgi apparatus|glutathione transmembrane transport|cell chemotaxis|glutathione transmembrane transpor…
comp10133_c0_seq1	323
comp101340_c0_seq1	231
comp101341_c0_seq1	347	GO:0003964;GO:0006278;GO:0003723;GO:0015074	RNA-directed DNA polymerase activity|RNA-dependent DNA replication|RNA binding|DNA integration
comp101342_c0_seq1	265
comp101344_c0_seq1	373	GO:0035556	intracellular signal transduction
comp101345_c0_seq1	250
comp101346_c0_seq1	383
comp101347_c0_seq1	324
comp101348_c0_seq1	257
comp101349_c0_seq1	252
comp10134_c0_seq1	267
comp10134_c1_seq1	251
comp101350_c0_seq1	271	GO:0008017;GO:0007018;GO:0005524;GO:0005871;GO:0003777;GO:0005874	microtubule binding|microtubule-based movement|ATP binding|kinesin complex|microtubule motor activity|microtubule
comp101351_c0_seq1	364
comp101352_c0_seq1	254
comp101353_c0_seq1	203
comp101354_c0_seq1	245	GO:0051865;GO:2000637;GO:0008270;GO:0035278;GO:0004842;GO:0035198;GO:0072089;GO:0001843;GO:0000082;GO:0010586;GO:0000932;GO:0008543;GO:2000177	protein autoubiquitination|positive regulation of gene silencing by miRNA|zinc ion binding|negative regulation of translation involved in gene silencing by miRNA|ubiquitin-protein ligase activity|miRNA binding|stem cell proliferation|neural tube closure|G1/S transition of mitotic cell cycle|miRNA metabolic process|cytoplasmic mRNA processing body|fibroblast growth factor receptor signaling pathwa…
comp101355_c0_seq1	239
comp101356_c0_seq1	275	GO:0003899;GO:0005634;GO:0003677	DNA-directed RNA polymerase activity|nucleus|DNA binding
comp101357_c0_seq1	251
comp101358_c0_seq1	297
comp101359_c0_seq1	261
comp10135_c0_seq1	815	GO:0006468;GO:0005524;GO:0004674	protein phosphorylation|ATP binding|protein serine/threonine kinase activity
comp101360_c0_seq1	287	GO:0004222;GO:0006508;GO:0008270;GO:0007229	metalloendopeptidase activity|proteolysis|zinc ion binding|integrin-mediated signaling pathway
comp101361_c0_seq1	222
comp101362_c0_seq1	268
comp101364_c0_seq1	299
comp101365_c0_seq1	255	GO:0005080;GO:0009154;GO:0005856;GO:0072332;GO:0006355;GO:0000118;GO:0000166;GO:0005737;GO:0016787;GO:0006351;GO:0005886	protein kinase C binding|purine ribonucleotide catabolic process|cytoskeleton|intrinsic apoptotic signaling pathway by p53 class mediator|regulation of transcription, DNA-templated|histone deacetylase complex|nucleotide binding|cytoplasm|hydrolase activity|transcription, DNA-templated|plasma membrane
comp101366_c0_seq1	215
comp101367_c0_seq1	253	GO:0016301;GO:0005524;GO:0016310	kinase activity|ATP binding|phosphorylation
comp101368_c0_seq1	247
comp101369_c0_seq1	282
comp10136_c0_seq1	297
comp101370_c0_seq1	346
comp101372_c0_seq1	434
comp101373_c0_seq1	281
comp101374_c0_seq1	248	GO:0001525;GO:0010952;GO:0016504;GO:0045340;GO:0008360;GO:0005604;GO:0071347;GO:0007161;GO:0005793;GO:0043066;GO:0030198;GO:0034446;GO:0007044;GO:0006953;GO:0008201;GO:0042060;GO:0008347;GO:0005577;GO:0018149;GO:0050921;GO:0002020;GO:0071288;GO:0001775;GO:0030335;GO:0016324	angiogenesis|positive regulation of peptidase activity|peptidase activator activity|mercury ion binding|regulation of cell shape|basement membrane|cellular response to interleukin-1|calcium-independent cell-matrix adhesion|endoplasmic reticulum-Golgi intermediate compartment|negative regulation of apoptotic process|extracellular matrix organization|substrate adhesion-dependent cell spreading|cell…
comp101375_c0_seq1	323
comp101376_c0_seq1	400	GO:0003964;GO:0003677;GO:0006278;GO:0003723;GO:0008270;GO:0015074;GO:0006310	RNA-directed DNA polymerase activity|DNA binding|RNA-dependent DNA replication|RNA binding|zinc ion binding|DNA integration|DNA recombination
comp101377_c0_seq1	213
comp101378_c0_seq1	213
comp101379_c0_seq1	340
comp10137_c0_seq1	253	GO:0003943;GO:0008152	N-acetylgalactosamine-4-sulfatase activity|metabolic process
comp101380_c0_seq1	271
comp101381_c0_seq1	248
comp101382_c0_seq1	227
comp101383_c0_seq1	275
comp101384_c0_seq1	224
comp101385_c0_seq1	348
comp101386_c0_seq1	237
comp101387_c0_seq1	227
comp101388_c0_seq1	212
comp101389_c0_seq1	483
comp101390_c0_seq1	312
comp101391_c0_seq1	275
comp101392_c0_seq1	827
comp101393_c0_seq1	239
comp101394_c0_seq1	266
comp101395_c0_seq1	269
comp101396_c0_seq1	278
comp101397_c0_seq1	296
comp101398_c0_seq1	260	GO:0004043;GO:0005778;GO:0080019;GO:0008611;GO:0055114	L-aminoadipate-semialdehyde dehydrogenase activity|peroxisomal membrane|fatty-acyl-CoA reductase (alcohol-forming) activity|ether lipid biosynthetic process|oxidation-reduction process
comp101399_c0_seq1	386
comp10139_c0_seq1	308
comp1013_c0_seq1	237
comp1013_c1_seq1	313
comp101400_c0_seq1	263
comp101401_c0_seq1	204
comp101402_c0_seq1	213	GO:0035556;GO:0006468;GO:0005524;GO:0000287;GO:0004674	intracellular signal transduction|protein phosphorylation|ATP binding|magnesium ion binding|protein serine/threonine kinase activity
comp101403_c0_seq1	298
comp101404_c0_seq1	410
comp101405_c0_seq1	342
comp101406_c0_seq1	261
comp101407_c0_seq1	279
comp101408_c0_seq1	358	GO:0050660;GO:0005794;GO:0016709;GO:0006744;GO:0005739;GO:0055114;GO:0042995	flavin adenine dinucleotide binding|Golgi apparatus|oxidoreductase activity, acting on paired donors, with incorporation or reduction of molecular oxygen, NAD(P)H as one donor, and incorporation of one atom of oxygen|ubiquinone biosynthetic process|mitochondrion|oxidation-reduction process|cell projection
comp101409_c0_seq1	309	GO:0005524;GO:0004386;GO:0003677	ATP binding|helicase activity|DNA binding
comp10140_c0_seq1	570
comp101410_c0_seq1	334
comp101411_c0_seq1	210	GO:0016021;GO:0007154;GO:0007156;GO:0005509	integral component of membrane|cell communication|homophilic cell adhesion|calcium ion binding
comp101412_c0_seq1	206
comp101413_c0_seq1	318	GO:0046872;GO:0003676	metal ion binding|nucleic acid binding
comp101414_c0_seq1	245
comp101415_c0_seq1	292
comp101416_c0_seq1	263
comp101418_c0_seq1	278
comp101419_c0_seq1	215
comp101420_c0_seq1	303
comp101421_c0_seq1	202
comp101422_c0_seq1	265
comp101423_c0_seq1	369
comp101424_c0_seq1	204
comp101425_c0_seq1	274
comp101426_c0_seq1	306
comp101427_c0_seq1	346	GO:0004523;GO:0003964;GO:0006278;GO:0003723	RNA-DNA hybrid ribonuclease activity|RNA-directed DNA polymerase activity|RNA-dependent DNA replication|RNA binding
comp101428_c0_seq1	228
comp101429_c0_seq1	290
comp10142_c0_seq1	284
comp101430_c0_seq1	241
comp101431_c0_seq1	329
comp101432_c0_seq1	336
comp101433_c0_seq1	290
comp101434_c0_seq1	247
comp101435_c0_seq1	201
comp101436_c0_seq1	546
comp101437_c0_seq1	278
comp101438_c0_seq1	288
comp101439_c0_seq1	302
comp101440_c0_seq1	207
comp101441_c0_seq1	229
comp101442_c0_seq1	380
comp101443_c0_seq1	217
comp101444_c0_seq1	261
comp101445_c0_seq1	212
comp101446_c0_seq1	283	GO:0046872;GO:0003676	metal ion binding|nucleic acid binding
comp101447_c0_seq1	249	GO:0034765;GO:0005509;GO:0001518;GO:0005248;GO:0035725	regulation of ion transmembrane transport|calcium ion binding|voltage-gated sodium channel complex|voltage-gated sodium channel activity|sodium ion transmembrane transport
comp101448_c0_seq1	314
comp101449_c0_seq1	279	GO:0006584;GO:0031167;GO:0005507;GO:0016052;GO:0030246;GO:0016746;GO:0004500;GO:0000179;GO:0055114	catecholamine metabolic process|rRNA methylation|copper ion binding|carbohydrate catabolic process|carbohydrate binding|transferase activity, transferring acyl groups|dopamine beta-monooxygenase activity|rRNA (adenine-N6,N6-)-dimethyltransferase activity|oxidation-reduction process
comp10144_c0_seq1	211
comp101450_c0_seq1	374
comp101451_c0_seq1	227
comp101453_c0_seq1	355
comp101454_c0_seq1	260
comp101455_c0_seq1	225
comp101456_c0_seq1	286
comp101457_c0_seq1	290
comp101458_c0_seq1	207
comp101459_c0_seq1	267
comp10145_c0_seq1	314
comp101460_c0_seq1	328
comp101461_c0_seq1	207
comp101462_c0_seq1	217
comp101463_c0_seq1	263
comp101464_c0_seq1	226
comp101465_c0_seq1	296
comp101466_c0_seq1	213
comp101467_c0_seq1	320	GO:0016021;GO:0007156;GO:0005509;GO:0003677;GO:0055114;GO:0004022;GO:0005886	integral component of membrane|homophilic cell adhesion|calcium ion binding|DNA binding|oxidation-reduction process|alcohol dehydrogenase (NAD) activity|plasma membrane
comp101468_c0_seq1	343	GO:0042384;GO:0017024	cilium assembly|myosin I binding
comp101469_c0_seq1	373
comp10146_c0_seq2	293
comp101470_c0_seq1	369
comp101471_c0_seq1	294
comp101472_c0_seq1	280
comp101474_c0_seq1	225	GO:0008026;GO:0003723;GO:0005524;GO:0071013	ATP-dependent helicase activity|RNA binding|ATP binding|catalytic step 2 spliceosome
comp101475_c0_seq1	233	GO:0004030;GO:0005829;GO:0046654;GO:0009258;GO:0055114;GO:0043234;GO:0033721;GO:0005739;GO:0016742;GO:0032403;GO:0016155;GO:0006730;GO:0032259;GO:0008168	aldehyde dehydrogenase [NAD(P)+] activity|cytosol|tetrahydrofolate biosynthetic process|10-formyltetrahydrofolate catabolic process|oxidation-reduction process|protein complex|aldehyde dehydrogenase (NADP+) activity|mitochondrion|hydroxymethyl-, formyl- and related transferase activity|protein complex binding|formyltetrahydrofolate dehydrogenase activity|one-carbon metabolic process|methylation|m…
comp101476_c0_seq1	498	GO:0036064;GO:0030991	ciliary basal body|intraciliary transport particle A
comp101477_c0_seq1	270
comp101478_c0_seq1	282
comp101479_c0_seq1	206
comp10147_c0_seq1	271	GO:0005576;GO:0016020;GO:0005737;GO:0007155;GO:0030246;GO:0005509;GO:0003682	extracellular region|membrane|cytoplasm|cell adhesion|carbohydrate binding|calcium ion binding|chromatin binding
comp101480_c0_seq1	245
comp101481_c0_seq1	289
comp101482_c0_seq1	272
comp101483_c0_seq1	463	GO:0007179;GO:0051272;GO:0023014;GO:0005923;GO:0001824;GO:0006915;GO:0070411;GO:0030512;GO:0070723;GO:0009952;GO:0031396;GO:0000186;GO:0005114;GO:0005025;GO:0046872;GO:0010862;GO:0030199;GO:0060037;GO:0048701;GO:0009791;GO:2001235;GO:0060317;GO:0001822;GO:0032331;GO:0060389;GO:0043542;GO:0018107;GO:0042060;GO:0001937;GO:0060017;GO:0048844;GO:0004702;GO:0030307;GO:0008354;GO:0070022;GO:0010692;GO:…	transforming growth factor beta receptor signaling pathway|positive regulation of cellular component movement|signal transduction by phosphorylation|tight junction|blastocyst development|apoptotic process|I-SMAD binding|negative regulation of transforming growth factor beta receptor signaling pathway|response to cholesterol|anterior/posterior pattern specification|regulation of protein ubiquitina…
comp101485_c0_seq1	299
comp101486_c0_seq1	322	GO:0003964;GO:0003677;GO:0006278;GO:0003723;GO:0008270;GO:0015074;GO:0009536	RNA-directed DNA polymerase activity|DNA binding|RNA-dependent DNA replication|RNA binding|zinc ion binding|DNA integration|plastid
comp101487_c0_seq1	460
comp101488_c0_seq1	211
comp101489_c0_seq1	245
comp101490_c0_seq1	771
comp101491_c0_seq1	201
comp101492_c0_seq1	288
comp101493_c0_seq1	220
comp101494_c0_seq1	204
comp101495_c0_seq1	208
comp101496_c0_seq1	225
comp101497_c0_seq1	229
comp101498_c0_seq1	225	GO:0005634;GO:0006810	nucleus|transport
comp101499_c0_seq1	227
comp10149_c0_seq1	267
comp1014_c0_seq1	286
comp101500_c0_seq1	263
comp101501_c0_seq1	257
comp101502_c0_seq1	257
comp101503_c0_seq1	314
comp101504_c0_seq1	241
comp101505_c0_seq1	347
comp101506_c0_seq1	333
comp101507_c0_seq1	277
comp101508_c0_seq1	313
comp101509_c0_seq1	267
comp10150_c0_seq1	882
comp101510_c0_seq1	314
comp101512_c0_seq1	236
comp101513_c0_seq1	255
comp101514_c0_seq1	260
comp101515_c0_seq1	252
comp101516_c0_seq1	252
comp101517_c0_seq1	276
comp101518_c0_seq1	207
comp101519_c0_seq1	205
comp10151_c0_seq1	483	GO:0016301;GO:0016310;GO:0016773	kinase activity|phosphorylation|phosphotransferase activity, alcohol group as acceptor
comp101520_c0_seq1	204
comp101521_c0_seq1	302	GO:0006355;GO:0003700;GO:0003964;GO:0006278;GO:0003723;GO:0005634;GO:0008270	regulation of transcription, DNA-templated|sequence-specific DNA binding transcription factor activity|RNA-directed DNA polymerase activity|RNA-dependent DNA replication|RNA binding|nucleus|zinc ion binding
comp101522_c0_seq1	300	GO:0005737;GO:0008283;GO:0000086;GO:0007067;GO:0016567;GO:0005813;GO:0019005;GO:0031146	cytoplasm|cell proliferation|G2/M transition of mitotic cell cycle|mitosis|protein ubiquitination|centrosome|SCF ubiquitin ligase complex|SCF-dependent proteasomal ubiquitin-dependent protein catabolic process
comp101523_c0_seq1	424
comp101524_c0_seq1	215
comp101525_c0_seq1	208	GO:0005576;GO:0030246;GO:0046872;GO:0016337	extracellular region|carbohydrate binding|metal ion binding|cell-cell adhesion
comp101526_c0_seq1	445	GO:0003676;GO:0003779;GO:0008270;GO:0016043;GO:0015074	nucleic acid binding|actin binding|zinc ion binding|cellular component organization|DNA integration
comp101527_c0_seq1	470
comp101528_c0_seq1	455	GO:0006260;GO:0000724;GO:0007292;GO:0003677;GO:0005524;GO:0097362;GO:0004386;GO:0005634	DNA replication|double-strand break repair via homologous recombination|female gamete generation|DNA binding|ATP binding|MCM8-MCM9 complex|helicase activity|nucleus
comp101529_c0_seq1	498
comp10152_c0_seq1	559
comp101530_c0_seq1	217
comp101531_c0_seq1	239
comp101532_c0_seq1	273
comp101533_c0_seq1	233
comp101534_c0_seq1	411	GO:0010466;GO:0016020;GO:0005576;GO:0030414	negative regulation of peptidase activity|membrane|extracellular region|peptidase inhibitor activity
comp101535_c0_seq1	206	GO:0006869;GO:0005576;GO:0005319;GO:0016055;GO:0008289	lipid transport|extracellular region|lipid transporter activity|Wnt signaling pathway|lipid binding
comp101536_c0_seq1	221	GO:0034765;GO:0001518;GO:0005248;GO:0035725	regulation of ion transmembrane transport|voltage-gated sodium channel complex|voltage-gated sodium channel activity|sodium ion transmembrane transport
comp101537_c0_seq1	257	GO:0005509	calcium ion binding
comp101538_c0_seq1	205
comp101539_c0_seq1	258
comp10153_c0_seq1	519
comp101540_c0_seq1	201
comp101541_c0_seq1	227
comp101542_c0_seq1	407	GO:0000184;GO:0006415;GO:0006413;GO:0005515;GO:0006351;GO:0034504;GO:0006414;GO:0042273;GO:0022625;GO:0005730;GO:0006355;GO:0003677;GO:0016021;GO:0003735;GO:0019083;GO:0006614;GO:0006364;GO:0019843	nuclear-transcribed mRNA catabolic process, nonsense-mediated decay|translational termination|translational initiation|protein binding|transcription, DNA-templated|protein localization to nucleus|translational elongation|ribosomal large subunit biogenesis|cytosolic large ribosomal subunit|nucleolus|regulation of transcription, DNA-templated|DNA binding|integral component of membrane|structural co…
comp101544_c0_seq1	244
comp101545_c0_seq1	362
comp101546_c0_seq1	241
comp101547_c0_seq1	219
comp101548_c0_seq1	215	GO:0043154;GO:0001833;GO:0034474;GO:0032039;GO:0043066	negative regulation of cysteine-type endopeptidase activity involved in apoptotic process|inner cell mass cell proliferation|U2 snRNA 3'-end processing|integrator complex|negative regulation of apoptotic process
comp101549_c0_seq1	237
comp101550_c0_seq1	292
comp101551_c0_seq1	228
comp101552_c0_seq1	269
comp101553_c0_seq1	253
comp101554_c0_seq1	202
comp101555_c0_seq1	214
comp101556_c0_seq1	289
comp101557_c0_seq1	238
comp101558_c0_seq1	310	GO:0040015;GO:0038108;GO:0040018;GO:0010629;GO:0060296;GO:0021756;GO:0021766;GO:0030534;GO:0045494;GO:0042311;GO:0045444;GO:0031514;GO:0021987;GO:0036064;GO:0014824;GO:0007288;GO:0043001;GO:0034464;GO:0033365;GO:0048854	negative regulation of multicellular organism growth|negative regulation of appetite by leptin-mediated signaling pathway|positive regulation of multicellular organism growth|negative regulation of gene expression|regulation of cilium beat frequency involved in ciliary motility|striatum development|hippocampus development|adult behavior|photoreceptor cell maintenance|vasodilation|fat cell differe…
comp101559_c0_seq1	276
comp10155_c0_seq1	305
comp101561_c0_seq1	272
comp101562_c0_seq1	227
comp101563_c0_seq1	226	GO:0000278;GO:0045746;GO:0016772;GO:0000122;GO:0007605;GO:0016360;GO:0070983;GO:0007417;GO:0030713;GO:0048098;GO:0008585;GO:0060288;GO:0008587;GO:0007422;GO:0061332;GO:0003700;GO:0000976;GO:0005634;GO:0035277	mitotic cell cycle|negative regulation of Notch signaling pathway|transferase activity, transferring phosphorus-containing groups|negative regulation of transcription from RNA polymerase II promoter|sensory perception of sound|sensory organ precursor cell fate determination|dendrite guidance|central nervous system development|ovarian follicle cell stalk formation|antennal joint development|female…
comp101564_c0_seq1	275
comp101565_c0_seq1	207
comp101566_c0_seq1	256	GO:0046872;GO:0003676	metal ion binding|nucleic acid binding
comp101567_c0_seq1	251
comp101568_c0_seq1	308
comp101569_c0_seq1	305
comp10156_c0_seq1	238
comp101570_c0_seq1	438	GO:0004871;GO:0005667;GO:0006355;GO:0003677;GO:0046983;GO:0003700;GO:0007165;GO:0005737;GO:0005634;GO:0006351	signal transducer activity|transcription factor complex|regulation of transcription, DNA-templated|DNA binding|protein dimerization activity|sequence-specific DNA binding transcription factor activity|signal transduction|cytoplasm|nucleus|transcription, DNA-templated
comp101571_c0_seq1	324
comp101572_c0_seq1	215
comp101573_c0_seq1	263	GO:0006357;GO:0003723;GO:0001510;GO:0008173;GO:0005634;GO:0006396	regulation of transcription from RNA polymerase II promoter|RNA binding|RNA methylation|RNA methyltransferase activity|nucleus|RNA processing
comp101574_c0_seq1	306
comp101575_c0_seq1	381
comp101576_c0_seq1	311
comp101577_c0_seq1	203
comp101578_c0_seq1	367	GO:0004523;GO:0003964;GO:0006278;GO:0003723	RNA-DNA hybrid ribonuclease activity|RNA-directed DNA polymerase activity|RNA-dependent DNA replication|RNA binding
comp101579_c0_seq1	237
comp10157_c0_seq1	765	GO:0001510;GO:0008173;GO:0040031;GO:0000122;GO:0035562;GO:1900087;GO:0008757	RNA methylation|RNA methyltransferase activity|snRNA modification|negative regulation of transcription from RNA polymerase II promoter|negative regulation of chromatin binding|positive regulation of G1/S transition of mitotic cell cycle|S-adenosylmethionine-dependent methyltransferase activity
comp101580_c0_seq1	366
comp101581_c0_seq1	416
comp101582_c0_seq1	280
comp101583_c0_seq1	238
comp101584_c0_seq1	216
comp101585_c0_seq1	376
comp101586_c0_seq1	204
comp101587_c0_seq1	322
comp101588_c0_seq1	249
comp101589_c0_seq1	616
comp10158_c0_seq1	467
comp101590_c0_seq1	209
comp101591_c0_seq1	254
comp101592_c0_seq1	206
comp101593_c0_seq1	282
comp101594_c0_seq1	256
comp101595_c0_seq1	267
comp101596_c0_seq1	275
comp101597_c0_seq1	342	GO:0016021;GO:2001199;GO:0005515	integral component of membrane|negative regulation of dendritic cell differentiation|protein binding
comp101598_c0_seq1	244
comp101599_c0_seq1	248
comp10159_c0_seq1	276
comp101600_c0_seq1	267
comp101601_c0_seq1	224
comp101602_c0_seq1	229
comp101603_c0_seq1	212
comp101604_c0_seq1	209
comp101605_c0_seq1	259
comp101606_c0_seq1	352
comp101607_c0_seq1	280
comp101608_c0_seq1	227
comp101609_c0_seq1	328	GO:0005737;GO:0050819;GO:0004859;GO:0007596;GO:0005509;GO:0007165;GO:0043066;GO:0005544	cytoplasm|negative regulation of coagulation|phospholipase inhibitor activity|blood coagulation|calcium ion binding|signal transduction|negative regulation of apoptotic process|calcium-dependent phospholipid binding
comp101610_c0_seq1	324
comp101611_c0_seq1	615
comp101612_c0_seq1	272
comp101613_c0_seq1	402
comp101614_c0_seq1	205
comp101615_c0_seq1	256
comp101616_c0_seq1	636
comp101618_c0_seq1	203
comp101619_c0_seq1	301
comp10161_c0_seq1	297
comp101620_c0_seq1	359	GO:0016199;GO:0038007;GO:0005622;GO:0008270	axon midline choice point recognition|netrin-activated signaling pathway|intracellular|zinc ion binding
comp101621_c0_seq1	407	GO:0030424;GO:0006509;GO:0005768;GO:0031410;GO:0019899;GO:0005887;GO:0050435;GO:0005802;GO:0022011;GO:0004190;GO:0005794	axon|membrane protein ectodomain proteolysis|endosome|cytoplasmic vesicle|enzyme binding|integral component of plasma membrane|beta-amyloid metabolic process|trans-Golgi network|myelination in peripheral nervous system|aspartic-type endopeptidase activity|Golgi apparatus
comp101622_c0_seq1	217
comp101623_c0_seq1	391
comp101624_c0_seq1	267
comp101625_c0_seq1	291
comp101626_c0_seq1	267
comp101627_c0_seq1	255	GO:0005737;GO:0043154;GO:0035071;GO:0043027	cytoplasm|negative regulation of cysteine-type endopeptidase activity involved in apoptotic process|salivary gland cell autophagic cell death|cysteine-type endopeptidase inhibitor activity involved in apoptotic process
comp101628_c0_seq1	289
comp101629_c0_seq1	337
comp10162_c0_seq1	305
comp101630_c0_seq1	326
comp101632_c0_seq1	306
comp101633_c0_seq1	536
comp101634_c0_seq1	275
comp101635_c0_seq1	465
comp101636_c0_seq1	219	GO:0004721;GO:0016021;GO:0016500;GO:0007186	phosphoprotein phosphatase activity|integral component of membrane|protein-hormone receptor activity|G-protein coupled receptor signaling pathway
comp101637_c0_seq1	228
comp101638_c0_seq1	254
comp101639_c0_seq1	360
comp101640_c0_seq1	321
comp101641_c0_seq1	242	GO:0006355;GO:0046872;GO:0003677;GO:0006351;GO:0005634	regulation of transcription, DNA-templated|metal ion binding|DNA binding|transcription, DNA-templated|nucleus
comp101642_c0_seq1	244
comp101644_c0_seq1	254
comp101645_c0_seq1	218
comp101646_c0_seq1	250
comp101647_c0_seq1	291
comp101648_c0_seq1	254
comp101649_c0_seq1	265
comp10164_c0_seq1	758
comp101650_c0_seq1	239
comp101651_c0_seq1	260
comp101652_c0_seq1	232
comp101653_c0_seq1	205	GO:0002039;GO:0006413;GO:0051123;GO:0008270;GO:0004402;GO:0018107;GO:0060261;GO:0006974;GO:0003743;GO:0005730;GO:0046777;GO:0032436;GO:0044212;GO:0018105;GO:0000080;GO:0004674;GO:0003713;GO:0043565;GO:0017025;GO:0045120;GO:0005669;GO:0019048;GO:0045944;GO:0006368;GO:0000117;GO:0005524;GO:0070577;GO:0016573;GO:0071339	p53 binding|translational initiation|RNA polymerase II transcriptional preinitiation complex assembly|zinc ion binding|histone acetyltransferase activity|peptidyl-threonine phosphorylation|positive regulation of transcription initiation from RNA polymerase II promoter|cellular response to DNA damage stimulus|translation initiation factor activity|nucleolus|protein autophosphorylation|positive reg…
comp101654_c0_seq1	330
comp101655_c0_seq1	241
comp101656_c0_seq1	277
comp101657_c0_seq1	416
comp101658_c0_seq1	389
comp101659_c0_seq1	323
comp101660_c0_seq1	468
comp101661_c0_seq1	270
comp101663_c0_seq1	229
comp101664_c0_seq1	215
comp101665_c0_seq1	204
comp101666_c0_seq1	246
comp101667_c0_seq1	264
comp101668_c0_seq1	295
comp101669_c0_seq1	226
comp10166_c0_seq1	281
comp101670_c0_seq1	255
comp101671_c0_seq1	398
comp101672_c0_seq1	226
comp101673_c0_seq1	218
comp101674_c0_seq1	234
comp101675_c0_seq1	291
comp101676_c0_seq1	227
comp101677_c0_seq1	276
comp101678_c0_seq1	201
comp101679_c0_seq1	208
comp10167_c0_seq1	339
comp101681_c0_seq1	263
comp101682_c0_seq1	327
comp101684_c0_seq1	322
comp101685_c0_seq1	225
comp101686_c0_seq1	235
comp101687_c0_seq1	363	GO:0006200;GO:0005524;GO:0016887	ATP catabolic process|ATP binding|ATPase activity
comp101688_c0_seq1	201	GO:0003676;GO:0008586;GO:0007423;GO:0046872;GO:0022008;GO:0006355;GO:0008584;GO:0003700;GO:0030539;GO:0007605;GO:0048098;GO:0005634	nucleic acid binding|imaginal disc-derived wing vein morphogenesis|sensory organ development|metal ion binding|neurogenesis|regulation of transcription, DNA-templated|male gonad development|sequence-specific DNA binding transcription factor activity|male genitalia development|sensory perception of sound|antennal joint development|nucleus
comp101689_c0_seq1	295	GO:0042162;GO:0003684;GO:0002039;GO:0051091;GO:0045944;GO:0035064;GO:0001102;GO:0000724;GO:0000781;GO:0001104;GO:0005657;GO:0000777;GO:0005654;GO:0005737;GO:0006351	telomeric DNA binding|damaged DNA binding|p53 binding|positive regulation of sequence-specific DNA binding transcription factor activity|positive regulation of transcription from RNA polymerase II promoter|methylated histone residue binding|RNA polymerase II activating transcription factor binding|double-strand break repair via homologous recombination|chromosome, telomeric region|RNA polymerase …
comp10168_c0_seq1	333
comp101690_c0_seq1	334	GO:0005515;GO:0009615	protein binding|response to virus
comp101691_c0_seq1	211
comp101692_c0_seq1	203
comp101693_c0_seq1	221
comp101694_c0_seq1	255
comp101695_c0_seq1	267
comp101696_c0_seq1	240
comp101697_c0_seq1	208	GO:0046872;GO:0003676	metal ion binding|nucleic acid binding
comp101698_c0_seq1	410
comp10169_c0_seq1	416
comp101700_c0_seq1	296
comp101701_c0_seq1	209
comp101702_c0_seq1	233
comp101703_c0_seq1	211
comp101704_c0_seq1	233
comp101705_c0_seq1	326	GO:0030659;GO:0016021;GO:0048754;GO:0031005;GO:0005813;GO:0010826;GO:0060170;GO:0030433;GO:0051082;GO:0042384;GO:0005789;GO:0036038	cytoplasmic vesicle membrane|integral component of membrane|branching morphogenesis of an epithelial tube|filamin binding|centrosome|negative regulation of centrosome duplication|ciliary membrane|ER-associated ubiquitin-dependent protein catabolic process|unfolded protein binding|cilium assembly|endoplasmic reticulum membrane|TCTN-B9D complex
comp101706_c0_seq1	272
comp101707_c0_seq1	354
comp101708_c0_seq1	222
comp101709_c0_seq1	293	GO:0005509;GO:0008021;GO:0007269;GO:0045746;GO:0006898;GO:0008582;GO:0048488	calcium ion binding|synaptic vesicle|neurotransmitter secretion|negative regulation of Notch signaling pathway|receptor-mediated endocytosis|regulation of synaptic growth at neuromuscular junction|synaptic vesicle endocytosis
comp10170_c0_seq1	301
comp101710_c0_seq1	347
comp101711_c0_seq1	245	GO:0016021	integral component of membrane
comp101712_c0_seq1	201
comp101713_c0_seq1	221
comp101714_c0_seq1	234
comp101716_c0_seq1	330
comp101717_c0_seq1	204
comp101718_c0_seq1	343
comp101719_c0_seq1	208
comp10171_c0_seq1	329	GO:0007165	signal transduction
comp101720_c0_seq1	349
comp101721_c0_seq1	362
comp101722_c0_seq1	250
comp101723_c0_seq1	201	GO:0033574;GO:0019509;GO:0017061;GO:0006166;GO:0006738;GO:0004645;GO:0005737;GO:0005634	response to testosterone|L-methionine salvage from methylthioadenosine|S-methyl-5-thioadenosine phosphorylase activity|purine ribonucleoside salvage|nicotinamide riboside catabolic process|phosphorylase activity|cytoplasm|nucleus
comp101724_c0_seq1	253
comp101725_c0_seq1	203
comp101726_c0_seq1	218
comp101727_c0_seq1	331
comp101728_c0_seq1	269
comp101729_c0_seq1	234
comp10172_c0_seq1	561
comp101730_c0_seq1	299
comp101731_c0_seq1	319
comp101732_c0_seq1	222
comp101733_c0_seq1	241
comp101735_c0_seq1	299	GO:0005737;GO:0006355;GO:0016491;GO:0003723;GO:0016070;GO:0055114	cytoplasm|regulation of transcription, DNA-templated|oxidoreductase activity|RNA binding|RNA metabolic process|oxidation-reduction process
comp101736_c0_seq1	333
comp101737_c0_seq1	227
comp101738_c0_seq1	218	GO:0005483;GO:0006909;GO:0016082;GO:0006891;GO:0048812;GO:0001745;GO:0043679;GO:0006886;GO:0048526;GO:0031410;GO:0006888;GO:0031201;GO:0019898;GO:0000910	soluble NSF attachment protein activity|phagocytosis|synaptic vesicle priming|intra-Golgi vesicle-mediated transport|neuron projection morphogenesis|compound eye morphogenesis|axon terminus|intracellular protein transport|imaginal disc-derived wing expansion|cytoplasmic vesicle|ER to Golgi vesicle-mediated transport|SNARE complex|extrinsic component of membrane|cytokinesis
comp101739_c0_seq1	397
comp10173_c0_seq1	280
comp101740_c0_seq1	290
comp101741_c0_seq1	256
comp101742_c0_seq1	336
comp101743_c0_seq1	389
comp101744_c0_seq1	310
comp101745_c0_seq1	259
comp101746_c0_seq1	208
comp101747_c0_seq1	232
comp101748_c0_seq1	273
comp101749_c0_seq1	329
comp10174_c0_seq1	259
comp101750_c0_seq1	692
comp101751_c0_seq1	251
comp101752_c0_seq1	209
comp101753_c0_seq1	260
comp101754_c0_seq1	235
comp101755_c0_seq1	205	GO:0007606;GO:0048149	sensory perception of chemical stimulus|behavioral response to ethanol
comp101756_c0_seq1	215
comp101757_c0_seq1	304	GO:0021766;GO:2000310;GO:0097120;GO:0038026;GO:2000969;GO:0070326;GO:0007411;GO:0061003;GO:0021800;GO:0051057;GO:0018108;GO:0014068;GO:0016358;GO:0046872;GO:0021517;GO:0021511;GO:0008306;GO:0005615;GO:0008236;GO:1900273;GO:0004712;GO:0006508;GO:0097119;GO:0048265;GO:0010001;GO:0005737;GO:0005578;GO:0032793;GO:0032008;GO:0051968;GO:0061098;GO:0097114;GO:0030425;GO:0007155;GO:0010976;GO:0050795;GO:…	hippocampus development|regulation of N-methyl-D-aspartate selective glutamate receptor activity|receptor localization to synapse|reelin-mediated signaling pathway|positive regulation of alpha-amino-3-hydroxy-5-methyl-4-isoxazole propionate selective glutamate receptor activity|very-low-density lipoprotein particle receptor binding|axon guidance|positive regulation of dendritic spine morphogenesi…
comp101758_c0_seq1	227
comp101759_c0_seq1	262	GO:0046777;GO:0051721;GO:0004674;GO:0051726;GO:0000086;GO:0034048;GO:0005813;GO:0005524;GO:0032154;GO:0007067;GO:0006974;GO:0005654;GO:0005737	protein autophosphorylation|protein phosphatase 2A binding|protein serine/threonine kinase activity|regulation of cell cycle|G2/M transition of mitotic cell cycle|negative regulation of protein phosphatase type 2A activity|centrosome|ATP binding|cleavage furrow|mitosis|cellular response to DNA damage stimulus|nucleoplasm|cytoplasm
comp10175_c0_seq1	501
comp101760_c0_seq1	212
comp101761_c0_seq1	204
comp101762_c0_seq1	288
comp101763_c0_seq1	308
comp101764_c0_seq1	321
comp101765_c0_seq1	323
comp101766_c0_seq1	240
comp101767_c0_seq1	307
comp101768_c0_seq1	273
comp101769_c0_seq1	331
comp101770_c0_seq1	239	GO:0005643;GO:0006406;GO:0000776;GO:0005487	nuclear pore|mRNA export from nucleus|kinetochore|nucleocytoplasmic transporter activity
comp101771_c0_seq1	221
comp101772_c0_seq1	376
comp101773_c0_seq1	233
comp101774_c0_seq1	243
comp101777_c0_seq1	326
comp101778_c0_seq1	226	GO:0005509	calcium ion binding
comp101779_c0_seq1	233
comp10177_c0_seq1	225
comp101780_c0_seq1	261
comp101781_c0_seq1	211	GO:0005543	phospholipid binding
comp101782_c0_seq1	301
comp101783_c0_seq1	220
comp101784_c0_seq1	222
comp101785_c0_seq1	225
comp101786_c0_seq1	408
comp101787_c0_seq1	349
comp101788_c0_seq1	241
comp101789_c0_seq1	262
comp10178_c0_seq1	235	GO:0005730;GO:0006397	nucleolus|mRNA processing
comp101790_c0_seq1	216
comp101791_c0_seq1	204
comp101793_c0_seq1	208
comp101794_c0_seq1	222	GO:0004756;GO:0016260;GO:0016310;GO:0005524	selenide, water dikinase activity|selenocysteine biosynthetic process|phosphorylation|ATP binding
comp101795_c0_seq1	259
comp101796_c0_seq1	210
comp101797_c0_seq1	250
comp101798_c0_seq1	242
comp101799_c0_seq1	221
comp10179_c0_seq1	401
comp101800_c0_seq1	319
comp101801_c0_seq1	250
comp101802_c0_seq1	367
comp101803_c0_seq1	236	GO:0005887;GO:0045494;GO:0050896;GO:0006649;GO:0007601;GO:0004012;GO:0042626;GO:0055085;GO:0006200;GO:0005524	integral component of plasma membrane|photoreceptor cell maintenance|response to stimulus|phospholipid transfer to membrane|visual perception|phospholipid-translocating ATPase activity|ATPase activity, coupled to transmembrane movement of substances|transmembrane transport|ATP catabolic process|ATP binding
comp101804_c0_seq1	232
comp101805_c0_seq1	255
comp101806_c0_seq1	233
comp101807_c0_seq1	219
comp101808_c0_seq1	291
comp101809_c0_seq1	266	GO:0046777;GO:0008286;GO:0016021;GO:0042169;GO:0051536;GO:0051425;GO:0043560;GO:0046872;GO:0043559;GO:0005009;GO:0051290;GO:0005524;GO:0048589;GO:0043548;GO:0009790	protein autophosphorylation|insulin receptor signaling pathway|integral component of membrane|SH2 domain binding|iron-sulfur cluster binding|PTB domain binding|insulin receptor substrate binding|metal ion binding|insulin binding|insulin-activated receptor activity|protein heterotetramerization|ATP binding|developmental growth|phosphatidylinositol 3-kinase binding|embryo development
comp10180_c0_seq1	303
comp101810_c0_seq1	213
comp101811_c0_seq1	371
comp101812_c0_seq1	256	GO:0005737;GO:0005813	cytoplasm|centrosome
comp101813_c0_seq1	252
comp101814_c0_seq1	359	GO:0006313;GO:0004803;GO:0003677;GO:0015074	transposition, DNA-mediated|transposase activity|DNA binding|DNA integration
comp101815_c0_seq1	224	GO:0005911;GO:0016339;GO:0005887;GO:0007412;GO:0045296;GO:0005509;GO:0050774;GO:0030425;GO:0007156;GO:0030424;GO:0044331;GO:0048846;GO:0007413;GO:0031290;GO:0004872;GO:0042803;GO:0045467;GO:0008013;GO:0016318;GO:0045463;GO:0048841	cell-cell junction|calcium-dependent cell-cell adhesion|integral component of plasma membrane|axon target recognition|cadherin binding|calcium ion binding|negative regulation of dendrite morphogenesis|dendrite|homophilic cell adhesion|axon|cell-cell adhesion mediated by cadherin|axon extension involved in axon guidance|axonal fasciculation|retinal ganglion cell axon guidance|receptor activity|pro…
comp101816_c0_seq1	371	GO:0048471;GO:0017091;GO:0005634;GO:0008270	perinuclear region of cytoplasm|AU-rich element binding|nucleus|zinc ion binding
comp101817_c0_seq1	256
comp101818_c0_seq1	226
comp101819_c0_seq1	336
comp101820_c0_seq1	298	GO:0006107;GO:0005829;GO:0032868;GO:0030145;GO:0042593;GO:0014823;GO:0019003;GO:0046327;GO:0031406;GO:0000287;GO:0006475;GO:0016310;GO:0016301;GO:0006094;GO:0004613;GO:0005525	oxaloacetate metabolic process|cytosol|response to insulin|manganese ion binding|glucose homeostasis|response to activity|GDP binding|glycerol biosynthetic process from pyruvate|carboxylic acid binding|magnesium ion binding|internal protein amino acid acetylation|phosphorylation|kinase activity|gluconeogenesis|phosphoenolpyruvate carboxykinase (GTP) activity|GTP binding
comp101821_c0_seq1	305
comp101822_c0_seq1	233
comp101823_c0_seq1	327
comp101824_c0_seq1	240
comp101825_c0_seq1	217
comp101826_c0_seq1	325
comp101827_c0_seq1	255
comp101828_c0_seq1	333
comp101829_c0_seq1	203	GO:0006629;GO:0006355;GO:0003677;GO:0005576;GO:0004806	lipid metabolic process|regulation of transcription, DNA-templated|DNA binding|extracellular region|triglyceride lipase activity
comp10182_c0_seq1	688	GO:0035006;GO:0030246;GO:0007155;GO:0042381;GO:0008061;GO:0005576;GO:0006030;GO:0042803	melanization defense response|carbohydrate binding|cell adhesion|hemolymph coagulation|chitin binding|extracellular region|chitin metabolic process|protein homodimerization activity
comp101830_c0_seq1	310
comp101831_c0_seq1	222
comp101832_c0_seq1	321
comp101833_c0_seq1	238
comp101834_c0_seq1	296
comp101835_c0_seq1	292
comp101836_c0_seq1	481
comp101837_c0_seq1	318
comp101838_c0_seq1	314
comp101839_c0_seq1	254
comp10183_c0_seq1	343	GO:0016020;GO:0008152;GO:0004571;GO:0005509	membrane|metabolic process|mannosyl-oligosaccharide 1,2-alpha-mannosidase activity|calcium ion binding
comp101840_c0_seq1	211
comp101841_c0_seq1	204
comp101842_c0_seq1	252
comp101843_c0_seq1	292	GO:0003682;GO:0005509	chromatin binding|calcium ion binding
comp101844_c0_seq1	223
comp101845_c0_seq1	254
comp101846_c0_seq1	214
comp101847_c0_seq1	202
comp101848_c0_seq1	222
comp101849_c0_seq1	212
comp10184_c0_seq1	405
comp101850_c0_seq1	204
comp101851_c0_seq1	312
comp101852_c0_seq1	203
comp101853_c0_seq1	266
comp101854_c0_seq1	202
comp101855_c0_seq1	210
comp101856_c0_seq1	220
comp101857_c0_seq1	397
comp101858_c0_seq1	260
comp101859_c0_seq1	274
comp10185_c0_seq1	358	GO:0008270;GO:0042393;GO:0003677	zinc ion binding|histone binding|DNA binding
comp101860_c0_seq1	253
comp101861_c0_seq1	665
comp101862_c0_seq1	261
comp101863_c0_seq1	242
comp101864_c0_seq1	231
comp101866_c0_seq1	221
comp101867_c0_seq1	337
comp101868_c0_seq1	369	GO:0006355;GO:0046872;GO:0006351;GO:0003677;GO:0005634	regulation of transcription, DNA-templated|metal ion binding|transcription, DNA-templated|DNA binding|nucleus
comp10186_c0_seq1	260
comp101870_c0_seq1	241
comp101871_c0_seq1	279	GO:0017053;GO:0005730;GO:0046872;GO:0003677;GO:0005515;GO:0045892;GO:0006351	transcriptional repressor complex|nucleolus|metal ion binding|DNA binding|protein binding|negative regulation of transcription, DNA-templated|transcription, DNA-templated
comp101872_c0_seq1	280
comp101873_c0_seq1	345
comp101874_c0_seq1	228
comp101875_c0_seq1	205
comp101876_c0_seq1	220
comp101877_c0_seq1	240
comp101878_c0_seq1	262
comp101879_c0_seq1	299
comp10187_c0_seq1	405
comp101880_c0_seq1	257
comp101881_c0_seq1	364
comp101882_c0_seq1	230
comp101883_c0_seq1	258
comp101884_c0_seq1	210	GO:0005576;GO:0006629;GO:0004806	extracellular region|lipid metabolic process|triglyceride lipase activity
comp101885_c0_seq1	213
comp101886_c0_seq1	560
comp101887_c0_seq1	234
comp101888_c0_seq1	265	GO:0033334;GO:0030054;GO:0007155;GO:0005509;GO:0005938;GO:0071711;GO:0016020;GO:0005604	fin morphogenesis|cell junction|cell adhesion|calcium ion binding|cell cortex|basement membrane organization|membrane|basement membrane
comp101889_c0_seq1	209
comp101890_c0_seq1	278
[truncated: 111,359 more rows]
