# Supplementary material for: De novo characterization of venom apparatus transcriptome of Pardosa pseudoannulata and analysis of its gene expression in response to Bt protein
Source: BMC Biotechnol. 2017 Nov 7;17:73. doi: 10.1186/s12896-017-0392-z (PMC5678584; doi:10.1186/s12896-017-0392-z)
Supplement: Supplementary file 8 — A list of DEGs based on negative binomial distribution. P-value (<0.01) and absolute value of log2FoldChange (>2) were used as a cut-off. (XLSX 44 kb) [file 12896_2017_392_MOESM8_ESM.xlsx]

## Sheet: Sheet1
id	baseMean	baseMeanA	baseMeanB	foldChange	log2FoldChange	pval	padj	up_down	GO_ID	GO_term	Pathway_ID	Pathway_Des	length	NR.id.and.Des	NR.e.value	swiss.id	swiss.e.value	swiss.Des	KOG.id	KOG.e.value	KOG.Des
comp17192_c0_seq1	121.043	238.118	3.96863	0.0166667	-5.90689	0.00646183	0.458733	Down	GO:0003779;GO:0016459;GO:0005524;GO:0003774;GO:0032440;GO:0055114	actin binding|myosin complex|ATP binding|motor activity|2-alkenal reductase [NAD(P)] activity|oxidation-reduction process			212	gi|391346464|ref|XP_003747493.1|PREDICTED: myosin heavy chain, muscle-like isoform 2 [Metaseiulus occidentalis]	4.27167e-32				KOG0161	6e-39	Myosin class II heavy chain
comp28390_c0_seq1	311.821	597.184	26.4575	0.0443038	-4.49643	0.0052123	0.399396	Down	GO:0004252;GO:0006508	serine-type endopeptidase activity|proteolysis			967	gi|312385631|gb|EFR30074.1|hypothetical protein AND_00528 [Anopheles darlingi]	1.08347e-30				KOG3627	1e-36	Trypsin
comp46297_c0_seq1	337.05	646.319	27.7804	0.0429825	-4.54011	0.00436408	0.353001	Down	GO:0004252;GO:0006508	serine-type endopeptidase activity|proteolysis			974	gi|312385631|gb|EFR30074.1|hypothetical protein AND_00528 [Anopheles darlingi]	1.10194e-30				KOG3627	1e-36	Trypsin
comp51167_c0_seq1	413.777	805.064	22.4889	0.0279343	-5.16182	0.00120414	0.13728	Down	GO:0005214	structural constituent of chitin-based cuticle			1327	gi|391327587|ref|XP_003738279.1|PREDICTED: uncharacterized protein LOC100908625 [Metaseiulus occidentalis]	9.1199e-27
comp54674_c0_seq1	319.002	632.713	5.2915	0.0083632	-6.90173	0.00016993	0.0311268	Down	GO:0005214	structural constituent of chitin-based cuticle			1296	gi|391327587|ref|XP_003738279.1|PREDICTED: uncharacterized protein LOC100908625 [Metaseiulus occidentalis]	8.86598e-27
comp58779_c0_seq4	198.431	391.571	5.2915	0.0135135	-6.20945	0.00138059	0.152055	Down	GO:0042302	structural constituent of cuticle			748	gi|1345868|sp|P80519.1|CU57_ARADIRecName: Full=Adult-specific rigid cuticular protein 15.7; Short=ACP 15.7	1.51807e-27
comp58779_c1_seq6	166.021	328.073	3.96863	0.0120968	-6.36923	0.00190076	0.191291	Down	GO:0042302	structural constituent of cuticle			727	gi|1345868|sp|P80519.1|CU57_ARADIRecName: Full=Adult-specific rigid cuticular protein 15.7; Short=ACP 15.7	3.20007e-27
comp62730_c0_seq1	370.122	709.817	30.4261	0.0428648	-4.54406	0.00380964	0.316282	Down	GO:0006909;GO:0004222;GO:0017090;GO:0006508;GO:0008270	phagocytosis|metalloendopeptidase activity|meprin A complex|proteolysis|zinc ion binding			994	gi|556948295|ref|XP_005987014.1|PREDICTED: low choriolytic enzyme-like isoform X1 [Latimeria chalumnae]	2.61945e-35				KOG3714	2e-39	Meprin A metalloprotease
comp64006_c1_seq12	268.26	535.198	1.32288	0.00247175	-8.66025	5.87299e-05	0.0132028	Down	GO:0042302	structural constituent of cuticle			831	gi|1345868|sp|P80519.1|CU57_ARADIRecName: Full=Adult-specific rigid cuticular protein 15.7; Short=ACP 15.7	3.95968e-25
comp64183_c0_seq2	293.206	585.089	1.32288	0.00226098	-8.78884	3.79234e-05	0.00913857	Down	GO:0042302	structural constituent of cuticle			432	gi|1345868|sp|P80519.1|CU57_ARADIRecName: Full=Adult-specific rigid cuticular protein 15.7; Short=ACP 15.7	3.12704e-26
comp65149_c0_seq1	129.547	257.772	1.32288	0.00513196	-7.60627	0.00163352	0.172067	Down	GO:0006909;GO:0004222;GO:0017090;GO:0006508;GO:0008270	phagocytosis|metalloendopeptidase activity|meprin A complex|proteolysis|zinc ion binding			1013	gi|557761434|ref|XP_005180435.1|PREDICTED: zinc metalloproteinase nas-4-like [Musca domestica]	7.84472e-35				KOG3714	7e-41	Meprin A metalloprotease
comp65264_c0_seq7	428.328	842.105	14.5516	0.0172801	-5.85475	0.000374527	0.0572877	Down	GO:0042302	structural constituent of cuticle			797	gi|1345868|sp|P80519.1|CU57_ARADIRecName: Full=Adult-specific rigid cuticular protein 15.7; Short=ACP 15.7	2.43069e-29
comp65322_c0_seq3	197.486	387.036	7.93725	0.0205078	-5.60768	0.00273773	0.247038	Down	GO:0042302	structural constituent of cuticle			888	gi|1345868|sp|P80519.1|CU57_ARADIRecName: Full=Adult-specific rigid cuticular protein 15.7; Short=ACP 15.7	6.91474e-26
comp65532_c3_seq3	741.755	1459.7	23.8118	0.0163128	-5.93785	0.000139854	0.0267007	Down	GO:0042302	structural constituent of cuticle			784	gi|1345868|sp|P80519.1|CU57_ARADIRecName: Full=Adult-specific rigid cuticular protein 15.7; Short=ACP 15.7	8.65908e-32
comp66847_c0_seq1	452.99	882.169	23.8118	0.0269923	-5.21131	0.00096736	0.11615	Down	GO:0004064;GO:0005044;GO:0030247;GO:0006955	arylesterase activity|scavenger receptor activity|polysaccharide binding|immune response			2765	gi|241157692|ref|XP_002408125.1|RPE-spondin, putative [Ixodes scapularis] >gi|215494295|gb|EEC03936.1| RPE-spondin, putative [Ixodes scapularis]	6.95661e-79				KOG3539	2e-10	Spondins, extracellular matrix proteins
comp14027_c0_seq1	134.366	1.51186	267.221	176.75	7.46557	0.000991896	0.118005	Up	GO:0043065;GO:0006954;GO:0004601;GO:0042803;GO:0004129;GO:0042640;GO:0045986;GO:0016021;GO:0043005;GO:0005901;GO:0008289;GO:0031622;GO:0005507;GO:0030282;GO:0045429;GO:0005783;GO:0042346;GO:0090271;GO:0034097;GO:0019371;GO:0010575;GO:0031915;GO:0007613;GO:0090362;GO:0019233;GO:0020037;GO:0022900;GO:0008217;GO:0006979;GO:0004666;GO:0007612;GO:0090336;GO:0030216;GO:0045277;GO:0046697;GO:0016702;GO:…	positive regulation of apoptotic process|inflammatory response|peroxidase activity|protein homodimerization activity|cytochrome-c oxidase activity|anagen|negative regulation of smooth muscle contraction|integral component of membrane|neuron projection|caveola|lipid binding|positive regulation of fever generation|copper ion binding|bone mineralization|positive regulation of nitric oxide biosynthet…	ko04932;ko05010;ko05012;ko05016;ko00190;ko04260	Non-alcoholic fatty liver disease (NAFLD)| Alzheimer's disease| Parkinson's disease| Huntington's disease| Oxidative phosphorylation| Cardiac muscle contraction	647	gi|118200813|gb|ABK79278.1|cytochrome c oxidase subunit II [Mus musculus domesticus]	7.24803e-80				KOG4767	1e-80	Cytochrome c oxidase, subunit II, and related proteins
comp19951_c0_seq1	42429.3	31.749	84826.8	2671.79	11.3836	9.08309e-05	0.0190966	Up	GO:0005576	extracellular region			271	gi|313471619|sp|B6DCV0.1|TX501_LYCSIRecName: Full=U5-lycotoxin-Ls1a; AltName: Full=Toxin-like structure LSTX-E1; Flags: Precursor >gi|209165707|gb|ACI41366.1| toxin-like structure LSTX-E1 precursor [Lycosa singoriensis] >gi|213031680|emb|CAS03635.1| toxin-like structure LSTX-E1 precursor [Lycosa singoriensis]	3.80725e-12
comp20371_c0_seq1	1032.6	1.51186	2063.69	1365	10.4147	5.42987e-08	4.82005e-05	Up	GO:0005576	extracellular region			363	gi|313471712|sp|A9QQ26.1|VA5_LYCSIRecName: Full=Venom allergen 5; AltName: Full=Antigen 5; Flags: Precursor >gi|161661011|gb|ABX75373.1| venom allergen [Lycosa singoriensis]	1.43619e-60				KOG3017	2e-15	Defense-related protein containing SCP domain
comp20438_c0_seq1	6318.43	0.755929	12636.1	16716	14.0289	1.29062e-09	5.10738e-06	Up	GO:0005576	extracellular region			271	gi|313471619|sp|B6DCV0.1|TX501_LYCSIRecName: Full=U5-lycotoxin-Ls1a; AltName: Full=Toxin-like structure LSTX-E1; Flags: Precursor >gi|209165707|gb|ACI41366.1| toxin-like structure LSTX-E1 precursor [Lycosa singoriensis] >gi|213031680|emb|CAS03635.1| toxin-like structure LSTX-E1 precursor [Lycosa singoriensis]	3.80725e-12
comp20555_c0_seq1	3777.85	0.755929	7554.94	9994.25	13.2869	1.09512e-09	4.95085e-06	Up	GO:0005576	extracellular region			231	gi|313471727|sp|B6DCY3.1|TX812_LYCSIRecName: Full=U8-lycotoxin-Ls1c; AltName: Full=Toxin-like structure LSTX-H12; Flags: Precursor >gi|209165773|gb|ACI41399.1| toxin-like structure LSTX-H12 precursor [Lycosa singoriensis] >gi|213031746|emb|CAS03668.1| toxin-like structure LSTX-H12 precursor [Lycosa singoriensis]	3.03552e-09
comp20582_c0_seq1	1970.14	0.755929	3939.52	5211.5	12.3475	2.68643e-09	6.85803e-06	Up	GO:0004556;GO:0005975;GO:0043169	alpha-amylase activity|carbohydrate metabolic process|cation binding			386	gi|168830285|gb|ACA34387.1|alpha-amylase [Dysdera crocata]	6.39082e-16				KOG2212	8e-19	Alpha-amylase
comp21548_c0_seq1	1910.42	3.02372	3817.82	1262.62	10.3022	2.64758e-08	2.86435e-05	Up	GO:0007190;GO:0043234;GO:0007340;GO:0005537;GO:0006508;GO:0001669;GO:0007339;GO:0016853;GO:0004252;GO:0005576;GO:0007341	activation of adenylate cyclase activity|protein complex|acrosome reaction|mannose binding|proteolysis|acrosomal vesicle|binding of sperm to zona pellucida|isomerase activity|serine-type endopeptidase activity|extracellular region|penetration of zona pellucida			319	gi|284018109|sp|P84033.2|PN47_PHONIRecName: Full=U21-ctenitoxin-Pn1a; Short=U21-CNTX-Pn1a; AltName: Full=Proteinase PN47	7.9734e-32				KOG3627	2e-16	Trypsin
comp21743_c0_seq1	9607.76	6.04743	19209.5	3176.47	11.6332	6.35163e-08	5.1138e-05	Up	GO:0007190;GO:0043234;GO:0007340;GO:0005537;GO:0006508;GO:0001669;GO:0007339;GO:0016853;GO:0004252;GO:0005576;GO:0007341	activation of adenylate cyclase activity|protein complex|acrosome reaction|mannose binding|proteolysis|acrosomal vesicle|binding of sperm to zona pellucida|isomerase activity|serine-type endopeptidase activity|extracellular region|penetration of zona pellucida			319	gi|284018109|sp|P84033.2|PN47_PHONIRecName: Full=U21-ctenitoxin-Pn1a; Short=U21-CNTX-Pn1a; AltName: Full=Proteinase PN47	7.9734e-32				KOG3627	2e-16	Trypsin
comp24381_c0_seq1	184.447	14.3627	354.531	24.6842	4.62552	0.00934523	0.58202	Up	GO:0005751;GO:0016021;GO:0004129	mitochondrial respiratory chain complex IV|integral component of membrane|cytochrome-c oxidase activity	ko04932;ko05010;ko05012;ko05016;ko00190;ko04260	Non-alcoholic fatty liver disease (NAFLD)| Alzheimer's disease| Parkinson's disease| Huntington's disease| Oxidative phosphorylation| Cardiac muscle contraction	331	gi|260813157|ref|XP_002601285.1|hypothetical protein BRAFLDRAFT_265934 [Branchiostoma floridae] >gi|229286579|gb|EEN57297.1| hypothetical protein BRAFLDRAFT_265934 [Branchiostoma floridae]	3.33969e-09
comp28153_c0_seq1	8685.72	0.755929	17370.7	22979.2	14.488	2.14711e-09	6.50866e-06	Up	GO:0005576	extracellular region			891	gi|313471640|sp|B6DCX1.1|TX711_LYCSIRecName: Full=U7-lycotoxin-Ls1c; AltName: Full=Toxin-like structure LSTX-G11; Flags: Precursor >gi|209165749|gb|ACI41387.1| toxin-like structure LSTX-G11 precursor [Lycosa singoriensis] >gi|213031722|emb|CAS03656.1| toxin-like structure LSTX-G11 precursor [Lycosa singoriensis]	6.9767e-18
comp28187_c0_seq1	407.257	2.26779	812.246	358.167	8.48449	7.76516e-06	0.00261426	Up	GO:0005576	extracellular region			1622	gi|313471640|sp|B6DCX1.1|TX711_LYCSIRecName: Full=U7-lycotoxin-Ls1c; AltName: Full=Toxin-like structure LSTX-G11; Flags: Precursor >gi|209165749|gb|ACI41387.1| toxin-like structure LSTX-G11 precursor [Lycosa singoriensis] >gi|213031722|emb|CAS03656.1| toxin-like structure LSTX-G11 precursor [Lycosa singoriensis]	1.74764e-17
comp28369_c0_seq1	165.643	4.53557	326.75	72.0417	6.17076	0.00181654	0.185148	Up	GO:0046872;GO:0016491;GO:0070469;GO:0009055;GO:0016021;GO:0022904;GO:0005739	metal ion binding|oxidoreductase activity|respiratory chain|electron carrier activity|integral component of membrane|respiratory electron transport chain|mitochondrion			452	gi|49146939|ref|YP_026102.1|cytochrome b [Habronattus oregonensis] >gi|46850137|gb|AAT02491.1| cytochrome b [Habronattus oregonensis]	7.76875e-33				KOG4663	2e-28	Cytochrome b
comp28442_c0_seq1	3730.23	0.755929	7459.7	9868.25	13.2686	1.10112e-09	4.95085e-06	Up	GO:0005576;GO:0007586;GO:0006508;GO:0004252	extracellular region|digestion|proteolysis|serine-type endopeptidase activity			370	gi|546675267|gb|ERL86503.1|hypothetical protein D910_03907 [Dendroctonus ponderosae]	1.4488e-12				KOG3627	3e-12	Trypsin
comp28464_c0_seq1	86.7429	1.51186	171.974	113.75	6.82972	0.00581364	0.431597	Up	GO:0004222;GO:0006508	metalloendopeptidase activity|proteolysis			238	gi|380018881|ref|XP_003693348.1|PREDICTED: endothelin-converting enzyme 2-like [Apis florea]	2.46693e-11				KOG3624	4e-11	M13 family peptidase
comp28536_c0_seq1	26976.6	35.5287	53917.8	1517.59	10.5676	2.33977e-05	0.00632834	Up	GO:0005576	extracellular region			472	gi|313471613|sp|B6DCT3.1|TX401_LYCSIRecName: Full=U4-lycotoxin-Ls1a; AltName: Full=Toxin-like structure LSTX-C1; AltName: Full=Toxin-like structure LSTX-C7; Flags: Precursor >gi|209165673|gb|ACI41349.1| toxin-like structure LSTX-C1 precursor [Lycosa singoriensis] >gi|213031648|emb|CAS03619.1| toxin-like structure LSTX-C1 precursor [Lycosa singoriensis]	1.13632e-44
comp28540_c0_seq1	8280.63	12.0949	16549.2	1368.28	10.4181	2.28387e-07	0.000148252	Up	GO:0072556	other organism presynaptic membrane			470	gi|146291089|sp|P81790.3|TX34_PHONIRecName: Full=Omega-ctenitoxin-Pn3a; Short=Omega-CNTX-Pn3a; AltName: Full=Neurotoxin Tx3-4; AltName: Full=Omega-phonetoxin-2A; AltName: Full=Omega-phonetoxin-IIA; Short=Omega-Ptx-IIA; AltName: Full=PF3; AltName: Full=Phoneutriatoxin 3-4; AltName: Full=Pn3-4A; Flags: Precursor	4.80746e-19
comp28560_c0_seq1	75.7819	0.755929	150.808	199.5	7.64025	0.00572998	0.426606	Up	GO:0005840;GO:0003735;GO:0006412	ribosome|structural constituent of ribosome|translation	ko03010	Ribosome	216	gi|161671326|gb|ABX75515.1|60S ribosomal protein l27a [Lycosa singoriensis]	8.30979e-28				KOG1742	6e-27	60s ribosomal protein L15/L27
comp28610_c0_seq1	3579.13	1.51186	7156.76	4733.75	12.2088	2.77332e-09	6.85803e-06	Up	GO:0072556	other organism presynaptic membrane			487	gi|146291089|sp|P81790.3|TX34_PHONIRecName: Full=Omega-ctenitoxin-Pn3a; Short=Omega-CNTX-Pn3a; AltName: Full=Neurotoxin Tx3-4; AltName: Full=Omega-phonetoxin-2A; AltName: Full=Omega-phonetoxin-IIA; Short=Omega-Ptx-IIA; AltName: Full=PF3; AltName: Full=Phoneutriatoxin 3-4; AltName: Full=Pn3-4A; Flags: Precursor	4.8818e-19
comp28867_c0_seq1	4514.88	77.8607	8951.9	114.973	6.84516	3.01996e-05	0.00763326	Up	GO:0019646;GO:0016021;GO:0005739;GO:0004129	aerobic electron transport chain|integral component of membrane|mitochondrion|cytochrome-c oxidase activity			694	gi|49146945|ref|YP_026096.1|cytochrome c oxidase subunit III [Habronattus oregonensis] >gi|46850143|gb|AAT02497.1| cytochrome oxidase subunit 3 [Habronattus oregonensis]	1.62516e-54				KOG4664	2e-58	Cytochrome oxidase subunit III and related proteins
comp28949_c0_seq1	300.104	2.26779	597.94	263.667	8.04257	3.62295e-05	0.00877108	Up	GO:0005840;GO:0003735;GO:0006412	ribosome|structural constituent of ribosome|translation	ko03010	Ribosome	216	gi|161671326|gb|ABX75515.1|60S ribosomal protein l27a [Lycosa singoriensis]	8.30979e-28				KOG1742	6e-27	60s ribosomal protein L15/L27
comp29064_c0_seq1	675.139	2.26779	1348.01	594.417	9.21533	6.75125e-07	0.0003652	Up	GO:0006120;GO:0070469;GO:0008137;GO:0016021;GO:0031966	mitochondrial electron transport, NADH to ubiquinone|respiratory chain|NADH dehydrogenase (ubiquinone) activity|integral component of membrane|mitochondrial membrane			259	gi|49146942|ref|YP_026099.1|NADH dehydrogenase subunit 4 [Habronattus oregonensis] >gi|46850140|gb|AAT02494.1| NADH dehydrogenase subunit 4 [Habronattus oregonensis]	1.56682e-13				KOG4845	2e-07	NADH dehydrogenase, subunit 4
comp29316_c0_seq2	14631.2	8.31522	29254.1	3518.14	11.7806	3.07554e-07	0.000191273	Up	GO:0005576	extracellular region			419	gi|313471566|sp|B6DCP0.1|TX151_LYCSIRecName: Full=U1-lycotoxin-Ls1ii; AltName: Full=Toxin-like structure LSTX-A51; Flags: Precursor >gi|209165587|gb|ACI41306.1| toxin-like structure LSTX-A51 precursor [Lycosa singoriensis] >gi|213031562|emb|CAS03576.1| toxin-like structure LSTX-A51 precursor [Lycosa singoriensis]	1.97749e-41
comp44160_c0_seq1	215.251	4.53557	425.966	93.9167	6.55331	0.000581097	0.0792031	Up	GO:0006120;GO:0070469;GO:0008137;GO:0016021;GO:0031966	mitochondrial electron transport, NADH to ubiquinone|respiratory chain|NADH dehydrogenase (ubiquinone) activity|integral component of membrane|mitochondrial membrane			259	gi|49146942|ref|YP_026099.1|NADH dehydrogenase subunit 4 [Habronattus oregonensis] >gi|46850140|gb|AAT02494.1| NADH dehydrogenase subunit 4 [Habronattus oregonensis]	2.67259e-13				KOG4845	2e-07	NADH dehydrogenase, subunit 4
comp44738_c0_seq1	2643.86	6.80336	5280.92	776.222	9.60033	8.6376e-08	6.50073e-05	Up	GO:0009060;GO:0005743;GO:0070469;GO:0009055;GO:0005506;GO:0006119;GO:0020037;GO:0016021;GO:0004129	aerobic respiration|mitochondrial inner membrane|respiratory chain|electron carrier activity|iron ion binding|oxidative phosphorylation|heme binding|integral component of membrane|cytochrome-c oxidase activity			304	gi|298501321|gb|ADI82835.1|cytochrome oxidase subunit 1 [Hogna junco]	8.92575e-31				KOG4769	3e-32	Cytochrome c oxidase, subunit I
comp44780_c0_seq1	1981.2	3.02372	3959.37	1309.44	10.3547	2.42143e-08	2.67542e-05	Up	GO:0009060;GO:0005743;GO:0070469;GO:0009055;GO:0005506;GO:0006119;GO:0020037;GO:0016021;GO:0004129	aerobic respiration|mitochondrial inner membrane|respiratory chain|electron carrier activity|iron ion binding|oxidative phosphorylation|heme binding|integral component of membrane|cytochrome-c oxidase activity			304	gi|298501321|gb|ADI82835.1|cytochrome oxidase subunit 1 [Hogna junco]	8.92575e-31				KOG4769	3e-32	Cytochrome c oxidase, subunit I
comp45347_c0_seq1	7638.1	2.26779	15273.9	6735.17	12.7175	7.12272e-09	1.36994e-05	Up	GO:0005576	extracellular region			224	gi|50401390|sp|P83997.1|TX16_PHONIRecName: Full=U19-ctenitoxin-Pn1a; Short=U19-CNTX-Pn1a; AltName: Full=Non-toxic venom protein PNTx16C1	3.04128e-25
comp45495_c1_seq1	29630.8	21.9219	59239.7	2702.3	11.4	1.4402e-05	0.00432311	Up	GO:0005576	extracellular region			215	gi|313471552|sp|B6DCM6.1|TX137_LYCSIRecName: Full=U1-lycotoxin-Ls1b; AltName: Full=Toxin-like structure LSTX-A37; Flags: Precursor >gi|209165559|gb|ACI41292.1| toxin-like structure LSTX-A37 precursor [Lycosa singoriensis] >gi|213031534|emb|CAS03562.1| toxin-like structure LSTX-A37 precursor [Lycosa singoriensis]	4.14328e-11
comp45514_c0_seq1	14605.5	4.53557	29206.5	6439.42	12.6527	1.03273e-07	7.60704e-05	Up	GO:0005576	extracellular region			239	gi|313471709|sp|B6DCU9.1|TXZ10_LYCSIRecName: Full=Toxin-like structure LSTX-D10; Flags: Precursor >gi|209165705|gb|ACI41365.1| toxin-like structure LSTX-D10 precursor [Lycosa singoriensis] >gi|213031678|emb|CAS03634.1| toxin-like structure LSTX-D10 precursor [Lycosa singoriensis]	9.6689e-08
comp47328_c0_seq1	873.948	29.4812	1718.41	58.2885	5.86514	0.000127314	0.0248156	Up	GO:0019646;GO:0016021;GO:0005739;GO:0004129	aerobic electron transport chain|integral component of membrane|mitochondrion|cytochrome-c oxidase activity			716	gi|49146945|ref|YP_026096.1|cytochrome c oxidase subunit III [Habronattus oregonensis] >gi|46850143|gb|AAT02497.1| cytochrome oxidase subunit 3 [Habronattus oregonensis]	2.97877e-54				KOG4664	4e-57	Cytochrome oxidase subunit III and related proteins
comp49612_c0_seq2	4956.63	76.3488	9836.9	128.842	7.00945	2.55488e-05	0.00679442	Up	GO:0005576	extracellular region			614	gi|209165753|gb|ACI41389.1|toxin-like structure LSTX-H2 precursor [Lycosa singoriensis] >gi|213031726|emb|CAS03658.1| toxin-like structure LSTX-H2 precursor [Lycosa singoriensis]	1.24935e-27
comp49646_c0_seq1	23764	51.4032	47476.7	923.614	9.85115	3.1661e-05	0.00792364	Up	GO:0005576	extracellular region			348	gi|313471541|sp|B6DCL7.1|TX128_LYCSIRecName: Full=U1-lycotoxin-Ls1n; AltName: Full=Toxin-like structure LSTX-A28; Flags: Precursor >gi|209165541|gb|ACI41283.1| toxin-like structure LSTX-A28 precursor [Lycosa singoriensis] >gi|213031516|emb|CAS03553.1| toxin-like structure LSTX-A28 precursor [Lycosa singoriensis]	4.72769e-24
comp49659_c0_seq1	6987.81	6.04743	13969.6	2310	11.1737	4.18207e-08	4.05934e-05	Up	GO:0005576	extracellular region			438	gi|313471625|sp|B6DCV6.1|TX606_LYCSIRecName: Full=U6-lycotoxin-Ls1f; AltName: Full=Toxin-like structure LSTX-F6; Flags: Precursor >gi|209165719|gb|ACI41372.1| toxin-like structure LSTX-F6 precursor [Lycosa singoriensis] >gi|213031692|emb|CAS03641.1| toxin-like structure LSTX-F6 precursor [Lycosa singoriensis]	1.60096e-14
comp51196_c0_seq1	605.121	3.77964	1206.46	319.2	8.31832	3.05733e-06	0.00125508	Up	GO:0005743;GO:0070469;GO:0008137;GO:0016021;GO:0042773	mitochondrial inner membrane|respiratory chain|NADH dehydrogenase (ubiquinone) activity|integral component of membrane|ATP synthesis coupled electron transport			694	gi|107736182|ref|YP_626383.1|NADH dehydrogenase subunit 5 [Nephila clavata] >gi|42415685|gb|AAS15713.1| NADH dehydrogenase subunit 5 [Nephila clavata]	3.78153e-19
comp51325_c0_seq1	17630.9	4.53557	35257.3	7773.5	12.9243	1.92441e-07	0.000128948	Up	GO:0010466;GO:0005576;GO:0042742;GO:0030414	negative regulation of peptidase activity|extracellular region|defense response to bacterium|peptidase inhibitor activity			284	gi|313471675|sp|B6DD40.1|TXF07_LYCSIRecName: Full=U15-lycotoxin-Ls1f; AltName: Full=Toxin-like structure LSTX-N7; Flags: Precursor >gi|209165887|gb|ACI41456.1| toxin-like structure LSTX-N7 precursor [Lycosa singoriensis] >gi|213032365|emb|CAS03725.1| toxin-like structure LSTX-N7 precursor [Lycosa singoriensis]	2.38686e-20
comp51343_c0_seq1	65479.2	8.31522	130950	15748.2	13.9429	0.000113425	0.02283	Up	GO:0005576	extracellular region			348	gi|313471541|sp|B6DCL7.1|TX128_LYCSIRecName: Full=U1-lycotoxin-Ls1n; AltName: Full=Toxin-like structure LSTX-A28; Flags: Precursor >gi|209165541|gb|ACI41283.1| toxin-like structure LSTX-A28 precursor [Lycosa singoriensis] >gi|213031516|emb|CAS03553.1| toxin-like structure LSTX-A28 precursor [Lycosa singoriensis]	4.72769e-24
comp51383_c0_seq1	3477.56	0.755929	6954.36	9199.75	13.1674	1.14368e-09	4.95085e-06	Up	GO:0016020;GO:0005576;GO:0005044;GO:0006508;GO:0016853;GO:0008544;GO:0004252	membrane|extracellular region|scavenger receptor activity|proteolysis|isomerase activity|epidermis development|serine-type endopeptidase activity			307	gi|149601110|ref|XP_001521713.1|PREDICTED: transmembrane protease serine 12-like, partial [Ornithorhynchus anatinus]	1.29167e-13				KOG3627	8e-15	Trypsin
comp51585_c0_seq1	1363.79	56.6947	2670.89	47.11	5.55796	0.000186149	0.0336234	Up	GO:0003735;GO:0022625;GO:0006414	structural constituent of ribosome|cytosolic large ribosomal subunit|translational elongation	ko03010	Ribosome	468	gi|525546284|gb|AGR53504.1|putative 60S acidic ribosomal protein P2 [Dolomedes mizhoanus]	6.94537e-26				KOG3449	6e-22	60S acidic ribosomal protein P2
comp51682_c0_seq1	13775.6	23.4338	27527.7	1174.7	10.1981	2.07983e-06	0.000939177	Up	GO:0010466;GO:0005576;GO:0042742;GO:0030414	negative regulation of peptidase activity|extracellular region|defense response to bacterium|peptidase inhibitor activity			274	gi|313471675|sp|B6DD40.1|TXF07_LYCSIRecName: Full=U15-lycotoxin-Ls1f; AltName: Full=Toxin-like structure LSTX-N7; Flags: Precursor >gi|209165887|gb|ACI41456.1| toxin-like structure LSTX-N7 precursor [Lycosa singoriensis] >gi|213032365|emb|CAS03725.1| toxin-like structure LSTX-N7 precursor [Lycosa singoriensis]	1.69922e-20
comp51694_c0_seq1	8393.74	27.9694	16759.5	599.21	9.22692	1.64347e-06	0.000779413	Up	GO:0009060;GO:0005743;GO:0070469;GO:0009055;GO:0005506;GO:0006119;GO:0020037;GO:0016021;GO:0004129	aerobic respiration|mitochondrial inner membrane|respiratory chain|electron carrier activity|iron ion binding|oxidative phosphorylation|heme binding|integral component of membrane|cytochrome-c oxidase activity			453	gi|134019416|gb|ABO45287.1|cytochrome oxidase subunit 1 [Schizocosa ocreata] >gi|134019422|gb|ABO45290.1| cytochrome oxidase subunit 1 [Schizocosa ocreata] >gi|134019424|gb|ABO45291.1| cytochrome oxidase subunit 1 [Schizocosa ocreata] >gi|134019438|gb|ABO45298.1| cytochrome oxidase subunit 1 [Schizocosa ocreata] >gi|156187087|gb|ABU55799.1| cytochrome oxidase subunit 1, partial (mitochondrion) [S…	7.23767e-47				KOG4769	1e-50	Cytochrome c oxidase, subunit I
comp52059_c0_seq1	314.844	10.583	619.106	58.5	5.87036	0.000588177	0.0799582	Up	GO:0043065;GO:0007179;GO:0048011;GO:0051436;GO:0007249;GO:0002479;GO:0006281;GO:0034138;GO:0097190;GO:0000082;GO:0030512;GO:0032481;GO:0034142;GO:0072520;GO:0019082;GO:0021888;GO:0006977;GO:0005829;GO:0034162;GO:0005654;GO:0007220;GO:0010992;GO:0031145;GO:0007141;GO:0034166;GO:0007144;GO:0019221;GO:0043123;GO:0002020;GO:0061418;GO:0060613;GO:0007254;GO:0045944;GO:0038124;GO:0034146;GO:0045087;GO:…	positive regulation of apoptotic process|transforming growth factor beta receptor signaling pathway|neurotrophin TRK receptor signaling pathway|negative regulation of ubiquitin-protein ligase activity involved in mitotic cell cycle|I-kappaB kinase/NF-kappaB signaling|antigen processing and presentation of exogenous peptide antigen via MHC class I, TAP-dependent|DNA repair|toll-like receptor 3 sig…	ko03010	Ribosome	250	gi|543721841|ref|XP_005502111.1|PREDICTED: polyubiquitin-C isoform X7 [Columba livia]	4.70709e-39				KOG0001	1e-53	Ubiquitin and ubiquitin-like proteins
comp52237_c0_seq1	550.033	0.755929	1099.31	1454.25	10.5061	3.72918e-07	0.000221322	Up	GO:0006412;GO:0006407;GO:0006364;GO:0003735;GO:0022627;GO:0042274;GO:0016787	translation|rRNA export from nucleus|rRNA processing|structural constituent of ribosome|cytosolic small ribosomal subunit|ribosomal small subunit biogenesis|hydrolase activity	ko03010	Ribosome	422	gi|525546302|gb|AGR53509.1|putative 40S ribosomal protein S28 [Dolomedes mizhoanus]	2.12177e-19				KOG3502	8e-24	40S ribosomal protein S28
comp53409_c0_seq1	85.42	1.51186	169.328	112	6.80736	0.00616996	0.4458	Up	GO:0008936;GO:0006979;GO:0005509;GO:0008340;GO:0008152;GO:0043524	nicotinamidase activity|response to oxidative stress|calcium ion binding|determination of adult lifespan|metabolic process|negative regulation of neuron apoptotic process			830	gi|321474231|gb|EFX85196.1|hypothetical protein DAPPUDRAFT_300356 [Daphnia pulex]	1.06589e-62				KOG4003	7e-78	Pyrazinamidase/nicotinamidase PNC1
comp53891_c0_seq1	561.939	64.254	1059.62	16.4912	4.04362	0.00551776	0.416176	Up	GO:0007224;GO:0008270;GO:0022008;GO:0019005;GO:0030178;GO:0006508;GO:0004842;GO:0016567;GO:0019915;GO:0008283	smoothened signaling pathway|zinc ion binding|neurogenesis|SCF ubiquitin ligase complex|negative regulation of Wnt signaling pathway|proteolysis|ubiquitin-protein ligase activity|protein ubiquitination|lipid storage|cell proliferation	ko04110;ko04111;ko04114;ko04066;ko04310;ko04350;ko04120;ko04141;ko03420;ko05200;ko05211;ko04710	Cell cycle| Cell cycle - yeast| Oocyte meiosis| HIF-1 signaling pathway| Wnt signaling pathway| TGF-beta signaling pathway| Ubiquitin mediated proteolysis| Protein processing in endoplasmic reticulum| Nucleotide excision repair| Pathways in cancer| Renal cell carcinoma| Circadian rhythm	772	gi|242001036|ref|XP_002435161.1|SCF ubiquitin ligase, Rbx1 component, putative [Ixodes scapularis] >gi|215498491|gb|EEC07985.1| SCF ubiquitin ligase, Rbx1 component, putative [Ixodes scapularis]	2.95474e-53				KOG2930	4e-69	SCF ubiquitin ligase, Rbx1 component
comp53951_c0_seq2	524.898	0.755929	1049.04	1387.75	10.4385	4.71284e-07	0.000268942	Up	GO:0040035;GO:0009792;GO:0002119;GO:0005840;GO:0040018;GO:0003735;GO:0018996;GO:0040007;GO:0006412	hermaphrodite genitalia development|embryo development ending in birth or egg hatching|nematode larval development|ribosome|positive regulation of multicellular organism growth|structural constituent of ribosome|molting cycle, collagen and cuticulin-based cuticle|growth|translation	ko03010	Ribosome	526	gi|114153164|gb|ABI52748.1|ribosomal protein L44 [Argas monolakensis]	1.38664e-53				KOG3464	9e-64	60S ribosomal protein L44
comp54144_c0_seq1	276.575	1.51186	551.639	364.875	8.51126	3.01755e-05	0.00763326	Up	GO:0004222;GO:0006508	metalloendopeptidase activity|proteolysis			337	gi|391330231|ref|XP_003739567.1|PREDICTED: membrane metallo-endopeptidase-like 1-like [Metaseiulus occidentalis]	1.87376e-28				KOG3624	1e-19	M13 family peptidase
comp54145_c0_seq1	118.964	3.77964	234.149	61.95	5.95303	0.00516792	0.399396	Up	GO:0050796;GO:0044267;GO:0007267;GO:0043043;GO:0030133;GO:0016486;GO:0005615;GO:0006508;GO:0034774;GO:0004252;GO:0005794	regulation of insulin secretion|cellular protein metabolic process|cell-cell signaling|peptide biosynthetic process|transport vesicle|peptide hormone processing|extracellular space|proteolysis|secretory granule lumen|serine-type endopeptidase activity|Golgi apparatus			438	gi|847761|gb|AAA87006.1|subtilisin-related protease SPC3 [Branchiostoma californiense]	1.3553e-13				KOG3525	2e-16	Subtilisin-like proprotein convertase
comp54371_c0_seq2	117.925	3.02372	232.826	77	6.26679	0.00395594	0.326082	Up	GO:0006468;GO:0004672	protein phosphorylation|protein kinase activity			1414	gi|241717500|ref|XP_002413576.1|cell cycle progression, putative [Ixodes scapularis] >gi|215507392|gb|EEC16884.1| cell cycle progression, putative [Ixodes scapularis]	2.90352e-42
comp54944_c0_seq1	2029.67	0.755929	4058.58	5369	12.3904	2.50744e-09	6.85803e-06	Up	GO:0044245;GO:0005615;GO:0031404;GO:0004556;GO:0044281;GO:0016052;GO:0005509;GO:0005515	polysaccharide digestion|extracellular space|chloride ion binding|alpha-amylase activity|small molecule metabolic process|carbohydrate catabolic process|calcium ion binding|protein binding	ko00500;ko04973	Starch and sucrose metabolism| Carbohydrate digestion and absorption	583	gi|397471252|ref|XP_003807211.1|PREDICTED: alpha-amylase 1-like isoform 1 [Pan paniscus] >gi|397471254|ref|XP_003807212.1| PREDICTED: alpha-amylase 1-like isoform 2 [Pan paniscus]	4.72844e-60				KOG2212	4e-75	Alpha-amylase
comp54983_c0_seq1	2300.48	10.583	4590.38	433.75	8.76072	3.5538e-07	0.000214591	Up	GO:0016021	integral component of membrane			627	gi|161669208|gb|ABX75456.1|leucine rich repeat transmembrane neuronal 4 [Lycosa singoriensis]	1.97673e-84
comp55120_c0_seq1	1947.08	2.26779	3891.9	1716.17	10.745	1.42575e-08	2.02847e-05	Up	GO:0044245;GO:0005615;GO:0031404;GO:0004556;GO:0044281;GO:0016052;GO:0005509;GO:0005515	polysaccharide digestion|extracellular space|chloride ion binding|alpha-amylase activity|small molecule metabolic process|carbohydrate catabolic process|calcium ion binding|protein binding	ko00500;ko04973	Starch and sucrose metabolism| Carbohydrate digestion and absorption	583	gi|397471252|ref|XP_003807211.1|PREDICTED: alpha-amylase 1-like isoform 1 [Pan paniscus] >gi|397471254|ref|XP_003807212.1| PREDICTED: alpha-amylase 1-like isoform 2 [Pan paniscus]	4.72844e-60				KOG2212	4e-75	Alpha-amylase
comp55220_c0_seq1	844.089	6.80336	1681.38	247.139	7.94918	2.78595e-06	0.00117145	Up	GO:0005743;GO:0070469;GO:0008137;GO:0016021;GO:0042773	mitochondrial inner membrane|respiratory chain|NADH dehydrogenase (ubiquinone) activity|integral component of membrane|ATP synthesis coupled electron transport			373	gi|49146943|ref|YP_026098.1|NADH dehydrogenase subunit 5 [Habronattus oregonensis] >gi|46850141|gb|AAT02495.1| NADH dehydrogenase subunit 5 [Habronattus oregonensis]	6.45646e-29				KOG4668	4e-27	NADH dehydrogenase subunits 2, 5, and related proteins
comp55328_c0_seq1	21153.7	195.03	42112.4	215.928	7.75441	0.000278357	0.0457439	Up	GO:0010466;GO:0005576;GO:0042742;GO:0030414	negative regulation of peptidase activity|extracellular region|defense response to bacterium|peptidase inhibitor activity			785	gi|313471672|sp|B6DD37.1|TXE04_LYCSIRecName: Full=U14-lycotoxin-Ls1b; AltName: Full=Toxin-like structure LSTX-N4; Flags: Precursor >gi|209165881|gb|ACI41453.1| toxin-like structure LSTX-N4 precursor [Lycosa singoriensis] >gi|213032359|emb|CAS03722.1| toxin-like structure LSTX-N4 precursor [Lycosa singoriensis]	4.63035e-33
comp55520_c0_seq1	183.974	1.51186	366.437	242.375	7.9211	0.000232562	0.0404588	Up	GO:0008936;GO:0006979;GO:0005509;GO:0008340;GO:0008152;GO:0043524	nicotinamidase activity|response to oxidative stress|calcium ion binding|determination of adult lifespan|metabolic process|negative regulation of neuron apoptotic process			1156	gi|321474231|gb|EFX85196.1|hypothetical protein DAPPUDRAFT_300356 [Daphnia pulex]	1.16988e-80				KOG4003	2e-81	Pyrazinamidase/nicotinamidase PNC1
comp55716_c0_seq1	12704	18.1423	25390	1399.49	10.4507	1.04362e-06	0.000518615	Up	GO:0005576;GO:0019855	extracellular region|calcium channel inhibitor activity			540	gi|525546269|gb|AGR53500.1|cystine knot toxin [Dolomedes mizhoanus]	6.44911e-20
comp55936_c0_seq1	131.91	4.53557	259.284	57.1667	5.8371	0.00453231	0.363495	Up	GO:0005743;GO:0070469;GO:0008137;GO:0016021;GO:0042773	mitochondrial inner membrane|respiratory chain|NADH dehydrogenase (ubiquinone) activity|integral component of membrane|ATP synthesis coupled electron transport			373	gi|49146943|ref|YP_026098.1|NADH dehydrogenase subunit 5 [Habronattus oregonensis] >gi|46850141|gb|AAT02495.1| NADH dehydrogenase subunit 5 [Habronattus oregonensis]	6.45646e-29				KOG4668	4e-27	NADH dehydrogenase subunits 2, 5, and related proteins
comp56226_c0_seq2	115.657	3.77964	227.535	60.2	5.91169	0.00574079	0.426818	Up	GO:0008270	zinc ion binding			711	gi|380023617|ref|XP_003695613.1|PREDICTED: uncharacterized protein LOC100873015 [Apis florea]	1.7658e-59				KOG0824	6e-63	Predicted E3 ubiquitin ligase
comp56503_c0_seq1	911.839	11.3389	1812.34	159.833	7.32043	7.65467e-06	0.00259263	Up	GO:0005743;GO:0070469;GO:0008137;GO:0016021;GO:0042773	mitochondrial inner membrane|respiratory chain|NADH dehydrogenase (ubiquinone) activity|integral component of membrane|ATP synthesis coupled electron transport			657	gi|107736182|ref|YP_626383.1|NADH dehydrogenase subunit 5 [Nephila clavata] >gi|42415685|gb|AAS15713.1| NADH dehydrogenase subunit 5 [Nephila clavata]	3.27733e-19
comp56790_c0_seq2	96.9479	0.755929	193.14	255.5	7.99718	0.00209562	0.203793	Up	GO:0030425;GO:0033116;GO:0030659;GO:0055038;GO:0031901;GO:0032590;GO:0016021;GO:0032584	dendrite|endoplasmic reticulum-Golgi intermediate compartment membrane|cytoplasmic vesicle membrane|recycling endosome membrane|early endosome membrane|dendrite membrane|integral component of membrane|growth cone membrane			2608	gi|241728822|ref|XP_002413796.1|conserved hypothetical protein [Ixodes scapularis] >gi|215507612|gb|EEC17104.1| conserved hypothetical protein [Ixodes scapularis]	5.58431e-14				KOG4818	4e-07	Lysosomal-associated membrane protein
comp56871_c0_seq1	486.44	25.7016	947.179	36.8529	5.20371	0.000833069	0.104622	Up	GO:0072488;GO:0005789;GO:0016021;GO:0008519	ammonium transmembrane transport|endoplasmic reticulum membrane|integral component of membrane|ammonium transmembrane transporter activity	ko04141	Protein processing in endoplasmic reticulum	664	gi|67083809|gb|AAY66839.1|signal sequence receptor beta [Ixodes scapularis]	1.54341e-56				KOG3317	2e-59	Translocon-associated complex TRAP, beta subunit
comp57076_c0_seq1	326.183	1.51186	650.855	430.5	8.74987	1.28682e-05	0.00398952	Up	GO:0005840;GO:0003735;GO:0006412	ribosome|structural constituent of ribosome|translation	ko03010	Ribosome	431	gi|161669174|gb|ABX75439.1|ribosomal protein l37a [Lycosa singoriensis]	3.81369e-32				KOG0402	6e-37	60S ribosomal protein L37
comp57194_c0_seq1	7271.09	46.1117	14496.1	314.369	8.29631	5.39937e-06	0.00192707	Up	GO:0005737	cytoplasm			881	gi|318086982|gb|ADV40083.1|histamine release factor [Latrodectus hesperus]	1.8282e-79				KOG1727	8e-48	Microtubule-binding protein (translationally controlled tumor protein)
comp57749_c0_seq1	1188.79	3.02372	2374.56	785.312	9.61712	1.14248e-07	8.1833e-05	Up	GO:0006120;GO:0005743;GO:0070469;GO:0008137;GO:0016021	mitochondrial electron transport, NADH to ubiquinone|mitochondrial inner membrane|respiratory chain|NADH dehydrogenase (ubiquinone) activity|integral component of membrane			786	gi|107736188|ref|YP_626389.1|NADH dehydrogenase subunit 2 [Nephila clavata] >gi|42415691|gb|AAS15719.1| NADH dehydrogenase subunit 2 [Nephila clavata]	1.097e-50				KOG4668	4e-22	NADH dehydrogenase subunits 2, 5, and related proteins
comp57775_c0_seq1	5538.31	6.80336	11069.8	1627.11	10.6681	4.8342e-08	4.44319e-05	Up	GO:0016021;GO:0005576;GO:0005044;GO:0006508;GO:0016853;GO:0004252	integral component of membrane|extracellular region|scavenger receptor activity|proteolysis|isomerase activity|serine-type endopeptidase activity			418	gi|74827053|sp|Q9TXD8.1|ISOHC_AGEAPRecName: Full=Venom peptide isomerase heavy chain >gi|1041927|gb|AAB34914.1| peptide isomerase heavy chain [Agelenopsis aperta]	1.20853e-22				KOG3627	3e-23	Trypsin
comp58284_c0_seq1	3339.98	117.169	6562.79	56.0113	5.80765	0.000157276	0.0291171	Up	GO:0015078;GO:0005743;GO:0015986;GO:0045263	hydrogen ion transmembrane transporter activity|mitochondrial inner membrane|ATP synthesis coupled proton transport|proton-transporting ATP synthase complex, coupling factor F(o)	ko05010;ko05012;ko05016;ko00190	Alzheimer's disease| Parkinson's disease| Huntington's disease| Oxidative phosphorylation	806	gi|49146946|ref|YP_026095.1|ATP synthase F0 subunit 6 [Habronattus oregonensis] >gi|46850144|gb|AAT02498.1| ATP synthase subunit 6 [Habronattus oregonensis]	2.92149e-54				KOG4665	1e-32	ATP synthase F0 subunit 6 and related proteins
comp58426_c0_seq1	538.883	34.0168	1043.75	30.6833	4.93938	0.00117245	0.134952	Up	GO:0016021;GO:0044267;GO:0015450;GO:0005742;GO:0006626;GO:0051082	integral component of membrane|cellular protein metabolic process|P-P-bond-hydrolysis-driven protein transmembrane transporter activity|mitochondrial outer membrane translocase complex|protein targeting to mitochondrion|unfolded protein binding			1067	gi|532003443|ref|XP_005345960.1|PREDICTED: mitochondrial import receptor subunit TOM20 homolog [Microtus ochrogaster]	1.19503e-44				KOG4056	8e-57	Translocase of outer mitochondrial membrane complex, subunit TOM20
comp58521_c0_seq1	297.742	1.51186	593.971	392.875	8.61793	2.06305e-05	0.00574446	Up	GO:0005740;GO:0055114;GO:0004129	mitochondrial envelope|oxidation-reduction process|cytochrome-c oxidase activity	ko04932;ko05010;ko05012;ko05016;ko00190;ko04260	Non-alcoholic fatty liver disease (NAFLD)| Alzheimer's disease| Parkinson's disease| Huntington's disease| Oxidative phosphorylation| Cardiac muscle contraction	924	gi|241632447|ref|XP_002408597.1|cytochrome C oxidase polypeptide Vb [Ixodes scapularis] >gi|215501199|gb|EEC10693.1| cytochrome C oxidase polypeptide Vb [Ixodes scapularis]	8.42295e-38				KOG3352	3e-41	Cytochrome c oxidase, subunit Vb/COX4
comp58547_c0_seq1	686.383	97.5148	1275.25	13.0775	3.70902	0.00868778	0.557216	Up	GO:0005840;GO:0003735;GO:0006412	ribosome|structural constituent of ribosome|translation	ko03010	Ribosome	526	gi|161669244|gb|ABX75474.1|ribosomal protein S30 [Lycosa singoriensis]	2.07687e-41				KOG0009	2e-17	Ubiquitin-like/40S ribosomal S30 protein fusion
comp58885_c0_seq1	5041.95	2.26779	10081.6	4445.58	12.1182	5.04164e-09	1.09463e-05	Up	GO:0015078;GO:0005743;GO:0015986;GO:0045263	hydrogen ion transmembrane transporter activity|mitochondrial inner membrane|ATP synthesis coupled proton transport|proton-transporting ATP synthase complex, coupling factor F(o)	ko05010;ko05012;ko05016;ko00190	Alzheimer's disease| Parkinson's disease| Huntington's disease| Oxidative phosphorylation	761	gi|49146946|ref|YP_026095.1|ATP synthase F0 subunit 6 [Habronattus oregonensis] >gi|46850144|gb|AAT02498.1| ATP synthase subunit 6 [Habronattus oregonensis]	2.60212e-54				KOG4665	7e-33	ATP synthase F0 subunit 6 and related proteins
comp59082_c0_seq1	194.935	7.55929	382.311	50.575	5.66035	0.00224866	0.214656	Up	GO:0005743;GO:0055114;GO:0004129	mitochondrial inner membrane|oxidation-reduction process|cytochrome-c oxidase activity	ko04932;ko05010;ko05012;ko05016;ko00190;ko04260	Non-alcoholic fatty liver disease (NAFLD)| Alzheimer's disease| Parkinson's disease| Huntington's disease| Oxidative phosphorylation| Cardiac muscle contraction	842	gi|114153290|gb|ABI52811.1|cytochrome c oxidase subunit Va [Argas monolakensis]	1.58912e-53				KOG4077	5e-47	Cytochrome c oxidase, subunit Va/COX6
comp59125_c0_seq2	69.1675	0.755929	137.579	182	7.50779	0.00819705	0.542259	Up	GO:0004521;GO:0009303;GO:0090305;GO:0016021	endoribonuclease activity|rRNA transcription|nucleic acid phosphodiester bond hydrolysis|integral component of membrane			763	gi|241640770|ref|XP_002410921.1|salivary secreted ribonuclease, putative [Ixodes scapularis] >gi|67083591|gb|AAY66731.1| salivary secreted ribonuclease, partial [Ixodes scapularis] >gi|215503619|gb|EEC13113.1| salivary secreted ribonuclease, putative [Ixodes scapularis]	3.21052e-20
comp59148_c0_seq1	5205.61	80.8844	10330.3	127.717	6.99681	2.83394e-05	0.00735834	Up	GO:0003746;GO:0005853;GO:0006414	translation elongation factor activity|eukaryotic translation elongation factor 1 complex|translational elongation			877	gi|321473458|gb|EFX84425.1|hypothetical protein DAPPUDRAFT_230610 [Daphnia pulex]	6.88577e-63				KOG1668	7e-73	Elongation factor 1 beta/delta chain
comp59183_c0_seq1	10934.8	3.77964	21865.8	5785.15	12.4981	3.41559e-08	3.47788e-05	Up	GO:0005576;GO:0009755	extracellular region|hormone-mediated signaling pathway			1159	gi|313471668|sp|B6DD28.1|TXD10_LYCSIRecName: Full=U13-lycotoxin-Ls1b; AltName: Full=Toxin-like structure LSTX-L10; Flags: Precursor >gi|209165863|gb|ACI41444.1| toxin-like structure LSTX-L10 precursor [Lycosa singoriensis] >gi|213032341|emb|CAS03713.1| toxin-like structure LSTX-L10 precursor [Lycosa singoriensis]	6.50654e-47
comp59422_c0_seq1	73.1361	0.755929	145.516	192.5	7.58871	0.00660181	0.467074	Up	GO:0016021;GO:0004222;GO:0006508;GO:0008270	integral component of membrane|metalloendopeptidase activity|proteolysis|zinc ion binding			888	gi|556948295|ref|XP_005987014.1|PREDICTED: low choriolytic enzyme-like isoform X1 [Latimeria chalumnae]	1.8787e-31				KOG3714	2e-38	Meprin A metalloprotease
comp59684_c0_seq3	1960.5	5.2915	3915.71	740	9.53138	8.75951e-08	6.54506e-05	Up	GO:0010466;GO:0005576;GO:0042742;GO:0030414	negative regulation of peptidase activity|extracellular region|defense response to bacterium|peptidase inhibitor activity			425	gi|313471675|sp|B6DD40.1|TXF07_LYCSIRecName: Full=U15-lycotoxin-Ls1f; AltName: Full=Toxin-like structure LSTX-N7; Flags: Precursor >gi|209165887|gb|ACI41456.1| toxin-like structure LSTX-N7 precursor [Lycosa singoriensis] >gi|213032365|emb|CAS03725.1| toxin-like structure LSTX-N7 precursor [Lycosa singoriensis]	7.49121e-33
comp59820_c1_seq1	470.093	44.5998	895.587	20.0805	4.32772	0.00396739	0.326767	Up	GO:0015991;GO:0033179;GO:0015078	ATP hydrolysis coupled proton transport|proton-transporting V-type ATPase, V0 domain|hydrogen ion transmembrane transporter activity			1039	gi|241647511|ref|XP_002411154.1|lipopolysaccharide-induced transcription factor regulating tumor necrosis factor alpha, putative [Ixodes scapularis] >gi|215503784|gb|EEC13278.1| lipopolysaccharide-induced transcription factor regulating tumor necrosis factor alpha, putative [Ixodes scapularis]	1.14314e-28
comp60251_c0_seq1	109.515	0.755929	218.274	288.75	8.17368	0.00126586	0.1429	Up	GO:0055085;GO:0016020;GO:0005215	transmembrane transport|membrane|transporter activity			1943	gi|307205592|gb|EFN83884.1|Solute carrier family 23 member 1 [Harpegnathos saltator]	8.11762e-145				KOG1292	2e-163	Xanthine/uracil transporters
comp60259_c0_seq2	89.0106	0.755929	177.265	234.5	7.87344	0.00296907	0.261108	Up	GO:0055085;GO:0016020;GO:0005215	transmembrane transport|membrane|transporter activity			2167	gi|307205592|gb|EFN83884.1|Solute carrier family 23 member 1 [Harpegnathos saltator]	9.28586e-145				KOG1292	3e-162	Xanthine/uracil transporters
comp60359_c0_seq2	1977.6	9.07115	3946.14	435.021	8.76494	3.35514e-07	0.000206192	Up	GO:0072556	other organism presynaptic membrane			762	gi|525546161|gb|AGR53465.1|cystine knot toxin [Dolomedes mizhoanus]	1.69449e-37
comp60483_c2_seq2	470.66	0.755929	940.565	1244.25	10.2811	8.21371e-07	0.000426538	Up	GO:0003676;GO:0000166	nucleic acid binding|nucleotide binding			734	gi|241152158|ref|XP_002406835.1|THO complex subunit, putative [Ixodes scapularis] >gi|215493941|gb|EEC03582.1| THO complex subunit, putative [Ixodes scapularis]	5.45824e-14				KOG0533	1e-12	RRM motif-containing protein
comp60548_c0_seq1	88.7272	1.51186	175.942	116.375	6.86264	0.00532705	0.407114	Up	GO:0003964;GO:0006278;GO:0003723;GO:0008270;GO:0015074	RNA-directed DNA polymerase activity|RNA-dependent DNA replication|RNA binding|zinc ion binding|DNA integration			1914	gi|542181818|ref|XP_005469028.1|PREDICTED: uncharacterized protein LOC102076250 [Oreochromis niloticus]	1.19681e-116				KOG0017	3e-66	FOG: Transposon-encoded proteins with TYA, reverse transcriptase, integrase domains in various combinations
comp60654_c0_seq1	936.501	14.3627	1858.64	129.408	7.01578	1.31072e-05	0.00402754	Up	GO:0015078;GO:0016021;GO:0015986;GO:0008289;GO:0045263;GO:0015991	hydrogen ion transmembrane transporter activity|integral component of membrane|ATP synthesis coupled proton transport|lipid binding|proton-transporting ATP synthase complex, coupling factor F(o)|ATP hydrolysis coupled proton transport	ko05010;ko05012;ko05016;ko00190	Alzheimer's disease| Parkinson's disease| Huntington's disease| Oxidative phosphorylation	691	gi|157929876|gb|ABW04126.1|ATP synthase H+ transporting F0 complex subunit c [Epinephelus coioides]	2.26868e-16				KOG3025	2e-18	Mitochondrial F1F0-ATP synthase, subunit c/ATP9/proteolipid
comp60737_c0_seq1	279.883	12.0949	547.67	45.2812	5.50084	0.00129903	0.146014	Up	GO:0008233;GO:0006465;GO:0016021;GO:0006508;GO:0005787	peptidase activity|signal peptide processing|integral component of membrane|proteolysis|signal peptidase complex	ko03060	Protein export	698	gi|241564933|ref|XP_002401970.1|signal peptidase complex, subunit SPC25, putative [Ixodes scapularis] >gi|215501946|gb|EEC11440.1| signal peptidase complex, subunit SPC25, putative [Ixodes scapularis]	3.63287e-70				KOG4072	2e-49	Signal peptidase complex, subunit SPC25
comp60813_c0_seq2	3276.48	6.04743	6546.91	1082.59	10.0803	4.76202e-08	4.41592e-05	Up	GO:0072556	other organism presynaptic membrane			591	gi|525546161|gb|AGR53465.1|cystine knot toxin [Dolomedes mizhoanus]	9.14227e-38
comp60889_c0_seq1	1126.15	96.003	2156.29	22.4606	4.48933	0.00162749	0.171605	Up	GO:0005875;GO:0003735;GO:0022627;GO:0006412	microtubule associated complex|structural constituent of ribosome|cytosolic small ribosomal subunit|translation	ko03010	Ribosome	930	gi|318087010|gb|ADV40097.1|ribosomal protein S10 [Latrodectus hesperus]	3.67307e-65				KOG3344	3e-68	40s ribosomal protein s10
comp61469_c0_seq1	150.902	1.51186	300.293	198.625	7.6339	0.000589938	0.0799883	Up	GO:0006457;GO:0016272;GO:0051082;GO:0005739;GO:0005634	protein folding|prefoldin complex|unfolded protein binding|mitochondrion|nucleus			541	gi|506968921|gb|AGM32804.1|prefoldin subunit 4-like protein [Coptotermes formosanus]	4.03011e-30				KOG1760	9e-35	Molecular chaperone Prefoldin, subunit 4
comp61814_c0_seq7	201.455	0.755929	402.154	532	9.05528	7.13587e-05	0.0155048	Up	GO:0051087;GO:0009408	chaperone binding|response to heat			794	gi|118780598|ref|XP_310260.5|AGAP003729-PA [Anopheles gambiae str. PEST] >gi|116130925|gb|EAA05983.3| AGAP003729-PA [Anopheles gambiae str. PEST]	1.24101e-17				KOG0714	1e-22	Molecular chaperone (DnaJ superfamily)
comp62080_c0_seq1	113421	74.837	226767	3030.15	11.5652	0.00725035	0.496062	Up	GO:0005576;GO:0019871;GO:0009405	extracellular region|sodium channel inhibitor activity|pathogenesis			1024	gi|313471687|sp|B6DD52.1|TXG01_LYCSIRecName: Full=U16-lycotoxin-Ls1a; AltName: Full=Toxin-like structure LSTX-P1; Flags: Precursor >gi|209165911|gb|ACI41468.1| toxin-like structure LSTX-P1 precursor [Lycosa singoriensis] >gi|213032389|emb|CAS03737.1| toxin-like structure LSTX-P1 precursor [Lycosa singoriensis]	2.75766e-11
comp62387_c1_seq1	2897.85	54.4269	5741.28	105.486	6.72091	2.26252e-05	0.00620014	Up	GO:0010466;GO:0005576;GO:0042742;GO:0030414	negative regulation of peptidase activity|extracellular region|defense response to bacterium|peptidase inhibitor activity			666	gi|313471672|sp|B6DD37.1|TXE04_LYCSIRecName: Full=U14-lycotoxin-Ls1b; AltName: Full=Toxin-like structure LSTX-N4; Flags: Precursor >gi|209165881|gb|ACI41453.1| toxin-like structure LSTX-N4 precursor [Lycosa singoriensis] >gi|213032359|emb|CAS03722.1| toxin-like structure LSTX-N4 precursor [Lycosa singoriensis]	1.68126e-34
comp62542_c0_seq2	387.414	44.5998	730.227	16.3729	4.03324	0.00792489	0.530933	Up	GO:0042302	structural constituent of cuticle			840	gi|1345866|sp|P80517.1|CU26_ARADIRecName: Full=Adult-specific rigid cuticular protein 12.6; Short=ACP 12.6	8.73679e-20
comp62677_c1_seq2	74.459	0.755929	148.162	196	7.61471	0.00614852	0.4458	Up	GO:0042302	structural constituent of cuticle			744	gi|1345866|sp|P80517.1|CU26_ARADIRecName: Full=Adult-specific rigid cuticular protein 12.6; Short=ACP 12.6	7.2453e-14
comp62742_c0_seq2	89.0106	0.755929	177.265	234.5	7.87344	0.00296907	0.261108	Up	GO:0051087;GO:0009408	chaperone binding|response to heat			732	gi|195498583|ref|XP_002096585.1|GE25746 [Drosophila yakuba] >gi|194182686|gb|EDW96297.1| GE25746 [Drosophila yakuba]	8.05836e-18				KOG0714	2e-23	Molecular chaperone (DnaJ superfamily)
comp62749_c0_seq2	411.509	1.51186	821.506	543.375	9.0858	3.8813e-06	0.00148203	Up	GO:0055114;GO:0004090	oxidation-reduction process|carbonyl reductase (NADPH) activity			945	gi|555707884|gb|ESO11117.1|hypothetical protein HELRODRAFT_194898 [Helobdella robusta]	7.64433e-58				KOG1611	2e-59	Predicted short chain-type dehydrogenase
comp62807_c0_seq1	119.72	5.2915	234.149	44.25	5.46761	0.00816126	0.540235	Up	GO:0016021;GO:0016192	integral component of membrane|vesicle-mediated transport	ko04145;ko04130;ko05134	Phagosome| SNARE interactions in vesicular transport| Legionellosis	1009	gi|501292702|dbj|BAN20505.1|snare protein sec22 [Riptortus pedestris]	9.40148e-65				KOG0862	2e-71	Synaptobrevin/VAMP-like protein SEC22
comp62985_c0_seq1	857.601	85.42	1629.78	19.0797	4.25396	0.00285323	0.253713	Up	GO:0003779;GO:0031032	actin binding|actomyosin structure organization			1245	gi|241691757|ref|XP_002402019.1|calponin, putative [Ixodes scapularis] >gi|215504640|gb|EEC14134.1| calponin, putative [Ixodes scapularis]	5.02064e-48				KOG2046	5e-58	Calponin
comp63108_c2_seq5	46495.3	34.7727	92955.8	2673.24	11.3844	0.000144658	0.0272672	Up	GO:0005576	extracellular region			1315	gi|313471658|sp|B6DD18.1|TXC06_LYCSIRecName: Full=U12-lycotoxin-Ls1e; AltName: Full=Toxin-like structure LSTX-K6; Flags: Precursor >gi|209165843|gb|ACI41434.1| toxin-like structure LSTX-K6 precursor [Lycosa singoriensis] >gi|213032321|emb|CAS03703.1| toxin-like structure LSTX-K6 precursor [Lycosa singoriensis]	8.99497e-27
comp63325_c0_seq2	252.102	1.51186	502.693	332.5	8.37721	4.85054e-05	0.0112362	Up	GO:0004572;GO:0030246;GO:0006013;GO:0008270	mannosyl-oligosaccharide 1,3-1,6-alpha-mannosidase activity|carbohydrate binding|mannose metabolic process|zinc ion binding	ko00511	Other glycan degradation	2343	gi|241681358|ref|XP_002411585.1|alpha-mannosidase, putative [Ixodes scapularis] >gi|215504324|gb|EEC13818.1| alpha-mannosidase, putative [Ixodes scapularis]	0				KOG1958	1e-151	Glycosyl hydrolase, family 38 - alpha-mannosidase
comp63374_c0_seq1	422.47	2.26779	842.672	371.583	8.53754	6.46165e-06	0.00226725	Up	GO:0016020	membrane			1377	gi|241574898|ref|XP_002403153.1|beat protein, putative [Ixodes scapularis] >gi|215502168|gb|EEC11662.1| beat protein, putative [Ixodes scapularis]	1.06209e-41
comp63499_c0_seq1	1623.92	213.172	3034.68	14.2358	3.83145	0.00550121	0.41523	Up	GO:0005737;GO:0006730;GO:0016151;GO:0008270;GO:0005886;GO:0004089	cytoplasm|one-carbon metabolic process|nickel cation binding|zinc ion binding|plasma membrane|carbonate dehydratase activity	ko00910	Nitrogen metabolism	1120	gi|148224482|ref|NP_001086981.1|carbonic anhydrase XIII [Xenopus laevis] >gi|50417999|gb|AAH77855.1| Car13-prov protein [Xenopus laevis]	9.84326e-37				KOG0382	5e-42	Carbonic anhydrase
comp63521_c0_seq10	223.66	6.80336	440.518	64.75	6.01681	0.00103513	0.121753	Up	GO:0005615;GO:0005743;GO:0055085;GO:0016021;GO:0005550	extracellular space|mitochondrial inner membrane|transmembrane transport|integral component of membrane|pheromone binding			895	gi|224589069|ref|NP_001128599.1|major urinary proteins 11 and 8 precursor [Mus musculus] >gi|334688869|ref|NP_001186865.1| major urinary protein 16 precursor [Mus musculus] >gi|530354677|ref|NP_001268908.1| major urinary protein 2-like precursor [Mus musculus] >gi|20178291|sp|P02762.2|MUP6_MOUSE RecName: Full=Major urinary protein 6; Short=MUP 6; AltName: Full=Alpha-2U-globulin; AltName: Full=Gro…	3.41328e-89
comp63656_c0_seq2	306.246	15.8745	596.617	37.5833	5.23202	0.00164425	0.173021	Up	GO:0005576;GO:0006810;GO:0008289;GO:0031409;GO:0005215	extracellular region|transport|lipid binding|pigment binding|transporter activity			972	gi|158297622|ref|XP_001689062.1|AGAP011478-PA [Anopheles gambiae str. PEST] >gi|157014664|gb|EDO63529.1| AGAP011478-PA [Anopheles gambiae str. PEST]	1.34573e-12				KOG4824	4e-06	Apolipoprotein D/Lipocalin
comp63663_c0_seq3	244.732	10.583	478.881	45.25	5.49985	0.00170607	0.177547	Up	GO:0005576	extracellular region			799	gi|391338651|ref|XP_003743670.1|PREDICTED: astakine-like [Metaseiulus occidentalis]	1.99768e-15
comp63759_c0_seq1	85.7979	2.26779	169.328	74.6667	6.22239	0.00911995	0.57198	Up	GO:0051537;GO:0005730;GO:0016226;GO:0006915;GO:0046872;GO:0030097;GO:0009055;GO:0005758;GO:0005515;GO:0044281;GO:0008168;GO:0043066	2 iron, 2 sulfur cluster binding|nucleolus|iron-sulfur cluster assembly|apoptotic process|metal ion binding|hemopoiesis|electron carrier activity|mitochondrial intermembrane space|protein binding|small molecule metabolic process|methyltransferase activity|negative regulation of apoptotic process			1109	gi|348572672|ref|XP_003472116.1|PREDICTED: anamorsin isoform X1 [Cavia porcellus] >gi|514465378|ref|XP_005004736.1| PREDICTED: anamorsin isoform X2 [Cavia porcellus]	5.46389e-64				KOG4020	3e-48	Protein DRE2, required for cell viability
comp64140_c0_seq2	246.905	8.31522	485.495	58.3864	5.86756	0.00100414	0.119023	Up	GO:0006511;GO:0004221;GO:0008234;GO:0032869;GO:0045600;GO:0005739;GO:0042755;GO:0043130;GO:0060041;GO:0007628;GO:0005634	ubiquitin-dependent protein catabolic process|ubiquitin thiolesterase activity|cysteine-type peptidase activity|cellular response to insulin stimulus|positive regulation of fat cell differentiation|mitochondrion|eating behavior|ubiquitin binding|retina development in camera-type eye|adult walking behavior|nucleus			1178	gi|556982590|ref|XP_005997562.1|PREDICTED: ubiquitin carboxyl-terminal hydrolase isozyme L3 isoform X1 [Latimeria chalumnae]	4.47191e-59				KOG1415	1e-68	Ubiquitin C-terminal hydrolase UCHL1
comp64200_c0_seq1	100.255	0.755929	199.754	264.25	8.04576	0.00182672	0.186003	Up	GO:0004731;GO:0009116	purine-nucleoside phosphorylase activity|nucleoside metabolic process	ko00760;ko00230;ko00240	Nicotinate and nicotinamide metabolism| Purine metabolism| Pyrimidine metabolism	1298	gi|321465982|gb|EFX76980.1|hypothetical protein DAPPUDRAFT_306029 [Daphnia pulex]	2.7024e-108				KOG3984	1e-116	Purine nucleoside phosphorylase
comp64456_c0_seq1	12150.2	4.53557	24295.9	5356.75	12.3871	6.13396e-08	5.01632e-05	Up	GO:0005576;GO:0030246;GO:0046872;GO:0016337	extracellular region|carbohydrate binding|metal ion binding|cell-cell adhesion			4235	gi|17942826|pdb|1JC9|AChain A, Tachylectin 5a From Tachypleus Tridentatus (Japanese Horseshoe Crab)	1.63262e-53				KOG2579	8e-51	Ficolin and related extracellular proteins
comp64456_c1_seq1	14963.5	12.8508	29914.2	2327.81	11.1848	7.48992e-07	0.000394875	Up	GO:0005576;GO:0030246;GO:0046872;GO:0016337	extracellular region|carbohydrate binding|metal ion binding|cell-cell adhesion			2212	gi|113367124|gb|ABI34619.1|carcinolectin5b-4 [Carcinoscorpius rotundicauda]	3.47751e-54				KOG2579	1e-52	Ficolin and related extracellular proteins
comp64910_c0_seq1	651.611	49.1354	1254.09	25.5231	4.67373	0.00157364	0.168146	Up	GO:0006412;GO:0051078;GO:0006457;GO:0001745;GO:0048132;GO:0048137;GO:0007067;GO:0007054;GO:0008315;GO:0005737;GO:0005634;GO:0030718	translation|meiotic nuclear envelope disassembly|protein folding|compound eye morphogenesis|female germ-line stem cell division|spermatocyte division|mitosis|spindle assembly involved in male meiosis I|meiotic G2/MI transition|cytoplasm|nucleus|germ-line stem cell maintenance	ko03015	mRNA surveillance pathway	1488	gi|72171619|ref|XP_790387.1|PREDICTED: protein pelota homolog [Strongylocentrotus purpuratus]	2.08561e-155				KOG2869	0	Meiotic cell division protein Pelota/DOM34
comp65045_c0_seq1	1440.71	1.51186	2879.9	1904.88	10.8955	1.64279e-08	2.18743e-05	Up	GO:0050660;GO:0008812;GO:0055114;GO:0006066	flavin adenine dinucleotide binding|choline dehydrogenase activity|oxidation-reduction process|alcohol metabolic process	ko00260	Glycine	2727	gi|350425613|ref|XP_003494176.1|PREDICTED: glucose dehydrogenase [acceptor]-like [Bombus impatiens]	1.00776e-122				KOG1238	5e-127	Glucose dehydrogenase/choline dehydrogenase/mandelonitrile lyase (GMC oxidoreductase family)
comp65085_c0_seq2	483.039	50.6472	915.43	18.0746	4.17589	0.00500697	0.388367	Up	GO:0016021;GO:0005765;GO:0003676;GO:0005739;GO:0000139;GO:0046872;GO:0008284;GO:0008643;GO:0005351;GO:1901029;GO:0005634	integral component of membrane|lysosomal membrane|nucleic acid binding|mitochondrion|Golgi membrane|metal ion binding|positive regulation of cell proliferation|carbohydrate transport|sugar:hydrogen symporter activity|negative regulation of mitochondrial outer membrane permeabilization|nucleus			1612	gi|241696028|ref|XP_002413076.1|transmembrane protein C2orf18, putative [Ixodes scapularis] >gi|215506890|gb|EEC16384.1| transmembrane protein C2orf18, putative [Ixodes scapularis]	4.15301e-104				KOG3912	5e-105	Predicted integral membrane protein
comp65248_c1_seq3	168.1	1.51186	334.688	221.375	7.79035	0.000357589	0.055349	Up	GO:0042742;GO:0004869;GO:0010466;GO:0005576;GO:0006508;GO:0008234	defense response to bacterium|cysteine-type endopeptidase inhibitor activity|negative regulation of peptidase activity|extracellular region|proteolysis|cysteine-type peptidase activity			3081	gi|551487183|ref|XP_005795171.1|PREDICTED: cystatin-like [Xiphophorus maculatus]	3.15529e-11
comp65331_c0_seq2	186.242	0.755929	371.728	491.75	8.94178	0.000106251	0.0218088	Up	GO:0050660;GO:0008812;GO:0055114;GO:0006066	flavin adenine dinucleotide binding|choline dehydrogenase activity|oxidation-reduction process|alcohol metabolic process	ko00260	Glycine	2231	gi|322796408|gb|EFZ18942.1|hypothetical protein SINV_07596 [Solenopsis invicta]	1.83177e-119				KOG1238	3e-128	Glucose dehydrogenase/choline dehydrogenase/mandelonitrile lyase (GMC oxidoreductase family)
comp65398_c0_seq2	1337.24	23.4338	2651.04	113.129	6.82182	1.48209e-05	0.00443601	Up	GO:0008112;GO:0032259	nicotinamide N-methyltransferase activity|methylation			1352	gi|226442884|ref|NP_001139974.1|Nicotinamide N-methyltransferase [Salmo salar] >gi|221220630|gb|ACM08976.1| Nicotinamide N-methyltransferase [Salmo salar]	2.09919e-18
comp65465_c0_seq1	2260.61	303.883	4217.33	13.8781	3.79474	0.00619222	0.4458	Up	GO:0009790;GO:0005730;GO:0030154;GO:0003735;GO:0097194;GO:0031369;GO:0022627;GO:0006412	embryo development|nucleolus|cell differentiation|structural constituent of ribosome|execution phase of apoptosis|translation initiation factor binding|cytosolic small ribosomal subunit|translation	ko03010	Ribosome	948	gi|114153002|gb|ABI52667.1|40S ribosomal protein S3a [Argas monolakensis]	6.84292e-115				KOG1628	3e-136	40S ribosomal protein S3A
comp65700_c0_seq1	143.532	5.2915	281.772	53.25	5.73471	0.00414366	0.338334	Up	GO:0005737;GO:0006950;GO:0005524;GO:0032440;GO:0005634;GO:0043014;GO:0055114;GO:0005874	cytoplasm|response to stress|ATP binding|2-alkenal reductase [NAD(P)] activity|nucleus|alpha-tubulin binding|oxidation-reduction process|microtubule	ko04141	Protein processing in endoplasmic reticulum	1880	gi|240972667|ref|XP_002401154.1|heat shock protein, putative [Ixodes scapularis] >gi|215490979|gb|EEC00620.1| heat shock protein, putative [Ixodes scapularis]	0				KOG0103	0	Molecular chaperones HSP105/HSP110/SSE1, HSP70 superfamily
comp65730_c1_seq2	644.524	94.4911	1194.56	12.642	3.66015	0.00981225	0.593132	Up	GO:0005975;GO:0016021;GO:0030301;GO:0003824;GO:0005509;GO:0008158	carbohydrate metabolic process|integral component of membrane|cholesterol transport|catalytic activity|calcium ion binding|hedgehog receptor activity			1601	gi|241647497|ref|XP_002411148.1|Niemann-Pick type C1 domain-containing protein, putative [Ixodes scapularis] >gi|215503778|gb|EEC13272.1| Niemann-Pick type C1 domain-containing protein, putative [Ixodes scapularis]	1.86457e-96				KOG3866	2e-78	DNA-binding protein of the nucleobindin family
comp65795_c0_seq5	102.995	2.26779	203.723	89.8333	6.48918	0.00463799	0.368696	Up	GO:0006313;GO:0004803;GO:0003677;GO:0015074	transposition, DNA-mediated|transposase activity|DNA binding|DNA integration			415	gi|270003149|gb|EEZ99596.1|hypothetical protein TcasGA2_TC002110 [Tribolium castaneum]	2.0067e-09
comp65831_c0_seq1	5516.01	105.074	10927	103.993	6.70034	5.40162e-05	0.0121959	Up	GO:0005576	extracellular region			1699	gi|475392972|dbj|BAN13538.1|GTx-VA1 [Grammostola rosea]	2.72192e-85				KOG3017	2e-35	Defense-related protein containing SCP domain
comp65976_c1_seq1	56202.9	19.6542	112386	5718.19	12.4813	0.000149272	0.0278338	Up	GO:0005576	extracellular region			414	gi|313471613|sp|B6DCT3.1|TX401_LYCSIRecName: Full=U4-lycotoxin-Ls1a; AltName: Full=Toxin-like structure LSTX-C1; AltName: Full=Toxin-like structure LSTX-C7; Flags: Precursor >gi|209165673|gb|ACI41349.1| toxin-like structure LSTX-C1 precursor [Lycosa singoriensis] >gi|213031648|emb|CAS03619.1| toxin-like structure LSTX-C1 precursor [Lycosa singoriensis]	1.12634e-44
comp66209_c0_seq1	79.7505	0.755929	158.745	210	7.71425	0.00465852	0.369903	Up	GO:0016301;GO:0016310;GO:0005509	kinase activity|phosphorylation|calcium ion binding			1096	gi|405954579|gb|EKC21980.1|Calexcitin-2 [Crassostrea gigas]	1.36765e-43
comp66218_c0_seq2	19373.8	68.0336	38679.6	568.536	9.15111	3.37613e-05	0.00828947	Up	GO:0005576	extracellular region			2167	gi|475392972|dbj|BAN13538.1|GTx-VA1 [Grammostola rosea]	1.26966e-101				KOG3017	2e-34	Defense-related protein containing SCP domain
comp66454_c0_seq1	151.375	9.07115	293.678	32.375	5.01681	0.00826621	0.542408	Up	GO:0048010;GO:0005887;GO:0035023;GO:0005021;GO:0020037;GO:0005543;GO:0031430;GO:0004447;GO:0006468;GO:0004674;GO:0019902;GO:0017048;GO:0010171;GO:0055114;GO:0030241;GO:0005089;GO:0005524;GO:0016477;GO:0006979;GO:0000910	vascular endothelial growth factor receptor signaling pathway|integral component of plasma membrane|regulation of Rho protein signal transduction|vascular endothelial growth factor-activated receptor activity|heme binding|phospholipid binding|M band|iodide peroxidase activity|protein phosphorylation|protein serine/threonine kinase activity|phosphatase binding|Rho GTPase binding|body morphogenesis…			1181	gi|391341690|ref|XP_003745160.1|PREDICTED: uncharacterized protein LOC100903324 [Metaseiulus occidentalis]	5.90528e-35				KOG4475	7e-21	FOG: Immunoglobin and related proteins
comp66880_c1_seq1	87.6878	0.755929	174.62	231	7.85175	0.00315655	0.275442	Up	GO:0040010;GO:0004871;GO:0007264;GO:0005622;GO:0040007;GO:0040035;GO:0032940;GO:0018996;GO:0010171;GO:0002119;GO:0040039;GO:0007281;GO:0002009;GO:0009792;GO:0005525	positive regulation of growth rate|signal transducer activity|small GTPase mediated signal transduction|intracellular|growth|hermaphrodite genitalia development|secretion by cell|molting cycle, collagen and cuticulin-based cuticle|body morphogenesis|nematode larval development|inductive cell migration|germ cell development|morphogenesis of an epithelium|embryo development ending in birth or egg h…			969	gi|512929175|ref|XP_004931759.1|PREDICTED: ADP-ribosylation factor 2-like [Bombyx mori]	2.36209e-09				KOG0070	6e-12	GTP-binding ADP-ribosylation factor Arf1
comp66978_c0_seq1	380.138	23.4338	736.842	31.4435	4.97469	0.00174198	0.17913	Up	GO:0035049;GO:0006718;GO:0032259;GO:0019010	juvenile hormone acid methyltransferase activity|juvenile hormone biosynthetic process|methylation|farnesoic acid O-methyltransferase activity	ko00981	Insect hormone biosynthesis	1048	gi|380011984|ref|XP_003690071.1|PREDICTED: malonyl-CoA O-methyltransferase BioC 2-like [Apis florea]	3.37616e-28				KOG3010	1e-06	Methyltransferase
comp67054_c0_seq5	496.078	63.498	928.659	14.625	3.87037	0.00822068	0.542408	Up	GO:0035049;GO:0006718;GO:0032259;GO:0019010	juvenile hormone acid methyltransferase activity|juvenile hormone biosynthetic process|methylation|farnesoic acid O-methyltransferase activity	ko00981	Insect hormone biosynthesis	1305	gi|380011984|ref|XP_003690071.1|PREDICTED: malonyl-CoA O-methyltransferase BioC 2-like [Apis florea]	5.25283e-27				KOG3010	1e-05	Methyltransferase
comp67260_c1_seq1	9196.44	2.26779	18390.6	8109.5	12.9854	9.8582e-09	1.67848e-05	Up	GO:0005576	extracellular region			395	gi|313471566|sp|B6DCP0.1|TX151_LYCSIRecName: Full=U1-lycotoxin-Ls1ii; AltName: Full=Toxin-like structure LSTX-A51; Flags: Precursor >gi|209165587|gb|ACI41306.1| toxin-like structure LSTX-A51 precursor [Lycosa singoriensis] >gi|213031562|emb|CAS03576.1| toxin-like structure LSTX-A51 precursor [Lycosa singoriensis]	2.55632e-41
comp67543_c0_seq4	278.56	1.51186	555.608	367.5	8.5216	2.90857e-05	0.00745886	Up	GO:0004519;GO:0003964;GO:0090305;GO:0003676;GO:0004190;GO:0006508;GO:0008270;GO:0015074	endonuclease activity|RNA-directed DNA polymerase activity|nucleic acid phosphodiester bond hydrolysis|nucleic acid binding|aspartic-type endopeptidase activity|proteolysis|zinc ion binding|DNA integration			1938	gi|147816208|emb|CAN66323.1|hypothetical protein VITISV_007384 [Vitis vinifera]	9.91136e-18				KOG0017	2e-24	FOG: Transposon-encoded proteins with TYA, reverse transcriptase, integrase domains in various combinations
comp67625_c2_seq1	771.331	1.51186	1541.15	1019.38	9.99347	1.85712e-07	0.000126066	Up	GO:0055114;GO:0018454	oxidation-reduction process|acetoacetyl-CoA reductase activity			441	gi|321474507|gb|EFX85472.1|hypothetical protein DAPPUDRAFT_187647 [Daphnia pulex]	4.47855e-25				KOG1205	2e-19	Predicted dehydrogenase
comp68075_c1_seq2	193.329	13.6067	373.051	27.4167	4.77698	0.00709912	0.486035	Up	GO:0005581;GO:0004222;GO:0006508;GO:0005509;GO:0008270	collagen|metalloendopeptidase activity|proteolysis|calcium ion binding|zinc ion binding			1268	gi|242000886|ref|XP_002435086.1|matrix metalloproteinase, putative [Ixodes scapularis] >gi|215498416|gb|EEC07910.1| matrix metalloproteinase, putative [Ixodes scapularis]	1.88153e-82				KOG1565	6e-115	Gelatinase A and related matrix metalloproteases
comp68133_c1_seq3	314.655	2.26779	627.043	276.5	8.11114	2.85322e-05	0.00737152	Up	GO:0016020	membrane			1930	gi|241171513|ref|XP_002410655.1|erythrocyte band 7 integral membrane protein, putative [Ixodes scapularis] >gi|215494907|gb|EEC04548.1| erythrocyte band 7 integral membrane protein, putative [Ixodes scapularis]	6.91391e-88				KOG2621	7e-100	Prohibitins and stomatins of the PID superfamily
comp68570_c0_seq1	380.705	16.6304	744.779	44.7841	5.48491	0.000752251	0.0960994	Up	GO:0003677	DNA binding			1431	gi|449678313|ref|XP_002166714.2|PREDICTED: uncharacterized protein LOC100211042 [Hydra vulgaris]	2.68764e-27
comp68637_c0_seq2	472.078	2.26779	941.888	415.333	8.69813	3.7207e-06	0.00144196	Up	GO:0003964;GO:0006278;GO:0003723;GO:0004190;GO:0006508;GO:0015074	RNA-directed DNA polymerase activity|RNA-dependent DNA replication|RNA binding|aspartic-type endopeptidase activity|proteolysis|DNA integration			4505	gi|270017072|gb|EFA13518.1|hypothetical protein TcasGA2_TC001491 [Tribolium castaneum]	1.61156e-107				KOG0017	3e-94	FOG: Transposon-encoded proteins with TYA, reverse transcriptase, integrase domains in various combinations
comp68708_c0_seq1	280.922	2.26779	559.576	246.75	7.94691	5.04997e-05	0.0116142	Up	GO:0005576	extracellular region			233	gi|313471727|sp|B6DCY3.1|TX812_LYCSIRecName: Full=U8-lycotoxin-Ls1c; AltName: Full=Toxin-like structure LSTX-H12; Flags: Precursor >gi|209165773|gb|ACI41399.1| toxin-like structure LSTX-H12 precursor [Lycosa singoriensis] >gi|213031746|emb|CAS03668.1| toxin-like structure LSTX-H12 precursor [Lycosa singoriensis]	3.02557e-09
comp68711_c0_seq1	203.25	3.02372	403.477	133.438	7.06002	0.000383127	0.0581762	Up	GO:0009060;GO:0005743;GO:0070469;GO:0009055;GO:0005506;GO:0006119;GO:0020037;GO:0016021;GO:0004129	aerobic respiration|mitochondrial inner membrane|respiratory chain|electron carrier activity|iron ion binding|oxidative phosphorylation|heme binding|integral component of membrane|cytochrome-c oxidase activity	ko04932;ko05010;ko05012;ko05016;ko00190;ko04260	Non-alcoholic fatty liver disease (NAFLD)| Alzheimer's disease| Parkinson's disease| Huntington's disease| Oxidative phosphorylation| Cardiac muscle contraction	220	gi|452193991|gb|AGG10135.1|cytochrome oxidase subunit 1, partial (mitochondrion) [Lycosa munieri]	1.27787e-28				KOG4769	2e-30	Cytochrome c oxidase, subunit I
comp68719_c0_seq1	362.846	0.755929	724.936	959	9.90539	3.21063e-06	0.00129247	Up	GO:0004602;GO:0006979;GO:0055114	glutathione peroxidase activity|response to oxidative stress|oxidation-reduction process			309	gi|242013167|ref|XP_002427286.1|hypothetical protein Phum_PHUM308470 [Pediculus humanus corporis] >gi|212511627|gb|EEB14548.1| hypothetical protein Phum_PHUM308470 [Pediculus humanus corporis]	3.6311e-08
comp68731_c0_seq1	288.481	1.51186	575.451	380.625	8.57223	2.4286e-05	0.00653458	Up	GO:0006357;GO:0005667;GO:0035264;GO:0043565;GO:0009791;GO:0003700;GO:0021891;GO:0005737;GO:0043066;GO:0005634	regulation of transcription from RNA polymerase II promoter|transcription factor complex|multicellular organism growth|sequence-specific DNA binding|post-embryonic development|sequence-specific DNA binding transcription factor activity|olfactory bulb interneuron development|cytoplasm|negative regulation of apoptotic process|nucleus			315	gi|260801489|ref|XP_002595628.1|hypothetical protein BRAFLDRAFT_200754 [Branchiostoma floridae] >gi|229280875|gb|EEN51640.1| hypothetical protein BRAFLDRAFT_200754 [Branchiostoma floridae]	5.2173e-07				KOG4571	2e-08	Activating transcription factor 4
comp68734_c0_seq1	175.659	0.755929	350.562	463.75	8.8572	0.000142327	0.0268764	Up	GO:0043065;GO:0007179;GO:0048011;GO:0051436;GO:0007249;GO:0002479;GO:0006281;GO:0034138;GO:0097190;GO:0000082;GO:0030512;GO:0032481;GO:0034142;GO:0072520;GO:0019082;GO:0021888;GO:0006977;GO:0005829;GO:0034162;GO:0005654;GO:0007220;GO:0010992;GO:0031145;GO:0007141;GO:0034166;GO:0007144;GO:0019221;GO:0043123;GO:0002020;GO:0061418;GO:0060613;GO:0007254;GO:0045944;GO:0038124;GO:0034146;GO:0045087;GO:…	positive regulation of apoptotic process|transforming growth factor beta receptor signaling pathway|neurotrophin TRK receptor signaling pathway|negative regulation of ubiquitin-protein ligase activity involved in mitotic cell cycle|I-kappaB kinase/NF-kappaB signaling|antigen processing and presentation of exogenous peptide antigen via MHC class I, TAP-dependent|DNA repair|toll-like receptor 3 sig…			226	gi|555936345|emb|CDJ13465.1|polyubiquitin [Hymenolepis microstoma]	4.68115e-34				KOG0001	3e-47	Ubiquitin and ubiquitin-like proteins
comp68736_c0_seq1	198.148	6.04743	390.248	64.5312	6.01193	0.00139645	0.153639	Up	GO:0006357;GO:0005667;GO:0035264;GO:0043565;GO:0009791;GO:0003700;GO:0021891;GO:0005737;GO:0043066;GO:0005634	regulation of transcription from RNA polymerase II promoter|transcription factor complex|multicellular organism growth|sequence-specific DNA binding|post-embryonic development|sequence-specific DNA binding transcription factor activity|olfactory bulb interneuron development|cytoplasm|negative regulation of apoptotic process|nucleus			315	gi|260801489|ref|XP_002595628.1|hypothetical protein BRAFLDRAFT_200754 [Branchiostoma floridae] >gi|229280875|gb|EEN51640.1| hypothetical protein BRAFLDRAFT_200754 [Branchiostoma floridae]	5.2173e-07				KOG4571	2e-08	Activating transcription factor 4
