# Supplementary material for: De novo characterization of venom apparatus transcriptome of Pardosa pseudoannulata and analysis of its gene expression in response to Bt protein
Source: BMC Biotechnol. 2017 Nov 7;17:73. doi: 10.1186/s12896-017-0392-z (PMC5678584; doi:10.1186/s12896-017-0392-z)
Supplement: Supplementary file 9 — Pathway enrichment analysis of DEGs. (XLSX 22 kb) [file 12896_2017_392_MOESM9_ESM.xlsx]

## Sheet: enrichment-kegg-DESeq-Sample_CK
iD	Term	ListHits	ListTotal	PopHits	PopTotal	p	FDR	Enrichment_score	GeneID
ko00030	Pentose phosphate pathway	1	138	33	5526	0.198844	0.389733	1.21344	comp61139_c0_seq2
ko00040	Pentose and glucuronate interconversions	1	138	30	5526	0.171645	0.350442	1.33478	comp63787_c1_seq1
ko00051	Fructose and mannose metabolism	1	138	44	5526	0.301084	0.461035	0.910079	comp57074_c0_seq1
ko00052	Galactose metabolism	1	138	53	5526	0.38345	0.526796	0.755537	comp26099_c0_seq1
ko00061	Fatty acid biosynthesis	1	138	11	5526	0.0293797	0.139317	3.64032	comp59870_c1_seq2
ko00072	Synthesis and degradation of ketone bodies	1	138	10	5526	0.0244326	0.123848	4.00435	comp62930_c0_seq3
ko00190	Oxidative phosphorylation	26	138	198	5526	1.83624e-13	2.69928e-11	5.25823	comp59118_c1_seq4;comp41757_c0_seq1;comp58885_c0_seq1;comp50456_c0_seq1;comp57784_c0_seq3;comp24381_c0_seq1;comp53921_c0_seq1;comp58521_c0_seq1;comp60654_c0_seq1;comp50004_c0_seq2;comp61212_c0_seq1;comp44310_c0_seq1;comp62453_c1_seq1;comp45133_c0_seq1;comp38775_c0_seq2;comp52394_c0_seq1;comp44411_c0_seq1;comp51679_c0_seq4;comp14027_c0_seq1;comp58284_c0_seq1;comp44990_c0_seq1;comp59082_c0_seq1;com…
ko00230	Purine metabolism	5	138	216	5526	0.454994	0.584808	0.926932	comp63365_c0_seq1;comp57557_c0_seq1;comp63219_c1_seq2;comp64566_c0_seq1;comp64200_c0_seq1
ko00240	Pyrimidine metabolism	5	138	160	5526	0.209785	0.400498	1.25136	comp63365_c0_seq1;comp57557_c0_seq1;comp57615_c0_seq3;comp63219_c1_seq2;comp64200_c0_seq1
ko00260	Glycine	3	138	54	5526	0.0450246	0.174174	2.22464	comp65311_c0_seq2;comp65045_c0_seq1;comp65331_c0_seq2
ko00270	Cysteine and methionine metabolism	2	138	58	5526	0.175818	0.354044	1.38081	comp58393_c0_seq1;comp58267_c0_seq3
ko00280	Valine	1	138	68	5526	0.510239	0.619877	0.588875	comp64395_c0_seq1
ko00310	Lysine degradation	1	138	63	5526	0.469802	0.590264	0.635611	comp56858_c0_seq3
ko00330	Arginine and proline metabolism	1	138	64	5526	0.478047	0.595534	0.625679	comp48726_c0_seq1
ko00363	Bisphenol degradation	1	138	3	5526	0.00182722	0.025651	13.3478	comp55528_c1_seq1
ko00430	Taurine and hypotaurine metabolism	1	138	9	5526	0.0198677	0.11882	4.44928	comp58393_c0_seq1
ko00480	Glutathione metabolism	2	138	69	5526	0.247431	0.433004	1.16068	comp68787_c0_seq1;comp68793_c0_seq1
ko00500	Starch and sucrose metabolism	3	138	52	5526	0.0400246	0.163503	2.3102	comp55120_c0_seq1;comp54944_c0_seq1;comp26099_c0_seq1
ko00511	Other glycan degradation	1	138	23	5526	0.111452	0.292562	1.74102	comp63325_c0_seq2
ko00531	Glycosaminoglycan degradation	2	138	26	5526	0.0260401	0.127596	3.08027	comp68716_c0_seq1;comp68717_c0_seq1
ko00561	Glycerolipid metabolism	1	138	58	5526	0.427465	0.561047	0.690405	comp64558_c1_seq1
ko00562	Inositol phosphate metabolism	3	138	65	5526	0.0784316	0.235295	1.84816	comp54046_c0_seq2;comp62150_c0_seq1;comp58919_c0_seq2
ko00563	Glycosylphosphatidylinositol(GPI)-anchor biosynthesis	1	138	40	5526	0.26378	0.440633	1.00109	comp38788_c0_seq2
ko00564	Glycerophospholipid metabolism	4	138	87	5526	0.0655937	0.227787	1.84108	comp49475_c0_seq1;comp44423_c0_seq1;comp64545_c0_seq1;comp64558_c1_seq1
ko00565	Ether lipid metabolism	3	138	29	5526	0.00544446	0.050021	4.14243	comp44423_c0_seq1;comp64545_c0_seq1;comp64558_c1_seq1
ko00590	Arachidonic acid metabolism	2	138	31	5526	0.0411538	0.163503	2.58345	comp44423_c0_seq1;comp64545_c0_seq1
ko00591	Linoleic acid metabolism	2	138	12	5526	0.00284165	0.0298373	6.67391	comp44423_c0_seq1;comp64545_c0_seq1
ko00592	alpha-Linolenic acid metabolism	2	138	12	5526	0.00284165	0.0298373	6.67391	comp44423_c0_seq1;comp64545_c0_seq1
ko00600	Sphingolipid metabolism	2	138	50	5526	0.128283	0.304154	1.60174	comp63182_c0_seq1;comp64558_c1_seq1
ko00624	Polycyclic aromatic hydrocarbon degradation	1	138	5	5526	0.00589301	0.0509572	8.0087	comp55528_c1_seq1
ko00627	Aminobenzoate degradation	1	138	21	5526	0.0954971	0.268446	1.90683	comp55528_c1_seq1
ko00650	Butanoate metabolism	1	138	30	5526	0.171645	0.350442	1.33478	comp62930_c0_seq3
ko00680	Methane metabolism	1	138	43	5526	0.291775	0.456286	0.931244	comp66855_c0_seq1
ko00760	Nicotinate and nicotinamide metabolism	1	138	27	5526	0.145162	0.333419	1.48309	comp64200_c0_seq1
ko00780	Biotin metabolism	2	138	9	5526	0.00114642	0.0210654	8.89855	comp59870_c1_seq2;comp64447_c0_seq1
ko00860	Porphyrin and chlorophyll metabolism	1	138	39	5526	0.254445	0.434923	1.02676	comp61872_c0_seq1
ko00900	Terpenoid backbone biosynthesis	1	138	35	5526	0.217252	0.409436	1.1441	comp57458_c0_seq2
ko00903	Limonene and pinene degradation	1	138	10	5526	0.0244326	0.123848	4.00435	comp55528_c1_seq1
ko00910	Nitrogen metabolism	1	138	25	5526	0.128041	0.304154	1.60174	comp63499_c0_seq1
ko00945	Stilbenoid	1	138	3	5526	0.00182722	0.025651	13.3478	comp55528_c1_seq1
ko00970	Aminoacyl-tRNA biosynthesis	2	138	84	5526	0.350223	0.504733	0.953416	comp55356_c0_seq2;comp45363_c0_seq1
ko00980	Metabolism of xenobiotics by cytochrome P450	2	138	29	5526	0.0346748	0.159287	2.76162	comp68787_c0_seq1;comp68793_c0_seq1
ko00981	Insect hormone biosynthesis	2	138	22	5526	0.0165791	0.116054	3.64032	comp67054_c0_seq5;comp66978_c0_seq1
ko00982	Drug metabolism - cytochrome P450	3	138	29	5526	0.00544446	0.050021	4.14243	comp66855_c0_seq1;comp68787_c0_seq1;comp68793_c0_seq1
ko00983	Drug metabolism - other enzymes	2	138	30	5526	0.0378429	0.163503	2.66957	comp57615_c0_seq3;comp64566_c0_seq1
ko01040	Biosynthesis of unsaturated fatty acids	1	138	20	5526	0.0877907	0.253044	2.00217	comp59870_c1_seq2
ko01212	Fatty acid metabolism	1	138	58	5526	0.427465	0.561047	0.690405	comp59870_c1_seq2
ko03008	Ribosome biogenesis in eukaryotes	1	138	146	5526	0.885225	0.914711	0.27427	comp29183_c0_seq1
ko03010	Ribosome	21	138	262	5526	3.94858e-07	9.67402e-06	3.20959	comp51585_c0_seq1;comp43463_c0_seq2;comp28560_c0_seq1;comp57076_c0_seq1;comp48640_c0_seq1;comp52237_c0_seq1;comp58547_c0_seq1;comp59539_c0_seq1;comp28949_c0_seq1;comp58829_c0_seq2;comp60889_c0_seq1;comp63326_c1_seq1;comp51424_c0_seq1;comp52059_c0_seq1;comp57094_c1_seq2;comp53951_c0_seq2;comp59703_c0_seq1;comp63856_c0_seq1;comp64668_c0_seq1;comp65465_c0_seq1;comp68753_c0_seq1
ko03013	RNA transport	4	138	239	5526	0.719936	0.795719	0.670184	comp58110_c0_seq1;comp58689_c0_seq5;comp62347_c0_seq8;comp57456_c0_seq1
ko03015	mRNA surveillance pathway	2	138	135	5526	0.661368	0.749728	0.593237	comp58110_c0_seq1;comp64910_c0_seq1
ko03018	RNA degradation	1	138	115	5526	0.787878	0.8458	0.348204	comp61388_c0_seq2
ko03020	RNA polymerase	1	138	53	5526	0.38345	0.526796	0.755537	comp57557_c0_seq1
ko03040	Spliceosome	4	138	219	5526	0.64521	0.746818	0.731388	comp63554_c0_seq1;comp61336_c0_seq2;comp55613_c0_seq3;comp29186_c0_seq1
ko03050	Proteasome	1	138	62	5526	0.461481	0.584808	0.645863	comp64167_c0_seq1
ko03060	Protein export	2	138	39	5526	0.072566	0.231896	2.05351	comp59395_c0_seq1;comp60737_c0_seq1
ko03420	Nucleotide excision repair	1	138	82	5526	0.612316	0.714368	0.488335	comp53891_c0_seq1
ko04010	MAPK signaling pathway	2	138	137	5526	0.67117	0.753145	0.584576	comp60928_c0_seq1;comp64610_c0_seq4
ko04012	ErbB signaling pathway	1	138	72	5526	0.541118	0.652003	0.556159	comp58919_c0_seq2
ko04014	Ras signaling pathway	4	138	126	5526	0.206213	0.398859	1.27122	comp58919_c0_seq2;comp44423_c0_seq1;comp64545_c0_seq1;comp64610_c0_seq4
ko04015	Rap1 signaling pathway	2	138	123	5526	0.598246	0.709834	0.651113	comp58919_c0_seq2;comp64610_c0_seq4
ko04020	Calcium signaling pathway	2	138	94	5526	0.418392	0.559652	0.851989	comp60928_c0_seq1;comp58919_c0_seq2
ko04064	NF-kappa B signaling pathway	1	138	29	5526	0.162725	0.343332	1.38081	comp58919_c0_seq2
ko04066	HIF-1 signaling pathway	3	138	82	5526	0.147993	0.334691	1.46501	comp58919_c0_seq2;comp28868_c0_seq1;comp53891_c0_seq1
ko04068	FoxO signaling pathway	3	138	81	5526	0.143377	0.333419	1.48309	comp58636_c0_seq1;comp61502_c0_seq1;comp65091_c0_seq1
ko04070	Phosphatidylinositol signaling system	2	138	81	5526	0.32955	0.494325	0.988728	comp62150_c0_seq1;comp58919_c0_seq2
ko04110	Cell cycle	1	138	118	5526	0.79977	0.8458	0.339352	comp53891_c0_seq1
ko04111	Cell cycle - yeast	1	138	97	5526	0.702938	0.782817	0.412819	comp53891_c0_seq1
ko04114	Oocyte meiosis	2	138	106	5526	0.496882	0.608681	0.755537	comp60928_c0_seq1;comp53891_c0_seq1
ko04120	Ubiquitin mediated proteolysis	5	138	175	5526	0.271906	0.449103	1.1441	comp60857_c0_seq1;comp53891_c0_seq1;comp62948_c0_seq1;comp65920_c0_seq1;comp65547_c0_seq3
ko04130	SNARE interactions in vesicular transport	2	138	38	5526	0.0681813	0.227787	2.10755	comp62807_c0_seq1;comp62262_c0_seq1
ko04140	Regulation of autophagy	2	138	39	5526	0.072566	0.231896	2.05351	comp58636_c0_seq1;comp61502_c0_seq1
ko04141	Protein processing in endoplasmic reticulum	9	138	228	5526	0.0580301	0.213261	1.58066	comp58616_c0_seq1;comp50408_c0_seq1;comp45958_c0_seq1;comp56871_c0_seq1;comp49159_c0_seq1;comp62796_c0_seq1;comp62029_c1_seq1;comp53891_c0_seq1;comp65700_c0_seq1
ko04142	Lysosome	1	138	143	5526	0.878002	0.914711	0.280024	comp65666_c0_seq1
ko04144	Endocytosis	1	138	155	5526	0.904601	0.923447	0.258345	comp64610_c0_seq4
ko04145	Phagosome	5	138	113	5526	0.0626141	0.224495	1.77184	comp62807_c0_seq1;comp55359_c0_seq1;comp49572_c0_seq1;comp65666_c0_seq1;comp64181_c0_seq2
ko04151	PI3K-Akt signaling pathway	6	138	178	5526	0.156215	0.3377	1.34978	comp55359_c0_seq1;comp50408_c0_seq1;comp45958_c0_seq1;comp49159_c0_seq1;comp49572_c0_seq1;comp64610_c0_seq4
ko04210	Apoptosis	1	138	43	5526	0.291775	0.456286	0.931244	comp60928_c0_seq1
ko04260	Cardiac muscle contraction	11	138	54	5526	5.09618e-09	2.49713e-07	8.157	comp50456_c0_seq1;comp24381_c0_seq1;comp53921_c0_seq1;comp58521_c0_seq1;comp50004_c0_seq2;comp44310_c0_seq1;comp52394_c0_seq1;comp44411_c0_seq1;comp14027_c0_seq1;comp59082_c0_seq1;comp68711_c0_seq1
ko04270	Vascular smooth muscle contraction	3	138	75	5526	0.116966	0.301649	1.60174	comp63001_c0_seq2;comp44423_c0_seq1;comp64545_c0_seq1
ko04310	Wnt signaling pathway	3	138	109	5526	0.289293	0.456286	1.10211	comp60928_c0_seq1;comp53891_c0_seq1;comp64074_c0_seq1
ko04340	Hedgehog signaling pathway	1	138	28	5526	0.153894	0.337647	1.43012	comp64074_c0_seq1
ko04350	TGF-beta signaling pathway	1	138	52	5526	0.374472	0.52426	0.770067	comp53891_c0_seq1
ko04360	Axon guidance	1	138	81	5526	0.605587	0.712171	0.494364	comp60928_c0_seq1
ko04370	VEGF signaling pathway	2	138	50	5526	0.128283	0.304154	1.60174	comp60928_c0_seq1;comp58919_c0_seq2
ko04380	Osteoclast differentiation	1	138	47	5526	0.328874	0.494325	0.851989	comp60928_c0_seq1
ko04510	Focal adhesion	2	138	154	5526	0.746197	0.818589	0.520045	comp55359_c0_seq1;comp49572_c0_seq1
ko04512	ECM-receptor interaction	2	138	42	5526	0.0864486	0.253044	1.90683	comp55359_c0_seq1;comp49572_c0_seq1
ko04612	Antigen processing and presentation	3	138	37	5526	0.0129849	0.0954387	3.24677	comp50408_c0_seq1;comp45958_c0_seq1;comp49159_c0_seq1
ko04614	Renin-angiotensin system	1	138	9	5526	0.0198677	0.11882	4.44928	comp49110_c0_seq1
ko04621	NOD-like receptor signaling pathway	3	138	24	5526	0.00268246	0.0298373	5.00543	comp50408_c0_seq1;comp45958_c0_seq1;comp49159_c0_seq1
ko04626	Plant-pathogen interaction	3	138	22	5526	0.00191946	0.025651	5.46047	comp50408_c0_seq1;comp45958_c0_seq1;comp49159_c0_seq1
ko04650	Natural killer cell mediated cytotoxicity	2	138	49	5526	0.122707	0.304154	1.63443	comp60928_c0_seq1;comp58919_c0_seq2
ko04660	T cell receptor signaling pathway	2	138	68	5526	0.240715	0.431525	1.17775	comp60928_c0_seq1;comp58919_c0_seq2
ko04662	B cell receptor signaling pathway	1	138	49	5526	0.347241	0.504733	0.817214	comp60928_c0_seq1
ko04664	Fc epsilon RI signaling pathway	1	138	36	5526	0.226514	0.412657	1.11232	comp58919_c0_seq2
ko04666	Fc gamma R-mediated phagocytosis	2	138	71	5526	0.260948	0.440633	1.12799	comp58919_c0_seq2;comp64558_c1_seq1
ko04670	Leukocyte transendothelial migration	1	138	66	5526	0.494303	0.608681	0.606719	comp58919_c0_seq2
ko04710	Circadian rhythm	2	138	24	5526	0.0210158	0.11882	3.33696	comp53891_c0_seq1;comp65091_c0_seq1
ko04720	Long-term potentiation	1	138	57	5526	0.418787	0.559652	0.702517	comp60928_c0_seq1
ko04721	Synaptic vesicle cycle	2	138	66	5526	0.227383	0.412657	1.21344	comp65666_c0_seq1;comp64181_c0_seq2
ko04722	Neurotrophin signaling pathway	1	138	90	5526	0.663025	0.749728	0.444928	comp58919_c0_seq2
ko04724	Glutamatergic synapse	1	138	80	5526	0.598772	0.709834	0.500543	comp60928_c0_seq1
ko04727	GABAergic synapse	2	138	56	5526	0.163491	0.343332	1.43012	comp58636_c0_seq1;comp61502_c0_seq1
ko04750	Inflammatory mediator regulation of TRP channels	1	138	61	5526	0.453085	0.584808	0.65645	comp58919_c0_seq2
ko04810	Regulation of actin cytoskeleton	1	138	148	5526	0.889821	0.914711	0.270564	comp64610_c0_seq4
ko04910	Insulin signaling pathway	1	138	129	5526	0.838496	0.880421	0.310415	comp65091_c0_seq1
ko04914	Progesterone-mediated oocyte maturation	3	138	70	5526	0.0967867	0.268446	1.71615	comp50408_c0_seq1;comp45958_c0_seq1;comp49159_c0_seq1
ko04915	Estrogen signaling pathway	3	138	83	5526	0.152666	0.337647	1.44735	comp50408_c0_seq1;comp45958_c0_seq1;comp49159_c0_seq1
ko04919	Thyroid hormone signaling pathway	1	138	111	5526	0.771066	0.839605	0.360752	comp58919_c0_seq2
ko04920	Adipocytokine signaling pathway	1	138	43	5526	0.291775	0.456286	0.931244	comp65091_c0_seq1
ko04921	Oxytocin signaling pathway	3	138	108	5526	0.283667	0.456286	1.11232	comp60928_c0_seq1;comp63001_c0_seq2;comp65091_c0_seq1
ko04932	Non-alcoholic fatty liver disease (NAFLD)	16	138	171	5526	9.15596e-07	1.92275e-05	3.74676	comp59118_c1_seq4;comp50456_c0_seq1;comp57784_c0_seq3;comp24381_c0_seq1;comp53921_c0_seq1;comp58521_c0_seq1;comp50004_c0_seq2;comp44310_c0_seq1;comp62453_c1_seq1;comp52394_c0_seq1;comp44411_c0_seq1;comp51679_c0_seq4;comp14027_c0_seq1;comp59082_c0_seq1;comp68711_c0_seq1;comp65091_c0_seq1
ko04966	Collecting duct acid secretion	1	138	22	5526	0.103389	0.27633	1.82016	comp64181_c0_seq2
ko04970	Salivary secretion	2	138	66	5526	0.227383	0.412657	1.21344	comp48450_c0_seq4;comp64367_c0_seq3
ko04972	Pancreatic secretion	2	138	76	5526	0.295111	0.456646	1.05378	comp44423_c0_seq1;comp64545_c0_seq1
ko04973	Carbohydrate digestion and absorption	2	138	31	5526	0.0411538	0.163503	2.58345	comp55120_c0_seq1;comp54944_c0_seq1
ko04974	Protein digestion and absorption	1	138	50	5526	0.356364	0.508597	0.80087	comp61652_c0_seq2
ko04975	Fat digestion and absorption	3	138	36	5526	0.0118048	0.0913321	3.33696	comp44423_c0_seq1;comp64545_c0_seq1;comp64558_c1_seq1
ko04977	Vitamin digestion and absorption	1	138	25	5526	0.128041	0.304154	1.60174	comp64447_c0_seq1
ko04978	Mineral absorption	2	138	34	5526	0.051928	0.195729	2.3555	comp28868_c0_seq1;comp61872_c0_seq1
ko05010	Alzheimer's disease	21	138	216	5526	1.21117e-08	4.45105e-07	3.89312	comp59118_c1_seq4;comp41757_c0_seq1;comp58885_c0_seq1;comp50456_c0_seq1;comp57784_c0_seq3;comp24381_c0_seq1;comp53921_c0_seq1;comp58521_c0_seq1;comp60928_c0_seq1;comp60654_c0_seq1;comp50004_c0_seq2;comp61212_c0_seq1;comp44310_c0_seq1;comp62453_c1_seq1;comp52394_c0_seq1;comp44411_c0_seq1;comp51679_c0_seq4;comp14027_c0_seq1;comp58284_c0_seq1;comp59082_c0_seq1;comp68711_c0_seq1
ko05012	Parkinson's disease	24	138	203	5526	1.6603e-11	1.22032e-09	4.7342	comp59118_c1_seq4;comp41757_c0_seq1;comp58885_c0_seq1;comp50456_c0_seq1;comp57784_c0_seq3;comp24381_c0_seq1;comp53921_c0_seq1;comp58521_c0_seq1;comp60654_c0_seq1;comp50004_c0_seq2;comp61212_c0_seq1;comp44310_c0_seq1;comp62453_c1_seq1;comp45133_c0_seq1;comp38775_c0_seq2;comp52394_c0_seq1;comp44411_c0_seq1;comp51679_c0_seq4;comp14027_c0_seq1;comp58284_c0_seq1;comp44990_c0_seq1;comp59082_c0_seq1;com…
ko05014	Amyotrophic lateral sclerosis (ALS)	1	138	39	5526	0.254445	0.434923	1.02676	comp60928_c0_seq1
ko05016	Huntington's disease	21	138	241	5526	8.9951e-08	2.64456e-06	3.48927	comp59118_c1_seq4;comp57557_c0_seq1;comp41757_c0_seq1;comp58885_c0_seq1;comp50456_c0_seq1;comp57784_c0_seq3;comp24381_c0_seq1;comp53921_c0_seq1;comp58521_c0_seq1;comp60654_c0_seq1;comp50004_c0_seq2;comp61212_c0_seq1;comp44310_c0_seq1;comp62453_c1_seq1;comp52394_c0_seq1;comp44411_c0_seq1;comp51679_c0_seq4;comp14027_c0_seq1;comp58284_c0_seq1;comp59082_c0_seq1;comp68711_c0_seq1
ko05031	Amphetamine addiction	1	138	48	5526	0.338076	0.496972	0.834239	comp60928_c0_seq1
ko05034	Alcoholism	1	138	88	5526	0.650864	0.747477	0.45504	comp60077_c0_seq1
ko05110	Vibrio cholerae infection	4	138	65	5526	0.0225189	0.122603	2.46421	comp58919_c0_seq2;comp58485_c0_seq1;comp65666_c0_seq1;comp64181_c0_seq2
ko05120	Epithelial cell signaling in Helicobacter pylori infection	3	138	65	5526	0.0784316	0.235295	1.84816	comp58919_c0_seq2;comp65666_c0_seq1;comp64181_c0_seq2
ko05134	Legionellosis	2	138	38	5526	0.0681813	0.227787	2.10755	comp62807_c0_seq1;comp58485_c0_seq1
ko05142	Chagas disease (American trypanosomiasis)	1	138	52	5526	0.374472	0.52426	0.770067	comp49110_c0_seq1
ko05144	Malaria	2	138	19	5526	0.0110153	0.0899581	4.2151	comp55359_c0_seq1;comp49572_c0_seq1
ko05152	Tuberculosis	2	138	91	5526	0.398125	0.541893	0.880076	comp60928_c0_seq1;comp65666_c0_seq1
ko05166	HTLV-I infection	1	138	191	5526	0.955533	0.955533	0.209652	comp60928_c0_seq1
ko05169	Epstein-Barr virus infection	2	138	168	5526	0.797274	0.8458	0.476708	comp57557_c0_seq1;comp58919_c0_seq2
ko05200	Pathways in cancer	6	138	204	5526	0.247364	0.433004	1.17775	comp50408_c0_seq1;comp45958_c0_seq1;comp58919_c0_seq2;comp49159_c0_seq1;comp53891_c0_seq1;comp64610_c0_seq4
ko05203	Viral carcinogenesis	1	138	166	5526	0.92416	0.930489	0.241226	comp65920_c0_seq1
ko05204	Chemical carcinogenesis	2	138	31	5526	0.0411538	0.163503	2.58345	comp68787_c0_seq1;comp68793_c0_seq1
ko05205	Proteoglycans in cancer	1	138	164	5526	0.920908	0.930489	0.244168	comp58919_c0_seq2
ko05206	MicroRNAs in cancer	1	138	116	5526	0.791909	0.8458	0.345202	comp58919_c0_seq2
ko05211	Renal cell carcinoma	1	138	62	5526	0.461481	0.584808	0.645863	comp53891_c0_seq1
ko05214	Glioma	1	138	48	5526	0.338076	0.496972	0.834239	comp58919_c0_seq2
ko05215	Prostate cancer	4	138	63	5526	0.0199311	0.11882	2.54244	comp50408_c0_seq1;comp45958_c0_seq1;comp49159_c0_seq1;comp64610_c0_seq4
ko05223	Non-small cell lung cancer	1	138	33	5526	0.198844	0.389733	1.21344	comp58919_c0_seq2
ko05322	Systemic lupus erythematosus	2	138	45	5526	0.101363	0.275931	1.77971	comp60077_c0_seq1;comp55613_c0_seq3
ko05323	Rheumatoid arthritis	2	138	40	5526	0.077074	0.235295	2.00217	comp65666_c0_seq1;comp64181_c0_seq2
ko05410	Hypertrophic cardiomyopathy (HCM)	2	138	24	5526	0.0210158	0.11882	3.33696	comp49110_c0_seq1;comp65091_c0_seq1
