# Supplementary material for: De novo characterization of venom apparatus transcriptome of Pardosa pseudoannulata and analysis of its gene expression in response to Bt protein
Source: BMC Biotechnol. 2017 Nov 7;17:73. doi: 10.1186/s12896-017-0392-z (PMC5678584; doi:10.1186/s12896-017-0392-z)
Supplement: Supplementary file 10 — A list of DEGs annotated in GO database. (XLSX 135 kb) [file 12896_2017_392_MOESM10_ESM.xlsx]

## Sheet: enrichment-go-DESeq-Sample_CK_d
iD	Term	category	ListHits	ListTotal	PopHits	PopTotal	p	FDR	Enrichment_score	GeneID
GO:0000003	reproduction	P	2	636	30	28599	0.028474	0.0553275	2.9978	comp28393_c0_seq1;comp44011_c0_seq1
GO:0000022	mitotic spindle elongation	P	5	636	36	28599	0.000130353	0.00109699	6.24541	comp57458_c0_seq2;comp64682_c1_seq4;comp28393_c0_seq1;comp47495_c0_seq2;comp44011_c0_seq1
GO:0000023	maltose metabolic process	P	1	636	5	28599	0.00472259	0.0137646	8.9934	comp49475_c0_seq1
GO:0000045	autophagic vacuole assembly	P	2	636	29	28599	0.0260461	0.0524874	3.10117	comp58636_c0_seq1;comp61502_c0_seq1
GO:0000049	tRNA binding	F	3	636	81	28599	0.10646	0.158233	1.66544	comp55356_c0_seq2;comp69810_c0_seq1;comp58338_c0_seq1
GO:0000062	fatty-acyl-CoA binding	F	1	636	29	28599	0.135456	0.193625	1.55059	comp58367_c0_seq1
GO:0000079	regulation of cyclin-dependent protein serine/threonine kinase activity	P	1	636	36	28599	0.190539	0.255262	1.24908	comp49862_c0_seq4
GO:0000082	G1/S transition of mitotic cell cycle	P	4	636	46	28599	0.00345828	0.0111693	3.91017	comp48640_c0_seq1;comp68734_c0_seq1;comp68742_c0_seq1;comp52059_c0_seq1
GO:0000118	histone deacetylase complex	C	1	636	21	28599	0.0785216	0.122338	2.14128	comp60108_c0_seq1
GO:0000122	negative regulation of transcription from RNA polymerase II promoter	P	7	636	359	28599	0.547162	0.611704	0.876794	comp42553_c0_seq1;comp48640_c0_seq1;comp63406_c0_seq1;comp68734_c0_seq1;comp26652_c0_seq1;comp68742_c0_seq1;comp52059_c0_seq1
GO:0000139	Golgi membrane	C	3	636	203	28599	0.663893	0.725185	0.664537	comp65085_c0_seq2;comp48135_c0_seq1;comp58075_c0_seq1
GO:0000151	ubiquitin ligase complex	C	1	636	68	28599	0.448372	0.516687	0.661279	comp66166_c0_seq7
GO:0000165	MAPK cascade	P	1	636	72	28599	0.477869	0.544899	0.624541	comp66889_c0_seq1
GO:0000166	nucleotide binding	F	6	636	618	28599	0.985034	0.998041	0.436573	comp67847_c0_seq3;comp68951_c0_seq1;comp58388_c0_seq1;comp61543_c0_seq2;comp60483_c2_seq2;comp59865_c1_seq1
GO:0000175	3'-5'-exoribonuclease activity	F	1	636	27	28599	0.12047	0.175562	1.66544	comp61388_c0_seq2
GO:0000178	exosome (RNase complex)	C	2	636	20	28599	0.0094131	0.0234813	4.4967	comp29066_c0_seq1;comp61388_c0_seq2
GO:0000179	rRNA (adenine-N6,N6-)-dimethyltransferase activity	F	1	636	18	28599	0.0597355	0.0981898	2.49817	comp59232_c0_seq1
GO:0000184	nuclear-transcribed mRNA catabolic process, nonsense-mediated decay	P	2	636	107	28599	0.426225	0.494984	0.840504	comp50239_c0_seq1;comp58110_c0_seq1
GO:0000186	activation of MAPKK activity	P	1	636	54	28599	0.338561	0.40458	0.832722	comp66889_c0_seq1
GO:0000187	activation of MAPK activity	P	4	636	47	28599	0.00380041	0.0121106	3.82698	comp48640_c0_seq1;comp68734_c0_seq1;comp68742_c0_seq1;comp52059_c0_seq1
GO:0000209	protein polyubiquitination	P	4	636	54	28599	0.00690313	0.0184531	3.33089	comp48640_c0_seq1;comp68734_c0_seq1;comp68742_c0_seq1;comp52059_c0_seq1
GO:0000221	vacuolar proton-transporting V-type ATPase, V1 domain	C	1	636	13	28599	0.0327471	0.060577	3.459	comp64181_c0_seq2
GO:0000226	microtubule cytoskeleton organization	P	1	636	86	28599	0.573079	0.638833	0.522872	comp47809_c0_seq1
GO:0000228	nuclear chromosome	C	1	636	24	28599	0.0988603	0.148788	1.87362	comp43587_c0_seq1
GO:0000234	phosphoethanolamine N-methyltransferase activity	F	1	636	5	28599	0.00472259	0.0137646	8.9934	comp49475_c0_seq1
GO:0000276	mitochondrial proton-transporting ATP synthase complex, coupling factor F(o)	C	2	636	16	28599	0.00493878	0.0143248	5.62087	comp23254_c0_seq1;comp46448_c0_seq1
GO:0000287	magnesium ion binding	F	3	636	269	28599	0.851461	0.885549	0.50149	comp64074_c0_seq1;comp63219_c1_seq2;comp69810_c0_seq1
GO:0000302	response to reactive oxygen species	P	3	636	18	28599	0.000578346	0.00304459	7.4945	comp29060_c0_seq1;comp29299_c0_seq1;comp44980_c0_seq1
GO:0000303	response to superoxide	P	2	636	6	28599	0.000208236	0.00156504	14.989	comp49544_c0_seq1;comp43666_c0_seq1
GO:0000329	fungal-type vacuole membrane	C	2	636	2	28599	0	0	44.967	comp58636_c0_seq1;comp61502_c0_seq1
GO:0000398	mRNA splicing, via spliceosome	P	2	636	158	28599	0.685572	0.744085	0.569202	comp57557_c0_seq1;comp26652_c0_seq1
GO:0000407	pre-autophagosomal structure	C	2	636	10	28599	0.00116888	0.00549926	8.9934	comp58636_c0_seq1;comp61502_c0_seq1
GO:0000413	protein peptidyl-prolyl isomerization	P	1	636	75	28599	0.49935	0.564544	0.59956	comp61751_c0_seq2
GO:0000421	autophagic vacuole membrane	C	2	636	17	28599	0.00589898	0.016824	5.29023	comp58636_c0_seq1;comp61502_c0_seq1
GO:0000422	mitochondrion degradation	P	2	636	11	28599	0.00158073	0.00640331	8.17581	comp58636_c0_seq1;comp61502_c0_seq1
GO:0000462	maturation of SSU-rRNA from tricistronic rRNA transcript (SSU-rRNA, 5.8S rRNA, LSU-rRNA)	P	1	636	13	28599	0.0327471	0.060577	3.459	comp20115_c0_seq1
GO:0000506	glycosylphosphatidylinositol-N-acetylglucosaminyltransferase (GPI-GnT) complex	C	1	636	15	28599	0.0428169	0.0742615	2.9978	comp38788_c0_seq2
GO:0000729	DNA double-strand break processing	P	1	636	6	28599	0.00697976	0.0184531	7.4945	comp58751_c0_seq2
GO:0000737	DNA catabolic process, endonucleolytic	P	1	636	3	28599	0.00145948	0.00601407	14.989	comp58751_c0_seq2
GO:0000774	adenyl-nucleotide exchange factor activity	F	1	636	2	28599	0.000493792	0.00271927	22.4835	comp62077_c0_seq1
GO:0000777	condensed chromosome kinetochore	C	2	636	38	28599	0.0519963	0.087762	2.36668	comp64074_c0_seq1;comp43587_c0_seq1
GO:0000781	chromosome, telomeric region	C	1	636	41	28599	0.231419	0.298968	1.09676	comp43587_c0_seq1
GO:0000786	nucleosome	C	1	636	111	28599	0.710213	0.765156	0.405108	comp60077_c0_seq1
GO:0000792	heterochromatin	C	1	636	23	28599	0.0919263	0.139761	1.95509	comp63406_c0_seq1
GO:0000823	inositol-1,4,5-trisphosphate 6-kinase activity	F	1	636	2	28599	0.000493792	0.00271927	22.4835	comp54046_c0_seq2
GO:0000824	inositol tetrakisphosphate 3-kinase activity	F	1	636	3	28599	0.00145948	0.00601407	14.989	comp54046_c0_seq2
GO:0000902	cell morphogenesis	P	2	636	58	28599	0.138531	0.197783	1.55059	comp64074_c0_seq1;comp69866_c0_seq1
GO:0000910	cytokinesis	P	2	636	119	28599	0.495284	0.562074	0.755748	comp57842_c0_seq3;comp66454_c0_seq1
GO:0000922	spindle pole	C	1	636	75	28599	0.49935	0.564544	0.59956	comp47809_c0_seq1
GO:0000930	gamma-tubulin complex	C	1	636	10	28599	0.0197407	0.0418264	4.4967	comp58245_c0_seq1
GO:0001055	RNA polymerase II activity	F	1	636	10	28599	0.0197407	0.0418264	4.4967	comp57557_c0_seq1
GO:0001103	RNA polymerase II repressing transcription factor binding	F	1	636	15	28599	0.0428169	0.0742615	2.9978	comp63406_c0_seq1
GO:0001104	RNA polymerase II transcription cofactor activity	F	1	636	90	28599	0.597859	0.663363	0.499633	comp42553_c0_seq1
GO:0001306	age-dependent response to oxidative stress	P	1	636	3	28599	0.00145948	0.00601407	14.989	comp12933_c0_seq1
GO:0001510	RNA methylation	P	2	636	42	28599	0.0663669	0.107174	2.14128	comp29186_c0_seq1;comp59098_c1_seq3
GO:0001525	angiogenesis	P	4	636	96	28599	0.0631742	0.103557	1.87362	comp14027_c0_seq1;comp44411_c0_seq1;comp50644_c0_seq1;comp29256_c0_seq1
GO:0001618	virus receptor activity	F	2	636	2	28599	0	0	44.967	comp29060_c0_seq1;comp29299_c0_seq1
GO:0001664	G-protein coupled receptor binding	F	1	636	38	28599	0.206793	0.270073	1.18334	comp62015_c0_seq1
GO:0001666	response to hypoxia	P	1	636	90	28599	0.597859	0.663363	0.499633	comp28868_c0_seq1
GO:0001669	acrosomal vesicle	C	6	636	27	28599	1.56942e-06	2.6048e-05	9.99266	comp21548_c0_seq1;comp55021_c0_seq1;comp63787_c1_seq1;comp66426_c0_seq1;comp59870_c1_seq2;comp21743_c0_seq1
GO:0001701	in utero embryonic development	P	1	636	149	28599	0.846884	0.883866	0.301792	comp12933_c0_seq1
GO:0001725	stress fiber	C	1	636	18	28599	0.0597355	0.0981898	2.49817	comp50728_c0_seq1
GO:0001731	formation of translation preinitiation complex	P	2	636	45	28599	0.0782024	0.122338	1.99853	comp65337_c0_seq1;comp57456_c0_seq1
GO:0001745	compound eye morphogenesis	P	1	636	46	28599	0.272772	0.340253	0.977543	comp64910_c0_seq1
GO:0001750	photoreceptor outer segment	C	2	636	13	28599	0.00265056	0.00957299	6.918	comp53921_c0_seq1;comp50004_c0_seq2
GO:0001829	trophectodermal cell differentiation	P	1	636	17	28599	0.0538719	0.0900377	2.64512	comp20115_c0_seq1
GO:0001835	blastocyst hatching	P	1	636	6	28599	0.00697976	0.0184531	7.4945	comp57531_c0_seq1
GO:0001841	neural tube formation	P	2	636	25	28599	0.0174982	0.0380189	3.59736	comp54046_c0_seq2;comp12933_c0_seq1
GO:0001891	phagocytic cup	C	1	636	8	28599	0.0126498	0.0291262	5.62087	comp49383_c0_seq1
GO:0001932	regulation of protein phosphorylation	P	1	636	43	28599	0.247938	0.314528	1.04574	comp62453_c1_seq1
GO:0001937	negative regulation of endothelial cell proliferation	P	1	636	14	28599	0.0376519	0.0675586	3.21193	comp58338_c0_seq1
GO:0001938	positive regulation of endothelial cell proliferation	P	1	636	37	28599	0.198645	0.263464	1.21532	comp55359_c0_seq1
GO:0001948	glycoprotein binding	F	1	636	34	28599	0.17447	0.23805	1.32256	comp64074_c0_seq1
GO:0001953	negative regulation of cell-matrix adhesion	P	1	636	8	28599	0.0126498	0.0291262	5.62087	comp63182_c0_seq1
GO:0002009	morphogenesis of an epithelium	P	1	636	34	28599	0.17447	0.23805	1.32256	comp66880_c1_seq1
GO:0002020	protease binding	F	4	636	54	28599	0.00690313	0.0184531	3.33089	comp48640_c0_seq1;comp68734_c0_seq1;comp68742_c0_seq1;comp52059_c0_seq1
GO:0002026	regulation of the force of heart contraction	P	1	636	9	28599	0.0160263	0.0352697	4.99633	comp39848_c0_seq1
GO:0002119	nematode larval development	P	4	636	64	28599	0.0139017	0.0317483	2.81044	comp66880_c1_seq1;comp28393_c0_seq1;comp53951_c0_seq2;comp44011_c0_seq1
GO:0002161	aminoacyl-tRNA editing activity	F	1	636	38	28599	0.206793	0.270073	1.18334	comp45363_c0_seq1
GO:0002479	antigen processing and presentation of exogenous peptide antigen via MHC class I, TAP-dependent	P	4	636	16	28599	1.90845e-05	0.000219288	11.2417	comp48640_c0_seq1;comp68734_c0_seq1;comp68742_c0_seq1;comp52059_c0_seq1
GO:0002526	acute inflammatory response	P	1	636	8	28599	0.0126498	0.0291262	5.62087	comp64447_c0_seq1
GO:0002544	chronic inflammatory response	P	1	636	7	28599	0.00962832	0.0234813	6.42385	comp64447_c0_seq1
GO:0002755	MyD88-dependent toll-like receptor signaling pathway	P	4	636	39	28599	0.00164975	0.00666031	4.612	comp48640_c0_seq1;comp68734_c0_seq1;comp68742_c0_seq1;comp52059_c0_seq1
GO:0002807	positive regulation of antimicrobial peptide biosynthetic process	P	1	636	2	28599	0.000493792	0.00271927	22.4835	comp57885_c0_seq2
GO:0003084	positive regulation of systemic arterial blood pressure	P	1	636	5	28599	0.00472259	0.0137646	8.9934	comp45133_c0_seq1
GO:0003407	neural retina development	P	1	636	6	28599	0.00697976	0.0184531	7.4945	comp55711_c0_seq2
GO:0003676	nucleic acid binding	F	29	636	2012	28599	0.993995	1	0.648132	comp9143_c0_seq1;comp65085_c0_seq2;comp56403_c0_seq1;comp73731_c0_seq1;comp67199_c0_seq1;comp54533_c0_seq1;comp49061_c0_seq2;comp56984_c0_seq1;comp70835_c0_seq1;comp35789_c1_seq1;comp64741_c1_seq1;comp75819_c0_seq1;comp57884_c0_seq2;comp67847_c0_seq3;comp59906_c2_seq2;comp61336_c0_seq2;comp66214_c0_seq1;comp66765_c0_seq2;comp52710_c0_seq1;comp22636_c0_seq1;comp58388_c0_seq1;comp56572_c0_seq1;comp…
GO:0003677	DNA binding	F	37	636	1997	28599	0.862652	0.894852	0.833139	comp65418_c1_seq9;comp42553_c0_seq1;comp12835_c0_seq1;comp67641_c0_seq4;comp57557_c0_seq1;comp49544_c0_seq1;comp64418_c0_seq1;comp60077_c0_seq1;comp51551_c0_seq1;comp66727_c0_seq2;comp67118_c0_seq6;comp66491_c0_seq1;comp19005_c0_seq1;comp52798_c0_seq1;comp49985_c0_seq1;comp60531_c0_seq1;comp65795_c0_seq5;comp51181_c0_seq1;comp68332_c0_seq3;comp61215_c0_seq1;comp66736_c1_seq2;comp64459_c0_seq2;com…
GO:0003678	DNA helicase activity	F	2	636	54	28599	0.118563	0.173631	1.66544	comp49544_c0_seq1;comp43666_c0_seq1
GO:0003682	chromatin binding	F	2	636	410	28599	0.994905	1	0.219351	comp49544_c0_seq1;comp43666_c0_seq1
GO:0003700	sequence-specific DNA binding transcription factor activity	F	7	636	661	28599	0.980695	0.994848	0.476201	comp55539_c1_seq1;comp63406_c0_seq1;comp57884_c0_seq2;comp58860_c0_seq1;comp68736_c0_seq1;comp60201_c0_seq2;comp68731_c0_seq1
GO:0003712	transcription cofactor activity	F	1	636	29	28599	0.135456	0.193625	1.55059	comp59232_c0_seq1
GO:0003713	transcription coactivator activity	F	3	636	138	28599	0.368395	0.437607	0.977543	comp63070_c0_seq2;comp58860_c0_seq1;comp88376_c0_seq1
GO:0003714	transcription corepressor activity	F	1	636	56	28599	0.354762	0.422252	0.802982	comp26652_c0_seq1
GO:0003723	RNA binding	F	33	636	2162	28599	0.989436	0.999235	0.68636	comp62647_c0_seq1;comp60975_c0_seq1;comp47512_c0_seq1;comp65278_c0_seq11;comp55539_c1_seq1;comp60548_c0_seq1;comp55613_c0_seq3;comp58094_c1_seq1;comp63213_c0_seq4;comp48188_c0_seq1;comp29066_c0_seq1;comp52013_c1_seq2;comp12741_c0_seq1;comp63505_c0_seq1;comp59625_c0_seq3;comp39377_c0_seq1;comp58759_c0_seq2;comp14711_c0_seq1;comp58037_c0_seq2;comp54011_c0_seq1;comp28393_c0_seq1;comp65056_c0_seq2;co…
GO:0003724	RNA helicase activity	F	3	636	25	28599	0.00211357	0.00825397	5.39604	comp12741_c0_seq1;comp63505_c0_seq1;comp70290_c0_seq1
GO:0003729	mRNA binding	F	1	636	112	28599	0.714845	0.768201	0.401491	comp50239_c0_seq1
GO:0003735	structural constituent of ribosome	F	38	636	382	28599	2.97073e-15	8.45244e-14	4.47316	comp57458_c0_seq2;comp68753_c0_seq1;comp13183_c0_seq1;comp64668_c0_seq1;comp52237_c0_seq1;comp43463_c0_seq2;comp57891_c0_seq2;comp57076_c0_seq1;comp28949_c0_seq1;comp63669_c0_seq3;comp29066_c0_seq1;comp63856_c0_seq1;comp51585_c0_seq1;comp12888_c0_seq1;comp52013_c1_seq2;comp17328_c0_seq1;comp59703_c0_seq1;comp50239_c0_seq1;comp57003_c0_seq2;comp56582_c0_seq1;comp24200_c0_seq1;comp28560_c0_seq1;com…
GO:0003743	translation initiation factor activity	F	5	636	257	28599	0.509458	0.574341	0.874844	comp65337_c0_seq1;comp62347_c0_seq8;comp57003_c0_seq2;comp57456_c0_seq1;comp61370_c0_seq1
GO:0003746	translation elongation factor activity	F	3	636	98	28599	0.174504	0.23805	1.37654	comp59148_c0_seq1;comp34130_c0_seq1;comp53123_c0_seq1
GO:0003755	peptidyl-prolyl cis-trans isomerase activity	F	2	636	81	28599	0.269034	0.337705	1.1103	comp65373_c0_seq1;comp61751_c0_seq2
GO:0003774	motor activity	F	2	636	146	28599	0.633308	0.698158	0.615986	comp62125_c0_seq3;comp17192_c0_seq1
GO:0003777	microtubule motor activity	F	1	636	164	28599	0.882393	0.911373	0.274189	comp54708_c0_seq2
GO:0003779	actin binding	F	7	636	383	28599	0.620167	0.685568	0.821851	comp53573_c0_seq1;comp50728_c0_seq1;comp62985_c0_seq1;comp42970_c0_seq1;comp69866_c0_seq1;comp17192_c0_seq1;comp47232_c0_seq1
GO:0003796	lysozyme activity	F	3	636	21	28599	0.00107287	0.00523299	6.42385	comp48450_c0_seq4;comp10821_c0_seq1;comp64367_c0_seq3
GO:0003824	catalytic activity	F	3	636	150	28599	0.428564	0.497217	0.89934	comp64558_c1_seq1;comp65730_c1_seq2;comp47332_c0_seq1
GO:0003887	DNA-directed DNA polymerase activity	F	1	636	119	28599	0.745551	0.794059	0.377874	comp61543_c0_seq2
GO:0003899	DNA-directed RNA polymerase activity	F	1	636	103	28599	0.670862	0.730794	0.436573	comp12835_c0_seq1
GO:0003924	GTPase activity	F	3	636	368	28599	0.964883	0.98298	0.366579	comp58485_c0_seq1;comp34130_c0_seq1;comp55711_c0_seq2
GO:0003938	IMP dehydrogenase activity	F	1	636	2	28599	0.000493792	0.00271927	22.4835	comp64566_c0_seq1
GO:0003960	NADPH:quinone reductase activity	F	1	636	26	28599	0.113141	0.166507	1.7295	comp63240_c0_seq3
GO:0003964	RNA-directed DNA polymerase activity	F	21	636	1485	28599	0.985646	0.998041	0.635897	comp60975_c0_seq1;comp47512_c0_seq1;comp65278_c0_seq11;comp55539_c1_seq1;comp60548_c0_seq1;comp58094_c1_seq1;comp63213_c0_seq4;comp48188_c0_seq1;comp35789_c1_seq1;comp39377_c0_seq1;comp58759_c0_seq2;comp54011_c0_seq1;comp65056_c0_seq2;comp46884_c0_seq2;comp60911_c0_seq3;comp52675_c0_seq3;comp56442_c0_seq4;comp67543_c0_seq4;comp68637_c0_seq2;comp68627_c0_seq3;comp67069_c0_seq3
GO:0003968	RNA-directed RNA polymerase activity	F	3	636	29	28599	0.00369954	0.0118524	4.65176	comp12741_c0_seq1;comp63505_c0_seq1;comp70290_c0_seq1
GO:0003993	acid phosphatase activity	F	1	636	36	28599	0.190539	0.255262	1.24908	comp39914_c0_seq1
GO:0003998	acylphosphatase activity	F	1	636	8	28599	0.0126498	0.0291262	5.62087	comp68823_c0_seq1
GO:0004013	adenosylhomocysteinase activity	F	1	636	7	28599	0.00962832	0.0234813	6.42385	comp45235_c0_seq1
GO:0004021	L-alanine:2-oxoglutarate aminotransferase activity	F	1	636	10	28599	0.0197407	0.0418264	4.4967	comp71386_c0_seq1
GO:0004027	alcohol sulfotransferase activity	F	1	636	25	28599	0.105935	0.157846	1.79868	comp63184_c0_seq1
GO:0004029	aldehyde dehydrogenase (NAD) activity	F	1	636	12	28599	0.0281168	0.0548118	3.74725	comp68951_c0_seq1
GO:0004034	aldose 1-epimerase activity	F	1	636	2	28599	0.000493792	0.00271927	22.4835	comp61815_c0_seq3
GO:0004040	amidase activity	F	3	636	35	28599	0.00734448	0.0193318	3.85431	comp57676_c0_seq1;comp68382_c0_seq1;comp53630_c0_seq1
GO:0004045	aminoacyl-tRNA hydrolase activity	F	1	636	8	28599	0.0126498	0.0291262	5.62087	comp42211_c0_seq2
GO:0004064	arylesterase activity	F	1	636	11	28599	0.0237762	0.0481569	4.08791	comp66847_c0_seq1
GO:0004089	carbonate dehydratase activity	F	1	636	27	28599	0.12047	0.175562	1.66544	comp63499_c0_seq1
GO:0004090	carbonyl reductase (NADPH) activity	F	4	636	10	28599	1.2302e-06	2.07055e-05	17.9868	comp55021_c0_seq1;comp63787_c1_seq1;comp62749_c0_seq2;comp66426_c0_seq1
GO:0004108	citrate (Si)-synthase activity	F	1	636	5	28599	0.00472259	0.0137646	8.9934	comp22537_c0_seq1
GO:0004129	cytochrome-c oxidase activity	F	21	636	46	28599	1.44867e-24	4.5557e-23	20.5284	comp14027_c0_seq1;comp44310_c0_seq1;comp50456_c0_seq1;comp44780_c0_seq1;comp58521_c0_seq1;comp44905_c0_seq1;comp51694_c0_seq1;comp53921_c0_seq1;comp28867_c0_seq1;comp58348_c0_seq4;comp44411_c0_seq1;comp26976_c0_seq1;comp52394_c0_seq1;comp59082_c0_seq1;comp45261_c0_seq1;comp51739_c0_seq1;comp47328_c0_seq1;comp50004_c0_seq2;comp24381_c0_seq1;comp68711_c0_seq1;comp44738_c0_seq1
GO:0004139	deoxyribose-phosphate aldolase activity	F	1	636	2	28599	0.000493792	0.00271927	22.4835	comp61139_c0_seq2
GO:0004161	dimethylallyltranstransferase activity	F	1	636	3	28599	0.00145948	0.00601407	14.989	comp57458_c0_seq2
GO:0004175	endopeptidase activity	F	1	636	13	28599	0.0327471	0.060577	3.459	comp64682_c1_seq4
GO:0004177	aminopeptidase activity	F	5	636	99	28599	0.0232772	0.0481569	2.27106	comp51727_c0_seq1;comp46754_c0_seq1;comp13814_c0_seq1;comp58586_c0_seq1;comp33217_c0_seq1
GO:0004180	carboxypeptidase activity	F	2	636	33	28599	0.0364499	0.0669089	2.72527	comp49110_c0_seq1;comp61652_c0_seq2
GO:0004190	aspartic-type endopeptidase activity	F	10	636	771	28599	0.95789	0.979218	0.583229	comp58094_c1_seq1;comp63213_c0_seq4;comp48188_c0_seq1;comp65056_c0_seq2;comp46884_c0_seq2;comp52675_c0_seq3;comp56442_c0_seq4;comp67543_c0_seq4;comp68637_c0_seq2;comp68627_c0_seq3
GO:0004197	cysteine-type endopeptidase activity	F	3	636	75	28599	0.08599	0.13242	1.79868	comp12741_c0_seq1;comp63505_c0_seq1;comp44745_c0_seq2
GO:0004221	ubiquitin thiolesterase activity	F	2	636	173	28599	0.742808	0.792336	0.519849	comp63345_c0_seq2;comp64140_c0_seq2
GO:0004222	metalloendopeptidase activity	F	15	636	312	28599	0.00182247	0.00725952	2.16187	comp50929_c0_seq1;comp62730_c0_seq1;comp68075_c1_seq2;comp49315_c0_seq1;comp64761_c0_seq1;comp9468_c0_seq1;comp54144_c0_seq1;comp28926_c0_seq1;comp65149_c0_seq1;comp62839_c0_seq2;comp28986_c0_seq1;comp51602_c0_seq1;comp28464_c0_seq1;comp67614_c0_seq3;comp59422_c0_seq1
GO:0004252	serine-type endopeptidase activity	F	15	636	247	28599	0.000145731	0.00121783	2.73079	comp57775_c0_seq1;comp28442_c0_seq1;comp66169_c4_seq1;comp21548_c0_seq1;comp46297_c0_seq1;comp54145_c0_seq1;comp51900_c0_seq1;comp28390_c0_seq1;comp45993_c0_seq1;comp27018_c0_seq1;comp51383_c0_seq1;comp58586_c0_seq1;comp54611_c0_seq1;comp28467_c0_seq1;comp21743_c0_seq1
GO:0004298	threonine-type endopeptidase activity	F	1	636	33	28599	0.166521	0.229783	1.36264	comp64167_c0_seq1
GO:0004311	farnesyltranstransferase activity	F	1	636	7	28599	0.00962832	0.0234813	6.42385	comp57458_c0_seq2
GO:0004316	3-oxoacyl-[acyl-carrier-protein] reductase (NADPH) activity	F	1	636	27	28599	0.12047	0.175562	1.66544	comp66238_c0_seq2
GO:0004337	geranyltranstransferase activity	F	1	636	3	28599	0.00145948	0.00601407	14.989	comp57458_c0_seq2
GO:0004357	glutamate-cysteine ligase activity	F	1	636	7	28599	0.00962832	0.0234813	6.42385	comp62631_c0_seq2
GO:0004364	glutathione transferase activity	F	3	636	38	28599	0.00982743	0.0239181	3.55002	comp68793_c0_seq1;comp68787_c0_seq1;comp28845_c0_seq1
GO:0004382	guanosine-diphosphatase activity	F	1	636	6	28599	0.00697976	0.0184531	7.4945	comp63365_c0_seq1
GO:0004383	guanylate cyclase activity	F	1	636	40	28599	0.223185	0.288955	1.12417	comp47809_c0_seq1
GO:0004402	histone acetyltransferase activity	F	1	636	220	28599	0.957913	0.979218	0.204395	comp58860_c0_seq1
GO:0004415	hyalurononglucosaminidase activity	F	4	636	9	28599	6.266e-07	1.20772e-05	19.9853	comp29060_c0_seq1;comp29299_c0_seq1;comp68716_c0_seq1;comp68717_c0_seq1
GO:0004435	phosphatidylinositol phospholipase C activity	F	3	636	29	28599	0.00369954	0.0118524	4.65176	comp50644_c0_seq1;comp58919_c0_seq2;comp29256_c0_seq1
GO:0004447	iodide peroxidase activity	F	1	636	5	28599	0.00472259	0.0137646	8.9934	comp66454_c0_seq1
GO:0004497	monooxygenase activity	F	1	636	36	28599	0.190539	0.255262	1.24908	comp55528_c1_seq1
GO:0004499	N,N-dimethylaniline monooxygenase activity	F	1	636	48	28599	0.289316	0.355326	0.936812	comp66855_c0_seq1
GO:0004511	tyrosine 3-monooxygenase activity	F	1	636	6	28599	0.00697976	0.0184531	7.4945	comp66092_c0_seq1
GO:0004519	endonuclease activity	F	8	636	278	28599	0.168913	0.232816	1.29401	comp58751_c0_seq2;comp60975_c0_seq1;comp58094_c1_seq1;comp35789_c1_seq1;comp54011_c0_seq1;comp60911_c0_seq3;comp67543_c0_seq4;comp67069_c0_seq3
GO:0004521	endoribonuclease activity	F	1	636	13	28599	0.0327471	0.060577	3.459	comp59125_c0_seq2
GO:0004523	RNA-DNA hybrid ribonuclease activity	F	2	636	200	28599	0.824615	0.865919	0.44967	comp65278_c0_seq11;comp58759_c0_seq2
GO:0004527	exonuclease activity	F	2	636	57	28599	0.133436	0.192347	1.57779	comp64741_c1_seq1;comp41659_c0_seq1
GO:0004531	deoxyribonuclease II activity	F	2	636	5	28599	0.000105872	0.000916787	17.9868	comp77220_c0_seq1;comp62722_c0_seq1
GO:0004550	nucleoside diphosphate kinase activity	F	1	636	13	28599	0.0327471	0.060577	3.459	comp63219_c1_seq2
GO:0004556	alpha-amylase activity	F	4	636	6	28599	3.15449e-08	7.24926e-07	29.978	comp20496_c0_seq1;comp55120_c0_seq1;comp20582_c0_seq1;comp54944_c0_seq1
GO:0004558	alpha-glucosidase activity	F	2	636	9	28599	0.000831936	0.00417716	9.99266	comp26099_c0_seq1;comp68766_c0_seq1
GO:0004572	mannosyl-oligosaccharide 1,3-1,6-alpha-mannosidase activity	F	2	636	7	28599	0.000358383	0.00254921	12.8477	comp64374_c0_seq4;comp63325_c0_seq2
GO:0004587	ornithine-oxo-acid transaminase activity	F	1	636	4	28599	0.0028759	0.00957299	11.2417	comp48726_c0_seq1
GO:0004588	orotate phosphoribosyltransferase activity	F	1	636	4	28599	0.0028759	0.00957299	11.2417	comp57615_c0_seq3
GO:0004590	orotidine-5'-phosphate decarboxylase activity	F	1	636	4	28599	0.0028759	0.00957299	11.2417	comp57615_c0_seq3
GO:0004596	peptide alpha-N-acetyltransferase activity	F	1	636	12	28599	0.0281168	0.0548118	3.74725	comp29141_c0_seq1
GO:0004601	peroxidase activity	F	5	636	84	28599	0.0111192	0.0267352	2.67661	comp14027_c0_seq1;comp53921_c0_seq1;comp67641_c0_seq4;comp44411_c0_seq1;comp50004_c0_seq2
GO:0004602	glutathione peroxidase activity	F	3	636	22	28599	0.0012884	0.00596758	6.13186	comp50755_c0_seq2;comp68721_c0_seq1;comp68719_c0_seq1
GO:0004616	phosphogluconate dehydrogenase (decarboxylating) activity	F	1	636	9	28599	0.0160263	0.0352697	4.99633	comp64395_c0_seq1
GO:0004617	phosphoglycerate dehydrogenase activity	F	1	636	11	28599	0.0237762	0.0481569	4.08791	comp54715_c0_seq2
GO:0004623	phospholipase A2 activity	F	2	636	80	28599	0.263012	0.33154	1.12417	comp64545_c0_seq1;comp44423_c0_seq1
GO:0004666	prostaglandin-endoperoxide synthase activity	F	4	636	6	28599	3.15449e-08	7.24926e-07	29.978	comp14027_c0_seq1;comp53921_c0_seq1;comp44411_c0_seq1;comp50004_c0_seq2
GO:0004672	protein kinase activity	F	8	636	162	28599	0.0105686	0.0255657	2.22059	comp57487_c0_seq1;comp54768_c0_seq1;comp22296_c0_seq1;comp28144_c0_seq1;comp55083_c0_seq1;comp54371_c0_seq2;comp49729_c0_seq1;comp47809_c0_seq1
GO:0004674	protein serine/threonine kinase activity	F	4	636	434	28599	0.965851	0.983127	0.414442	comp64074_c0_seq1;comp60108_c0_seq1;comp29183_c0_seq1;comp66454_c0_seq1
GO:0004679	AMP-activated protein kinase activity	F	1	636	5	28599	0.00472259	0.0137646	8.9934	comp65091_c0_seq1
GO:0004687	myosin light chain kinase activity	F	2	636	71	28599	0.209832	0.273148	1.26668	comp50728_c0_seq1;comp28948_c0_seq1
GO:0004693	cyclin-dependent protein serine/threonine kinase activity	F	1	636	32	28599	0.158638	0.220946	1.40522	comp61515_c0_seq2
GO:0004709	MAP kinase kinase kinase activity	F	1	636	44	28599	0.256213	0.32331	1.02198	comp66889_c0_seq1
GO:0004723	calcium-dependent protein serine/threonine phosphatase activity	F	1	636	4	28599	0.0028759	0.00957299	11.2417	comp60928_c0_seq1
GO:0004725	protein tyrosine phosphatase activity	F	5	636	301	28599	0.662375	0.725185	0.74696	comp42211_c0_seq2;comp51117_c0_seq1;comp53777_c0_seq1;comp42970_c0_seq1;comp53796_c0_seq1
GO:0004731	purine-nucleoside phosphorylase activity	F	1	636	2	28599	0.000493792	0.00271927	22.4835	comp64200_c0_seq1
GO:0004745	retinol dehydrogenase activity	F	1	636	26	28599	0.113141	0.166507	1.7295	comp62930_c0_seq3
GO:0004803	transposase activity	F	19	636	175	28599	2.53716e-09	6.5911e-08	4.88213	comp65418_c1_seq9;comp58751_c0_seq2;comp64418_c0_seq1;comp51551_c0_seq1;comp66727_c0_seq2;comp67118_c0_seq6;comp19005_c0_seq1;comp52798_c0_seq1;comp60531_c0_seq1;comp65795_c0_seq5;comp68332_c0_seq3;comp66736_c1_seq2;comp64459_c0_seq2;comp61337_c0_seq1;comp67042_c0_seq3;comp63528_c2_seq1;comp67069_c1_seq3;comp56858_c0_seq3;comp62491_c0_seq1
GO:0004807	triose-phosphate isomerase activity	F	1	636	7	28599	0.00962832	0.0234813	6.42385	comp57657_c0_seq1
GO:0004812	aminoacyl-tRNA ligase activity	F	1	636	4	28599	0.0028759	0.00957299	11.2417	comp58338_c0_seq1
GO:0004817	cysteine-tRNA ligase activity	F	1	636	10	28599	0.0197407	0.0418264	4.4967	comp55356_c0_seq2
GO:0004823	leucine-tRNA ligase activity	F	1	636	13	28599	0.0327471	0.060577	3.459	comp45363_c0_seq1
GO:0004826	phenylalanine-tRNA ligase activity	F	1	636	18	28599	0.0597355	0.0981898	2.49817	comp69810_c0_seq1
GO:0004828	serine-tRNA ligase activity	F	1	636	15	28599	0.0428169	0.0742615	2.9978	comp69080_c0_seq1
GO:0004839	ubiquitin activating enzyme activity	F	1	636	8	28599	0.0126498	0.0291262	5.62087	comp65547_c0_seq3
GO:0004842	ubiquitin-protein ligase activity	F	5	636	448	28599	0.935103	0.959182	0.501864	comp60857_c0_seq1;comp62948_c0_seq1;comp53891_c0_seq1;comp65920_c0_seq1;comp12649_c0_seq1
GO:0004867	serine-type endopeptidase inhibitor activity	F	1	636	183	28599	0.916445	0.941661	0.245721	comp29172_c0_seq1
GO:0004869	cysteine-type endopeptidase inhibitor activity	F	3	636	30	28599	0.00419465	0.0132609	4.4967	comp42881_c0_seq1;comp43572_c0_seq1;comp65248_c1_seq3
GO:0004871	signal transducer activity	F	5	636	195	28599	0.267766	0.336467	1.153	comp63365_c0_seq1;comp66880_c1_seq1;comp50644_c0_seq1;comp58919_c0_seq2;comp29256_c0_seq1
GO:0004872	receptor activity	F	1	636	167	28599	0.888512	0.916902	0.269263	comp47809_c0_seq1
GO:0004889	acetylcholine-activated cation-selective channel activity	F	4	636	17	28599	2.6542e-05	0.000293682	10.5805	comp65684_c0_seq1;comp66385_c0_seq3;comp60348_c0_seq1;comp58878_c0_seq1
GO:0004930	G-protein coupled receptor activity	F	3	636	163	28599	0.491915	0.55919	0.827613	comp57884_c0_seq2;comp22293_c0_seq1;comp23158_c0_seq1
GO:0005000	vasopressin receptor activity	F	1	636	1	28599	0	0	44.967	comp45133_c0_seq1
GO:0005007	fibroblast growth factor-activated receptor activity	F	1	636	19	28599	0.0658063	0.106556	2.36668	comp64610_c0_seq4
GO:0005021	vascular endothelial growth factor-activated receptor activity	F	2	636	19	28599	0.00813373	0.0209931	4.73337	comp57842_c0_seq3;comp66454_c0_seq1
GO:0005044	scavenger receptor activity	F	3	636	132	28599	0.338099	0.40458	1.02198	comp57775_c0_seq1;comp66847_c0_seq1;comp51383_c0_seq1
GO:0005080	protein kinase C binding	F	1	636	26	28599	0.113141	0.166507	1.7295	comp39848_c0_seq1
GO:0005089	Rho guanyl-nucleotide exchange factor activity	F	8	636	212	28599	0.0483946	0.0822639	1.69687	comp57487_c0_seq1;comp54768_c0_seq1;comp22296_c0_seq1;comp28144_c0_seq1;comp57842_c0_seq3;comp55083_c0_seq1;comp49729_c0_seq1;comp66454_c0_seq1
GO:0005096	GTPase activator activity	F	2	636	125	28599	0.528227	0.593263	0.719472	comp57557_c0_seq1;comp66944_c0_seq1
GO:0005125	cytokine activity	F	2	636	17	28599	0.00589898	0.016824	5.29023	comp57531_c0_seq1;comp58338_c0_seq1
GO:0005178	integrin binding	F	1	636	31	28599	0.150828	0.212546	1.45055	comp55359_c0_seq1
GO:0005198	structural molecule activity	F	3	636	132	28599	0.338099	0.40458	1.02198	comp12741_c0_seq1;comp63505_c0_seq1;comp49383_c0_seq1
GO:0005200	structural constituent of cytoskeleton	F	2	636	106	28599	0.420311	0.489543	0.848434	comp28948_c0_seq1;comp42970_c0_seq1
GO:0005212	structural constituent of eye lens	F	2	636	14	28599	0.00331807	0.0107455	6.42385	comp62796_c0_seq1;comp62029_c1_seq1
GO:0005214	structural constituent of chitin-based cuticle	F	2	636	4	28599	4.30628e-05	0.00043983	22.4835	comp51167_c0_seq1;comp54674_c0_seq1
GO:0005215	transporter activity	F	8	636	176	28599	0.0173493	0.0379715	2.04395	comp53573_c0_seq1;comp54210_c0_seq2;comp63656_c0_seq2;comp60251_c0_seq1;comp60259_c0_seq2;comp28945_c0_seq1;comp43496_c0_seq1;comp44980_c0_seq1
GO:0005247	voltage-gated chloride channel activity	F	1	636	28	28599	0.127911	0.184829	1.60596	comp23677_c0_seq1
GO:0005249	voltage-gated potassium channel activity	F	1	636	37	28599	0.198645	0.263464	1.21532	comp66727_c0_seq2
GO:0005319	lipid transporter activity	F	2	636	32	28599	0.0336766	0.0619132	2.81044	comp68161_c0_seq1;comp67664_c0_seq2
GO:0005328	neurotransmitter:sodium symporter activity	F	3	636	41	28599	0.0127987	0.0293561	3.29027	comp44140_c0_seq1;comp47332_c0_seq1;comp52436_c0_seq1
GO:0005332	gamma-aminobutyric acid:sodium symporter activity	F	2	636	8	28599	0.000563934	0.00298187	11.2417	comp47332_c0_seq1;comp52436_c0_seq1
GO:0005351	sugar:hydrogen symporter activity	F	1	636	14	28599	0.0376519	0.0675586	3.21193	comp65085_c0_seq2
GO:0005432	calcium:sodium antiporter activity	F	2	636	10	28599	0.00116888	0.00549926	8.9934	comp57527_c0_seq1;comp60416_c0_seq2
GO:0005504	fatty acid binding	F	2	636	14	28599	0.00331807	0.0107455	6.42385	comp51181_c0_seq1;comp29210_c0_seq1
GO:0005506	iron ion binding	F	16	636	331	28599	0.00131106	0.00601407	2.17363	comp66092_c0_seq1;comp44780_c0_seq1;comp58267_c0_seq3;comp51694_c0_seq1;comp53921_c0_seq1;comp55528_c1_seq1;comp28987_c0_seq1;comp58393_c0_seq1;comp29208_c0_seq1;comp58364_c0_seq1;comp51739_c0_seq1;comp61652_c0_seq2;comp50004_c0_seq2;comp54406_c0_seq1;comp68711_c0_seq1;comp44738_c0_seq1
GO:0005507	copper ion binding	F	4	636	152	28599	0.25053	0.317143	1.18334	comp14027_c0_seq1;comp44905_c0_seq1;comp44411_c0_seq1;comp45261_c0_seq1
GO:0005509	calcium ion binding	F	32	636	1389	28599	0.372682	0.440074	1.03596	comp49572_c0_seq1;comp64545_c0_seq1;comp62434_c0_seq2;comp48849_c0_seq1;comp44423_c0_seq1;comp68075_c1_seq2;comp55359_c0_seq1;comp57463_c0_seq2;comp55659_c0_seq1;comp63001_c0_seq2;comp68720_c0_seq1;comp63365_c0_seq1;comp60928_c0_seq1;comp58139_c0_seq1;comp58862_c0_seq1;comp55520_c0_seq1;comp55120_c0_seq1;comp22293_c0_seq1;comp50644_c0_seq1;comp53409_c0_seq1;comp68722_c0_seq1;comp65730_c1_seq2;com…
GO:0005515	protein binding	F	14	636	869	28599	0.872875	0.903887	0.724439	comp65337_c0_seq1;comp28891_c0_seq1;comp48135_c0_seq1;comp61515_c0_seq2;comp43587_c0_seq1;comp64741_c1_seq1;comp55120_c0_seq1;comp62492_c0_seq3;comp49383_c0_seq1;comp63759_c0_seq1;comp88376_c0_seq1;comp61388_c0_seq2;comp45133_c0_seq1;comp54944_c0_seq1
GO:0005516	calmodulin binding	F	3	636	113	28599	0.243787	0.312247	1.19381	comp50728_c0_seq1;comp60928_c0_seq1;comp58860_c0_seq1
GO:0005523	tropomyosin binding	F	1	636	7	28599	0.00962832	0.0234813	6.42385	comp46166_c0_seq1
GO:0005524	ATP binding	F	46	636	3562	28599	0.999989	1	0.580708	comp39618_c0_seq2;comp64074_c0_seq1;comp60108_c0_seq1;comp57487_c0_seq1;comp66522_c1_seq1;comp50728_c0_seq1;comp62948_c0_seq1;comp54768_c0_seq1;comp44289_c0_seq1;comp59606_c0_seq1;comp49544_c0_seq1;comp58939_c1_seq2;comp65700_c0_seq1;comp45958_c0_seq1;comp22296_c0_seq1;comp64610_c0_seq4;comp61515_c0_seq2;comp29183_c0_seq1;comp28144_c0_seq1;comp28948_c0_seq1;comp57842_c0_seq3;comp12741_c0_seq1;com…
GO:0005525	GTP binding	F	11	636	598	28599	0.68128	0.740791	0.827152	comp55659_c0_seq1;comp58485_c0_seq1;comp58862_c0_seq1;comp66880_c1_seq1;comp68963_c0_seq1;comp28177_c0_seq1;comp34130_c0_seq1;comp28970_c0_seq1;comp28868_c0_seq1;comp63219_c1_seq2;comp55711_c0_seq2
GO:0005528	FK506 binding	F	1	636	13	28599	0.0327471	0.060577	3.459	comp65373_c0_seq1
GO:0005537	mannose binding	F	2	636	14	28599	0.00331807	0.0107455	6.42385	comp21548_c0_seq1;comp21743_c0_seq1
GO:0005543	phospholipid binding	F	14	636	609	28599	0.380174	0.448478	1.03372	comp57487_c0_seq1;comp54768_c0_seq1;comp57557_c0_seq1;comp22296_c0_seq1;comp28144_c0_seq1;comp57842_c0_seq3;comp50644_c0_seq1;comp55083_c0_seq1;comp42970_c0_seq1;comp58919_c0_seq2;comp41918_c0_seq1;comp49729_c0_seq1;comp66454_c0_seq1;comp29256_c0_seq1
GO:0005550	pheromone binding	F	1	636	2	28599	0.000493792	0.00271927	22.4835	comp63521_c0_seq10
GO:0005576	extracellular region	C	73	636	889	28599	1.29497e-22	3.96793e-21	3.69245	comp49572_c0_seq1;comp64545_c0_seq1;comp51682_c0_seq1;comp57775_c0_seq1;comp66218_c0_seq2;comp28442_c0_seq1;comp44423_c0_seq1;comp62171_c0_seq1;comp21314_c0_seq1;comp28187_c0_seq1;comp49659_c0_seq1;comp58041_c0_seq3;comp57463_c0_seq2;comp21548_c0_seq1;comp66522_c1_seq1;comp45347_c0_seq1;comp20555_c0_seq1;comp59183_c0_seq1;comp68708_c0_seq1;comp8800_c0_seq1;comp62084_c1_seq1;comp49596_c0_seq1;comp…
GO:0005578	proteinaceous extracellular matrix	C	2	636	189	28599	0.79439	0.83786	0.475841	comp68720_c0_seq1;comp68722_c0_seq1
GO:0005581	collagen	C	1	636	37	28599	0.198645	0.263464	1.21532	comp68075_c1_seq2
GO:0005604	basement membrane	C	4	636	94	28599	0.0587582	0.0975223	1.91349	comp55359_c0_seq1;comp51181_c0_seq1;comp28868_c0_seq1;comp29210_c0_seq1
GO:0005615	extracellular space	C	22	636	530	28599	0.0019702	0.00777026	1.86655	comp62434_c0_seq2;comp29060_c0_seq1;comp48849_c0_seq1;comp55359_c0_seq1;comp49315_c0_seq1;comp29299_c0_seq1;comp54145_c0_seq1;comp57531_c0_seq1;comp68720_c0_seq1;comp51900_c0_seq1;comp63521_c0_seq10;comp52259_c0_seq2;comp55120_c0_seq1;comp48450_c0_seq4;comp51181_c0_seq1;comp68722_c0_seq1;comp51602_c0_seq1;comp28868_c0_seq1;comp29210_c0_seq1;comp54944_c0_seq1;comp44980_c0_seq1;comp61751_c0_seq2
GO:0005622	intracellular	C	4	636	510	28599	0.989193	0.999235	0.352682	comp28945_c0_seq1;comp66880_c1_seq1;comp43496_c0_seq1;comp57885_c0_seq2
GO:0005634	nucleus	C	35	636	3436	28599	1	1	0.458046	comp14027_c0_seq1;comp58751_c0_seq2;comp64167_c0_seq1;comp65085_c0_seq2;comp61469_c0_seq1;comp59277_c0_seq1;comp50832_c0_seq1;comp58267_c0_seq3;comp55539_c1_seq1;comp55613_c0_seq3;comp64418_c0_seq1;comp65700_c0_seq1;comp44411_c0_seq1;comp57615_c0_seq3;comp60077_c0_seq1;comp61515_c0_seq2;comp29066_c0_seq1;comp57884_c0_seq2;comp54046_c0_seq2;comp64910_c0_seq1;comp68736_c0_seq1;comp60201_c0_seq2;com…
GO:0005635	nuclear envelope	C	2	636	54	28599	0.118563	0.173631	1.66544	comp53921_c0_seq1;comp50004_c0_seq2
GO:0005654	nucleoplasm	C	6	636	297	28599	0.491459	0.55919	0.908424	comp48640_c0_seq1;comp68734_c0_seq1;comp68742_c0_seq1;comp52059_c0_seq1;comp65547_c0_seq3;comp58110_c0_seq1
GO:0005657	replication fork	C	1	636	22	28599	0.0851432	0.131285	2.04395	comp63406_c0_seq1
GO:0005665	DNA-directed RNA polymerase II, core complex	C	2	636	32	28599	0.0336766	0.0619132	2.81044	comp12835_c0_seq1;comp57557_c0_seq1
GO:0005667	transcription factor complex	C	5	636	132	28599	0.0748513	0.11863	1.70329	comp63406_c0_seq1;comp63070_c0_seq2;comp68736_c0_seq1;comp68731_c0_seq1;comp88376_c0_seq1
GO:0005669	transcription factor TFIID complex	C	1	636	58	28599	0.37082	0.438743	0.775293	comp58860_c0_seq1
GO:0005681	spliceosomal complex	C	1	636	58	28599	0.37082	0.438743	0.775293	comp62647_c0_seq1
GO:0005694	chromosome	C	1	636	112	28599	0.714845	0.768201	0.401491	comp58751_c0_seq2
GO:0005704	polytene chromosome band	C	4	636	14	28599	9.0762e-06	0.000127601	12.8477	comp48640_c0_seq1;comp68734_c0_seq1;comp68742_c0_seq1;comp52059_c0_seq1
GO:0005730	nucleolus	C	30	636	852	28599	0.00545064	0.0156952	1.58334	comp65337_c0_seq1;comp59571_c0_seq1;comp66602_c1_seq1;comp62247_c0_seq4;comp49544_c0_seq1;comp20115_c0_seq1;comp48135_c0_seq1;comp63070_c0_seq2;comp43587_c0_seq1;comp29186_c0_seq1;comp67847_c0_seq3;comp58860_c0_seq1;comp59625_c0_seq3;comp62492_c0_seq3;comp56582_c0_seq1;comp49383_c0_seq1;comp68963_c0_seq1;comp48435_c0_seq1;comp14711_c0_seq1;comp58037_c0_seq2;comp48364_c0_seq1;comp43666_c0_seq1;com…
GO:0005732	small nucleolar ribonucleoprotein complex	C	1	636	7	28599	0.00962832	0.0234813	6.42385	comp29186_c0_seq1
GO:0005737	cytoplasm	C	39	636	2338	28599	0.970011	0.986522	0.750091	comp61139_c0_seq2;comp53573_c0_seq1;comp62647_c0_seq1;comp64167_c0_seq1;comp60108_c0_seq1;comp66602_c1_seq1;comp59277_c0_seq1;comp58267_c0_seq3;comp58939_c1_seq2;comp65700_c0_seq1;comp57194_c0_seq1;comp20115_c0_seq1;comp63406_c0_seq1;comp63070_c0_seq2;comp57615_c0_seq3;comp13814_c0_seq1;comp63983_c0_seq2;comp49985_c0_seq1;comp51181_c0_seq1;comp69080_c0_seq1;comp58860_c0_seq1;comp64910_c0_seq1;com…
GO:0005739	mitochondrion	C	34	636	1001	28599	0.00601666	0.0170782	1.52735	comp44310_c0_seq1;comp50456_c0_seq1;comp65085_c0_seq2;comp59926_c1_seq2;comp61469_c0_seq1;comp75372_c0_seq1;comp60620_c1_seq3;comp59606_c0_seq1;comp57531_c0_seq1;comp28867_c0_seq1;comp58348_c0_seq4;comp55528_c1_seq1;comp63669_c0_seq3;comp43587_c0_seq1;comp44517_c0_seq1;comp51679_c0_seq4;comp28369_c0_seq1;comp57884_c0_seq2;comp55021_c0_seq1;comp63240_c0_seq3;comp59232_c0_seq1;comp63787_c1_seq1;com…
GO:0005740	mitochondrial envelope	C	2	636	10	28599	0.00116888	0.00549926	8.9934	comp58521_c0_seq1;comp65373_c0_seq1
GO:0005742	mitochondrial outer membrane translocase complex	C	2	636	6	28599	0.000208236	0.00156504	14.989	comp58426_c0_seq1;comp63151_c0_seq2
GO:0005743	mitochondrial inner membrane	C	24	636	297	28599	1.57915e-08	3.94787e-07	3.6337	comp14027_c0_seq1;comp44780_c0_seq1;comp44990_c0_seq1;comp57749_c0_seq1;comp44905_c0_seq1;comp51694_c0_seq1;comp53921_c0_seq1;comp41757_c0_seq1;comp58885_c0_seq1;comp44411_c0_seq1;comp63521_c0_seq10;comp56503_c0_seq1;comp59082_c0_seq1;comp45261_c0_seq1;comp58284_c0_seq1;comp51739_c0_seq1;comp58249_c0_seq3;comp51196_c0_seq1;comp55936_c0_seq1;comp50004_c0_seq2;comp55220_c0_seq1;comp45133_c0_seq1;co…
GO:0005744	mitochondrial inner membrane presequence translocase complex	C	1	636	11	28599	0.0237762	0.0481569	4.08791	comp54300_c0_seq1
GO:0005747	mitochondrial respiratory chain complex I	C	2	636	48	28599	0.0908856	0.138885	1.87362	comp57784_c0_seq3;comp62453_c1_seq1
GO:0005750	mitochondrial respiratory chain complex III	C	1	636	11	28599	0.0237762	0.0481569	4.08791	comp9468_c0_seq1
GO:0005751	mitochondrial respiratory chain complex IV	C	2	636	6	28599	0.000208236	0.00156504	14.989	comp52394_c0_seq1;comp24381_c0_seq1
GO:0005753	mitochondrial proton-transporting ATP synthase complex	C	2	636	5	28599	0.000105872	0.000916787	17.9868	comp44289_c0_seq1;comp28471_c0_seq1
GO:0005758	mitochondrial intermembrane space	C	1	636	34	28599	0.17447	0.23805	1.32256	comp63759_c0_seq1
GO:0005759	mitochondrial matrix	C	4	636	158	28599	0.275823	0.3437	1.1384	comp48726_c0_seq1;comp62077_c0_seq1;comp22537_c0_seq1;comp69810_c0_seq1
GO:0005762	mitochondrial large ribosomal subunit	C	7	636	57	28599	3.62202e-05	0.000386456	5.52226	comp13183_c0_seq1;comp57891_c0_seq2;comp63856_c0_seq1;comp12888_c0_seq1;comp57003_c0_seq2;comp59539_c0_seq1;comp59865_c1_seq1
GO:0005763	mitochondrial small ribosomal subunit	C	2	636	36	28599	0.0454466	0.078142	2.49817	comp43463_c0_seq2;comp58829_c0_seq2
GO:0005764	lysosome	C	5	636	177	28599	0.202605	0.267824	1.27025	comp29060_c0_seq1;comp28625_c0_seq1;comp29299_c0_seq1;comp61652_c0_seq2;comp62722_c0_seq1
GO:0005765	lysosomal membrane	C	2	636	87	28599	0.305422	0.372305	1.03372	comp65085_c0_seq2;comp63871_c0_seq1
GO:0005769	early endosome	C	1	636	102	28599	0.665651	0.726441	0.440853	comp28868_c0_seq1
GO:0005770	late endosome	C	1	636	80	28599	0.533864	0.599031	0.562087	comp28868_c0_seq1
GO:0005771	multivesicular body	C	1	636	10	28599	0.0197407	0.0418264	4.4967	comp52259_c0_seq2
GO:0005777	peroxisome	C	1	636	120	28599	0.749699	0.795722	0.374725	comp63240_c0_seq3
GO:0005778	peroxisomal membrane	C	1	636	52	28599	0.322237	0.38975	0.86475	comp64566_c0_seq1
GO:0005783	endoplasmic reticulum	C	7	636	393	28599	0.648666	0.712459	0.800939	comp14027_c0_seq1;comp53921_c0_seq1;comp44411_c0_seq1;comp61183_c0_seq2;comp62262_c0_seq1;comp50004_c0_seq2;comp44980_c0_seq1
GO:0005787	signal peptidase complex	C	3	636	7	28599	8.03995e-06	0.000114378	19.2716	comp60737_c0_seq1;comp59395_c0_seq1;comp38379_c0_seq1
GO:0005789	endoplasmic reticulum membrane	C	4	636	366	28599	0.911934	0.937833	0.491442	comp56871_c0_seq1;comp63365_c0_seq1;comp28868_c0_seq1;comp66855_c0_seq1
GO:0005794	Golgi apparatus	C	5	636	483	28599	0.959117	0.979611	0.465497	comp54145_c0_seq1;comp51900_c0_seq1;comp52259_c0_seq2;comp61183_c0_seq2;comp54987_c0_seq1
GO:0005795	Golgi stack	C	1	636	43	28599	0.247938	0.314528	1.04574	comp58485_c0_seq1
GO:0005811	lipid particle	C	3	636	156	28599	0.458119	0.526396	0.86475	comp23254_c0_seq1;comp53630_c0_seq1;comp61751_c0_seq2
GO:0005813	centrosome	C	3	636	271	28599	0.855398	0.88887	0.497789	comp64074_c0_seq1;comp58939_c1_seq2;comp58245_c0_seq1
GO:0005815	microtubule organizing center	C	1	636	50	28599	0.305813	0.372305	0.89934	comp47809_c0_seq1
GO:0005819	spindle	C	1	636	69	28599	0.455835	0.524276	0.651695	comp43587_c0_seq1
GO:0005829	cytosol	C	21	636	957	28599	0.467431	0.535552	0.986736	comp65337_c0_seq1;comp64074_c0_seq1;comp50755_c0_seq2;comp50728_c0_seq1;comp48640_c0_seq1;comp48135_c0_seq1;comp28987_c0_seq1;comp29186_c0_seq1;comp58636_c0_seq1;comp29208_c0_seq1;comp68734_c0_seq1;comp61502_c0_seq1;comp50644_c0_seq1;comp68742_c0_seq1;comp62631_c0_seq2;comp55356_c0_seq2;comp52059_c0_seq1;comp64139_c0_seq6;comp61388_c0_seq2;comp29256_c0_seq1;comp57074_c0_seq1
GO:0005832	chaperonin-containing T-complex	C	2	636	13	28599	0.00265056	0.00957299	6.918	comp44289_c0_seq1;comp28471_c0_seq1
GO:0005840	ribosome	C	20	636	214	28599	1.58575e-08	3.94787e-07	4.20252	comp68753_c0_seq1;comp60620_c1_seq3;comp57076_c0_seq1;comp28949_c0_seq1;comp63669_c0_seq3;comp29066_c0_seq1;comp52013_c1_seq2;comp17328_c0_seq1;comp45237_c0_seq1;comp59703_c0_seq1;comp24200_c0_seq1;comp28560_c0_seq1;comp51572_c2_seq1;comp57094_c1_seq2;comp58547_c0_seq1;comp51424_c0_seq1;comp53951_c0_seq2;comp57221_c0_seq1;comp61370_c0_seq1;comp63326_c1_seq1
GO:0005847	mRNA cleavage and polyadenylation specificity factor complex	C	1	636	33	28599	0.166521	0.229783	1.36264	comp64074_c0_seq1
GO:0005852	eukaryotic translation initiation factor 3 complex	C	2	636	51	28599	0.104359	0.156473	1.76341	comp65337_c0_seq1;comp57456_c0_seq1
GO:0005853	eukaryotic translation elongation factor 1 complex	C	1	636	12	28599	0.0281168	0.0548118	3.74725	comp59148_c0_seq1
GO:0005856	cytoskeleton	C	5	636	248	28599	0.475039	0.542707	0.906592	comp53573_c0_seq1;comp49383_c0_seq1;comp47232_c0_seq1;comp45133_c0_seq1;comp46166_c0_seq1
GO:0005874	microtubule	C	1	636	225	28599	0.961704	0.980577	0.199853	comp65700_c0_seq1
GO:0005875	microtubule associated complex	C	10	636	153	28599	0.000653378	0.00337735	2.93902	comp50755_c0_seq2;comp44289_c0_seq1;comp48640_c0_seq1;comp68734_c0_seq1;comp68742_c0_seq1;comp52059_c0_seq1;comp60889_c0_seq1;comp28471_c0_seq1;comp63219_c1_seq2;comp61751_c0_seq2
GO:0005880	nuclear microtubule	C	1	636	8	28599	0.0126498	0.0291262	5.62087	comp63219_c1_seq2
GO:0005881	cytoplasmic microtubule	C	5	636	58	28599	0.00179306	0.00721452	3.87646	comp55021_c0_seq1;comp63787_c1_seq1;comp66426_c0_seq1;comp28868_c0_seq1;comp59870_c1_seq2
GO:0005886	plasma membrane	C	18	636	1035	28599	0.833788	0.872484	0.782034	comp60108_c0_seq1;comp50728_c0_seq1;comp8800_c0_seq1;comp48640_c0_seq1;comp64610_c0_seq4;comp54210_c0_seq2;comp64741_c1_seq1;comp57884_c0_seq2;comp68734_c0_seq1;comp50644_c0_seq1;comp68742_c0_seq1;comp52059_c0_seq1;comp68716_c0_seq1;comp47332_c0_seq1;comp63499_c0_seq1;comp68717_c0_seq1;comp45133_c0_seq1;comp47809_c0_seq1
GO:0005887	integral component of plasma membrane	C	4	636	376	28599	0.922949	0.947529	0.478372	comp45993_c0_seq1;comp57842_c0_seq3;comp52436_c0_seq1;comp66454_c0_seq1
GO:0005892	acetylcholine-gated channel complex	C	2	636	11	28599	0.00158073	0.00640331	8.17581	comp65684_c0_seq1;comp58878_c0_seq1
GO:0005901	caveola	C	2	636	36	28599	0.0454466	0.078142	2.49817	comp14027_c0_seq1;comp44411_c0_seq1
GO:0005902	microvillus	C	3	636	21	28599	0.00107287	0.00523299	6.42385	comp55021_c0_seq1;comp63787_c1_seq1;comp66426_c0_seq1
GO:0005903	brush border	C	3	636	28	28599	0.0032456	0.0107141	4.81789	comp55021_c0_seq1;comp63787_c1_seq1;comp66426_c0_seq1
GO:0005905	coated pit	C	1	636	51	28599	0.314036	0.381375	0.881706	comp28868_c0_seq1
GO:0005938	cell cortex	C	2	636	107	28599	0.426225	0.494984	0.840504	comp39848_c0_seq1;comp58919_c0_seq2
GO:0005955	calcineurin complex	C	1	636	4	28599	0.0028759	0.00957299	11.2417	comp60928_c0_seq1
GO:0005975	carbohydrate metabolic process	P	7	636	311	28599	0.388563	0.457021	1.01212	comp29060_c0_seq1;comp29299_c0_seq1;comp20496_c0_seq1;comp65730_c1_seq2;comp68716_c0_seq1;comp20582_c0_seq1;comp68717_c0_seq1
GO:0005997	xylulose metabolic process	P	4	636	10	28599	1.2302e-06	2.07055e-05	17.9868	comp55021_c0_seq1;comp63787_c1_seq1;comp66426_c0_seq1;comp59870_c1_seq2
GO:0006006	glucose metabolic process	P	7	636	45	28599	5.97181e-06	8.59796e-05	6.99486	comp55021_c0_seq1;comp26099_c0_seq1;comp63787_c1_seq1;comp66426_c0_seq1;comp68766_c0_seq1;comp59870_c1_seq2;comp44980_c0_seq1
GO:0006012	galactose metabolic process	P	1	636	26	28599	0.113141	0.166507	1.7295	comp61815_c0_seq3
GO:0006013	mannose metabolic process	P	2	636	17	28599	0.00589898	0.016824	5.29023	comp64374_c0_seq4;comp63325_c0_seq2
GO:0006030	chitin metabolic process	P	2	636	200	28599	0.824615	0.865919	0.44967	comp57842_c0_seq3;comp65474_c0_seq1
GO:0006066	alcohol metabolic process	P	4	636	43	28599	0.00256453	0.00957299	4.18297	comp65045_c0_seq1;comp65311_c0_seq2;comp65229_c0_seq2;comp65331_c0_seq2
GO:0006094	gluconeogenesis	P	1	636	47	28599	0.281048	0.348123	0.956744	comp57657_c0_seq1
GO:0006096	glycolysis	P	1	636	65	28599	0.425643	0.494984	0.6918	comp57657_c0_seq1
GO:0006098	pentose-phosphate shunt	P	1	636	19	28599	0.0658063	0.106556	2.36668	comp64395_c0_seq1
GO:0006099	tricarboxylic acid cycle	P	1	636	52	28599	0.322237	0.38975	0.86475	comp22537_c0_seq1
GO:0006119	oxidative phosphorylation	P	7	636	24	28599	3.07513e-08	7.24926e-07	13.1154	comp44780_c0_seq1;comp51694_c0_seq1;comp53921_c0_seq1;comp51739_c0_seq1;comp50004_c0_seq2;comp68711_c0_seq1;comp44738_c0_seq1
GO:0006120	mitochondrial electron transport, NADH to ubiquinone	P	9	636	55	28599	3.27554e-07	6.63435e-06	7.35823	comp47645_c0_seq1;comp44990_c0_seq1;comp57749_c0_seq1;comp38775_c0_seq2;comp44160_c0_seq1;comp58249_c0_seq3;comp29064_c0_seq1;comp57784_c0_seq3;comp62453_c1_seq1
GO:0006122	mitochondrial electron transport, ubiquinol to cytochrome c	P	1	636	13	28599	0.0327471	0.060577	3.459	comp9468_c0_seq1
GO:0006165	nucleoside diphosphate phosphorylation	P	1	636	13	28599	0.0327471	0.060577	3.459	comp63219_c1_seq2
GO:0006177	GMP biosynthetic process	P	1	636	4	28599	0.0028759	0.00957299	11.2417	comp64566_c0_seq1
GO:0006182	cGMP biosynthetic process	P	1	636	40	28599	0.223185	0.288955	1.12417	comp47809_c0_seq1
GO:0006183	GTP biosynthetic process	P	1	636	11	28599	0.0237762	0.0481569	4.08791	comp63219_c1_seq2
GO:0006184	GTP catabolic process	P	2	636	319	28599	0.97415	0.989889	0.281925	comp34130_c0_seq1;comp55711_c0_seq2
GO:0006200	ATP catabolic process	P	3	636	542	28599	0.998103	1	0.248895	comp59606_c0_seq1;comp25126_c0_seq1;comp54708_c0_seq2
GO:0006207	'de novo' pyrimidine nucleobase biosynthetic process	P	1	636	18	28599	0.0597355	0.0981898	2.49817	comp57615_c0_seq3
GO:0006228	UTP biosynthetic process	P	1	636	11	28599	0.0237762	0.0481569	4.08791	comp63219_c1_seq2
GO:0006241	CTP biosynthetic process	P	1	636	11	28599	0.0237762	0.0481569	4.08791	comp63219_c1_seq2
GO:0006259	DNA metabolic process	P	1	636	9	28599	0.0160263	0.0352697	4.99633	comp77220_c0_seq1
GO:0006260	DNA replication	P	3	636	203	28599	0.663893	0.725185	0.664537	comp62492_c0_seq3;comp58604_c0_seq1;comp61543_c0_seq2
GO:0006278	RNA-dependent DNA replication	P	19	636	1418	28599	0.990669	0.999235	0.602519	comp60975_c0_seq1;comp47512_c0_seq1;comp65278_c0_seq11;comp55539_c1_seq1;comp60548_c0_seq1;comp58094_c1_seq1;comp63213_c0_seq4;comp48188_c0_seq1;comp39377_c0_seq1;comp58759_c0_seq2;comp54011_c0_seq1;comp65056_c0_seq2;comp46884_c0_seq2;comp60911_c0_seq3;comp52675_c0_seq3;comp56442_c0_seq4;comp68637_c0_seq2;comp68627_c0_seq3;comp67069_c0_seq3
GO:0006281	DNA repair	P	5	636	315	28599	0.704237	0.760907	0.713762	comp48640_c0_seq1;comp68734_c0_seq1;comp62492_c0_seq3;comp68742_c0_seq1;comp52059_c0_seq1
GO:0006283	transcription-coupled nucleotide-excision repair	P	3	636	37	28599	0.00894714	0.0228947	3.64597	comp57557_c0_seq1;comp49544_c0_seq1;comp43666_c0_seq1
GO:0006284	base-excision repair	P	2	636	48	28599	0.0908856	0.138885	1.87362	comp49544_c0_seq1;comp43666_c0_seq1
GO:0006290	pyrimidine dimer repair	P	2	636	13	28599	0.00265056	0.00957299	6.918	comp49544_c0_seq1;comp43666_c0_seq1
GO:0006309	apoptotic DNA fragmentation	P	1	636	13	28599	0.0327471	0.060577	3.459	comp62722_c0_seq1
GO:0006310	DNA recombination	P	2	636	211	28599	0.850964	0.885549	0.426227	comp67641_c0_seq4;comp62492_c0_seq3
GO:0006313	transposition, DNA-mediated	P	19	636	174	28599	2.29413e-09	6.0922e-08	4.91019	comp65418_c1_seq9;comp58751_c0_seq2;comp64418_c0_seq1;comp51551_c0_seq1;comp66727_c0_seq2;comp67118_c0_seq6;comp19005_c0_seq1;comp52798_c0_seq1;comp60531_c0_seq1;comp65795_c0_seq5;comp68332_c0_seq3;comp66736_c1_seq2;comp64459_c0_seq2;comp61337_c0_seq1;comp67042_c0_seq3;comp63528_c2_seq1;comp67069_c1_seq3;comp56858_c0_seq3;comp62491_c0_seq1
GO:0006334	nucleosome assembly	P	1	636	135	28599	0.805226	0.848541	0.333089	comp60077_c0_seq1
GO:0006338	chromatin remodeling	P	1	636	62	28599	0.402434	0.470576	0.725274	comp63406_c0_seq1
GO:0006342	chromatin silencing	P	1	636	14	28599	0.0376519	0.0675586	3.21193	comp26652_c0_seq1
GO:0006344	maintenance of chromatin silencing	P	1	636	4	28599	0.0028759	0.00957299	11.2417	comp63406_c0_seq1
GO:0006351	transcription, DNA-templated	P	12	636	945	28599	0.978438	0.993402	0.571009	comp64418_c0_seq1;comp63406_c0_seq1;comp63070_c0_seq2;comp49985_c0_seq1;comp12741_c0_seq1;comp58860_c0_seq1;comp63505_c0_seq1;comp62492_c0_seq3;comp70290_c0_seq1;comp51360_c0_seq1;comp58522_c1_seq1;comp53123_c0_seq1
GO:0006355	regulation of transcription, DNA-templated	P	12	636	1238	28599	0.999455	1	0.435867	comp60108_c0_seq1;comp55539_c1_seq1;comp64418_c0_seq1;comp49862_c0_seq4;comp49985_c0_seq1;comp57884_c0_seq2;comp62492_c0_seq3;comp59232_c0_seq1;comp60201_c0_seq2;comp51360_c0_seq1;comp51635_c0_seq1;comp58522_c1_seq1
GO:0006357	regulation of transcription from RNA polymerase II promoter	P	4	636	190	28599	0.415713	0.48466	0.946673	comp63070_c0_seq2;comp68736_c0_seq1;comp68731_c0_seq1;comp88376_c0_seq1
GO:0006364	rRNA processing	P	7	636	142	28599	0.0143264	0.0326095	2.21668	comp52237_c0_seq1;comp50832_c0_seq1;comp59603_c0_seq1;comp48435_c0_seq1;comp58037_c0_seq2;comp48364_c0_seq1;comp61388_c0_seq2
GO:0006366	transcription from RNA polymerase II promoter	P	3	636	105	28599	0.205999	0.270073	1.28477	comp12835_c0_seq1;comp49544_c0_seq1;comp43666_c0_seq1
GO:0006367	transcription initiation from RNA polymerase II promoter	P	7	636	96	28599	0.00136494	0.00601407	3.27884	comp42553_c0_seq1;comp48640_c0_seq1;comp57557_c0_seq1;comp68734_c0_seq1;comp68742_c0_seq1;comp52059_c0_seq1;comp88376_c0_seq1
GO:0006368	transcription elongation from RNA polymerase II promoter	P	1	636	55	28599	0.346678	0.413041	0.817581	comp57557_c0_seq1
GO:0006370	7-methylguanosine mRNA capping	P	1	636	43	28599	0.247938	0.314528	1.04574	comp57557_c0_seq1
GO:0006396	RNA processing	P	1	636	97	28599	0.63859	0.702684	0.463577	comp29186_c0_seq1
GO:0006397	mRNA processing	P	1	636	149	28599	0.846884	0.883866	0.301792	comp62647_c0_seq1
GO:0006407	rRNA export from nucleus	P	1	636	5	28599	0.00472259	0.0137646	8.9934	comp52237_c0_seq1
GO:0006412	translation	P	35	636	323	28599	2.33111e-15	6.79432e-14	4.87258	comp57458_c0_seq2;comp68753_c0_seq1;comp13183_c0_seq1;comp64668_c0_seq1;comp52237_c0_seq1;comp43463_c0_seq2;comp57891_c0_seq2;comp57076_c0_seq1;comp28949_c0_seq1;comp63669_c0_seq3;comp29066_c0_seq1;comp63856_c0_seq1;comp12888_c0_seq1;comp52013_c1_seq2;comp17328_c0_seq1;comp59703_c0_seq1;comp64910_c0_seq1;comp56582_c0_seq1;comp24200_c0_seq1;comp28560_c0_seq1;comp60889_c0_seq1;comp51572_c2_seq1;com…
GO:0006413	translational initiation	P	4	636	267	28599	0.710731	0.765156	0.673663	comp62347_c0_seq8;comp50239_c0_seq1;comp57003_c0_seq2;comp61370_c0_seq1
GO:0006414	translational elongation	P	4	636	160	28599	0.284371	0.351784	1.12417	comp59148_c0_seq1;comp51585_c0_seq1;comp50239_c0_seq1;comp53123_c0_seq1
GO:0006415	translational termination	P	1	636	63	28599	0.410221	0.478725	0.713762	comp50239_c0_seq1
GO:0006423	cysteinyl-tRNA aminoacylation	P	1	636	10	28599	0.0197407	0.0418264	4.4967	comp55356_c0_seq2
GO:0006429	leucyl-tRNA aminoacylation	P	1	636	13	28599	0.0327471	0.060577	3.459	comp45363_c0_seq1
GO:0006432	phenylalanyl-tRNA aminoacylation	P	1	636	17	28599	0.0538719	0.0900377	2.64512	comp69810_c0_seq1
GO:0006434	seryl-tRNA aminoacylation	P	1	636	14	28599	0.0376519	0.0675586	3.21193	comp69080_c0_seq1
GO:0006446	regulation of translational initiation	P	2	636	61	28599	0.154196	0.216527	1.47433	comp65337_c0_seq1;comp57456_c0_seq1
GO:0006450	regulation of translational fidelity	P	2	636	44	28599	0.0741603	0.117691	2.04395	comp50239_c0_seq1;comp45363_c0_seq1
GO:0006457	protein folding	P	14	636	215	28599	0.00010303	0.000916787	2.92808	comp61469_c0_seq1;comp66522_c1_seq1;comp44289_c0_seq1;comp45958_c0_seq1;comp64910_c0_seq1;comp50408_c0_seq1;comp58604_c0_seq1;comp62077_c0_seq1;comp65373_c0_seq1;comp66522_c2_seq1;comp52412_c0_seq2;comp28471_c0_seq1;comp49159_c0_seq1;comp61751_c0_seq2
GO:0006465	signal peptide processing	P	3	636	19	28599	0.000719752	0.00367566	7.10005	comp60737_c0_seq1;comp59395_c0_seq1;comp38379_c0_seq1
GO:0006468	protein phosphorylation	P	18	636	1099	28599	0.896064	0.923897	0.736493	comp64074_c0_seq1;comp60108_c0_seq1;comp57487_c0_seq1;comp50728_c0_seq1;comp54768_c0_seq1;comp22296_c0_seq1;comp64610_c0_seq4;comp61515_c0_seq2;comp29183_c0_seq1;comp28144_c0_seq1;comp28948_c0_seq1;comp57842_c0_seq3;comp55083_c0_seq1;comp54371_c0_seq2;comp66889_c0_seq1;comp49729_c0_seq1;comp66454_c0_seq1;comp47809_c0_seq1
GO:0006470	protein dephosphorylation	P	1	636	81	28599	0.540569	0.605417	0.555148	comp60928_c0_seq1
GO:0006471	protein ADP-ribosylation	P	1	636	22	28599	0.0851432	0.131285	2.04395	comp58485_c0_seq1
GO:0006506	GPI anchor biosynthetic process	P	1	636	47	28599	0.281048	0.348123	0.956744	comp38788_c0_seq2
GO:0006508	proteolysis	P	57	636	1725	28599	0.00117748	0.00551801	1.48587	comp51727_c0_seq1;comp50929_c0_seq1;comp57775_c0_seq1;comp28442_c0_seq1;comp62730_c0_seq1;comp68075_c1_seq2;comp60737_c0_seq1;comp66169_c4_seq1;comp21548_c0_seq1;comp49315_c0_seq1;comp46297_c0_seq1;comp64761_c0_seq1;comp46754_c0_seq1;comp54145_c0_seq1;comp58094_c1_seq1;comp63213_c0_seq4;comp48188_c0_seq1;comp9468_c0_seq1;comp51900_c0_seq1;comp35789_c1_seq1;comp13814_c0_seq1;comp28390_c0_seq1;comp…
GO:0006511	ubiquitin-dependent protein catabolic process	P	4	636	269	28599	0.716807	0.769618	0.668654	comp64167_c0_seq1;comp63345_c0_seq2;comp66166_c0_seq7;comp64140_c0_seq2
GO:0006534	cysteine metabolic process	P	1	636	4	28599	0.0028759	0.00957299	11.2417	comp62631_c0_seq2
GO:0006536	glutamate metabolic process	P	1	636	9	28599	0.0160263	0.0352697	4.99633	comp62631_c0_seq2
GO:0006573	valine metabolic process	P	1	636	7	28599	0.00962832	0.0234813	6.42385	comp64395_c0_seq1
GO:0006591	ornithine metabolic process	P	1	636	3	28599	0.00145948	0.00601407	14.989	comp48726_c0_seq1
GO:0006605	protein targeting	P	1	636	11	28599	0.0237762	0.0481569	4.08791	comp52259_c0_seq2
GO:0006606	protein import into nucleus	P	1	636	44	28599	0.256213	0.32331	1.02198	comp57885_c0_seq2
GO:0006614	SRP-dependent cotranslational protein targeting to membrane	P	1	636	66	28599	0.433274	0.501222	0.681318	comp50239_c0_seq1
GO:0006626	protein targeting to mitochondrion	P	3	636	21	28599	0.00107287	0.00523299	6.42385	comp54300_c0_seq1;comp58426_c0_seq1;comp63151_c0_seq2
GO:0006629	lipid metabolic process	P	1	636	113	28599	0.719415	0.771724	0.397938	comp44980_c0_seq1
GO:0006644	phospholipid metabolic process	P	1	636	20	28599	0.0720722	0.114682	2.24835	comp44423_c0_seq1
GO:0006654	phosphatidic acid biosynthetic process	P	1	636	9	28599	0.0160263	0.0352697	4.99633	comp64545_c0_seq1
GO:0006656	phosphatidylcholine biosynthetic process	P	1	636	14	28599	0.0376519	0.0675586	3.21193	comp49475_c0_seq1
GO:0006665	sphingolipid metabolic process	P	1	636	12	28599	0.0281168	0.0548118	3.74725	comp28625_c0_seq1
GO:0006672	ceramide metabolic process	P	1	636	9	28599	0.0160263	0.0352697	4.99633	comp63182_c0_seq1
GO:0006718	juvenile hormone biosynthetic process	P	3	636	8	28599	1.57962e-05	0.000188765	16.8626	comp66577_c0_seq1;comp66978_c0_seq1;comp67054_c0_seq5
GO:0006730	one-carbon metabolic process	P	2	636	53	28599	0.113751	0.166994	1.69687	comp45235_c0_seq1;comp63499_c0_seq1
GO:0006739	NADP metabolic process	P	3	636	5	28599	1.19024e-06	2.07055e-05	26.9802	comp55021_c0_seq1;comp63787_c1_seq1;comp66426_c0_seq1
GO:0006744	ubiquinone biosynthetic process	P	1	636	21	28599	0.0785216	0.122338	2.14128	comp12933_c0_seq1
GO:0006750	glutathione biosynthetic process	P	1	636	29	28599	0.135456	0.193625	1.55059	comp62631_c0_seq2
GO:0006805	xenobiotic metabolic process	P	1	636	28	28599	0.127911	0.184829	1.60596	comp62631_c0_seq2
GO:0006810	transport	P	9	636	260	28599	0.0666258	0.107447	1.55655	comp53573_c0_seq1;comp63656_c0_seq2;comp28945_c0_seq1;comp51181_c0_seq1;comp43496_c0_seq1;comp29210_c0_seq1;comp45133_c0_seq1;comp44980_c0_seq1;comp62453_c1_seq1
GO:0006811	ion transport	P	2	636	206	28599	0.839445	0.877635	0.436573	comp66385_c0_seq3;comp60348_c0_seq1
GO:0006812	cation transport	P	2	636	98	28599	0.372359	0.440074	0.917693	comp65684_c0_seq1;comp58878_c0_seq1
GO:0006813	potassium ion transport	P	1	636	54	28599	0.338561	0.40458	0.832722	comp66727_c0_seq2
GO:0006816	calcium ion transport	P	2	636	24	28599	0.0156521	0.0352697	3.74725	comp57527_c0_seq1;comp60416_c0_seq2
GO:0006821	chloride transport	P	1	636	53	28599	0.330413	0.397627	0.848434	comp23677_c0_seq1
GO:0006826	iron ion transport	P	1	636	30	28599	0.143098	0.203574	1.4989	comp61872_c0_seq1
GO:0006836	neurotransmitter transport	P	3	636	58	28599	0.0400257	0.0712828	2.32588	comp44140_c0_seq1;comp47332_c0_seq1;comp52436_c0_seq1
GO:0006869	lipid transport	P	2	636	76	28599	0.239119	0.307634	1.18334	comp68161_c0_seq1;comp67664_c0_seq2
GO:0006879	cellular iron ion homeostasis	P	2	636	43	28599	0.0702145	0.113081	2.09149	comp61872_c0_seq1;comp28868_c0_seq1
GO:0006886	intracellular protein transport	P	1	636	369	28599	0.99776	1	0.121862	comp54987_c0_seq1
GO:0006888	ER to Golgi vesicle-mediated transport	P	3	636	64	28599	0.0541228	0.0903306	2.10783	comp58636_c0_seq1;comp61502_c0_seq1;comp61183_c0_seq2
GO:0006891	intra-Golgi vesicle-mediated transport	P	1	636	31	28599	0.150828	0.212546	1.45055	comp48135_c0_seq1
GO:0006892	post-Golgi vesicle-mediated transport	P	1	636	7	28599	0.00962832	0.0234813	6.42385	comp58485_c0_seq1
GO:0006898	receptor-mediated endocytosis	P	2	636	71	28599	0.209832	0.273148	1.26668	comp28393_c0_seq1;comp44011_c0_seq1
GO:0006909	phagocytosis	P	5	636	112	28599	0.0392246	0.0701604	2.00745	comp62730_c0_seq1;comp44289_c0_seq1;comp65149_c0_seq1;comp49383_c0_seq1;comp28471_c0_seq1
GO:0006915	apoptotic process	P	6	636	229	28599	0.249387	0.316031	1.17817	comp59277_c0_seq1;comp64610_c0_seq4;comp28393_c0_seq1;comp63759_c0_seq1;comp44011_c0_seq1;comp28868_c0_seq1
GO:0006919	activation of cysteine-type endopeptidase activity involved in apoptotic process	P	1	636	29	28599	0.135456	0.193625	1.55059	comp63182_c0_seq1
GO:0006950	response to stress	P	10	636	113	28599	4.51506e-05	0.000457245	3.97938	comp39618_c0_seq2;comp66522_c1_seq1;comp65700_c0_seq1;comp45958_c0_seq1;comp62796_c0_seq1;comp50408_c0_seq1;comp66522_c2_seq1;comp52412_c0_seq2;comp49159_c0_seq1;comp62029_c1_seq1
GO:0006952	defense response	P	1	636	26	28599	0.113141	0.166507	1.7295	comp35789_c1_seq1
GO:0006953	acute-phase response	P	2	636	42	28599	0.0663669	0.107174	2.14128	comp62015_c0_seq1;comp28868_c0_seq1
GO:0006954	inflammatory response	P	7	636	67	28599	0.000117684	0.00101175	4.69804	comp14027_c0_seq1;comp64545_c0_seq1;comp29060_c0_seq1;comp29299_c0_seq1;comp44411_c0_seq1;comp48450_c0_seq4;comp58338_c0_seq1
GO:0006955	immune response	P	1	636	58	28599	0.37082	0.438743	0.775293	comp66847_c0_seq1
GO:0006974	cellular response to DNA damage stimulus	P	1	636	110	28599	0.705518	0.760916	0.408791	comp50755_c0_seq2
GO:0006977	DNA damage response, signal transduction by p53 class mediator resulting in cell cycle arrest	P	4	636	17	28599	2.6542e-05	0.000293682	10.5805	comp48640_c0_seq1;comp68734_c0_seq1;comp68742_c0_seq1;comp52059_c0_seq1
GO:0006979	response to oxidative stress	P	11	636	169	28599	0.000422399	0.00271927	2.92684	comp14027_c0_seq1;comp53921_c0_seq1;comp67641_c0_seq4;comp44411_c0_seq1;comp55520_c0_seq1;comp68721_c0_seq1;comp53409_c0_seq1;comp62631_c0_seq2;comp68719_c0_seq1;comp50004_c0_seq2;comp66454_c0_seq1
GO:0007004	telomere maintenance via telomerase	P	1	636	14	28599	0.0376519	0.0675586	3.21193	comp43587_c0_seq1
GO:0007010	cytoskeleton organization	P	1	636	47	28599	0.281048	0.348123	0.956744	comp69866_c0_seq1
GO:0007015	actin filament organization	P	1	636	92	28599	0.609838	0.6754	0.488772	comp28868_c0_seq1
GO:0007017	microtubule-based process	P	1	636	34	28599	0.17447	0.23805	1.32256	comp63219_c1_seq2
GO:0007018	microtubule-based movement	P	1	636	142	28599	0.827181	0.86785	0.316669	comp54708_c0_seq2
GO:0007019	microtubule depolymerization	P	1	636	2	28599	0.000493792	0.00271927	22.4835	comp62647_c0_seq1
GO:0007049	cell cycle	P	1	636	144	28599	0.833032	0.872457	0.312271	comp25126_c0_seq1
GO:0007052	mitotic spindle organization	P	2	636	52	28599	0.109016	0.161831	1.7295	comp44289_c0_seq1;comp28471_c0_seq1
GO:0007054	spindle assembly involved in male meiosis I	P	1	636	2	28599	0.000493792	0.00271927	22.4835	comp64910_c0_seq1
GO:0007067	mitosis	P	3	636	193	28599	0.624817	0.69007	0.698969	comp64074_c0_seq1;comp64910_c0_seq1;comp63219_c1_seq2
GO:0007080	mitotic metaphase plate congression	P	1	636	7	28599	0.00962832	0.0234813	6.42385	comp43587_c0_seq1
GO:0007089	traversing start control point of mitotic cell cycle	P	1	636	4	28599	0.0028759	0.00957299	11.2417	comp61515_c0_seq2
GO:0007096	regulation of exit from mitosis	P	1	636	4	28599	0.0028759	0.00957299	11.2417	comp55711_c0_seq2
GO:0007126	meiosis	P	1	636	46	28599	0.272772	0.340253	0.977543	comp60928_c0_seq1
GO:0007141	male meiosis I	P	4	636	15	28599	1.33651e-05	0.000166368	11.9912	comp48640_c0_seq1;comp68734_c0_seq1;comp68742_c0_seq1;comp52059_c0_seq1
GO:0007144	female meiosis I	P	4	636	12	28599	3.72584e-06	5.56548e-05	14.989	comp48640_c0_seq1;comp68734_c0_seq1;comp68742_c0_seq1;comp52059_c0_seq1
GO:0007154	cell communication	P	2	636	124	28599	0.522819	0.588295	0.725274	comp57527_c0_seq1;comp60416_c0_seq2
GO:0007155	cell adhesion	P	7	636	433	28599	0.749484	0.795722	0.726949	comp49572_c0_seq1;comp48849_c0_seq1;comp50755_c0_seq2;comp57463_c0_seq2;comp58485_c0_seq1;comp68716_c0_seq1;comp68717_c0_seq1
GO:0007165	signal transduction	P	3	636	588	28599	0.999169	1	0.229423	comp68720_c0_seq1;comp63365_c0_seq1;comp68722_c0_seq1
GO:0007173	epidermal growth factor receptor signaling pathway	P	4	636	67	28599	0.0166871	0.036589	2.6846	comp48640_c0_seq1;comp68734_c0_seq1;comp68742_c0_seq1;comp52059_c0_seq1
GO:0007179	transforming growth factor beta receptor signaling pathway	P	4	636	66	28599	0.0157208	0.0352697	2.72527	comp48640_c0_seq1;comp68734_c0_seq1;comp68742_c0_seq1;comp52059_c0_seq1
GO:0007186	G-protein coupled receptor signaling pathway	P	3	636	226	28599	0.742866	0.792336	0.596907	comp57884_c0_seq2;comp22293_c0_seq1;comp23158_c0_seq1
GO:0007190	activation of adenylate cyclase activity	P	2	636	8	28599	0.000563934	0.00298187	11.2417	comp21548_c0_seq1;comp21743_c0_seq1
GO:0007219	Notch signaling pathway	P	4	636	169	28599	0.323371	0.390726	1.06431	comp48640_c0_seq1;comp68734_c0_seq1;comp68742_c0_seq1;comp52059_c0_seq1
GO:0007220	Notch receptor processing	P	4	636	15	28599	1.33651e-05	0.000166368	11.9912	comp48640_c0_seq1;comp68734_c0_seq1;comp68742_c0_seq1;comp52059_c0_seq1
GO:0007224	smoothened signaling pathway	P	1	636	61	28599	0.394599	0.462753	0.737164	comp53891_c0_seq1
GO:0007249	I-kappaB kinase/NF-kappaB signaling	P	5	636	17	28599	1.18648e-06	2.07055e-05	13.2256	comp48640_c0_seq1;comp68734_c0_seq1;comp68742_c0_seq1;comp52059_c0_seq1;comp45133_c0_seq1
GO:0007254	JNK cascade	P	4	636	50	28599	0.00497164	0.0143505	3.59736	comp48640_c0_seq1;comp68734_c0_seq1;comp68742_c0_seq1;comp52059_c0_seq1
GO:0007256	activation of JNKK activity	P	2	636	6	28599	0.000208236	0.00156504	14.989	comp49544_c0_seq1;comp43666_c0_seq1
GO:0007257	activation of JUN kinase activity	P	3	636	27	28599	0.00283113	0.00957299	4.99633	comp49544_c0_seq1;comp43666_c0_seq1;comp28868_c0_seq1
GO:0007264	small GTPase mediated signal transduction	P	6	636	324	28599	0.583351	0.649678	0.832722	comp55659_c0_seq1;comp58862_c0_seq1;comp66880_c1_seq1;comp28177_c0_seq1;comp28970_c0_seq1;comp28868_c0_seq1
GO:0007267	cell-cell signaling	P	3	636	24	28599	0.00180687	0.00722142	5.62087	comp54145_c0_seq1;comp51900_c0_seq1;comp58338_c0_seq1
GO:0007269	neurotransmitter secretion	P	2	636	48	28599	0.0908856	0.138885	1.87362	comp58485_c0_seq1;comp60928_c0_seq1
GO:0007271	synaptic transmission, cholinergic	P	2	636	8	28599	0.000563934	0.00298187	11.2417	comp65684_c0_seq1;comp58878_c0_seq1
GO:0007275	multicellular organismal development	P	2	636	278	28599	0.94831	0.971896	0.323503	comp64418_c0_seq1;comp58860_c0_seq1
GO:0007276	gamete generation	P	1	636	6	28599	0.00697976	0.0184531	7.4945	comp63983_c0_seq2
GO:0007281	germ cell development	P	2	636	46	28599	0.0823387	0.128118	1.95509	comp50755_c0_seq2;comp66880_c1_seq1
GO:0007286	spermatid development	P	1	636	53	28599	0.330413	0.397627	0.848434	comp58939_c1_seq2
GO:0007339	binding of sperm to zona pellucida	P	2	636	14	28599	0.00331807	0.0107455	6.42385	comp21548_c0_seq1;comp21743_c0_seq1
GO:0007340	acrosome reaction	P	2	636	6	28599	0.000208236	0.00156504	14.989	comp21548_c0_seq1;comp21743_c0_seq1
GO:0007341	penetration of zona pellucida	P	2	636	5	28599	0.000105872	0.000916787	17.9868	comp21548_c0_seq1;comp21743_c0_seq1
GO:0007342	fusion of sperm to egg plasma membrane	P	2	636	3	28599	1.09475e-05	0.000142198	29.978	comp68716_c0_seq1;comp68717_c0_seq1
GO:0007409	axonogenesis	P	1	636	48	28599	0.289316	0.355326	0.936812	comp62647_c0_seq1
GO:0007420	brain development	P	2	636	101	28599	0.390457	0.458797	0.890435	comp44980_c0_seq1;comp62453_c1_seq1
GO:0007427	epithelial cell migration, open tracheal system	P	1	636	38	28599	0.206793	0.270073	1.18334	comp63219_c1_seq2
GO:0007498	mesoderm development	P	1	636	79	28599	0.527093	0.592546	0.569202	comp28948_c0_seq1
GO:0007527	adult somatic muscle development	P	3	636	36	28599	0.00811992	0.0209931	3.74725	comp57487_c0_seq1;comp54768_c0_seq1;comp55083_c0_seq1
GO:0007566	embryo implantation	P	3	636	44	28599	0.0162884	0.0357807	3.06593	comp14027_c0_seq1;comp57531_c0_seq1;comp44411_c0_seq1
GO:0007568	aging	P	1	636	44	28599	0.256213	0.32331	1.02198	comp44980_c0_seq1
GO:0007584	response to nutrient	P	2	636	45	28599	0.0782024	0.122338	1.99853	comp51181_c0_seq1;comp29210_c0_seq1
GO:0007586	digestion	P	2	636	6	28599	0.000208236	0.00156504	14.989	comp28442_c0_seq1;comp28467_c0_seq1
GO:0007596	blood coagulation	P	1	636	115	28599	0.728369	0.780629	0.391017	comp63406_c0_seq1
GO:0007608	sensory perception of smell	P	1	636	45	28599	0.264492	0.332704	0.999266	comp58939_c1_seq2
GO:0007612	learning	P	4	636	20	28599	6.29229e-05	0.000616335	8.9934	comp14027_c0_seq1;comp53921_c0_seq1;comp44411_c0_seq1;comp50004_c0_seq2
GO:0007613	memory	P	4	636	21	28599	8.10794e-05	0.000756953	8.56514	comp14027_c0_seq1;comp53921_c0_seq1;comp44411_c0_seq1;comp50004_c0_seq2
GO:0007628	adult walking behavior	P	1	636	33	28599	0.166521	0.229783	1.36264	comp64140_c0_seq2
GO:0008017	microtubule binding	F	2	636	214	28599	0.857524	0.890306	0.420252	comp23807_c0_seq1;comp63219_c1_seq2
GO:0008021	synaptic vesicle	C	1	636	95	28599	0.627294	0.692166	0.473337	comp60928_c0_seq1
GO:0008022	protein C-terminus binding	F	3	636	120	28599	0.278004	0.346057	1.12417	comp49544_c0_seq1;comp43666_c0_seq1;comp65547_c0_seq3
GO:0008023	transcription elongation factor complex	C	2	636	31	28599	0.0310177	0.0600749	2.9011	comp49544_c0_seq1;comp43666_c0_seq1
GO:0008026	ATP-dependent helicase activity	F	1	636	299	28599	0.990873	0.999235	0.150391	comp14711_c0_seq1
GO:0008033	tRNA processing	P	2	636	96	28599	0.360235	0.42834	0.936812	comp58037_c0_seq2;comp69810_c0_seq1
GO:0008047	enzyme activator activity	F	1	636	11	28599	0.0237762	0.0481569	4.08791	comp65547_c0_seq3
GO:0008049	male courtship behavior	P	1	636	36	28599	0.190539	0.255262	1.24908	comp66092_c0_seq1
GO:0008061	chitin binding	F	4	636	258	28599	0.682265	0.741188	0.697162	comp57842_c0_seq3;comp61317_c0_seq1;comp61988_c0_seq1;comp65474_c0_seq1
GO:0008076	voltage-gated potassium channel complex	C	1	636	46	28599	0.272772	0.340253	0.977543	comp66727_c0_seq2
GO:0008080	N-acetyltransferase activity	F	1	636	67	28599	0.440851	0.508511	0.671149	comp52758_c0_seq1
GO:0008083	growth factor activity	F	1	636	66	28599	0.433274	0.501222	0.681318	comp48849_c0_seq1
GO:0008089	anterograde axon cargo transport	P	1	636	14	28599	0.0376519	0.0675586	3.21193	comp58245_c0_seq1
GO:0008091	spectrin	C	1	636	24	28599	0.0988603	0.148788	1.87362	comp42970_c0_seq1
GO:0008094	DNA-dependent ATPase activity	F	2	636	45	28599	0.0782024	0.122338	1.99853	comp49544_c0_seq1;comp43666_c0_seq1
GO:0008112	nicotinamide N-methyltransferase activity	F	2	636	4	28599	4.30628e-05	0.00043983	22.4835	comp65398_c0_seq2;comp65119_c0_seq2
GO:0008121	ubiquinol-cytochrome-c reductase activity	F	1	636	14	28599	0.0376519	0.0675586	3.21193	comp9468_c0_seq1
GO:0008134	transcription factor binding	F	3	636	197	28599	0.640786	0.704452	0.684776	comp29060_c0_seq1;comp29299_c0_seq1;comp26652_c0_seq1
GO:0008137	NADH dehydrogenase (ubiquinone) activity	F	22	636	87	28599	1.10429e-18	3.29907e-17	11.371	comp47645_c0_seq1;comp29045_c0_seq1;comp44990_c0_seq1;comp75372_c0_seq1;comp57749_c0_seq1;comp51679_c0_seq4;comp38775_c0_seq2;comp56503_c0_seq1;comp44160_c0_seq1;comp14944_c0_seq1;comp39883_c0_seq1;comp59118_c1_seq4;comp72738_c0_seq1;comp58249_c0_seq3;comp51196_c0_seq1;comp55936_c0_seq1;comp58409_c0_seq1;comp29064_c0_seq1;comp55220_c0_seq1;comp45133_c0_seq1;comp57784_c0_seq3;comp62453_c1_seq1
GO:0008144	drug binding	F	2	636	59	28599	0.143691	0.203931	1.5243	comp51181_c0_seq1;comp29210_c0_seq1
GO:0008152	metabolic process	P	8	636	382	28599	0.477431	0.544899	0.941717	comp64558_c1_seq1;comp55281_c0_seq1;comp68793_c0_seq1;comp55520_c0_seq1;comp53409_c0_seq1;comp68787_c0_seq1;comp47332_c0_seq1;comp67664_c0_seq2
GO:0008158	hedgehog receptor activity	F	1	636	42	28599	0.239672	0.307634	1.07064	comp65730_c1_seq2
GO:0008168	methyltransferase activity	F	9	636	296	28599	0.126281	0.18336	1.36724	comp51131_c0_seq1;comp19005_c0_seq1;comp52798_c0_seq1;comp60531_c0_seq1;comp58860_c0_seq1;comp59098_c1_seq3;comp58037_c0_seq2;comp56858_c0_seq3;comp63759_c0_seq1
GO:0008199	ferric iron binding	F	2	636	28	28599	0.0237344	0.0481569	3.21193	comp61872_c0_seq1;comp28868_c0_seq1
GO:0008201	heparin binding	F	1	636	77	28599	0.513352	0.578186	0.583987	comp55359_c0_seq1
GO:0008203	cholesterol metabolic process	P	1	636	93	28599	0.615725	0.681289	0.483516	comp62015_c0_seq1
GO:0008217	regulation of blood pressure	P	4	636	11	28599	2.214e-06	3.52764e-05	16.3516	comp14027_c0_seq1;comp53921_c0_seq1;comp44411_c0_seq1;comp50004_c0_seq2
GO:0008219	cell death	P	2	636	47	28599	0.0865671	0.133137	1.91349	comp29060_c0_seq1;comp29299_c0_seq1
GO:0008233	peptidase activity	F	6	636	171	28599	0.0882157	0.135498	1.57779	comp60737_c0_seq1;comp35789_c1_seq1;comp57842_c0_seq3;comp59395_c0_seq1;comp38379_c0_seq1;comp41918_c0_seq1
GO:0008234	cysteine-type peptidase activity	F	4	636	140	28599	0.201994	0.267608	1.28477	comp75831_c0_seq1;comp70290_c0_seq1;comp65248_c1_seq3;comp64140_c0_seq2
GO:0008236	serine-type peptidase activity	F	1	636	48	28599	0.289316	0.355326	0.936812	comp61652_c0_seq2
GO:0008237	metallopeptidase activity	F	6	636	71	28599	0.00101036	0.00500986	3.80003	comp51727_c0_seq1;comp46754_c0_seq1;comp13814_c0_seq1;comp58586_c0_seq1;comp49110_c0_seq1;comp33217_c0_seq1
GO:0008239	dipeptidyl-peptidase activity	F	1	636	24	28599	0.0988603	0.148788	1.87362	comp13814_c0_seq1
GO:0008241	peptidyl-dipeptidase activity	F	1	636	11	28599	0.0237762	0.0481569	4.08791	comp49110_c0_seq1
GO:0008270	zinc ion binding	F	58	636	3638	28599	0.997444	1	0.716901	comp65418_c1_seq9;comp51727_c0_seq1;comp58751_c0_seq2;comp62730_c0_seq1;comp68075_c1_seq2;comp64374_c0_seq4;comp54533_c0_seq1;comp49061_c0_seq2;comp55539_c1_seq1;comp60548_c0_seq1;comp67641_c0_seq4;comp46754_c0_seq1;comp64418_c0_seq1;comp58094_c1_seq1;comp63213_c0_seq4;comp48188_c0_seq1;comp63325_c0_seq2;comp70835_c0_seq1;comp66727_c0_seq2;comp35789_c1_seq1;comp67118_c0_seq6;comp75819_c0_seq1;com…
GO:0008283	cell proliferation	P	5	636	179	28599	0.209549	0.273148	1.25606	comp64682_c1_seq4;comp63345_c0_seq2;comp20115_c0_seq1;comp52259_c0_seq2;comp53891_c0_seq1
GO:0008284	positive regulation of cell proliferation	P	7	636	165	28599	0.0317257	0.060577	1.90769	comp65085_c0_seq2;comp64610_c0_seq4;comp63406_c0_seq1;comp58616_c0_seq1;comp63182_c0_seq1;comp45133_c0_seq1;comp58245_c0_seq1
GO:0008285	negative regulation of cell proliferation	P	5	636	172	28599	0.185631	0.251223	1.30718	comp14027_c0_seq1;comp29060_c0_seq1;comp29299_c0_seq1;comp44411_c0_seq1;comp61515_c0_seq2
GO:0008289	lipid binding	F	6	636	79	28599	0.00189152	0.00748467	3.41521	comp14027_c0_seq1;comp60654_c0_seq1;comp53921_c0_seq1;comp44411_c0_seq1;comp63656_c0_seq2;comp50004_c0_seq2
GO:0008299	isoprenoid biosynthetic process	P	1	636	24	28599	0.0988603	0.148788	1.87362	comp57458_c0_seq2
GO:0008307	structural constituent of muscle	F	1	636	55	28599	0.346678	0.413041	0.817581	comp28948_c0_seq1
GO:0008315	meiotic G2/MI transition	P	1	636	4	28599	0.0028759	0.00957299	11.2417	comp64910_c0_seq1
GO:0008320	protein transmembrane transporter activity	F	1	636	2	28599	0.000493792	0.00271927	22.4835	comp57885_c0_seq2
GO:0008340	determination of adult lifespan	P	5	636	120	28599	0.0518178	0.0875846	1.87362	comp50755_c0_seq2;comp55520_c0_seq1;comp53409_c0_seq1;comp12933_c0_seq1;comp62722_c0_seq1
GO:0008344	adult locomotory behavior	P	1	636	47	28599	0.281048	0.348123	0.956744	comp66092_c0_seq1
GO:0008354	germ cell migration	P	2	636	32	28599	0.0336766	0.0619132	2.81044	comp57458_c0_seq2;comp50755_c0_seq2
GO:0008360	regulation of cell shape	P	2	636	121	28599	0.506395	0.571428	0.743256	comp58485_c0_seq1;comp49383_c0_seq1
GO:0008379	thioredoxin peroxidase activity	F	1	636	3	28599	0.00145948	0.00601407	14.989	comp50755_c0_seq2
GO:0008380	RNA splicing	P	1	636	83	28599	0.553776	0.61847	0.541771	comp62647_c0_seq1
GO:0008386	cholesterol monooxygenase (side-chain-cleaving) activity	F	1	636	22	28599	0.0851432	0.131285	2.04395	comp54406_c0_seq1
GO:0008408	3'-5' exonuclease activity	F	1	636	52	28599	0.322237	0.38975	0.86475	comp66602_c1_seq1
GO:0008440	inositol-1,4,5-trisphosphate 3-kinase activity	F	1	636	10	28599	0.0197407	0.0418264	4.4967	comp54046_c0_seq2
GO:0008442	3-hydroxyisobutyrate dehydrogenase activity	F	1	636	5	28599	0.00472259	0.0137646	8.9934	comp64395_c0_seq1
GO:0008453	alanine-glyoxylate transaminase activity	F	1	636	6	28599	0.00697976	0.0184531	7.4945	comp67664_c0_seq2
GO:0008519	ammonium transmembrane transporter activity	F	2	636	25	28599	0.0174982	0.0380189	3.59736	comp50240_c0_seq1;comp56871_c0_seq1
GO:0008541	proteasome regulatory particle, lid subcomplex	C	1	636	5	28599	0.00472259	0.0137646	8.9934	comp64682_c1_seq4
GO:0008543	fibroblast growth factor receptor signaling pathway	P	5	636	62	28599	0.00252764	0.00957299	3.62637	comp48640_c0_seq1;comp64610_c0_seq4;comp68734_c0_seq1;comp68742_c0_seq1;comp52059_c0_seq1
GO:0008544	epidermis development	P	1	636	9	28599	0.0160263	0.0352697	4.99633	comp51383_c0_seq1
GO:0008553	hydrogen-exporting ATPase activity, phosphorylative mechanism	F	4	636	17	28599	2.6542e-05	0.000293682	10.5805	comp64181_c0_seq2;comp44289_c0_seq1;comp23254_c0_seq1;comp28471_c0_seq1
GO:0008565	protein transporter activity	F	1	636	89	28599	0.591767	0.657825	0.505247	comp54987_c0_seq1
GO:0008568	microtubule-severing ATPase activity	F	1	636	38	28599	0.206793	0.270073	1.18334	comp25126_c0_seq1
GO:0008585	female gonad development	P	4	636	29	28599	0.000408507	0.00271927	6.20234	comp48640_c0_seq1;comp68734_c0_seq1;comp68742_c0_seq1;comp52059_c0_seq1
GO:0008586	imaginal disc-derived wing vein morphogenesis	P	1	636	63	28599	0.410221	0.478725	0.713762	comp28948_c0_seq1
GO:0008597	calcium-dependent protein serine/threonine phosphatase regulator activity	F	1	636	3	28599	0.00145948	0.00601407	14.989	comp60928_c0_seq1
GO:0008625	extrinsic apoptotic signaling pathway via death domain receptors	P	1	636	15	28599	0.0428169	0.0742615	2.9978	comp58245_c0_seq1
GO:0008630	intrinsic apoptotic signaling pathway in response to DNA damage	P	2	636	56	28599	0.128408	0.185323	1.60596	comp49544_c0_seq1;comp43666_c0_seq1
GO:0008637	apoptotic mitochondrial changes	P	1	636	6	28599	0.00697976	0.0184531	7.4945	comp62631_c0_seq2
GO:0008643	carbohydrate transport	P	3	636	60	28599	0.0444612	0.0768902	2.24835	comp65085_c0_seq2;comp61476_c0_seq1;comp62193_c0_seq2
GO:0008654	phospholipid biosynthetic process	P	2	636	40	28599	0.0589741	0.0976095	2.24835	comp59144_c0_seq2;comp60244_c0_seq1
GO:0008745	N-acetylmuramoyl-L-alanine amidase activity	F	2	636	20	28599	0.0094131	0.0234813	4.4967	comp61317_c0_seq1;comp61988_c0_seq1
GO:0008812	choline dehydrogenase activity	F	4	636	45	28599	0.00313883	0.0104192	3.99706	comp65045_c0_seq1;comp65311_c0_seq2;comp65229_c0_seq2;comp65331_c0_seq2
GO:0008936	nicotinamidase activity	F	2	636	3	28599	1.09475e-05	0.000142198	29.978	comp55520_c0_seq1;comp53409_c0_seq1
GO:0008969	phosphohistidine phosphatase activity	F	1	636	9	28599	0.0160263	0.0352697	4.99633	comp57074_c0_seq1
GO:0009055	electron carrier activity	F	16	636	313	28599	0.000712447	0.00365397	2.29863	comp44780_c0_seq1;comp13555_c0_seq1;comp51694_c0_seq1;comp53921_c0_seq1;comp55528_c1_seq1;comp28369_c0_seq1;comp58364_c0_seq1;comp39848_c0_seq1;comp51739_c0_seq1;comp63388_c0_seq1;comp63759_c0_seq1;comp50004_c0_seq2;comp54406_c0_seq1;comp58409_c0_seq1;comp68711_c0_seq1;comp44738_c0_seq1
GO:0009058	biosynthetic process	P	2	636	84	28599	0.287182	0.354528	1.07064	comp61652_c0_seq2;comp71386_c0_seq1
GO:0009060	aerobic respiration	P	8	636	18	28599	5.114e-11	1.38892e-09	19.9853	comp44780_c0_seq1;comp51694_c0_seq1;comp53921_c0_seq1;comp9468_c0_seq1;comp51739_c0_seq1;comp50004_c0_seq2;comp68711_c0_seq1;comp44738_c0_seq1
GO:0009072	aromatic amino acid family metabolic process	P	1	636	14	28599	0.0376519	0.0675586	3.21193	comp66092_c0_seq1
GO:0009116	nucleoside metabolic process	P	1	636	20	28599	0.0720722	0.114682	2.24835	comp64200_c0_seq1
GO:0009154	purine ribonucleotide catabolic process	P	1	636	3	28599	0.00145948	0.00601407	14.989	comp60108_c0_seq1
GO:0009191	ribonucleoside diphosphate catabolic process	P	1	636	4	28599	0.0028759	0.00957299	11.2417	comp63365_c0_seq1
GO:0009253	peptidoglycan catabolic process	P	2	636	21	28599	0.0108031	0.0260277	4.28257	comp61317_c0_seq1;comp61988_c0_seq1
GO:0009264	deoxyribonucleotide catabolic process	P	1	636	2	28599	0.000493792	0.00271927	22.4835	comp61139_c0_seq2
GO:0009267	cellular response to starvation	P	2	636	23	28599	0.0139214	0.0317483	3.91017	comp51181_c0_seq1;comp29210_c0_seq1
GO:0009303	rRNA transcription	P	1	636	15	28599	0.0428169	0.0742615	2.9978	comp59125_c0_seq2
GO:0009395	phospholipid catabolic process	P	1	636	11	28599	0.0237762	0.0481569	4.08791	comp58919_c0_seq2
GO:0009405	pathogenesis	P	4	636	21	28599	8.10794e-05	0.000756953	8.56514	comp62084_c1_seq1;comp58636_c0_seq1;comp61502_c0_seq1;comp62080_c0_seq1
GO:0009408	response to heat	P	3	636	68	28599	0.0648269	0.105976	1.98384	comp62742_c0_seq2;comp58604_c0_seq1;comp61814_c0_seq7
GO:0009536	plastid	C	1	636	39	28599	0.214974	0.279233	1.153	comp35789_c1_seq1
GO:0009570	chloroplast stroma	C	1	636	1	28599	0	0	44.967	comp61815_c0_seq3
GO:0009611	response to wounding	P	1	636	21	28599	0.0785216	0.122338	2.14128	comp66092_c0_seq1
GO:0009615	response to virus	P	2	636	53	28599	0.113751	0.166994	1.69687	comp29060_c0_seq1;comp29299_c0_seq1
GO:0009636	response to toxic substance	P	2	636	39	28599	0.0554324	0.0923874	2.306	comp49544_c0_seq1;comp43666_c0_seq1
GO:0009755	hormone-mediated signaling pathway	P	2	636	19	28599	0.00813373	0.0209931	4.73337	comp59183_c0_seq1;comp61295_c0_seq1
GO:0009790	embryo development	P	1	636	105	28599	0.681088	0.740791	0.428257	comp65465_c0_seq1
GO:0009791	post-embryonic development	P	2	636	73	28599	0.221456	0.287339	1.23197	comp68736_c0_seq1;comp68731_c0_seq1
GO:0009792	embryo development ending in birth or egg hatching	P	4	636	94	28599	0.0587582	0.0975223	1.91349	comp66880_c1_seq1;comp28393_c0_seq1;comp53951_c0_seq2;comp44011_c0_seq1
GO:0009913	epidermal cell differentiation	P	1	636	2	28599	0.000493792	0.00271927	22.4835	comp63406_c0_seq1
GO:0009925	basal plasma membrane	C	1	636	33	28599	0.166521	0.229783	1.36264	comp28868_c0_seq1
GO:0009966	regulation of signal transduction	P	1	636	13	28599	0.0327471	0.060577	3.459	comp49383_c0_seq1
GO:0009986	cell surface	C	2	636	175	28599	0.749776	0.795722	0.513908	comp57531_c0_seq1;comp58338_c0_seq1
GO:0010008	endosome membrane	C	5	636	70	28599	0.00464614	0.0137646	3.21193	comp48640_c0_seq1;comp68734_c0_seq1;comp68742_c0_seq1;comp52059_c0_seq1;comp58075_c0_seq1
GO:0010033	response to organic substance	P	2	636	7	28599	0.000358383	0.00254921	12.8477	comp51181_c0_seq1;comp29210_c0_seq1
GO:0010165	response to X-ray	P	3	636	27	28599	0.00283113	0.00957299	4.99633	comp49544_c0_seq1;comp44745_c0_seq2;comp43666_c0_seq1
GO:0010171	body morphogenesis	P	3	636	41	28599	0.0127987	0.0293561	3.29027	comp57842_c0_seq3;comp66880_c1_seq1;comp66454_c0_seq1
GO:0010224	response to UV-B	P	2	636	15	28599	0.00407957	0.0129313	5.9956	comp49544_c0_seq1;comp43666_c0_seq1
GO:0010288	response to lead ion	P	1	636	7	28599	0.00962832	0.0234813	6.42385	comp28868_c0_seq1
GO:0010309	acireductone dioxygenase [iron(II)-requiring] activity	F	1	636	2	28599	0.000493792	0.00271927	22.4835	comp58267_c0_seq3
GO:0010332	response to gamma radiation	P	2	636	24	28599	0.0156521	0.0352697	3.74725	comp49544_c0_seq1;comp43666_c0_seq1
GO:0010466	negative regulation of peptidase activity	P	12	636	166	28599	9.29911e-05	0.000861429	3.25063	comp51682_c0_seq1;comp62171_c0_seq1;comp51325_c0_seq1;comp42881_c0_seq1;comp43572_c0_seq1;comp49662_c1_seq1;comp61152_c0_seq1;comp62387_c1_seq1;comp59684_c0_seq3;comp65248_c1_seq3;comp59684_c1_seq1;comp55328_c0_seq1
GO:0010521	telomerase inhibitor activity	F	1	636	2	28599	0.000493792	0.00271927	22.4835	comp43587_c0_seq1
GO:0010575	positive regulation vascular endothelial growth factor production	P	2	636	17	28599	0.00589898	0.016824	5.29023	comp14027_c0_seq1;comp44411_c0_seq1
GO:0010614	negative regulation of cardiac muscle hypertrophy	P	1	636	8	28599	0.0126498	0.0291262	5.62087	comp39848_c0_seq1
GO:0010623	developmental programmed cell death	P	1	636	5	28599	0.00472259	0.0137646	8.9934	comp44745_c0_seq2
GO:0010628	positive regulation of gene expression	P	1	636	42	28599	0.239672	0.307634	1.07064	comp45133_c0_seq1
GO:0010629	negative regulation of gene expression	P	1	636	54	28599	0.338561	0.40458	0.832722	comp58939_c1_seq2
GO:0010634	positive regulation of epithelial cell migration	P	2	636	6	28599	0.000208236	0.00156504	14.989	comp29060_c0_seq1;comp29299_c0_seq1
GO:0010642	negative regulation of platelet-derived growth factor receptor signaling pathway	P	1	636	6	28599	0.00697976	0.0184531	7.4945	comp44980_c0_seq1
GO:0010700	negative regulation of norepinephrine secretion	P	2	636	3	28599	1.09475e-05	0.000142198	29.978	comp53921_c0_seq1;comp50004_c0_seq2
GO:0010870	positive regulation of receptor biosynthetic process	P	1	636	3	28599	0.00145948	0.00601407	14.989	comp63406_c0_seq1
GO:0010883	regulation of lipid storage	P	1	636	4	28599	0.0028759	0.00957299	11.2417	comp58485_c0_seq1
GO:0010942	positive regulation of cell death	P	1	636	8	28599	0.0126498	0.0291262	5.62087	comp63182_c0_seq1
GO:0010976	positive regulation of neuron projection development	P	1	636	36	28599	0.190539	0.255262	1.24908	comp57531_c0_seq1
GO:0010977	negative regulation of neuron projection development	P	1	636	8	28599	0.0126498	0.0291262	5.62087	comp63406_c0_seq1
GO:0010992	ubiquitin homeostasis	P	4	636	13	28599	5.94355e-06	8.59796e-05	13.836	comp48640_c0_seq1;comp68734_c0_seq1;comp68742_c0_seq1;comp52059_c0_seq1
GO:0014012	peripheral nervous system axon regeneration	P	1	636	15	28599	0.0428169	0.0742615	2.9978	comp44980_c0_seq1
GO:0014820	tonic smooth muscle contraction	P	1	636	2	28599	0.000493792	0.00271927	22.4835	comp50728_c0_seq1
GO:0014823	response to activity	P	2	636	14	28599	0.00331807	0.0107455	6.42385	comp9468_c0_seq1;comp22537_c0_seq1
GO:0014824	artery smooth muscle contraction	P	1	636	11	28599	0.0237762	0.0481569	4.08791	comp58939_c1_seq2
GO:0014910	regulation of smooth muscle cell migration	P	1	636	4	28599	0.0028759	0.00957299	11.2417	comp52259_c0_seq2
GO:0015030	Cajal body	C	2	636	50	28599	0.0997839	0.14999	1.79868	comp62647_c0_seq1;comp63345_c0_seq2
GO:0015031	protein transport	P	7	636	342	28599	0.492275	0.55919	0.920377	comp59926_c1_seq2;comp55659_c0_seq1;comp58485_c0_seq1;comp48135_c0_seq1;comp58862_c0_seq1;comp28177_c0_seq1;comp28970_c0_seq1
GO:0015035	protein disulfide oxidoreductase activity	F	2	636	77	28599	0.24506	0.313205	1.16797	comp13555_c0_seq1;comp39848_c0_seq1
GO:0015074	DNA integration	P	39	636	1530	28599	0.164098	0.228285	1.14622	comp65418_c1_seq9;comp58751_c0_seq2;comp55539_c1_seq1;comp60548_c0_seq1;comp67641_c0_seq4;comp64418_c0_seq1;comp58094_c1_seq1;comp63213_c0_seq4;comp48188_c0_seq1;comp70835_c0_seq1;comp51551_c0_seq1;comp66727_c0_seq2;comp35789_c1_seq1;comp67118_c0_seq6;comp19005_c0_seq1;comp52798_c0_seq1;comp57884_c0_seq2;comp60531_c0_seq1;comp65795_c0_seq5;comp68332_c0_seq3;comp66736_c1_seq2;comp64459_c0_seq2;com…
GO:0015075	ion transmembrane transporter activity	F	3	636	9	28599	2.79319e-05	0.000300708	14.989	comp60377_c0_seq1;comp61476_c0_seq1;comp62193_c0_seq2
GO:0015078	hydrogen ion transmembrane transporter activity	F	7	636	28	28599	1.20137e-07	2.61025e-06	11.2417	comp60654_c0_seq1;comp41757_c0_seq1;comp58885_c0_seq1;comp46448_c0_seq1;comp58284_c0_seq1;comp65666_c0_seq1;comp59820_c1_seq1
GO:0015091	ferric iron transmembrane transporter activity	F	1	636	5	28599	0.00472259	0.0137646	8.9934	comp28868_c0_seq1
GO:0015375	glycine:sodium symporter activity	F	1	636	4	28599	0.0028759	0.00957299	11.2417	comp52436_c0_seq1
GO:0015450	P-P-bond-hydrolysis-driven protein transmembrane transporter activity	F	3	636	16	28599	0.00035636	0.00254921	8.43131	comp54300_c0_seq1;comp58426_c0_seq1;comp63151_c0_seq2
GO:0015464	acetylcholine receptor activity	F	2	636	6	28599	0.000208236	0.00156504	14.989	comp65684_c0_seq1;comp58878_c0_seq1
GO:0015485	cholesterol binding	F	1	636	54	28599	0.338561	0.40458	0.832722	comp44980_c0_seq1
GO:0015643	toxic substance binding	F	2	636	5	28599	0.000105872	0.000916787	17.9868	comp51181_c0_seq1;comp29210_c0_seq1
GO:0015682	ferric iron transport	P	1	636	5	28599	0.00472259	0.0137646	8.9934	comp28868_c0_seq1
GO:0015934	large ribosomal subunit	C	1	636	20	28599	0.0720722	0.114682	2.24835	comp64668_c0_seq1
GO:0015935	small ribosomal subunit	C	1	636	12	28599	0.0281168	0.0548118	3.74725	comp51635_c0_seq1
GO:0015939	pantothenate metabolic process	P	1	636	12	28599	0.0281168	0.0548118	3.74725	comp64447_c0_seq1
GO:0015986	ATP synthesis coupled proton transport	P	6	636	43	28599	4.18351e-05	0.00043983	6.27446	comp60654_c0_seq1;comp61212_c0_seq1;comp41757_c0_seq1;comp58885_c0_seq1;comp46448_c0_seq1;comp58284_c0_seq1
GO:0015991	ATP hydrolysis coupled proton transport	P	4	636	55	28599	0.00745762	0.0195435	3.27033	comp60654_c0_seq1;comp64181_c0_seq2;comp65666_c0_seq1;comp59820_c1_seq1
GO:0015992	proton transport	P	3	636	21	28599	0.00107287	0.00523299	6.42385	comp23254_c0_seq1;comp53921_c0_seq1;comp50004_c0_seq2
GO:0016020	membrane	C	18	636	921	28599	0.663699	0.725185	0.878834	comp59144_c0_seq2;comp64558_c1_seq1;comp60244_c0_seq1;comp68133_c1_seq3;comp51117_c0_seq1;comp60251_c0_seq1;comp60259_c0_seq2;comp55021_c0_seq1;comp22293_c0_seq1;comp63787_c1_seq1;comp51383_c0_seq1;comp66426_c0_seq1;comp49110_c0_seq1;comp23158_c0_seq1;comp59539_c0_seq1;comp58409_c0_seq1;comp59870_c1_seq2;comp63374_c0_seq1
GO:0016021	integral component of membrane	C	94	636	3860	28599	0.15479	0.217105	1.09505	comp14027_c0_seq1;comp53573_c0_seq1;comp50240_c0_seq1;comp47645_c0_seq1;comp60654_c0_seq1;comp50929_c0_seq1;comp44310_c0_seq1;comp57775_c0_seq1;comp57527_c0_seq1;comp50456_c0_seq1;comp44780_c0_seq1;comp65085_c0_seq2;comp60737_c0_seq1;comp56871_c0_seq1;comp44990_c0_seq1;comp60377_c0_seq1;comp75372_c0_seq1;comp8800_c0_seq1;comp57749_c0_seq1;comp44905_c0_seq1;comp51694_c0_seq1;comp53921_c0_seq1;comp…
GO:0016032	viral process	P	1	636	32	28599	0.158638	0.220946	1.40522	comp57557_c0_seq1
GO:0016042	lipid catabolic process	P	4	636	60	28599	0.0106997	0.0258305	2.9978	comp64545_c0_seq1;comp44423_c0_seq1;comp50644_c0_seq1;comp29256_c0_seq1
GO:0016052	carbohydrate catabolic process	P	2	636	13	28599	0.00265056	0.00957299	6.918	comp55120_c0_seq1;comp54944_c0_seq1
GO:0016055	Wnt signaling pathway	P	1	636	118	28599	0.741345	0.792336	0.381076	comp64074_c0_seq1
GO:0016071	mRNA metabolic process	P	4	636	16	28599	1.90845e-05	0.000219288	11.2417	comp48640_c0_seq1;comp68734_c0_seq1;comp68742_c0_seq1;comp52059_c0_seq1
GO:0016151	nickel cation binding	F	1	636	9	28599	0.0160263	0.0352697	4.99633	comp63499_c0_seq1
GO:0016192	vesicle-mediated transport	P	3	636	201	28599	0.656305	0.720188	0.671149	comp60928_c0_seq1;comp62807_c0_seq1;comp54987_c0_seq1
GO:0016197	endosomal transport	P	5	636	46	28599	0.000519411	0.00284723	4.88772	comp48640_c0_seq1;comp58485_c0_seq1;comp68734_c0_seq1;comp68742_c0_seq1;comp52059_c0_seq1
GO:0016226	iron-sulfur cluster assembly	P	1	636	21	28599	0.0785216	0.122338	2.14128	comp63759_c0_seq1
GO:0016235	aggresome	C	1	636	25	28599	0.105935	0.157846	1.79868	comp25126_c0_seq1
GO:0016272	prefoldin complex	C	1	636	22	28599	0.0851432	0.131285	2.04395	comp61469_c0_seq1
GO:0016282	eukaryotic 43S preinitiation complex	C	2	636	45	28599	0.0782024	0.122338	1.99853	comp65337_c0_seq1;comp57456_c0_seq1
GO:0016301	kinase activity	F	2	636	295	28599	0.961082	0.980577	0.304861	comp62150_c0_seq1;comp66209_c0_seq1
GO:0016310	phosphorylation	P	4	636	495	28599	0.986349	0.998041	0.36337	comp54046_c0_seq2;comp62150_c0_seq1;comp66209_c0_seq1;comp65091_c0_seq1
GO:0016311	dephosphorylation	P	1	636	81	28599	0.540569	0.605417	0.555148	comp39914_c0_seq1
GO:0016322	neuron remodeling	P	1	636	16	28599	0.048228	0.0820976	2.81044	comp44745_c0_seq2
GO:0016324	apical plasma membrane	C	1	636	158	28599	0.869212	0.900874	0.284601	comp28868_c0_seq1
GO:0016334	establishment or maintenance of polarity of follicular epithelium	P	1	636	20	28599	0.0720722	0.114682	2.24835	comp63219_c1_seq2
GO:0016337	cell-cell adhesion	P	4	636	78	28599	0.0299791	0.0581576	2.306	comp64447_c0_seq1;comp64456_c1_seq1;comp55816_c0_seq1;comp64456_c0_seq1
GO:0016358	dendrite development	P	1	636	37	28599	0.198645	0.263464	1.21532	comp63406_c0_seq1
GO:0016403	dimethylargininase activity	F	1	636	2	28599	0.000493792	0.00271927	22.4835	comp60740_c0_seq1
GO:0016459	myosin complex	C	1	636	91	28599	0.603883	0.669425	0.494143	comp17192_c0_seq1
GO:0016460	myosin II complex	C	1	636	10	28599	0.0197407	0.0418264	4.4967	comp63001_c0_seq2
GO:0016477	cell migration	P	3	636	105	28599	0.205999	0.270073	1.28477	comp52259_c0_seq2;comp57842_c0_seq3;comp66454_c0_seq1
GO:0016486	peptide hormone processing	P	2	636	10	28599	0.00116888	0.00549926	8.9934	comp54145_c0_seq1;comp51900_c0_seq1
GO:0016491	oxidoreductase activity	F	4	636	297	28599	0.792408	0.836508	0.605616	comp61872_c0_seq1;comp28369_c0_seq1;comp12933_c0_seq1;comp61652_c0_seq2
GO:0016525	negative regulation of angiogenesis	P	2	636	19	28599	0.00813373	0.0209931	4.73337	comp55359_c0_seq1;comp58338_c0_seq1
GO:0016529	sarcoplasmic reticulum	C	1	636	14	28599	0.0376519	0.0675586	3.21193	comp48849_c0_seq1
GO:0016567	protein ubiquitination	P	6	636	380	28599	0.743271	0.792336	0.710005	comp60857_c0_seq1;comp62948_c0_seq1;comp53891_c0_seq1;comp65547_c0_seq3;comp65920_c0_seq1;comp12773_c0_seq1
GO:0016580	Sin3 complex	C	2	636	24	28599	0.0156521	0.0352697	3.74725	comp63406_c0_seq1;comp26652_c0_seq1
GO:0016581	NuRD complex	C	1	636	15	28599	0.0428169	0.0742615	2.9978	comp63406_c0_seq1
GO:0016592	mediator complex	C	3	636	100	28599	0.183329	0.248388	1.34901	comp42553_c0_seq1;comp63070_c0_seq2;comp88376_c0_seq1
GO:0016607	nuclear speck	C	1	636	116	28599	0.732755	0.784625	0.387646	comp64074_c0_seq1
GO:0016630	protochlorophyllide reductase activity	F	1	636	6	28599	0.00697976	0.0184531	7.4945	comp66238_c0_seq2
GO:0016655	oxidoreductase activity, acting on NAD(P)H, quinone or similar compound as acceptor	F	3	636	6	28599	3.50762e-06	5.44365e-05	22.4835	comp55021_c0_seq1;comp63787_c1_seq1;comp66426_c0_seq1
GO:0016702	oxidoreductase activity, acting on single donors with incorporation of molecular oxygen, incorporation of two atoms of oxygen	F	2	636	18	28599	0.0069631	0.0184531	4.99633	comp14027_c0_seq1;comp44411_c0_seq1
GO:0016705	oxidoreductase activity, acting on paired donors, with incorporation or reduction of molecular oxygen	F	1	636	48	28599	0.289316	0.355326	0.936812	comp55528_c1_seq1
GO:0016740	transferase activity	F	4	636	282	28599	0.754088	0.799588	0.63783	comp8544_c0_seq1;comp55281_c0_seq1;comp68382_c0_seq1;comp53630_c0_seq1
GO:0016773	phosphotransferase activity, alcohol group as acceptor	F	1	636	89	28599	0.591767	0.657825	0.505247	comp62150_c0_seq1
GO:0016780	phosphotransferase activity, for other substituted phosphate groups	F	2	636	8	28599	0.000563934	0.00298187	11.2417	comp59144_c0_seq2;comp60244_c0_seq1
GO:0016787	hydrolase activity	F	10	636	470	28599	0.47441	0.542507	0.956744	comp60108_c0_seq1;comp62171_c0_seq1;comp52237_c0_seq1;comp41757_c0_seq1;comp61152_c0_seq1;comp46448_c0_seq1;comp22293_c0_seq1;comp28945_c0_seq1;comp23158_c0_seq1;comp65666_c0_seq1
GO:0016829	lyase activity	F	2	636	22	28599	0.0123055	0.0291262	4.08791	comp61476_c0_seq1;comp62193_c0_seq2
GO:0016853	isomerase activity	F	4	636	49	28599	0.00455623	0.0137646	3.67077	comp57775_c0_seq1;comp21548_c0_seq1;comp51383_c0_seq1;comp21743_c0_seq1
GO:0016874	ligase activity	F	1	636	136	28599	0.808508	0.851248	0.33064	comp65547_c0_seq3
GO:0016881	acid-amino acid ligase activity	F	1	636	12	28599	0.0281168	0.0548118	3.74725	comp58984_c0_seq3
GO:0016884	carbon-nitrogen ligase activity, with glutamine as amido-N-donor	F	3	636	51	28599	0.0265777	0.0534686	2.64512	comp57676_c0_seq1;comp68382_c0_seq1;comp53630_c0_seq1
GO:0016887	ATPase activity	F	2	636	197	28599	0.816772	0.859192	0.456518	comp59606_c0_seq1;comp54708_c0_seq2
GO:0016905	myosin heavy chain kinase activity	F	1	636	101	28599	0.660372	0.723986	0.445218	comp63554_c0_seq1
GO:0016925	protein sumoylation	P	1	636	12	28599	0.0281168	0.0548118	3.74725	comp65547_c0_seq3
GO:0016926	protein desumoylation	P	1	636	6	28599	0.00697976	0.0184531	7.4945	comp63345_c0_seq2
GO:0016972	thiol oxidase activity	F	1	636	2	28599	0.000493792	0.00271927	22.4835	comp50755_c0_seq2
GO:0016998	cell wall macromolecule catabolic process	P	2	636	12	28599	0.00207297	0.00814867	7.4945	comp48450_c0_seq4;comp64367_c0_seq3
GO:0017048	Rho GTPase binding	F	2	636	34	28599	0.0393368	0.0701604	2.64512	comp57842_c0_seq3;comp66454_c0_seq1
GO:0017064	fatty acid amide hydrolase activity	F	1	636	10	28599	0.0197407	0.0418264	4.4967	comp53630_c0_seq1
GO:0017090	meprin A complex	C	2	636	6	28599	0.000208236	0.00156504	14.989	comp62730_c0_seq1;comp65149_c0_seq1
GO:0017101	aminoacyl-tRNA synthetase multienzyme complex	C	1	636	7	28599	0.00962832	0.0234813	6.42385	comp58338_c0_seq1
GO:0017109	glutamate-cysteine ligase complex	C	1	636	4	28599	0.0028759	0.00957299	11.2417	comp62631_c0_seq2
GO:0017111	nucleoside-triphosphatase activity	F	1	636	108	28599	0.695939	0.753304	0.416361	comp67614_c0_seq3
GO:0017119	Golgi transport complex	C	1	636	32	28599	0.158638	0.220946	1.40522	comp48135_c0_seq1
GO:0017159	pantetheine hydrolase activity	F	1	636	8	28599	0.0126498	0.0291262	5.62087	comp64447_c0_seq1
GO:0017172	cysteine dioxygenase activity	F	3	636	6	28599	3.50762e-06	5.44365e-05	22.4835	comp28987_c0_seq1;comp58393_c0_seq1;comp29208_c0_seq1
GO:0017176	phosphatidylinositol N-acetylglucosaminyltransferase activity	F	1	636	12	28599	0.0281168	0.0548118	3.74725	comp38788_c0_seq2
GO:0017183	peptidyl-diphthamide biosynthetic process from peptidyl-histidine	P	1	636	12	28599	0.0281168	0.0548118	3.74725	comp59277_c0_seq1
GO:0018024	histone-lysine N-methyltransferase activity	F	1	636	82	28599	0.547206	0.611704	0.548378	comp58751_c0_seq2
GO:0018105	peptidyl-serine phosphorylation	P	1	636	69	28599	0.455835	0.524276	0.651695	comp63219_c1_seq2
GO:0018149	peptide cross-linking	P	1	636	36	28599	0.190539	0.255262	1.24908	comp63983_c0_seq2
GO:0018208	peptidyl-proline modification	P	1	636	4	28599	0.0028759	0.00957299	11.2417	comp65373_c0_seq1
GO:0018454	acetoacetyl-CoA reductase activity	F	1	636	8	28599	0.0126498	0.0291262	5.62087	comp67625_c2_seq1
GO:0018996	molting cycle, collagen and cuticulin-based cuticle	P	2	636	7	28599	0.000358383	0.00254921	12.8477	comp66880_c1_seq1;comp53951_c0_seq2
GO:0019005	SCF ubiquitin ligase complex	C	1	636	28	28599	0.127911	0.184829	1.60596	comp53891_c0_seq1
GO:0019010	farnesoic acid O-methyltransferase activity	F	3	636	8	28599	1.57962e-05	0.000188765	16.8626	comp66577_c0_seq1;comp66978_c0_seq1;comp67054_c0_seq5
GO:0019013	viral nucleocapsid	C	6	636	166	28599	0.0782058	0.122338	1.62531	comp55613_c0_seq3;comp29186_c0_seq1;comp54701_c0_seq1;comp67847_c0_seq3;comp48435_c0_seq1;comp48364_c0_seq1
GO:0019028	viral capsid	C	2	636	14	28599	0.00331807	0.0107455	6.42385	comp12741_c0_seq1;comp63505_c0_seq1
GO:0019048	modulation by virus of host morphology or physiology	P	2	636	84	28599	0.287182	0.354528	1.07064	comp12741_c0_seq1;comp63505_c0_seq1
GO:0019068	virion assembly	P	4	636	16	28599	1.90845e-05	0.000219288	11.2417	comp48640_c0_seq1;comp68734_c0_seq1;comp68742_c0_seq1;comp52059_c0_seq1
GO:0019079	viral genome replication	P	3	636	28	28599	0.0032456	0.0107141	4.81789	comp12741_c0_seq1;comp63505_c0_seq1;comp70290_c0_seq1
GO:0019082	viral protein processing	P	4	636	10	28599	1.2302e-06	2.07055e-05	17.9868	comp48640_c0_seq1;comp68734_c0_seq1;comp68742_c0_seq1;comp52059_c0_seq1
GO:0019083	viral transcription	P	1	636	52	28599	0.322237	0.38975	0.86475	comp50239_c0_seq1
GO:0019216	regulation of lipid metabolic process	P	1	636	13	28599	0.0327471	0.060577	3.459	comp58860_c0_seq1
GO:0019221	cytokine-mediated signaling pathway	P	4	636	36	28599	0.00114097	0.00549926	4.99633	comp48640_c0_seq1;comp68734_c0_seq1;comp68742_c0_seq1;comp52059_c0_seq1
GO:0019233	sensory perception of pain	P	4	636	23	28599	0.000129228	0.00109523	7.82034	comp14027_c0_seq1;comp53921_c0_seq1;comp44411_c0_seq1;comp50004_c0_seq2
GO:0019252	starch biosynthetic process	P	1	636	3	28599	0.00145948	0.00601407	14.989	comp49475_c0_seq1
GO:0019371	cyclooxygenase pathway	P	4	636	4	28599	0	0	44.967	comp14027_c0_seq1;comp53921_c0_seq1;comp44411_c0_seq1;comp50004_c0_seq2
GO:0019430	removal of superoxide radicals	P	1	636	12	28599	0.0281168	0.0548118	3.74725	comp50755_c0_seq2
GO:0019509	L-methionine salvage from methylthioadenosine	P	1	636	20	28599	0.0720722	0.114682	2.24835	comp58267_c0_seq3
GO:0019646	aerobic electron transport chain	P	4	636	7	28599	1.08378e-07	2.39836e-06	25.6954	comp44310_c0_seq1;comp50456_c0_seq1;comp28867_c0_seq1;comp47328_c0_seq1
GO:0019773	proteasome core complex, alpha-subunit complex	C	1	636	14	28599	0.0376519	0.0675586	3.21193	comp64167_c0_seq1
GO:0019788	NEDD8 ligase activity	F	1	636	5	28599	0.00472259	0.0137646	8.9934	comp62948_c0_seq1
GO:0019825	oxygen binding	F	2	636	22	28599	0.0123055	0.0291262	4.08791	comp51181_c0_seq1;comp29210_c0_seq1
GO:0019827	stem cell maintenance	P	1	636	38	28599	0.206793	0.270073	1.18334	comp63070_c0_seq2
GO:0019835	cytolysis	P	2	636	10	28599	0.00116888	0.00549926	8.9934	comp48450_c0_seq4;comp64367_c0_seq3
GO:0019836	hemolysis by symbiont of host erythrocytes	P	2	636	2	28599	0	0	44.967	comp51181_c0_seq1;comp29210_c0_seq1
GO:0019843	rRNA binding	F	6	636	51	28599	0.000128902	0.00109523	5.29023	comp43463_c0_seq2;comp66602_c1_seq1;comp56582_c0_seq1;comp48435_c0_seq1;comp48364_c0_seq1;comp47495_c0_seq2
GO:0019855	calcium channel inhibitor activity	F	3	636	11	28599	7.06011e-05	0.000685921	12.2637	comp57199_c0_seq1;comp55716_c0_seq1;comp57074_c0_seq1
GO:0019871	sodium channel inhibitor activity	F	2	636	4	28599	4.30628e-05	0.00043983	22.4835	comp62084_c1_seq1;comp62080_c0_seq1
GO:0019898	extrinsic component of membrane	C	2	636	61	28599	0.154196	0.216527	1.47433	comp58636_c0_seq1;comp61502_c0_seq1
GO:0019899	enzyme binding	F	6	636	146	28599	0.0451338	0.077828	1.84796	comp14027_c0_seq1;comp50728_c0_seq1;comp44411_c0_seq1;comp63406_c0_seq1;comp51181_c0_seq1;comp29210_c0_seq1
GO:0019901	protein kinase binding	F	1	636	173	28599	0.899876	0.926229	0.259925	comp49862_c0_seq4
GO:0019902	phosphatase binding	F	2	636	35	28599	0.042336	0.0742615	2.56954	comp57842_c0_seq3;comp66454_c0_seq1
GO:0019915	lipid storage	P	1	636	35	28599	0.182478	0.247515	1.28477	comp53891_c0_seq1
GO:0019933	cAMP-mediated signaling	P	1	636	26	28599	0.113141	0.166507	1.7295	comp62453_c1_seq1
GO:0019948	SUMO activating enzyme activity	F	1	636	6	28599	0.00697976	0.0184531	7.4945	comp65547_c0_seq3
GO:0020037	heme binding	F	14	636	341	28599	0.00994484	0.0241546	1.84615	comp14027_c0_seq1;comp44780_c0_seq1;comp51694_c0_seq1;comp53921_c0_seq1;comp67641_c0_seq4;comp44411_c0_seq1;comp55528_c1_seq1;comp58364_c0_seq1;comp51739_c0_seq1;comp50004_c0_seq2;comp54406_c0_seq1;comp66454_c0_seq1;comp68711_c0_seq1;comp44738_c0_seq1
GO:0021756	striatum development	P	1	636	21	28599	0.0785216	0.122338	2.14128	comp58939_c1_seq2
GO:0021766	hippocampus development	P	2	636	41	28599	0.0626195	0.102789	2.19351	comp58939_c1_seq2;comp63406_c0_seq1
GO:0021888	hypothalamus gonadotrophin-releasing hormone neuron development	P	4	636	10	28599	1.2302e-06	2.07055e-05	17.9868	comp48640_c0_seq1;comp68734_c0_seq1;comp68742_c0_seq1;comp52059_c0_seq1
GO:0021891	olfactory bulb interneuron development	P	2	636	2	28599	0	0	44.967	comp68736_c0_seq1;comp68731_c0_seq1
GO:0021987	cerebral cortex development	P	1	636	38	28599	0.206793	0.270073	1.18334	comp58939_c1_seq2
GO:0022008	neurogenesis	P	5	636	177	28599	0.202605	0.267824	1.27025	comp57458_c0_seq2;comp64682_c1_seq4;comp48726_c0_seq1;comp53891_c0_seq1;comp12933_c0_seq1
GO:0022625	cytosolic large ribosomal subunit	C	6	636	73	28599	0.00119162	0.00556247	3.69592	comp57458_c0_seq2;comp51585_c0_seq1;comp56582_c0_seq1;comp28393_c0_seq1;comp47495_c0_seq2;comp44011_c0_seq1
GO:0022626	cytosolic ribosome	C	1	636	7	28599	0.00962832	0.0234813	6.42385	comp44980_c0_seq1
GO:0022627	cytosolic small ribosomal subunit	C	4	636	57	28599	0.00865819	0.0222506	3.15558	comp52237_c0_seq1;comp50239_c0_seq1;comp60889_c0_seq1;comp65465_c0_seq1
GO:0022857	transmembrane transporter activity	F	3	636	48	28599	0.0217902	0.0460871	2.81044	comp58408_c0_seq1;comp58445_c0_seq1;comp55728_c0_seq1
GO:0022900	electron transport chain	P	4	636	19	28599	4.80697e-05	0.000474738	9.46673	comp14027_c0_seq1;comp44905_c0_seq1;comp44411_c0_seq1;comp45261_c0_seq1
GO:0022904	respiratory electron transport chain	P	1	636	18	28599	0.0597355	0.0981898	2.49817	comp28369_c0_seq1
GO:0030016	myofibril	C	1	636	13	28599	0.0327471	0.060577	3.459	comp62125_c0_seq3
GO:0030018	Z disc	C	2	636	77	28599	0.24506	0.313205	1.16797	comp28948_c0_seq1;comp39848_c0_seq1
GO:0030027	lamellipodium	C	1	636	67	28599	0.440851	0.508511	0.671149	comp50728_c0_seq1
GO:0030048	actin filament-based movement	P	1	636	33	28599	0.166521	0.229783	1.36264	comp63001_c0_seq2
GO:0030054	cell junction	C	4	636	203	28599	0.472063	0.54034	0.886049	comp65684_c0_seq1;comp66385_c0_seq3;comp60348_c0_seq1;comp58878_c0_seq1
GO:0030097	hemopoiesis	P	1	636	51	28599	0.314036	0.381375	0.881706	comp63759_c0_seq1
GO:0030117	membrane coat	C	1	636	13	28599	0.0327471	0.060577	3.459	comp54987_c0_seq1
GO:0030120	vesicle coat	C	1	636	6	28599	0.00697976	0.0184531	7.4945	comp28868_c0_seq1
GO:0030133	transport vesicle	C	2	636	19	28599	0.00813373	0.0209931	4.73337	comp54145_c0_seq1;comp51900_c0_seq1
GO:0030139	endocytic vesicle	C	1	636	61	28599	0.394599	0.462753	0.737164	comp28868_c0_seq1
GO:0030154	cell differentiation	P	1	636	150	28599	0.849526	0.885549	0.29978	comp65465_c0_seq1
GO:0030163	protein catabolic process	P	1	636	58	28599	0.37082	0.438743	0.775293	comp67614_c0_seq3
GO:0030166	proteoglycan biosynthetic process	P	1	636	4	28599	0.0028759	0.00957299	11.2417	comp63365_c0_seq1
GO:0030169	low-density lipoprotein particle binding	F	1	636	11	28599	0.0237762	0.0481569	4.08791	comp52259_c0_seq2
GO:0030170	pyridoxal phosphate binding	F	5	636	131	28599	0.072741	0.115592	1.7163	comp48726_c0_seq1;comp51181_c0_seq1;comp29210_c0_seq1;comp71386_c0_seq1;comp67664_c0_seq2
GO:0030173	integral component of Golgi membrane	C	1	636	22	28599	0.0851432	0.131285	2.04395	comp63182_c0_seq1
GO:0030176	integral component of endoplasmic reticulum membrane	C	2	636	59	28599	0.143691	0.203931	1.5243	comp58616_c0_seq1;comp65373_c0_seq1
GO:0030178	negative regulation of Wnt signaling pathway	P	1	636	33	28599	0.166521	0.229783	1.36264	comp53891_c0_seq1
GO:0030207	chondroitin sulfate catabolic process	P	2	636	2	28599	0	0	44.967	comp68716_c0_seq1;comp68717_c0_seq1
GO:0030213	hyaluronan biosynthetic process	P	2	636	5	28599	0.000105872	0.000916787	17.9868	comp29060_c0_seq1;comp29299_c0_seq1
GO:0030214	hyaluronan catabolic process	P	2	636	2	28599	0	0	44.967	comp29060_c0_seq1;comp29299_c0_seq1
GO:0030216	keratinocyte differentiation	P	4	636	21	28599	8.10794e-05	0.000756953	8.56514	comp14027_c0_seq1;comp53921_c0_seq1;comp44411_c0_seq1;comp50004_c0_seq2
GO:0030235	nitric-oxide synthase regulator activity	F	3	636	3	28599	0	0	44.967	comp66522_c1_seq1;comp45958_c0_seq1;comp49159_c0_seq1
GO:0030241	skeletal muscle myosin thick filament assembly	P	3	636	29	28599	0.00369954	0.0118524	4.65176	comp60928_c0_seq1;comp57842_c0_seq3;comp66454_c0_seq1
GO:0030246	carbohydrate binding	F	9	636	326	28599	0.192454	0.257251	1.24142	comp64374_c0_seq4;comp63325_c0_seq2;comp64456_c1_seq1;comp55816_c0_seq1;comp61815_c0_seq3;comp64456_c0_seq1;comp22293_c0_seq1;comp60275_c0_seq1;comp23158_c0_seq1
GO:0030247	polysaccharide binding	F	1	636	42	28599	0.239672	0.307634	1.07064	comp66847_c0_seq1
GO:0030275	LRR domain binding	F	1	636	15	28599	0.0428169	0.0742615	2.9978	comp57557_c0_seq1
GO:0030282	bone mineralization	P	2	636	19	28599	0.00813373	0.0209931	4.73337	comp14027_c0_seq1;comp44411_c0_seq1
GO:0030286	dynein complex	C	1	636	36	28599	0.190539	0.255262	1.24908	comp54708_c0_seq2
GO:0030301	cholesterol transport	P	1	636	28	28599	0.127911	0.184829	1.60596	comp65730_c1_seq2
GO:0030307	positive regulation of cell growth	P	3	636	60	28599	0.0444612	0.0768902	2.24835	comp29060_c0_seq1;comp29299_c0_seq1;comp58616_c0_seq1
GO:0030308	negative regulation of cell growth	P	2	636	68	28599	0.192669	0.257251	1.32256	comp29060_c0_seq1;comp29299_c0_seq1
GO:0030316	osteoclast differentiation	P	1	636	14	28599	0.0376519	0.0675586	3.21193	comp28868_c0_seq1
GO:0030335	positive regulation of cell migration	P	2	636	48	28599	0.0908856	0.138885	1.87362	comp50728_c0_seq1;comp51360_c0_seq1
GO:0030414	peptidase inhibitor activity	F	9	636	46	28599	5.46474e-08	1.23214e-06	8.79789	comp51682_c0_seq1;comp62171_c0_seq1;comp51325_c0_seq1;comp49662_c1_seq1;comp61152_c0_seq1;comp62387_c1_seq1;comp59684_c0_seq3;comp59684_c1_seq1;comp55328_c0_seq1
GO:0030425	dendrite	C	4	636	165	28599	0.305944	0.372305	1.09011	comp64682_c1_seq4;comp56790_c0_seq2;comp45133_c0_seq1;comp44980_c0_seq1
GO:0030431	sleep	P	1	636	30	28599	0.143098	0.203574	1.4989	comp60928_c0_seq1
GO:0030433	ER-associated ubiquitin-dependent protein catabolic process	P	1	636	49	28599	0.297572	0.364343	0.917693	comp58616_c0_seq1
GO:0030490	maturation of SSU-rRNA	P	1	636	2	28599	0.000493792	0.00271927	22.4835	comp62247_c0_seq4
GO:0030512	negative regulation of transforming growth factor beta receptor signaling pathway	P	4	636	42	28599	0.00230791	0.00895441	4.28257	comp48640_c0_seq1;comp68734_c0_seq1;comp68742_c0_seq1;comp52059_c0_seq1
GO:0030529	ribonucleoprotein complex	C	7	636	177	28599	0.0449523	0.0776271	1.77836	comp64074_c0_seq1;comp55613_c0_seq3;comp54701_c0_seq1;comp67847_c0_seq3;comp48435_c0_seq1;comp58037_c0_seq2;comp48364_c0_seq1
GO:0030554	adenyl nucleotide binding	F	2	636	37	28599	0.0486671	0.0826097	2.43065	comp23677_c0_seq1;comp64566_c0_seq1
GO:0030576	Cajal body organization	P	1	636	4	28599	0.0028759	0.00957299	11.2417	comp63345_c0_seq2
GO:0030659	cytoplasmic vesicle membrane	C	1	636	37	28599	0.198645	0.263464	1.21532	comp56790_c0_seq2
GO:0030666	endocytic vesicle membrane	C	4	636	17	28599	2.6542e-05	0.000293682	10.5805	comp48640_c0_seq1;comp68734_c0_seq1;comp68742_c0_seq1;comp52059_c0_seq1
GO:0030718	germ-line stem cell maintenance	P	1	636	41	28599	0.231419	0.298968	1.09676	comp64910_c0_seq1
GO:0030728	ovulation	P	2	636	4	28599	4.30628e-05	0.00043983	22.4835	comp14027_c0_seq1;comp44411_c0_seq1
GO:0030791	arsenite methyltransferase activity	F	1	636	4	28599	0.0028759	0.00957299	11.2417	comp64139_c0_seq6
GO:0030911	TPR domain binding	F	3	636	5	28599	1.19024e-06	2.07055e-05	26.9802	comp66522_c1_seq1;comp45958_c0_seq1;comp49159_c0_seq1
GO:0030968	endoplasmic reticulum unfolded protein response	P	1	636	29	28599	0.135456	0.193625	1.55059	comp58616_c0_seq1
GO:0030970	retrograde protein transport, ER to cytosol	P	1	636	6	28599	0.00697976	0.0184531	7.4945	comp58616_c0_seq1
GO:0031011	Ino80 complex	C	1	636	34	28599	0.17447	0.23805	1.32256	comp62492_c0_seq3
GO:0031012	extracellular matrix	C	1	636	70	28599	0.46324	0.531769	0.642385	comp48849_c0_seq1
GO:0031032	actomyosin structure organization	P	1	636	16	28599	0.048228	0.0820976	2.81044	comp62985_c0_seq1
GO:0031072	heat shock protein binding	F	1	636	46	28599	0.272772	0.340253	0.977543	comp58604_c0_seq1
GO:0031083	BLOC-1 complex	C	1	636	13	28599	0.0327471	0.060577	3.459	comp58245_c0_seq1
GO:0031125	rRNA 3'-end processing	P	1	636	2	28599	0.000493792	0.00271927	22.4835	comp66602_c1_seq1
GO:0031145	anaphase-promoting complex-dependent proteasomal ubiquitin-dependent protein catabolic process	P	4	636	50	28599	0.00497164	0.0143505	3.59736	comp48640_c0_seq1;comp68734_c0_seq1;comp68742_c0_seq1;comp52059_c0_seq1
GO:0031167	rRNA methylation	P	1	636	14	28599	0.0376519	0.0675586	3.21193	comp59232_c0_seq1
GO:0031175	neuron projection development	P	1	636	36	28599	0.190539	0.255262	1.24908	comp58245_c0_seq1
GO:0031225	anchored component of membrane	C	2	636	55	28599	0.12345	0.179467	1.63516	comp68716_c0_seq1;comp68717_c0_seq1
GO:0031369	translation initiation factor binding	F	2	636	19	28599	0.00813373	0.0209931	4.73337	comp57456_c0_seq1;comp65465_c0_seq1
GO:0031404	chloride ion binding	F	2	636	64	28599	0.170383	0.234571	1.40522	comp55120_c0_seq1;comp54944_c0_seq1
GO:0031409	pigment binding	F	2	636	8	28599	0.000563934	0.00298187	11.2417	comp63656_c0_seq2;comp44980_c0_seq1
GO:0031410	cytoplasmic vesicle	C	2	636	108	28599	0.432118	0.500855	0.832722	comp29060_c0_seq1;comp29299_c0_seq1
GO:0031430	M band	C	5	636	49	28599	0.000733021	0.00372749	4.58847	comp57487_c0_seq1;comp54768_c0_seq1;comp57842_c0_seq3;comp55083_c0_seq1;comp66454_c0_seq1
GO:0031475	myosin V complex	C	1	636	6	28599	0.00697976	0.0184531	7.4945	comp63001_c0_seq2
GO:0031476	myosin VI complex	C	1	636	15	28599	0.0428169	0.0742615	2.9978	comp63001_c0_seq2
GO:0031477	myosin VII complex	C	1	636	9	28599	0.0160263	0.0352697	4.99633	comp63001_c0_seq2
GO:0031490	chromatin DNA binding	F	1	636	8	28599	0.0126498	0.0291262	5.62087	comp63406_c0_seq1
GO:0031514	motile cilium	C	1	636	31	28599	0.150828	0.212546	1.45055	comp58939_c1_seq2
GO:0031588	AMP-activated protein kinase complex	C	1	636	4	28599	0.0028759	0.00957299	11.2417	comp65091_c0_seq1
GO:0031622	positive regulation of fever generation	P	2	636	2	28599	0	0	44.967	comp14027_c0_seq1;comp44411_c0_seq1
GO:0031625	ubiquitin protein ligase binding	F	1	636	161	28599	0.875963	0.9063	0.279298	comp28868_c0_seq1
GO:0031643	positive regulation of myelination	P	1	636	11	28599	0.0237762	0.0481569	4.08791	comp28868_c0_seq1
GO:0031647	regulation of protein stability	P	1	636	31	28599	0.150828	0.212546	1.45055	comp12773_c0_seq1
GO:0031901	early endosome membrane	C	1	636	35	28599	0.182478	0.247515	1.28477	comp56790_c0_seq2
GO:0031915	positive regulation of synaptic plasticity	P	2	636	6	28599	0.000208236	0.00156504	14.989	comp14027_c0_seq1;comp44411_c0_seq1
GO:0031966	mitochondrial membrane	C	7	636	48	28599	9.85905e-06	0.000136995	6.55768	comp47645_c0_seq1;comp38775_c0_seq2;comp44160_c0_seq1;comp14944_c0_seq1;comp39883_c0_seq1;comp72738_c0_seq1;comp29064_c0_seq1
GO:0032011	ARF protein signal transduction	P	1	636	4	28599	0.0028759	0.00957299	11.2417	comp58485_c0_seq1
GO:0032036	myosin heavy chain binding	F	1	636	6	28599	0.00697976	0.0184531	7.4945	comp63001_c0_seq2
GO:0032041	NAD-dependent histone deacetylase activity (H3-K14 specific)	F	1	636	11	28599	0.0237762	0.0481569	4.08791	comp63406_c0_seq1
GO:0032044	DSIF complex	C	1	636	5	28599	0.00472259	0.0137646	8.9934	comp53123_c0_seq1
GO:0032060	bleb assembly	P	1	636	4	28599	0.0028759	0.00957299	11.2417	comp50728_c0_seq1
GO:0032065	cortical protein anchoring	P	1	636	5	28599	0.00472259	0.0137646	8.9934	comp58919_c0_seq2
GO:0032154	cleavage furrow	C	2	636	45	28599	0.0782024	0.122338	1.99853	comp50728_c0_seq1;comp50644_c0_seq1
GO:0032183	SUMO binding	F	1	636	13	28599	0.0327471	0.060577	3.459	comp63345_c0_seq2
GO:0032227	negative regulation of synaptic transmission, dopaminergic	P	2	636	2	28599	0	0	44.967	comp14027_c0_seq1;comp44411_c0_seq1
GO:0032258	CVT pathway	P	2	636	7	28599	0.000358383	0.00254921	12.8477	comp58636_c0_seq1;comp61502_c0_seq1
GO:0032259	methylation	P	13	636	347	28599	0.0243079	0.0491504	1.68464	comp66577_c0_seq1;comp51131_c0_seq1;comp66978_c0_seq1;comp19005_c0_seq1;comp52798_c0_seq1;comp60531_c0_seq1;comp65398_c0_seq2;comp58037_c0_seq2;comp64139_c0_seq6;comp65119_c0_seq2;comp67054_c0_seq5;comp56858_c0_seq3;comp49475_c0_seq1
GO:0032355	response to estradiol	P	1	636	53	28599	0.330413	0.397627	0.848434	comp57531_c0_seq1
GO:0032403	protein complex binding	F	3	636	124	28599	0.297893	0.364362	1.08791	comp49544_c0_seq1;comp9468_c0_seq1;comp43666_c0_seq1
GO:0032440	2-alkenal reductase [NAD(P)] activity	F	9	636	343	28599	0.235582	0.304018	1.17989	comp62125_c0_seq3;comp39618_c0_seq2;comp60377_c0_seq1;comp61476_c0_seq1;comp63001_c0_seq2;comp65700_c0_seq1;comp62193_c0_seq2;comp17192_c0_seq1;comp58408_c0_seq1
GO:0032480	negative regulation of type I interferon production	P	4	636	12	28599	3.72584e-06	5.56548e-05	14.989	comp48640_c0_seq1;comp68734_c0_seq1;comp68742_c0_seq1;comp52059_c0_seq1
GO:0032481	positive regulation of type I interferon production	P	4	636	21	28599	8.10794e-05	0.000756953	8.56514	comp48640_c0_seq1;comp68734_c0_seq1;comp68742_c0_seq1;comp52059_c0_seq1
GO:0032496	response to lipopolysaccharide	P	2	636	40	28599	0.0589741	0.0976095	2.24835	comp14027_c0_seq1;comp44411_c0_seq1
GO:0032504	multicellular organism reproduction	P	2	636	10	28599	0.00116888	0.00549926	8.9934	comp62434_c0_seq2;comp61751_c0_seq2
GO:0032526	response to retinoic acid	P	1	636	20	28599	0.0720722	0.114682	2.24835	comp63182_c0_seq1
GO:0032543	mitochondrial translation	P	1	636	12	28599	0.0281168	0.0548118	3.74725	comp57003_c0_seq2
GO:0032580	Golgi cisterna membrane	C	1	636	55	28599	0.346678	0.413041	0.817581	comp63365_c0_seq1
GO:0032584	growth cone membrane	C	1	636	9	28599	0.0160263	0.0352697	4.99633	comp56790_c0_seq2
GO:0032590	dendrite membrane	C	1	636	1	28599	0	0	44.967	comp56790_c0_seq2
GO:0032609	interferon-gamma production	P	1	636	1	28599	0	0	44.967	comp45133_c0_seq1
GO:0032786	positive regulation of DNA-templated transcription, elongation	P	3	636	9	28599	2.79319e-05	0.000300708	14.989	comp49544_c0_seq1;comp43666_c0_seq1;comp53123_c0_seq1
GO:0032794	GTPase activating protein binding	F	1	636	2	28599	0.000493792	0.00271927	22.4835	comp29256_c0_seq1
GO:0032811	negative regulation of epinephrine secretion	P	2	636	2	28599	0	0	44.967	comp53921_c0_seq1;comp50004_c0_seq2
GO:0032869	cellular response to insulin stimulus	P	1	636	38	28599	0.206793	0.270073	1.18334	comp64140_c0_seq2
GO:0032940	secretion by cell	P	3	636	8	28599	1.57962e-05	0.000188765	16.8626	comp66880_c1_seq1;comp28393_c0_seq1;comp44011_c0_seq1
GO:0032958	inositol phosphate biosynthetic process	P	1	636	5	28599	0.00472259	0.0137646	8.9934	comp54046_c0_seq2
GO:0032967	positive regulation of collagen biosynthetic process	P	1	636	11	28599	0.0237762	0.0481569	4.08791	comp63406_c0_seq1
GO:0032981	mitochondrial respiratory chain complex I assembly	P	1	636	25	28599	0.105935	0.157846	1.79868	comp62453_c1_seq1
GO:0032982	myosin filament	C	1	636	11	28599	0.0237762	0.0481569	4.08791	comp62125_c0_seq3
GO:0033009	nucleomorph	C	1	636	1	28599	0	0	44.967	comp25126_c0_seq1
GO:0033089	positive regulation of T cell differentiation in thymus	P	1	636	14	28599	0.0376519	0.0675586	3.21193	comp64447_c0_seq1
GO:0033110	Cvt vesicle membrane	C	2	636	3	28599	1.09475e-05	0.000142198	29.978	comp58636_c0_seq1;comp61502_c0_seq1
GO:0033116	endoplasmic reticulum-Golgi intermediate compartment membrane	C	1	636	12	28599	0.0281168	0.0548118	3.74725	comp56790_c0_seq2
GO:0033179	proton-transporting V-type ATPase, V0 domain	C	2	636	11	28599	0.00158073	0.00640331	8.17581	comp65666_c0_seq1;comp59820_c1_seq1
GO:0033181	plasma membrane proton-transporting V-type ATPase complex	C	1	636	12	28599	0.0281168	0.0548118	3.74725	comp64181_c0_seq2
GO:0033194	response to hydroperoxide	P	1	636	3	28599	0.00145948	0.00601407	14.989	comp45133_c0_seq1
GO:0033290	eukaryotic 48S preinitiation complex	C	2	636	45	28599	0.0782024	0.122338	1.99853	comp65337_c0_seq1;comp57456_c0_seq1
GO:0033353	S-adenosylmethionine cycle	P	1	636	3	28599	0.00145948	0.00601407	14.989	comp45235_c0_seq1
GO:0033588	Elongator holoenzyme complex	C	1	636	15	28599	0.0428169	0.0742615	2.9978	comp51360_c0_seq1
GO:0033629	negative regulation of cell adhesion mediated by integrin	P	1	636	3	28599	0.00145948	0.00601407	14.989	comp63182_c0_seq1
GO:0033644	host cell membrane	C	2	636	6	28599	0.000208236	0.00156504	14.989	comp12741_c0_seq1;comp63505_c0_seq1
GO:0033906	hyaluronoglucuronidase activity	F	2	636	2	28599	0	0	44.967	comp29060_c0_seq1;comp29299_c0_seq1
GO:0034097	response to cytokine	P	3	636	22	28599	0.0012884	0.00596758	6.13186	comp14027_c0_seq1;comp44411_c0_seq1;comp45133_c0_seq1
GO:0034134	toll-like receptor 2 signaling pathway	P	4	636	37	28599	0.00129539	0.00597679	4.8613	comp48640_c0_seq1;comp68734_c0_seq1;comp68742_c0_seq1;comp52059_c0_seq1
GO:0034138	toll-like receptor 3 signaling pathway	P	4	636	36	28599	0.00114097	0.00549926	4.99633	comp48640_c0_seq1;comp68734_c0_seq1;comp68742_c0_seq1;comp52059_c0_seq1
GO:0034142	toll-like receptor 4 signaling pathway	P	4	636	42	28599	0.00230791	0.00895441	4.28257	comp48640_c0_seq1;comp68734_c0_seq1;comp68742_c0_seq1;comp52059_c0_seq1
GO:0034146	toll-like receptor 5 signaling pathway	P	4	636	35	28599	0.0010006	0.00498218	5.13908	comp48640_c0_seq1;comp68734_c0_seq1;comp68742_c0_seq1;comp52059_c0_seq1
GO:0034162	toll-like receptor 9 signaling pathway	P	4	636	31	28599	0.000563454	0.00298187	5.80219	comp48640_c0_seq1;comp68734_c0_seq1;comp68742_c0_seq1;comp52059_c0_seq1
GO:0034166	toll-like receptor 10 signaling pathway	P	4	636	32	28599	0.000655687	0.00337735	5.62087	comp48640_c0_seq1;comp68734_c0_seq1;comp68742_c0_seq1;comp52059_c0_seq1
GO:0034220	ion transmembrane transport	P	9	636	63	28599	1.22006e-06	2.07055e-05	6.42385	comp60377_c0_seq1;comp53921_c0_seq1;comp48640_c0_seq1;comp61476_c0_seq1;comp68734_c0_seq1;comp68742_c0_seq1;comp52059_c0_seq1;comp62193_c0_seq2;comp50004_c0_seq2
GO:0034332	adherens junction organization	P	1	636	11	28599	0.0237762	0.0481569	4.08791	comp63219_c1_seq2
GO:0034364	high-density lipoprotein particle	C	1	636	17	28599	0.0538719	0.0900377	2.64512	comp62015_c0_seq1
GO:0034599	cellular response to oxidative stress	P	1	636	26	28599	0.113141	0.166507	1.7295	comp12933_c0_seq1
GO:0034727	piecemeal microautophagy of nucleus	P	2	636	2	28599	0	0	44.967	comp58636_c0_seq1;comp61502_c0_seq1
GO:0034774	secretory granule lumen	C	2	636	2	28599	0	0	44.967	comp54145_c0_seq1;comp51900_c0_seq1
GO:0035023	regulation of Rho protein signal transduction	P	8	636	214	28599	0.050792	0.0860912	1.68101	comp57487_c0_seq1;comp54768_c0_seq1;comp22296_c0_seq1;comp28144_c0_seq1;comp57842_c0_seq3;comp55083_c0_seq1;comp49729_c0_seq1;comp66454_c0_seq1
GO:0035049	juvenile hormone acid methyltransferase activity	F	3	636	8	28599	1.57962e-05	0.000188765	16.8626	comp66577_c0_seq1;comp66978_c0_seq1;comp67054_c0_seq5
GO:0035050	embryonic heart tube development	P	1	636	15	28599	0.0428169	0.0742615	2.9978	comp57458_c0_seq2
GO:0035058	nonmotile primary cilium assembly	P	1	636	13	28599	0.0327471	0.060577	3.459	comp58939_c1_seq2
GO:0035070	salivary gland histolysis	P	1	636	5	28599	0.00472259	0.0137646	8.9934	comp44745_c0_seq2
GO:0035098	ESC/E(Z) complex	C	1	636	15	28599	0.0428169	0.0742615	2.9978	comp63406_c0_seq1
GO:0035103	sterol regulatory element binding protein cleavage	P	1	636	3	28599	0.00145948	0.00601407	14.989	comp44745_c0_seq2
GO:0035145	exon-exon junction complex	C	1	636	11	28599	0.0237762	0.0481569	4.08791	comp58110_c0_seq1
GO:0035152	regulation of tube architecture, open tracheal system	P	1	636	12	28599	0.0281168	0.0548118	3.74725	comp63219_c1_seq2
GO:0035176	social behavior	P	1	636	24	28599	0.0988603	0.148788	1.87362	comp58939_c1_seq2
GO:0035220	wing disc development	P	1	636	35	28599	0.182478	0.247515	1.28477	comp66092_c0_seq1
GO:0035226	glutamate-cysteine ligase catalytic subunit binding	F	1	636	3	28599	0.00145948	0.00601407	14.989	comp62631_c0_seq2
GO:0035229	positive regulation of glutamate-cysteine ligase activity	P	1	636	3	28599	0.00145948	0.00601407	14.989	comp62631_c0_seq2
GO:0035264	multicellular organism growth	P	4	636	61	28599	0.0114473	0.027469	2.94865	comp49544_c0_seq1;comp68736_c0_seq1;comp43666_c0_seq1;comp68731_c0_seq1
GO:0035335	peptidyl-tyrosine dephosphorylation	P	5	636	338	28599	0.765074	0.809799	0.665192	comp42211_c0_seq2;comp51117_c0_seq1;comp53777_c0_seq1;comp42970_c0_seq1;comp53796_c0_seq1
GO:0035556	intracellular signal transduction	P	5	636	476	28599	0.955081	0.977996	0.472342	comp57557_c0_seq1;comp50644_c0_seq1;comp58919_c0_seq2;comp29256_c0_seq1;comp47809_c0_seq1
GO:0035563	positive regulation of chromatin binding	P	1	636	4	28599	0.0028759	0.00957299	11.2417	comp42553_c0_seq1
GO:0035633	maintenance of blood-brain barrier	P	4	636	4	28599	0	0	44.967	comp14027_c0_seq1;comp53921_c0_seq1;comp44411_c0_seq1;comp50004_c0_seq2
GO:0035666	TRIF-dependent toll-like receptor signaling pathway	P	4	636	31	28599	0.000563454	0.00298187	5.80219	comp48640_c0_seq1;comp68734_c0_seq1;comp68742_c0_seq1;comp52059_c0_seq1
GO:0035690	cellular response to drug	P	1	636	19	28599	0.0658063	0.106556	2.36668	comp63182_c0_seq1
GO:0035811	negative regulation of urine volume	P	1	636	1	28599	0	0	44.967	comp45133_c0_seq1
GO:0035814	negative regulation of renal sodium excretion	P	1	636	2	28599	0.000493792	0.00271927	22.4835	comp45133_c0_seq1
GO:0035971	peptidyl-histidine dephosphorylation	P	1	636	2	28599	0.000493792	0.00271927	22.4835	comp57074_c0_seq1
GO:0035988	chondrocyte proliferation	P	1	636	4	28599	0.0028759	0.00957299	11.2417	comp57531_c0_seq1
GO:0036117	hyaluranon cable	C	2	636	2	28599	0	0	44.967	comp29060_c0_seq1;comp29299_c0_seq1
GO:0036120	cellular response to platelet-derived growth factor stimulus	P	2	636	3	28599	1.09475e-05	0.000142198	29.978	comp29060_c0_seq1;comp29299_c0_seq1
GO:0036148	phosphatidylglycerol acyl-chain remodeling	P	1	636	3	28599	0.00145948	0.00601407	14.989	comp64545_c0_seq1
GO:0036149	phosphatidylinositol acyl-chain remodeling	P	1	636	3	28599	0.00145948	0.00601407	14.989	comp64545_c0_seq1
GO:0036150	phosphatidylserine acyl-chain remodeling	P	1	636	3	28599	0.00145948	0.00601407	14.989	comp64545_c0_seq1
GO:0036151	phosphatidylcholine acyl-chain remodeling	P	1	636	4	28599	0.0028759	0.00957299	11.2417	comp64545_c0_seq1
GO:0036152	phosphatidylethanolamine acyl-chain remodeling	P	1	636	4	28599	0.0028759	0.00957299	11.2417	comp64545_c0_seq1
GO:0038095	Fc-epsilon receptor signaling pathway	P	4	636	49	28599	0.00455623	0.0137646	3.67077	comp48640_c0_seq1;comp68734_c0_seq1;comp68742_c0_seq1;comp52059_c0_seq1
GO:0038108	negative regulation of appetite by leptin-mediated signaling pathway	P	1	636	15	28599	0.0428169	0.0742615	2.9978	comp58939_c1_seq2
GO:0038123	toll-like receptor TLR1:TLR2 signaling pathway	P	4	636	32	28599	0.000655687	0.00337735	5.62087	comp48640_c0_seq1;comp68734_c0_seq1;comp68742_c0_seq1;comp52059_c0_seq1
GO:0038124	toll-like receptor TLR6:TLR2 signaling pathway	P	4	636	32	28599	0.000655687	0.00337735	5.62087	comp48640_c0_seq1;comp68734_c0_seq1;comp68742_c0_seq1;comp52059_c0_seq1
GO:0040007	growth	P	2	636	90	28599	0.323705	0.390735	0.999266	comp66880_c1_seq1;comp53951_c0_seq2
GO:0040010	positive regulation of growth rate	P	3	636	35	28599	0.00734448	0.0193318	3.85431	comp66880_c1_seq1;comp28393_c0_seq1;comp44011_c0_seq1
GO:0040011	locomotion	P	1	636	35	28599	0.182478	0.247515	1.28477	comp65684_c0_seq1
GO:0040018	positive regulation of multicellular organism growth	P	2	636	65	28599	0.175884	0.239659	1.3836	comp58939_c1_seq2;comp53951_c0_seq2
GO:0040035	hermaphrodite genitalia development	P	2	636	25	28599	0.0174982	0.0380189	3.59736	comp66880_c1_seq1;comp53951_c0_seq2
GO:0040039	inductive cell migration	P	1	636	29	28599	0.135456	0.193625	1.55059	comp66880_c1_seq1
GO:0040040	thermosensory behavior	P	1	636	21	28599	0.0785216	0.122338	2.14128	comp66092_c0_seq1
GO:0042053	regulation of dopamine metabolic process	P	1	636	6	28599	0.00697976	0.0184531	7.4945	comp66092_c0_seq1
GO:0042059	negative regulation of epidermal growth factor receptor signaling pathway	P	4	636	32	28599	0.000655687	0.00337735	5.62087	comp48640_c0_seq1;comp68734_c0_seq1;comp68742_c0_seq1;comp52059_c0_seq1
GO:0042127	regulation of cell proliferation	P	4	636	53	28599	0.00637811	0.0180612	3.39373	comp53921_c0_seq1;comp50644_c0_seq1;comp50004_c0_seq2;comp29256_c0_seq1
GO:0042246	tissue regeneration	P	1	636	29	28599	0.135456	0.193625	1.55059	comp44980_c0_seq1
GO:0042254	ribosome biogenesis	P	1	636	62	28599	0.402434	0.470576	0.725274	comp55711_c0_seq2
GO:0042255	ribosome assembly	P	1	636	11	28599	0.0237762	0.0481569	4.08791	comp59625_c0_seq3
GO:0042274	ribosomal small subunit biogenesis	P	1	636	15	28599	0.0428169	0.0742615	2.9978	comp52237_c0_seq1
GO:0042277	peptide binding	F	1	636	32	28599	0.158638	0.220946	1.40522	comp64074_c0_seq1
GO:0042302	structural constituent of cuticle	F	17	636	94	28599	2.61201e-12	7.25894e-11	8.13233	comp64230_c0_seq4;comp68768_c0_seq1;comp63555_c0_seq1;comp62542_c0_seq2;comp64183_c0_seq2;comp65264_c0_seq7;comp64325_c0_seq9;comp58779_c0_seq4;comp62677_c1_seq2;comp58435_c0_seq1;comp64006_c1_seq12;comp63078_c0_seq2;comp65532_c3_seq3;comp64230_c1_seq1;comp65322_c0_seq3;comp58779_c1_seq6;comp64000_c0_seq1
GO:0042308	negative regulation of protein import into nucleus	P	1	636	16	28599	0.048228	0.0820976	2.81044	comp44980_c0_seq1
GO:0042311	vasodilation	P	3	636	25	28599	0.00211357	0.00825397	5.39604	comp58939_c1_seq2;comp51181_c0_seq1;comp29210_c0_seq1
GO:0042346	positive regulation of NF-kappaB import into nucleus	P	2	636	7	28599	0.000358383	0.00254921	12.8477	comp14027_c0_seq1;comp44411_c0_seq1
GO:0042412	taurine biosynthetic process	P	1	636	4	28599	0.0028759	0.00957299	11.2417	comp58393_c0_seq1
GO:0042416	dopamine biosynthetic process	P	1	636	8	28599	0.0126498	0.0291262	5.62087	comp66092_c0_seq1
GO:0042470	melanosome	C	3	636	37	28599	0.00894714	0.0228947	3.64597	comp66522_c1_seq1;comp45958_c0_seq1;comp49159_c0_seq1
GO:0042475	odontogenesis of dentin-containing tooth	P	1	636	25	28599	0.105935	0.157846	1.79868	comp63406_c0_seq1
GO:0042493	response to drug	P	2	636	161	28599	0.697733	0.754562	0.558596	comp62631_c0_seq2;comp44980_c0_seq1
GO:0042594	response to starvation	P	1	636	42	28599	0.239672	0.307634	1.07064	comp50755_c0_seq2
GO:0042640	anagen	P	2	636	2	28599	0	0	44.967	comp14027_c0_seq1;comp44411_c0_seq1
GO:0042732	D-xylose metabolic process	P	4	636	12	28599	3.72584e-06	5.56548e-05	14.989	comp55021_c0_seq1;comp63787_c1_seq1;comp66426_c0_seq1;comp59870_c1_seq2
GO:0042733	embryonic digit morphogenesis	P	1	636	43	28599	0.247938	0.314528	1.04574	comp63406_c0_seq1
GO:0042742	defense response to bacterium	P	9	636	41	28599	1.66108e-08	4.05101e-07	9.8708	comp51682_c0_seq1;comp51325_c0_seq1;comp49662_c1_seq1;comp62387_c1_seq1;comp48450_c0_seq4;comp59684_c0_seq3;comp65248_c1_seq3;comp59684_c1_seq1;comp55328_c0_seq1
GO:0042744	hydrogen peroxide catabolic process	P	1	636	19	28599	0.0658063	0.106556	2.36668	comp50755_c0_seq2
GO:0042755	eating behavior	P	1	636	6	28599	0.00697976	0.0184531	7.4945	comp64140_c0_seq2
GO:0042773	ATP synthesis coupled electron transport	P	4	636	13	28599	5.94355e-06	8.59796e-05	13.836	comp56503_c0_seq1;comp51196_c0_seq1;comp55936_c0_seq1;comp55220_c0_seq1
GO:0042775	mitochondrial ATP synthesis coupled electron transport	P	1	636	5	28599	0.00472259	0.0137646	8.9934	comp12933_c0_seq1
GO:0042802	identical protein binding	F	3	636	241	28599	0.786257	0.830749	0.559755	comp48450_c0_seq4;comp64367_c0_seq3;comp65091_c0_seq1
GO:0042803	protein homodimerization activity	F	9	636	505	28599	0.68864	0.746078	0.801392	comp14027_c0_seq1;comp58751_c0_seq2;comp66522_c1_seq1;comp45958_c0_seq1;comp44411_c0_seq1;comp55356_c0_seq2;comp62077_c0_seq1;comp49159_c0_seq1;comp58338_c0_seq1
GO:0042981	regulation of apoptotic process	P	2	636	55	28599	0.12345	0.179467	1.63516	comp50755_c0_seq2;comp68818_c0_seq1
GO:0042995	cell projection	C	2	636	34	28599	0.0393368	0.0701604	2.64512	comp65684_c0_seq1;comp49383_c0_seq1
GO:0043005	neuron projection	C	2	636	69	28599	0.198351	0.263464	1.30339	comp14027_c0_seq1;comp44411_c0_seq1
GO:0043008	ATP-dependent protein binding	F	1	636	6	28599	0.00697976	0.0184531	7.4945	comp65547_c0_seq3
GO:0043014	alpha-tubulin binding	F	1	636	20	28599	0.0720722	0.114682	2.24835	comp65700_c0_seq1
GO:0043015	gamma-tubulin binding	F	1	636	13	28599	0.0327471	0.060577	3.459	comp58245_c0_seq1
GO:0043022	ribosome binding	F	3	636	54	28599	0.0319472	0.060577	2.49817	comp65337_c0_seq1;comp66602_c1_seq1;comp58110_c0_seq1
GO:0043025	neuronal cell body	C	4	636	172	28599	0.336513	0.40456	1.04574	comp57458_c0_seq2;comp52259_c0_seq2;comp45133_c0_seq1;comp44980_c0_seq1
GO:0043043	peptide biosynthetic process	P	2	636	9	28599	0.000831936	0.00417716	9.99266	comp54145_c0_seq1;comp51900_c0_seq1
GO:0043052	thermotaxis	P	1	636	23	28599	0.0919263	0.139761	1.95509	comp66092_c0_seq1
GO:0043065	positive regulation of apoptotic process	P	6	636	150	28599	0.0508623	0.0860912	1.79868	comp14027_c0_seq1;comp48640_c0_seq1;comp44411_c0_seq1;comp68734_c0_seq1;comp68742_c0_seq1;comp52059_c0_seq1
GO:0043066	negative regulation of apoptotic process	P	12	636	261	28599	0.00596613	0.016975	2.06745	comp64447_c0_seq1;comp48640_c0_seq1;comp63406_c0_seq1;comp51181_c0_seq1;comp68734_c0_seq1;comp68742_c0_seq1;comp68736_c0_seq1;comp52059_c0_seq1;comp68731_c0_seq1;comp63759_c0_seq1;comp29210_c0_seq1;comp65259_c0_seq1
GO:0043085	positive regulation of catalytic activity	P	1	636	31	28599	0.150828	0.212546	1.45055	comp65547_c0_seq3
GO:0043123	positive regulation of I-kappaB kinase/NF-kappaB signaling	P	5	636	56	28599	0.00149308	0.00613136	4.01491	comp48640_c0_seq1;comp63365_c0_seq1;comp68734_c0_seq1;comp68742_c0_seq1;comp52059_c0_seq1
GO:0043130	ubiquitin binding	F	1	636	43	28599	0.247938	0.314528	1.04574	comp64140_c0_seq2
GO:0043161	proteasome-mediated ubiquitin-dependent protein catabolic process	P	1	636	75	28599	0.49935	0.564544	0.59956	comp64682_c1_seq4
GO:0043169	cation binding	F	4	636	26	28599	0.000239078	0.00178562	6.918	comp20496_c0_seq1;comp26099_c0_seq1;comp68766_c0_seq1;comp20582_c0_seq1
GO:0043231	intracellular membrane-bounded organelle	C	1	636	67	28599	0.440851	0.508511	0.671149	comp63624_c0_seq1
GO:0043234	protein complex	C	5	636	144	28599	0.102838	0.154387	1.56135	comp21548_c0_seq1;comp51181_c0_seq1;comp29210_c0_seq1;comp12773_c0_seq1;comp21743_c0_seq1
GO:0043279	response to alkaloid	P	1	636	2	28599	0.000493792	0.00271927	22.4835	comp9468_c0_seq1
GO:0043388	positive regulation of DNA binding	P	1	636	12	28599	0.0281168	0.0548118	3.74725	comp58860_c0_seq1
GO:0043433	negative regulation of sequence-specific DNA binding transcription factor activity	P	1	636	24	28599	0.0988603	0.148788	1.87362	comp63406_c0_seq1
GO:0043524	negative regulation of neuron apoptotic process	P	3	636	81	28599	0.10646	0.158233	1.66544	comp55520_c0_seq1;comp53409_c0_seq1;comp62631_c0_seq2
GO:0043531	ADP binding	F	1	636	60	28599	0.386717	0.455297	0.74945	comp35789_c1_seq1
GO:0043547	positive regulation of GTPase activity	P	2	636	103	28599	0.402451	0.470576	0.873145	comp57557_c0_seq1;comp66944_c0_seq1
GO:0043565	sequence-specific DNA binding	F	5	636	411	28599	0.896875	0.923936	0.547044	comp63406_c0_seq1;comp58860_c0_seq1;comp68736_c0_seq1;comp60201_c0_seq2;comp68731_c0_seq1
GO:0043566	structure-specific DNA binding	F	1	636	3	28599	0.00145948	0.00601407	14.989	comp58751_c0_seq2
GO:0043621	protein self-association	F	3	636	24	28599	0.00180687	0.00722142	5.62087	comp55021_c0_seq1;comp63787_c1_seq1;comp66426_c0_seq1
GO:0043647	inositol phosphate metabolic process	P	1	636	7	28599	0.00962832	0.0234813	6.42385	comp50644_c0_seq1
GO:0043928	exonucleolytic nuclear-transcribed mRNA catabolic process involved in deadenylation-dependent decay	P	1	636	17	28599	0.0538719	0.0900377	2.64512	comp61388_c0_seq2
GO:0044205	'de novo' UMP biosynthetic process	P	1	636	7	28599	0.00962832	0.0234813	6.42385	comp57615_c0_seq3
GO:0044245	polysaccharide digestion	P	2	636	5	28599	0.000105872	0.000916787	17.9868	comp55120_c0_seq1;comp54944_c0_seq1
GO:0044262	cellular carbohydrate metabolic process	P	1	636	15	28599	0.0428169	0.0742615	2.9978	comp22537_c0_seq1
GO:0044267	cellular protein metabolic process	P	4	636	40	28599	0.0018514	0.00735023	4.4967	comp54145_c0_seq1;comp58939_c1_seq2;comp51900_c0_seq1;comp58426_c0_seq1
GO:0044281	small molecule metabolic process	P	5	636	77	28599	0.00737996	0.0193825	2.91993	comp9468_c0_seq1;comp55120_c0_seq1;comp63759_c0_seq1;comp54944_c0_seq1;comp62453_c1_seq1
GO:0044325	ion channel binding	F	1	636	24	28599	0.0988603	0.148788	1.87362	comp57074_c0_seq1
GO:0044344	cellular response to fibroblast growth factor stimulus	P	2	636	6	28599	0.000208236	0.00156504	14.989	comp29060_c0_seq1;comp29299_c0_seq1
GO:0045087	innate immune response	P	5	636	162	28599	0.153508	0.216068	1.38787	comp64447_c0_seq1;comp48640_c0_seq1;comp68734_c0_seq1;comp68742_c0_seq1;comp52059_c0_seq1
GO:0045116	protein neddylation	P	1	636	13	28599	0.0327471	0.060577	3.459	comp62948_c0_seq1
GO:0045134	uridine-diphosphatase activity	F	1	636	7	28599	0.00962832	0.0234813	6.42385	comp63365_c0_seq1
GO:0045177	apical part of cell	C	1	636	84	28599	0.560279	0.625147	0.535321	comp20115_c0_seq1
GO:0045211	postsynaptic membrane	C	4	636	150	28599	0.242233	0.310588	1.19912	comp65684_c0_seq1;comp66385_c0_seq3;comp60348_c0_seq1;comp58878_c0_seq1
GO:0045214	sarcomere organization	P	5	636	79	28599	0.00833816	0.0214744	2.84601	comp57487_c0_seq1;comp54768_c0_seq1;comp60928_c0_seq1;comp28948_c0_seq1;comp55083_c0_seq1
GO:0045263	proton-transporting ATP synthase complex, coupling factor F(o)	C	4	636	11	28599	2.214e-06	3.52764e-05	16.3516	comp60654_c0_seq1;comp41757_c0_seq1;comp58885_c0_seq1;comp58284_c0_seq1
GO:0045277	respiratory chain complex IV	C	2	636	2	28599	0	0	44.967	comp14027_c0_seq1;comp44411_c0_seq1
GO:0045347	negative regulation of MHC class II biosynthetic process	P	1	636	4	28599	0.0028759	0.00957299	11.2417	comp63406_c0_seq1
GO:0045429	positive regulation of nitric oxide biosynthetic process	P	5	636	18	28599	1.74625e-06	2.85859e-05	12.4908	comp14027_c0_seq1;comp66522_c1_seq1;comp45958_c0_seq1;comp44411_c0_seq1;comp49159_c0_seq1
GO:0045444	fat cell differentiation	P	1	636	50	28599	0.305813	0.372305	0.89934	comp58939_c1_seq2
GO:0045446	endothelial cell differentiation	P	1	636	4	28599	0.0028759	0.00957299	11.2417	comp58860_c0_seq1
GO:0045454	cell redox homeostasis	P	4	636	137	28599	0.190392	0.255262	1.3129	comp50755_c0_seq2;comp13555_c0_seq1;comp55539_c1_seq1;comp39848_c0_seq1
GO:0045476	nurse cell apoptotic process	P	1	636	23	28599	0.0919263	0.139761	1.95509	comp44745_c0_seq2
GO:0045494	photoreceptor cell maintenance	P	3	636	68	28599	0.0648269	0.105976	1.98384	comp49544_c0_seq1;comp58939_c1_seq2;comp43666_c0_seq1
GO:0045600	positive regulation of fat cell differentiation	P	1	636	4	28599	0.0028759	0.00957299	11.2417	comp64140_c0_seq2
GO:0045664	regulation of neuron differentiation	P	1	636	19	28599	0.0658063	0.106556	2.36668	comp55711_c0_seq2
GO:0045727	positive regulation of translation	P	1	636	19	28599	0.0658063	0.106556	2.36668	comp58110_c0_seq1
GO:0045766	positive regulation of angiogenesis	P	2	636	32	28599	0.0336766	0.0619132	2.81044	comp29060_c0_seq1;comp29299_c0_seq1
GO:0045776	negative regulation of blood pressure	P	1	636	6	28599	0.00697976	0.0184531	7.4945	comp58939_c1_seq2
GO:0045780	positive regulation of bone resorption	P	1	636	16	28599	0.048228	0.0820976	2.81044	comp28868_c0_seq1
GO:0045785	positive regulation of cell adhesion	P	2	636	16	28599	0.00493878	0.0143248	5.62087	comp29060_c0_seq1;comp29299_c0_seq1
GO:0045786	negative regulation of cell cycle	P	3	636	9	28599	2.79319e-05	0.000300708	14.989	comp14027_c0_seq1;comp44411_c0_seq1;comp63406_c0_seq1
GO:0045862	positive regulation of proteolysis	P	1	636	20	28599	0.0720722	0.114682	2.24835	comp63406_c0_seq1
GO:0045893	positive regulation of transcription, DNA-templated	P	2	636	181	28599	0.769775	0.814054	0.496873	comp58860_c0_seq1;comp28868_c0_seq1
GO:0045907	positive regulation of vasoconstriction	P	4	636	8	28599	2.83698e-07	5.84516e-06	22.4835	comp14027_c0_seq1;comp53921_c0_seq1;comp44411_c0_seq1;comp50004_c0_seq2
GO:0045944	positive regulation of transcription from RNA polymerase II promoter	P	7	636	437	28599	0.758348	0.803392	0.720295	comp42553_c0_seq1;comp48640_c0_seq1;comp63406_c0_seq1;comp68734_c0_seq1;comp68742_c0_seq1;comp52059_c0_seq1;comp58245_c0_seq1
GO:0045986	negative regulation of smooth muscle contraction	P	2	636	2	28599	0	0	44.967	comp14027_c0_seq1;comp44411_c0_seq1
GO:0045987	positive regulation of smooth muscle contraction	P	4	636	8	28599	2.83698e-07	5.84516e-06	22.4835	comp14027_c0_seq1;comp53921_c0_seq1;comp44411_c0_seq1;comp50004_c0_seq2
GO:0046010	positive regulation of circadian sleep/wake cycle, non-REM sleep	P	2	636	2	28599	0	0	44.967	comp51181_c0_seq1;comp29210_c0_seq1
GO:0046121	deoxyribonucleoside catabolic process	P	1	636	2	28599	0.000493792	0.00271927	22.4835	comp61139_c0_seq2
GO:0046331	lateral inhibition	P	1	636	164	28599	0.882393	0.911373	0.274189	comp23254_c0_seq1
GO:0046386	deoxyribose phosphate catabolic process	P	1	636	3	28599	0.00145948	0.00601407	14.989	comp61139_c0_seq2
GO:0046439	L-cysteine metabolic process	P	3	636	4	28599	2.42332e-07	5.1712e-06	33.7252	comp28987_c0_seq1;comp58393_c0_seq1;comp29208_c0_seq1
GO:0046512	sphingosine biosynthetic process	P	1	636	10	28599	0.0197407	0.0418264	4.4967	comp63182_c0_seq1
GO:0046651	lymphocyte proliferation	P	1	636	4	28599	0.0028759	0.00957299	11.2417	comp64566_c0_seq1
GO:0046672	positive regulation of compound eye retinal cell programmed cell death	P	1	636	5	28599	0.00472259	0.0137646	8.9934	comp44745_c0_seq2
GO:0046677	response to antibiotic	P	2	636	9	28599	0.000831936	0.00417716	9.99266	comp29060_c0_seq1;comp29299_c0_seq1
GO:0046689	response to mercury ion	P	2	636	13	28599	0.00265056	0.00957299	6.918	comp51181_c0_seq1;comp29210_c0_seq1
GO:0046697	decidualization	P	2	636	6	28599	0.000208236	0.00156504	14.989	comp14027_c0_seq1;comp44411_c0_seq1
GO:0046777	protein autophosphorylation	P	1	636	103	28599	0.670862	0.730794	0.436573	comp63219_c1_seq2
GO:0046872	metal ion binding	F	22	636	2252	28599	0.999997	1	0.439287	comp53573_c0_seq1;comp65085_c0_seq2;comp59926_c1_seq2;comp50728_c0_seq1;comp67199_c0_seq1;comp56984_c0_seq1;comp64456_c1_seq1;comp55816_c0_seq1;comp9468_c0_seq1;comp13814_c0_seq1;comp28369_c0_seq1;comp64741_c1_seq1;comp64456_c0_seq1;comp39848_c0_seq1;comp66214_c0_seq1;comp72043_c0_seq1;comp54300_c0_seq1;comp55356_c0_seq2;comp39914_c0_seq1;comp47232_c0_seq1;comp63759_c0_seq1;comp64566_c0_seq1
GO:0046914	transition metal ion binding	F	1	636	15	28599	0.0428169	0.0742615	2.9978	comp12933_c0_seq1
GO:0046933	proton-transporting ATP synthase activity, rotational mechanism	F	1	636	24	28599	0.0988603	0.148788	1.87362	comp61212_c0_seq1
GO:0046961	proton-transporting ATPase activity, rotational mechanism	F	1	636	43	28599	0.247938	0.314528	1.04574	comp64181_c0_seq2
GO:0046965	retinoid X receptor binding	F	1	636	4	28599	0.0028759	0.00957299	11.2417	comp42553_c0_seq1
GO:0046969	NAD-dependent histone deacetylase activity (H3-K9 specific)	F	1	636	13	28599	0.0327471	0.060577	3.459	comp63406_c0_seq1
GO:0046970	NAD-dependent histone deacetylase activity (H4-K16 specific)	F	1	636	11	28599	0.0237762	0.0481569	4.08791	comp63406_c0_seq1
GO:0046982	protein heterodimerization activity	F	3	636	269	28599	0.851461	0.885549	0.50149	comp60077_c0_seq1;comp62631_c0_seq2;comp65547_c0_seq3
GO:0046983	protein dimerization activity	F	9	636	305	28599	0.144659	0.205062	1.32689	comp9143_c0_seq1;comp59277_c0_seq1;comp56403_c0_seq1;comp57557_c0_seq1;comp57884_c0_seq2;comp52710_c0_seq1;comp70771_c0_seq1;comp56572_c0_seq1;comp43296_c0_seq1
GO:0047485	protein N-terminus binding	F	2	636	70	28599	0.204073	0.269467	1.28477	comp49544_c0_seq1;comp43666_c0_seq1
GO:0047880	erythrulose reductase activity	F	1	636	4	28599	0.0028759	0.00957299	11.2417	comp59870_c1_seq2
GO:0048010	vascular endothelial growth factor receptor signaling pathway	P	2	636	30	28599	0.028474	0.0553275	2.9978	comp57842_c0_seq3;comp66454_c0_seq1
GO:0048011	neurotrophin TRK receptor signaling pathway	P	5	636	70	28599	0.00464614	0.0137646	3.21193	comp48640_c0_seq1;comp63406_c0_seq1;comp68734_c0_seq1;comp68742_c0_seq1;comp52059_c0_seq1
GO:0048046	apoplast	C	1	636	8	28599	0.0126498	0.0291262	5.62087	comp61815_c0_seq3
GO:0048082	regulation of adult chitin-containing cuticle pigmentation	P	1	636	34	28599	0.17447	0.23805	1.32256	comp66092_c0_seq1
GO:0048085	adult chitin-containing cuticle pigmentation	P	1	636	6	28599	0.00697976	0.0184531	7.4945	comp66092_c0_seq1
GO:0048132	female germ-line stem cell division	P	1	636	8	28599	0.0126498	0.0291262	5.62087	comp64910_c0_seq1
GO:0048137	spermatocyte division	P	1	636	3	28599	0.00145948	0.00601407	14.989	comp64910_c0_seq1
GO:0048146	positive regulation of fibroblast proliferation	P	1	636	30	28599	0.143098	0.203574	1.4989	comp62453_c1_seq1
GO:0048147	negative regulation of fibroblast proliferation	P	1	636	13	28599	0.0327471	0.060577	3.459	comp42553_c0_seq1
GO:0048219	inter-Golgi cisterna vesicle-mediated transport	P	1	636	2	28599	0.000493792	0.00271927	22.4835	comp48135_c0_seq1
GO:0048471	perinuclear region of cytoplasm	C	6	636	365	28599	0.705146	0.760916	0.739183	comp58485_c0_seq1;comp61183_c0_seq2;comp28177_c0_seq1;comp28970_c0_seq1;comp28868_c0_seq1;comp44980_c0_seq1
GO:0048488	synaptic vesicle endocytosis	P	2	636	29	28599	0.0260461	0.0524874	3.10117	comp58485_c0_seq1;comp57531_c0_seq1
GO:0048490	anterograde synaptic vesicle transport	P	1	636	14	28599	0.0376519	0.0675586	3.21193	comp58245_c0_seq1
GO:0048514	blood vessel morphogenesis	P	1	636	8	28599	0.0126498	0.0291262	5.62087	comp58338_c0_seq1
GO:0048515	spermatid differentiation	P	1	636	7	28599	0.00962832	0.0234813	6.42385	comp44745_c0_seq2
GO:0048661	positive regulation of smooth muscle cell proliferation	P	2	636	5	28599	0.000105872	0.000916787	17.9868	comp14027_c0_seq1;comp44411_c0_seq1
GO:0048662	negative regulation of smooth muscle cell proliferation	P	1	636	9	28599	0.0160263	0.0352697	4.99633	comp44980_c0_seq1
GO:0048701	embryonic cranial skeleton morphogenesis	P	1	636	19	28599	0.0658063	0.106556	2.36668	comp64610_c0_seq4
GO:0048714	positive regulation of oligodendrocyte differentiation	P	1	636	2	28599	0.000493792	0.00271927	22.4835	comp63406_c0_seq1
GO:0048749	compound eye development	P	1	636	49	28599	0.297572	0.364343	0.917693	comp58485_c0_seq1
GO:0048854	brain morphogenesis	P	1	636	32	28599	0.158638	0.220946	1.40522	comp58939_c1_seq2
GO:0050038	L-xylulose reductase (NADP+) activity	F	4	636	9	28599	6.266e-07	1.20772e-05	19.9853	comp55021_c0_seq1;comp63787_c1_seq1;comp66426_c0_seq1;comp59870_c1_seq2
GO:0050254	rhodopsin kinase activity	F	1	636	143	28599	0.830129	0.870179	0.314454	comp51117_c0_seq1
GO:0050434	positive regulation of viral transcription	P	1	636	20	28599	0.0720722	0.114682	2.24835	comp57557_c0_seq1
GO:0050501	hyaluronan synthase activity	F	2	636	2	28599	0	0	44.967	comp29060_c0_seq1;comp29299_c0_seq1
GO:0050660	flavin adenine dinucleotide binding	F	6	636	290	28599	0.466601	0.535114	0.930351	comp65045_c0_seq1;comp65311_c0_seq2;comp65229_c0_seq2;comp63388_c0_seq1;comp65331_c0_seq2;comp66855_c0_seq1
GO:0050661	NADP binding	F	1	636	97	28599	0.63859	0.702684	0.463577	comp66855_c0_seq1
GO:0050679	positive regulation of epithelial cell proliferation	P	3	636	10	28599	4.5733e-05	0.000459252	13.4901	comp29060_c0_seq1;comp29299_c0_seq1;comp57531_c0_seq1
GO:0050731	positive regulation of peptidyl-tyrosine phosphorylation	P	1	636	38	28599	0.206793	0.270073	1.18334	comp55359_c0_seq1
GO:0050796	regulation of insulin secretion	P	2	636	20	28599	0.0094131	0.0234813	4.4967	comp54145_c0_seq1;comp51900_c0_seq1
GO:0050829	defense response to Gram-negative bacterium	P	1	636	45	28599	0.264492	0.332704	0.999266	comp64367_c0_seq3
GO:0050830	defense response to Gram-positive bacterium	P	1	636	22	28599	0.0851432	0.131285	2.04395	comp64367_c0_seq3
GO:0050852	T cell receptor signaling pathway	P	4	636	29	28599	0.000408507	0.00271927	6.20234	comp48640_c0_seq1;comp68734_c0_seq1;comp68742_c0_seq1;comp52059_c0_seq1
GO:0050860	negative regulation of T cell receptor signaling pathway	P	1	636	8	28599	0.0126498	0.0291262	5.62087	comp57074_c0_seq1
GO:0050873	brown fat cell differentiation	P	2	636	14	28599	0.00331807	0.0107455	6.42385	comp14027_c0_seq1;comp44411_c0_seq1
GO:0050880	regulation of blood vessel size	P	1	636	3	28599	0.00145948	0.00601407	14.989	comp62631_c0_seq2
GO:0050900	leukocyte migration	P	1	636	3	28599	0.00145948	0.00601407	14.989	comp58338_c0_seq1
GO:0050910	detection of mechanical stimulus involved in sensory perception of sound	P	1	636	13	28599	0.0327471	0.060577	3.459	comp58939_c1_seq2
GO:0051056	regulation of small GTPase mediated signal transduction	P	2	636	83	28599	0.28112	0.348123	1.08354	comp57557_c0_seq1;comp66944_c0_seq1
GO:0051078	meiotic nuclear envelope disassembly	P	1	636	2	28599	0.000493792	0.00271927	22.4835	comp64910_c0_seq1
GO:0051082	unfolded protein binding	F	10	636	140	28599	0.000307477	0.0022822	3.21193	comp61469_c0_seq1;comp66522_c1_seq1;comp44289_c0_seq1;comp45958_c0_seq1;comp58426_c0_seq1;comp50408_c0_seq1;comp58604_c0_seq1;comp66522_c2_seq1;comp28471_c0_seq1;comp49159_c0_seq1
GO:0051087	chaperone binding	F	5	636	45	28599	0.000460218	0.00271927	4.99633	comp62742_c0_seq2;comp51181_c0_seq1;comp62077_c0_seq1;comp61814_c0_seq7;comp29210_c0_seq1
GO:0051091	positive regulation of sequence-specific DNA binding transcription factor activity	P	1	636	43	28599	0.247938	0.314528	1.04574	comp63406_c0_seq1
GO:0051092	positive regulation of NF-kappaB transcription factor activity	P	4	636	47	28599	0.00380041	0.0121106	3.82698	comp48640_c0_seq1;comp68734_c0_seq1;comp68742_c0_seq1;comp52059_c0_seq1
GO:0051131	chaperone-mediated protein complex assembly	P	1	636	12	28599	0.0281168	0.0548118	3.74725	comp58939_c1_seq2
GO:0051213	dioxygenase activity	F	2	636	10	28599	0.00116888	0.00549926	8.9934	comp53921_c0_seq1;comp50004_c0_seq2
GO:0051216	cartilage development	P	3	636	42	28599	0.013903	0.0317483	3.21193	comp29060_c0_seq1;comp29299_c0_seq1;comp58939_c1_seq2
GO:0051219	phosphoprotein binding	F	1	636	32	28599	0.158638	0.220946	1.40522	comp64074_c0_seq1
GO:0051287	NAD binding	F	2	636	68	28599	0.192669	0.257251	1.32256	comp54715_c0_seq2;comp64395_c0_seq1
GO:0051289	protein homotetramerization	P	4	636	59	28599	0.00998609	0.0242056	3.04861	comp55021_c0_seq1;comp63787_c1_seq1;comp66426_c0_seq1;comp59870_c1_seq2
GO:0051298	centrosome duplication	P	2	636	28	28599	0.0237344	0.0481569	3.21193	comp57458_c0_seq2;comp47495_c0_seq2
GO:0051301	cell division	P	2	636	118	28599	0.489682	0.557836	0.762152	comp61515_c0_seq2;comp25126_c0_seq1
GO:0051350	negative regulation of lyase activity	P	1	636	2	28599	0.000493792	0.00271927	22.4835	comp57074_c0_seq1
GO:0051409	response to nitrosative stress	P	1	636	4	28599	0.0028759	0.00957299	11.2417	comp62631_c0_seq2
GO:0051436	negative regulation of ubiquitin-protein ligase activity involved in mitotic cell cycle	P	4	636	21	28599	8.10794e-05	0.000756953	8.56514	comp48640_c0_seq1;comp68734_c0_seq1;comp68742_c0_seq1;comp52059_c0_seq1
GO:0051437	positive regulation of ubiquitin-protein ligase activity involved in mitotic cell cycle	P	4	636	34	28599	0.000873475	0.00436737	5.29023	comp48640_c0_seq1;comp68734_c0_seq1;comp68742_c0_seq1;comp52059_c0_seq1
GO:0051451	myoblast migration	P	1	636	3	28599	0.00145948	0.00601407	14.989	comp55359_c0_seq1
GO:0051533	positive regulation of NFAT protein import into nucleus	P	1	636	8	28599	0.0126498	0.0291262	5.62087	comp60928_c0_seq1
GO:0051536	iron-sulfur cluster binding	F	1	636	60	28599	0.386717	0.455297	0.74945	comp39848_c0_seq1
GO:0051537	2 iron, 2 sulfur cluster binding	F	2	636	34	28599	0.0393368	0.0701604	2.64512	comp63759_c0_seq1;comp63624_c0_seq1
GO:0051591	response to cAMP	P	1	636	22	28599	0.0851432	0.131285	2.04395	comp62453_c1_seq1
GO:0051607	defense response to virus	P	1	636	49	28599	0.297572	0.364343	0.917693	comp58338_c0_seq1
GO:0051659	maintenance of mitochondrion location	P	2	636	2	28599	0	0	44.967	comp51181_c0_seq1;comp29210_c0_seq1
GO:0051693	actin filament capping	P	2	636	5	28599	0.000105872	0.000916787	17.9868	comp53573_c0_seq1;comp47232_c0_seq1
GO:0051726	regulation of cell cycle	P	1	636	120	28599	0.749699	0.795722	0.374725	comp25126_c0_seq1
GO:0051781	positive regulation of cell division	P	1	636	27	28599	0.12047	0.175562	1.66544	comp48849_c0_seq1
GO:0051865	protein autoubiquitination	P	1	636	48	28599	0.289316	0.355326	0.936812	comp12649_c0_seq1
GO:0051895	negative regulation of focal adhesion assembly	P	1	636	13	28599	0.0327471	0.060577	3.459	comp44980_c0_seq1
GO:0051896	regulation of protein kinase B signaling	P	1	636	13	28599	0.0327471	0.060577	3.459	comp63406_c0_seq1
GO:0051900	regulation of mitochondrial depolarization	P	1	636	3	28599	0.00145948	0.00601407	14.989	comp62631_c0_seq2
GO:0051926	negative regulation of calcium ion transport	P	2	636	2	28599	0	0	44.967	comp14027_c0_seq1;comp44411_c0_seq1
GO:0051928	positive regulation of calcium ion transport	P	1	636	6	28599	0.00697976	0.0184531	7.4945	comp50728_c0_seq1
GO:0051968	positive regulation of synaptic transmission, glutamatergic	P	2	636	15	28599	0.00407957	0.0129313	5.9956	comp14027_c0_seq1;comp44411_c0_seq1
GO:0051974	negative regulation of telomerase activity	P	1	636	2	28599	0.000493792	0.00271927	22.4835	comp43587_c0_seq1
GO:0055013	cardiac muscle cell development	P	1	636	12	28599	0.0281168	0.0548118	3.74725	comp63406_c0_seq1
GO:0055037	recycling endosome	C	1	636	39	28599	0.214974	0.279233	1.153	comp28868_c0_seq1
GO:0055038	recycling endosome membrane	C	1	636	10	28599	0.0197407	0.0418264	4.4967	comp56790_c0_seq2
GO:0055085	transmembrane transport	P	13	636	696	28599	0.686177	0.744085	0.839901	comp57527_c0_seq1;comp54210_c0_seq2;comp63521_c0_seq10;comp23677_c0_seq1;comp60416_c0_seq2;comp60251_c0_seq1;comp60259_c0_seq2;comp58408_c0_seq1;comp58445_c0_seq1;comp47332_c0_seq1;comp55728_c0_seq1;comp63151_c0_seq2;comp52436_c0_seq1
GO:0055114	oxidation-reduction process	P	54	636	1988	28599	0.0557692	0.0928192	1.22144	comp62125_c0_seq3;comp39618_c0_seq2;comp29045_c0_seq1;comp66092_c0_seq1;comp67625_c2_seq1;comp66238_c0_seq2;comp50755_c0_seq2;comp60377_c0_seq1;comp75372_c0_seq1;comp58521_c0_seq1;comp58267_c0_seq3;comp67641_c0_seq4;comp61872_c0_seq1;comp61476_c0_seq1;comp63001_c0_seq2;comp65045_c0_seq1;comp54715_c0_seq2;comp65700_c0_seq1;comp58348_c0_seq4;comp55528_c1_seq1;comp28987_c0_seq1;comp58393_c0_seq1;com…
GO:0060041	retina development in camera-type eye	P	1	636	46	28599	0.272772	0.340253	0.977543	comp64140_c0_seq2
GO:0060044	negative regulation of cardiac muscle cell proliferation	P	1	636	5	28599	0.00472259	0.0137646	8.9934	comp63406_c0_seq1
GO:0060179	male mating behavior	P	1	636	15	28599	0.0428169	0.0742615	2.9978	comp57531_c0_seq1
GO:0060272	embryonic skeletal joint morphogenesis	P	2	636	6	28599	0.000208236	0.00156504	14.989	comp29060_c0_seq1;comp29299_c0_seq1
GO:0060296	regulation of cilium beat frequency involved in ciliary motility	P	1	636	17	28599	0.0538719	0.0900377	2.64512	comp58939_c1_seq2
GO:0060297	regulation of sarcomere organization	P	1	636	3	28599	0.00145948	0.00601407	14.989	comp63406_c0_seq1
GO:0060395	SMAD protein signal transduction	P	1	636	16	28599	0.048228	0.0820976	2.81044	comp28868_c0_seq1
GO:0060414	aorta smooth muscle tissue morphogenesis	P	1	636	4	28599	0.0028759	0.00957299	11.2417	comp50728_c0_seq1
GO:0060588	negative regulation of lipoprotein lipid oxidation	P	1	636	5	28599	0.00472259	0.0137646	8.9934	comp44980_c0_seq1
GO:0060613	fat pad development	P	4	636	15	28599	1.33651e-05	0.000166368	11.9912	comp48640_c0_seq1;comp68734_c0_seq1;comp68742_c0_seq1;comp52059_c0_seq1
GO:0060628	regulation of ER to Golgi vesicle-mediated transport	P	1	636	5	28599	0.00472259	0.0137646	8.9934	comp62262_c0_seq1
GO:0060716	labyrinthine layer blood vessel development	P	2	636	8	28599	0.000563934	0.00298187	11.2417	comp50644_c0_seq1;comp29256_c0_seq1
GO:0060789	hair follicle placode formation	P	1	636	2	28599	0.000493792	0.00271927	22.4835	comp63406_c0_seq1
GO:0060999	positive regulation of dendritic spine development	P	1	636	6	28599	0.00697976	0.0184531	7.4945	comp57531_c0_seq1
GO:0061029	eyelid development in camera-type eye	P	1	636	2	28599	0.000493792	0.00271927	22.4835	comp63406_c0_seq1
GO:0061198	fungiform papilla formation	P	1	636	2	28599	0.000493792	0.00271927	22.4835	comp63406_c0_seq1
GO:0061351	neural precursor cell proliferation	P	1	636	4	28599	0.0028759	0.00957299	11.2417	comp57531_c0_seq1
GO:0061418	regulation of transcription from RNA polymerase II promoter in response to hypoxia	P	4	636	15	28599	1.33651e-05	0.000166368	11.9912	comp48640_c0_seq1;comp68734_c0_seq1;comp68742_c0_seq1;comp52059_c0_seq1
GO:0070034	telomeric RNA binding	F	1	636	1	28599	0	0	44.967	comp43587_c0_seq1
GO:0070062	extracellular vesicular exosome	C	2	636	63	28599	0.164933	0.22918	1.42752	comp51181_c0_seq1;comp29210_c0_seq1
GO:0070125	mitochondrial translational elongation	P	1	636	2	28599	0.000493792	0.00271927	22.4835	comp34130_c0_seq1
GO:0070140	SUMO-specific isopeptidase activity	F	1	636	2	28599	0.000493792	0.00271927	22.4835	comp63345_c0_seq2
GO:0070330	aromatase activity	F	1	636	76	28599	0.506383	0.571428	0.591671	comp58364_c0_seq1
GO:0070371	ERK1 and ERK2 cascade	P	1	636	10	28599	0.0197407	0.0418264	4.4967	comp28868_c0_seq1
GO:0070423	nucleotide-binding oligomerization domain containing signaling pathway	P	4	636	16	28599	1.90845e-05	0.000219288	11.2417	comp48640_c0_seq1;comp68734_c0_seq1;comp68742_c0_seq1;comp52059_c0_seq1
GO:0070447	positive regulation of oligodendrocyte progenitor proliferation	P	1	636	5	28599	0.00472259	0.0137646	8.9934	comp28868_c0_seq1
GO:0070469	respiratory chain	C	25	636	62	28599	6.33424e-27	2.04579e-25	18.1318	comp47645_c0_seq1;comp44780_c0_seq1;comp44990_c0_seq1;comp57749_c0_seq1;comp44905_c0_seq1;comp51694_c0_seq1;comp53921_c0_seq1;comp38775_c0_seq2;comp28369_c0_seq1;comp56503_c0_seq1;comp44160_c0_seq1;comp14944_c0_seq1;comp39883_c0_seq1;comp45261_c0_seq1;comp72738_c0_seq1;comp51739_c0_seq1;comp58249_c0_seq3;comp51196_c0_seq1;comp55936_c0_seq1;comp50004_c0_seq2;comp29064_c0_seq1;comp55220_c0_seq1;com…
GO:0070541	response to platinum ion	P	2	636	2	28599	0	0	44.967	comp51181_c0_seq1;comp29210_c0_seq1
GO:0070584	mitochondrion morphogenesis	P	1	636	13	28599	0.0327471	0.060577	3.459	comp12933_c0_seq1
GO:0070932	histone H3 deacetylation	P	1	636	17	28599	0.0538719	0.0900377	2.64512	comp63406_c0_seq1
GO:0070933	histone H4 deacetylation	P	1	636	11	28599	0.0237762	0.0481569	4.08791	comp63406_c0_seq1
GO:0071011	precatalytic spliceosome	C	1	636	50	28599	0.305813	0.372305	0.89934	comp26652_c0_seq1
GO:0071013	catalytic step 2 spliceosome	C	2	636	171	28599	0.735687	0.78706	0.52593	comp26652_c0_seq1;comp63554_c0_seq1
GO:0071157	negative regulation of cell cycle arrest	P	1	636	16	28599	0.048228	0.0820976	2.81044	comp58751_c0_seq2
GO:0071158	positive regulation of cell cycle arrest	P	1	636	7	28599	0.00962832	0.0234813	6.42385	comp42553_c0_seq1
GO:0071204	histone pre-mRNA 3'end processing complex	C	1	636	4	28599	0.0028759	0.00957299	11.2417	comp66602_c1_seq1
GO:0071207	histone pre-mRNA stem-loop binding	F	1	636	2	28599	0.000493792	0.00271927	22.4835	comp66602_c1_seq1
GO:0071320	cellular response to cAMP	P	1	636	23	28599	0.0919263	0.139761	1.95509	comp28868_c0_seq1
GO:0071347	cellular response to interleukin-1	P	2	636	18	28599	0.0069631	0.0184531	4.99633	comp29060_c0_seq1;comp29299_c0_seq1
GO:0071353	cellular response to interleukin-4	P	1	636	34	28599	0.17447	0.23805	1.32256	comp64566_c0_seq1
GO:0071356	cellular response to tumor necrosis factor	P	2	636	26	28599	0.0194605	0.0418264	3.459	comp29060_c0_seq1;comp29299_c0_seq1
GO:0071372	cellular response to follicle-stimulating hormone stimulus	P	1	636	3	28599	0.00145948	0.00601407	14.989	comp28868_c0_seq1
GO:0071456	cellular response to hypoxia	P	1	636	25	28599	0.105935	0.157846	1.79868	comp63151_c0_seq2
GO:0071467	cellular response to pH	P	2	636	2	28599	0	0	44.967	comp29060_c0_seq1;comp29299_c0_seq1
GO:0071476	cellular hypotonic response	P	1	636	4	28599	0.0028759	0.00957299	11.2417	comp50728_c0_seq1
GO:0071493	cellular response to UV-B	P	2	636	7	28599	0.000358383	0.00254921	12.8477	comp29060_c0_seq1;comp29299_c0_seq1
GO:0071603	endothelial cell-cell adhesion	P	1	636	2	28599	0.000493792	0.00271927	22.4835	comp55359_c0_seq1
GO:0071633	dihydroceramidase activity	F	1	636	2	28599	0.000493792	0.00271927	22.4835	comp63182_c0_seq1
GO:0071636	positive regulation of transforming growth factor beta production	P	2	636	2	28599	0	0	44.967	comp14027_c0_seq1;comp44411_c0_seq1
GO:0071638	negative regulation of monocyte chemotactic protein-1 production	P	1	636	7	28599	0.00962832	0.0234813	6.42385	comp44980_c0_seq1
GO:0071786	endoplasmic reticulum tubular network organization	P	1	636	2	28599	0.000493792	0.00271927	22.4835	comp62262_c0_seq1
GO:0072332	intrinsic apoptotic signaling pathway by p53 class mediator	P	1	636	10	28599	0.0197407	0.0418264	4.4967	comp60108_c0_seq1
GO:0072488	ammonium transmembrane transport	P	2	636	25	28599	0.0174982	0.0380189	3.59736	comp50240_c0_seq1;comp56871_c0_seq1
GO:0072520	seminiferous tubule development	P	4	636	10	28599	1.2302e-06	2.07055e-05	17.9868	comp48640_c0_seq1;comp68734_c0_seq1;comp68742_c0_seq1;comp52059_c0_seq1
GO:0072556	other organism presynaptic membrane	C	4	636	9	28599	6.266e-07	1.20772e-05	19.9853	comp28610_c0_seq1;comp60813_c0_seq2;comp60359_c0_seq2;comp28540_c0_seq1
GO:0072593	reactive oxygen species metabolic process	P	1	636	9	28599	0.0160263	0.0352697	4.99633	comp62453_c1_seq1
GO:0090023	positive regulation of neutrophil chemotaxis	P	1	636	2	28599	0.000493792	0.00271927	22.4835	comp55359_c0_seq1
GO:0090050	positive regulation of cell migration involved in sprouting angiogenesis	P	2	636	3	28599	1.09475e-05	0.000142198	29.978	comp14027_c0_seq1;comp44411_c0_seq1
GO:0090090	negative regulation of canonical Wnt signaling pathway	P	1	636	46	28599	0.272772	0.340253	0.977543	comp63406_c0_seq1
GO:0090271	positive regulation of fibroblast growth factor production	P	2	636	2	28599	0	0	44.967	comp14027_c0_seq1;comp44411_c0_seq1
GO:0090285	negative regulation of protein glycosylation in Golgi	P	1	636	2	28599	0.000493792	0.00271927	22.4835	comp63182_c0_seq1
GO:0090303	positive regulation of wound healing	P	1	636	9	28599	0.0160263	0.0352697	4.99633	comp50728_c0_seq1
GO:0090305	nucleic acid phosphodiester bond hydrolysis	P	3	636	164	28599	0.496672	0.563115	0.822567	comp59125_c0_seq2;comp41659_c0_seq1;comp67543_c0_seq4
GO:0090311	regulation of protein deacetylation	P	1	636	4	28599	0.0028759	0.00957299	11.2417	comp63406_c0_seq1
GO:0090336	positive regulation of brown fat cell differentiation	P	2	636	2	28599	0	0	44.967	comp14027_c0_seq1;comp44411_c0_seq1
GO:0090362	positive regulation of platelet-derived growth factor production	P	2	636	2	28599	0	0	44.967	comp14027_c0_seq1;comp44411_c0_seq1
GO:0097009	energy homeostasis	P	4	636	19	28599	4.80697e-05	0.000474738	9.46673	comp48640_c0_seq1;comp68734_c0_seq1;comp68742_c0_seq1;comp52059_c0_seq1
GO:0097190	apoptotic signaling pathway	P	4	636	24	28599	0.000160262	0.00132996	7.4945	comp48640_c0_seq1;comp68734_c0_seq1;comp68742_c0_seq1;comp52059_c0_seq1
GO:0097194	execution phase of apoptosis	P	1	636	12	28599	0.0281168	0.0548118	3.74725	comp65465_c0_seq1
GO:0097345	mitochondrial outer membrane permeabilization	P	1	636	5	28599	0.00472259	0.0137646	8.9934	comp58245_c0_seq1
GO:0097372	NAD-dependent histone deacetylase activity (H3-K18 specific)	F	1	636	16	28599	0.048228	0.0820976	2.81044	comp63406_c0_seq1
GO:1900016	negative regulation of cytokine production involved in inflammatory response	P	1	636	5	28599	0.00472259	0.0137646	8.9934	comp44980_c0_seq1
GO:1900106	positive regulation of hyaluranon cable assembly	P	2	636	6	28599	0.000208236	0.00156504	14.989	comp29060_c0_seq1;comp29299_c0_seq1
GO:1901029	negative regulation of mitochondrial outer membrane permeabilization	P	1	636	5	28599	0.00472259	0.0137646	8.9934	comp65085_c0_seq2
GO:1901215	negative regulation of neuron death	P	1	636	6	28599	0.00697976	0.0184531	7.4945	comp65259_c0_seq1
GO:1901687	glutathione derivative biosynthetic process	P	1	636	7	28599	0.00962832	0.0234813	6.42385	comp62631_c0_seq2
GO:1901838	positive regulation of transcription of nuclear large rRNA transcript from RNA polymerase I promoter	P	1	636	4	28599	0.0028759	0.00957299	11.2417	comp62247_c0_seq4
GO:2000098	negative regulation of smooth muscle cell-matrix adhesion	P	1	636	5	28599	0.00472259	0.0137646	8.9934	comp44980_c0_seq1
GO:2000147	positive regulation of cell motility	P	2	636	11	28599	0.00158073	0.00640331	8.17581	comp28868_c0_seq1;comp57074_c0_seq1
GO:2000249	regulation of actin cytoskeleton reorganization	P	1	636	2	28599	0.000493792	0.00271927	22.4835	comp57074_c0_seq1
GO:2000274	regulation of epithelial cell migration, open tracheal system	P	1	636	6	28599	0.00697976	0.0184531	7.4945	comp66092_c0_seq1
GO:2000405	negative regulation of T cell migration	P	1	636	5	28599	0.00472259	0.0137646	8.9934	comp44980_c0_seq1
GO:2000984	negative regulation of ATP citrate synthase activity	P	1	636	6	28599	0.00697976	0.0184531	7.4945	comp57074_c0_seq1
GO:2001034	positive regulation of double-strand break repair via nonhomologous end joining	P	1	636	2	28599	0.000493792	0.00271927	22.4835	comp58751_c0_seq2
GO:2001178	positive regulation of mediator complex assembly	P	1	636	2	28599	0.000493792	0.00271927	22.4835	comp42553_c0_seq1
GO:2001237	negative regulation of extrinsic apoptotic signaling pathway	P	1	636	13	28599	0.0327471	0.060577	3.459	comp62631_c0_seq2
GO:2001243	negative regulation of intrinsic apoptotic signaling pathway	P	1	636	17	28599	0.0538719	0.0900377	2.64512	comp45133_c0_seq1
GO:2001251	negative regulation of chromosome organization	P	1	636	2	28599	0.000493792	0.00271927	22.4835	comp58751_c0_seq2
